# Supplementary material for: Single-nucleus RNA-seq and ATAC-seq analyses provide molecular insights into cadmium-stress response in alfalfa roots
Source: Hortic Res. 2026 Apr 6;13(8):uhag117. doi: 10.1093/hr/uhag117 (PMC13392044; doi:10.1093/hr/uhag117)
Supplement: Web_Material_uhag117 [file web_material_uhag117.zip]

Archive with 15 entries (15 files):
- supplementary materials .docx
- Supplementary Method S1.docx
- Table S1 .xlsx
- Table S10 .xlsx
- Table S11 .xlsx
- Table S12 .xlsx
- Table S13.xlsx
- Table S2 .xls
- Table S3 .xlsx
- Table S4 .xls
- Table S5 .xls
- Table S6  .xlsx
- Table S7  .xlsx
- Table S8 .xlsx
- Table S9 .xlsx
