# Supplementary material for: Single-nucleus RNA-seq and ATAC-seq analyses provide molecular insights into cadmium-stress response in alfalfa roots
Source: Hortic Res. 2026 Apr 6;13(8):uhag117. doi: 10.1093/hr/uhag117 (PMC13392044; doi:10.1093/hr/uhag117)
Supplement: Web_Material_uhag117 [file web_material_uhag117.zip › Table S1 .xlsx]

## Sheet: Sheet1
Table S1 Marker gene information for various cell types within the root system of alfalfa.
celltype	gene	Ath_id	Ath_name	Mt_id	Gene_annotation	Paper
Phloem	MsG0480022178.01	AT4G19840	PP2-A1	MtrunA17Chr4g0043591	Phloem protein 2-like(IPR025886)	Single-nucleus RNA and ATAC sequencing reveals the impact of chromatin accessibility on gene expression in Arabidopsis roots at the single-cell level.Mol Plant. 2021 Mar 1;14(3):372-383. doi: 10.1016/j.molp.2021.01.001. Epub 2021 Jan 7. A Single-Cell RNA Sequencing Profiles the Developmental Landscape of Arabidopsis Root.Mol Plant. 2019 May 6;12(5):648-660. doi: 10.1016/j.molp.2019.04.004. Epub 2…
Phloem	MsG0280006466.01	AT5G64240	MC3	MtrunA17Chr2g0279251	Metacaspase 3 [Source:NCBI gene (formerly Entrezgene)%3BAcc:836545]	Vascular transcription factors guide plant epidermal responses to limiting phosphate conditions.Science. 2020 Nov 13;370(6518):eaay4970. doi: 10.1126/science.aay4970. Epub 2020 Sep 17.
Phloem	MsG0180000114.01	AT1G45145	TRX5	MtrunA17Chr1g0155721	Thioredoxin(IPR005746)|Thioredoxin domain(IPR013766)|Thioredoxin, conserved site(IPR017937)|Thioredoxin-like superfamily(IPR036249)	Vascular transcription factors guide plant epidermal responses to limiting phosphate conditions.Science. 2020 Nov 13;370(6518):eaay4970. doi: 10.1126/science.aay4970. Epub 2020 Sep 17.
Phloem	MsG0880044380.01	AT3G15353	MT3	MtrunA17Chr2g0305651	FBD domain(IPR006566)	Vascular transcription factors guide plant epidermal responses to limiting phosphate conditions.Science. 2020 Nov 13;370(6518):eaay4970. doi: 10.1126/science.aay4970. Epub 2020 Sep 17. Quantification of cell identity from single-cell gene expression profiles.Genome Biol. 2015 Jan 22;16(1):9. doi: 10.1186/s13059-015-0580-x.
Stele	MsG0180000764.01	AT5G24800	BZIP9	MtrunA17Chr1g0147491	Basic-leucine zipper domain(IPR004827)	Single-Cell RNA Sequencing Resolves Molecular Relationships Among Individual Plant Cells.Plant Physiol. 2019 Apr;179(4):1444-1456. doi: 10.1104/pp.18.01482. Epub 2019 Feb 4.
Stele	MsG0180001191.01	AT1G14790	RDR1	MtrunA17Chr1g0161491	IBR domain(IPR002867)|RNA-dependent RNA polymerase, eukaryotic-type(IPR007855)|Zinc finger, RING/FYVE/PHD-type(IPR013083)|Zinc finger, RING-type, conserved site(IPR017907)	Single-nucleus RNA and ATAC sequencing reveals the impact of chromatin accessibility on gene expression in Arabidopsis roots at the single-cell level.Mol Plant. 2021 Mar 1;14(3):372-383. doi: 10.1016/j.molp.2021.01.001. Epub 2021 Jan 7.
Stele	MsG0280009835.01	AT3G14570	GSL04	MtrunA17Chr2g0313601	Glycosyl transferase, family 48(IPR003440)|Vacuolar protein sorting-associate protein Vta1/Callose synthase, N-terminal(IPR023175)|1,3-beta-glucan synthase subunit FKS1-like, domain-1(IPR026899)	Single-nucleus RNA and ATAC sequencing reveals the impact of chromatin accessibility on gene expression in Arabidopsis roots at the single-cell level.Mol Plant. 2021 Mar 1;14(3):372-383. doi: 10.1016/j.molp.2021.01.001. Epub 2021 Jan 7.
Stele	MsG0880047654.01	AT1G11740	AT1G11740	MtrunA17Chr4g0074981	Ankyrin repeat family protein [Source:NCBI gene (formerly Entrezgene)%3BAcc:837718]	Spatiotemporal Developmental Trajectories in the Arabidopsis Root Revealed Using High-Throughput Single-Cell RNA Sequencing.Dev Cell. 2019 Mar 25;48(6):840-852.e5. doi: 10.1016/j.devcel.2019.02.022.
Stele	MsG0780039989.01	AT5G17450	HIPP21	MtrunA17Chr7g0251491	Heavy metal-associated domain, HMA(IPR006121)|Heavy metal-associated domain superfamily(IPR036163)	Dynamics of Gene Expression in Single Root Cells of Arabidopsis thaliana.Plant Cell. 2019 May;31(5):993-1011. doi: 10.1105/tpc.18.00785. Epub 2019 Mar 28.
Xylem	MsG0880047542.01	AT5G57770	AT5G57770	MtrunA17Chr4g0073191	Domain of unknown function DUF828(IPR008546)|Pleckstrin-like, plant(IPR013666)	Vascular transcription factors guide plant epidermal responses to limiting phosphate conditions.Science. 2020 Nov 13;370(6518):eaay4970. doi: 10.1126/science.aay4970. Epub 2020 Sep 17.
Xylem	MsG0580029251.01	AT2G40320	TBL33	MtrunA17Chr5g0437601	PMR5 N-terminal domain(IPR025846)|PC-Esterase(IPR026057)	Single-nucleus RNA and ATAC sequencing reveals the impact of chromatin accessibility on gene expression in Arabidopsis roots at the single-cell level.Mol Plant. 2021 Mar 1;14(3):372-383. doi: 10.1016/j.molp.2021.01.001. Epub 2021 Jan 7.
Xylem	MsG0380015456.01	AT5G05690	CPD	MtrunA17Chr3g0113321	Cytochrome P450(IPR001128)|Cytochrome P450, E-class, group IV(IPR002403)|Cytochrome P450, conserved site(IPR017972)|Cytochrome P450 superfamily(IPR036396)	Spatiotemporal Developmental Trajectories in the Arabidopsis Root Revealed Using High-Throughput Single-Cell RNA Sequencing.Dev Cell. 2019 Mar 25;48(6):840-852.e5. doi: 10.1016/j.devcel.2019.02.022.
Xylem	MsG0380012875.01	AT3G08490	AT3G08490	MtrunA17Chr3g0090061	Delta-latroinsectotoxin-Lt1a protein [Source:NCBI gene (formerly Entrezgene)%3BAcc:819996]	Spatiotemporal Developmental Trajectories in the Arabidopsis Root Revealed Using High-Throughput Single-Cell RNA Sequencing.Dev Cell. 2019 Mar 25;48(6):840-852.e5. doi: 10.1016/j.devcel.2019.02.022.
Xylem	MsG0380017975.01	AT1G20850	XCP2	MtrunA17Chr3g0144281	Peptidase C1A, papain C-terminal(IPR000668)|Cathepsin propeptide inhibitor domain (I29)(IPR013201)|Cysteine peptidase, asparagine active site(IPR025661)xylem cysteine peptidase 2 [Source:NCBI gene (formerly Entrezgene)%3BAcc:838677]	Dynamics of Gene Expression in Single Root Cells of Arabidopsis thaliana.Plant Cell. 2019 May;31(5):993-1011. doi: 10.1105/tpc.18.00785. Epub 2019 Mar 28.
Xylem	MsG0480018519.01	AT1G55210	AT1G55210	MtrunA17Chr4g0005081	Dirigent protein(IPR004265)	Spatiotemporal Developmental Trajectories in the Arabidopsis Root Revealed Using High-Throughput Single-Cell RNA Sequencing.Dev Cell. 2019 Mar 25;48(6):840-852.e5. doi: 10.1016/j.devcel.2019.02.022.
Epidermis	MsG0280010270.01	AT5G54370	AT5G54370	MtrunA17Chr2g0318341	Aspartic peptidase domain superfamily(IPR021109)	Vascular transcription factors guide plant epidermal responses to limiting phosphate conditions.Science. 2020 Nov 13;370(6518):eaay4970. doi: 10.1126/science.aay4970. Epub 2020 Sep 17.
Epidermis	MsG0880045801.01	AT4G37160	sks15	MtrunA17Chr8g0374261	Multicopper oxidase, type 1(IPR001117)|Cupredoxin(IPR008972)|Multicopper oxidase, type 2(IPR011706)|Multicopper oxidase, type 3(IPR011707)|Ascorbate oxidase homologue, first cupredoxin domain(IPR034273)	Vascular transcription factors guide plant epidermal responses to limiting phosphate conditions.Science. 2020 Nov 13;370(6518):eaay4970. doi: 10.1126/science.aay4970. Epub 2020 Sep 17.
Epidermis	MsG0880047450.01	AT2G18980	AT2G18980	MtrunA17Chr4g0072091	Plant peroxidase(IPR000823)|Haem peroxidase, plant/fungal/bacterial(IPR002016)|Haem peroxidase(IPR010255)|Peroxidases heam-ligand binding site(IPR019793)|Peroxidase, active site(IPR019794)|Secretory peroxidase(IPR033905)	Vascular transcription factors guide plant epidermal responses to limiting phosphate conditions.Science. 2020 Nov 13;370(6518):eaay4970. doi: 10.1126/science.aay4970. Epub 2020 Sep 17.
Epidermis	MsG0280010132.01	AT1G29025	AT1G29025	MtrunA17Chr2g0316541	Sodium/calcium exchanger membrane region(IPR004837)|EF-hand domain pair(IPR011992)|EF-Hand 1, calcium-binding site(IPR018247)	Vascular transcription factors guide plant epidermal responses to limiting phosphate conditions.Science. 2020 Nov 13;370(6518):eaay4970. doi: 10.1126/science.aay4970. Epub 2020 Sep 17.
Epidermis	MsG0480022721.01	AT1G68150	WRKY9	MtrunA17Chr4g0051181	WRKY domain(IPR003657)|WRKY domain superfamily(IPR036576)	Vascular transcription factors guide plant epidermal responses to limiting phosphate conditions.Science. 2020 Nov 13;370(6518):eaay4970. doi: 10.1126/science.aay4970. Epub 2020 Sep 17.
Endodermis	MsG0380015543.01	AT3G56230	AT3G56230	MtrunA17Chr3g0114411	BTB/POZ domain(IPR000210)|NB-ARC(IPR002182)|Hypoxia induced protein, domain(IPR007667)|SKP1/BTB/POZ domain superfamily(IPR011333)|P-loop containing nucleoside triphosphate hydrolase(IPR027417)|Leucine-rich repeat domain superfamily(IPR032675)|Winged helix DNA-binding domain superfamily(IPR036390)	Vascular transcription factors guide plant epidermal responses to limiting phosphate conditions.Science. 2020 Nov 13;370(6518):eaay4970. doi: 10.1126/science.aay4970. Epub 2020 Sep 17. A Single-Cell RNA Sequencing Profiles the Developmental Landscape of Arabidopsis Root.Mol Plant. 2019 May 6;12(5):648-660. doi: 10.1016/j.molp.2019.04.004. Epub 2019 Apr
Endodermis	MsG0580025113.01	AT5G66170	STR18	MtrunA17Chr5g0405631	Rhodanese-like domain(IPR001763)|Mlo-related protein(IPR004326)|Rhodanese-like domain superfamily(IPR036873)	Vascular transcription factors guide plant epidermal responses to limiting phosphate conditions.Science. 2020 Nov 13;370(6518):eaay4970. doi: 10.1126/science.aay4970. Epub 2020 Sep 17.
Endodermis	MsG0380016458.01	AT1G77120	ADH1	MtrunA17Chr3g0125911	Alcohol dehydrogenase, zinc-type, conserved site(IPR002328)|GroES-like superfamily(IPR011032)|Alcohol dehydrogenase, C-terminal(IPR013149)|Alcohol dehydrogenase, N-terminal(IPR013154)|NAD(P)-binding domain superfamily(IPR036291)	High-Throughput Single-Cell Transcriptome Profiling of Plant Cell Types.Cell Rep. 2019 May 14;27(7):2241-2247.e4. doi: 10.1016/j.celrep.2019.04.054.
Endodermis	MsG0480023360.01	AT5G65207	AT5G65207	MtrunA17Chr8g0382821		A Single-Cell RNA Sequencing Profiles the Developmental Landscape of Arabidopsis Root.Mol Plant. 2019 May 6;12(5):648-660. doi: 10.1016/j.molp.2019.04.004. Epub 2019 Apr
Cortex	MsG0480022308.01	AT3G07320	AT3G07320	MtrunA17Chr4g0046321	Glycoside hydrolase family 17(IPR000490)|Cytochrome P450(IPR001128)|Cytochrome P450, E-class, group I(IPR002401)|X8 domain(IPR012946)|Glycoside hydrolase superfamily(IPR017853)|Cytochrome P450, conserved site(IPR017972)|Cytochrome P450 superfamily(IPR036396)	Vascular transcription factors guide plant epidermal responses to limiting phosphate conditions.Science. 2020 Nov 13;370(6518):eaay4970. doi: 10.1126/science.aay4970. Epub 2020 Sep 17.
Cortex	MsG0680032771.01	AT3G06300	P4H2	MtrunA17Chr6g0470551	ShKT domain(IPR003582)|Oxoglutarate/iron-dependent dioxygenase(IPR005123)|Prolyl 4-hydroxylase, alpha subunit(IPR006620)	Spatiotemporal Developmental Trajectories in the Arabidopsis Root Revealed Using High-Throughput Single-Cell RNA Sequencing.Dev Cell. 2019 Mar 25;48(6):840-852.e5. doi: 10.1016/j.devcel.2019.02.022.
Cortex	MsG0480022833.01	AT3G28740	CYP81D11	MtrunA17Chr4g0052861	Cytochrome P450(IPR001128)|Cytochrome P450, E-class, group I(IPR002401)|Cytochrome P450, conserved site(IPR017972)|Cytochrome P450 superfamily(IPR036396)	Single-Cell RNA Sequencing Resolves Molecular Relationships Among Individual Plant Cells.Plant Physiol. 2019 Apr;179(4):1444-1456. doi: 10.1104/pp.18.01482. Epub 2019 Feb 4.
Cortex	MsG0780041015.01	AT5G47450	TIP2;3	MtrunA17Chr7g0264961	Major intrinsic protein(IPR000425)|Major intrinsic protein, conserved site(IPR022357)|Aquaporin-like(IPR023271)	Spatiotemporal Developmental Trajectories in the Arabidopsis Root Revealed Using High-Throughput Single-Cell RNA Sequencing.Dev Cell. 2019 Mar 25;48(6):840-852.e5. doi: 10.1016/j.devcel.2019.02.022. High-Throughput Single-Cell Transcriptome Profiling of Plant Cell Types.Cell Rep. 2019 May 14;27(7):2241-2247.e4. doi: 10.1016/j.celrep.2019.04.054.
Stem_niche	MsG0480023672.01	AT4G23800	3xHMG-box2	MtrunA17Chr8g0387931	High mobility group box domain(IPR009071)|High mobility group box domain superfamily(IPR036910)	A Single-Cell RNA Sequencing Profiles the Developmental Landscape of Arabidopsis Root.Mol Plant. 2019 May 6;12(5):648-660. doi: 10.1016/j.molp.2019.04.004. Epub 2019 Apr
Stem_niche	MsG0880045647.01	AT5G66230	AT5G66230	MtrunA17Chr8g0371981	Chalcone-flavanone isomerase family protein [Source:NCBI gene (formerly Entrezgene)%3BAcc:836755]	A Single-Cell RNA Sequencing Profiles the Developmental Landscape of Arabidopsis Root.Mol Plant. 2019 May 6;12(5):648-660. doi: 10.1016/j.molp.2019.04.004. Epub 2019 Apr
Stem_niche	MsG0580025093.01	AT3G51230	AT3G51230	MtrunA17Chr5g0405401	Chalcone-flavanone isomerase family protein [Source:NCBI gene (formerly Entrezgene)%3BAcc:824286]	Spatiotemporal Developmental Trajectories in the Arabidopsis Root Revealed Using High-Throughput Single-Cell RNA Sequencing.Dev Cell. 2019 Mar 25;48(6):840-852.e5. doi: 10.1016/j.devcel.2019.02.022.
Stem_niche	MsG0280007761.01	AT1G30690	AT1G30690	MtrunA17Chr2g0293201	CRAL-TRIO lipid binding domain(IPR001251)|CRAL/TRIO, N-terminal domain(IPR011074)|CRAL/TRIO, N-terminal domain superfamily(IPR036273)|CRAL-TRIO lipid binding domain superfamily(IPR036865)	A Single-Cell RNA Sequencing Profiles the Developmental Landscape of Arabidopsis Root.Mol Plant. 2019 May 6;12(5):648-660. doi: 10.1016/j.molp.2019.04.004. Epub 2019 Apr
Stem_niche	MsG0180004120.01	AT1G20930	CDKB2;2	MtrunA17Chr1g0187371	Protein kinase domain(IPR000719)|Serine/threonine-protein kinase, active site(IPR008271)|Protein kinase-like domain superfamily(IPR011009)|Protein kinase, ATP binding site(IPR017441)	A Single-Cell RNA Sequencing Profiles the Developmental Landscape of Arabidopsis Root.Mol Plant. 2019 May 6;12(5):648-660. doi: 10.1016/j.molp.2019.04.004. Epub 2019 Apr
Meristematic	MsG0780041688.01	AT3G56070	ROC2	MtrunA17Chr7g0274861	Glycoside hydrolase family 18, catalytic domain(IPR001223)|Glycoside hydrolase, chitinase active site(IPR001579)|Cyclophilin-type peptidyl-prolyl cis-trans isomerase domain(IPR002130)|Glycoside hydrolase superfamily(IPR017853)|Cyclophilin-type peptidyl-prolyl cis-trans isomerase, conserved site(IPR020892)|Cyclophilin-like domain superfamily(IPR029000)	Single-Cell RNA Sequencing Resolves Molecular Relationships Among Individual Plant Cells.Plant Physiol. 2019 Apr;179(4):1444-1456. doi: 10.1104/pp.18.01482. Epub 2019 Feb 4. Spatiotemporal Developmental Trajectories in the Arabidopsis Root Revealed Using High-Throughput Single-Cell RNA Sequencing.Dev Cell. 2019 Mar 25;48(6):840-852.e5. doi: 10.1016/j.devcel.2019.02.022.
Meristematic	MsG0180004577.01	AT5G27470	AT5G27470	MtrunA17Chr1g0191791	Aminoacyl-tRNA synthetase, class II (G/ P/ S/T)(IPR002314)|Serine-tRNA ligase, type1(IPR002317)|Class I and II aminoacyl-tRNA synthetase, tRNA-binding arm(IPR010978)|Serine-tRNA synthetase, type1, N-terminal(IPR015866)|Serine-tRNA ligase catalytic core domain(IPR033729)	Single-Cell RNA Sequencing Resolves Molecular Relationships Among Individual Plant Cells.Plant Physiol. 2019 Apr;179(4):1444-1456. doi: 10.1104/pp.18.01482. Epub 2019 Feb 4.
Meristematic	MsG0780040620.01	AT1G54690	GAMMA-H2AX	MtrunA17Chr7g0259151	Histone H2A(IPR002119)|Histone H2A/H2B/H3(IPR007125)|Histone-fold(IPR009072)|Histone H2A, C-terminal domain(IPR032454)|Histone H2A conserved site(IPR032458)	Spatiotemporal Developmental Trajectories in the Arabidopsis Root Revealed Using High-Throughput Single-Cell RNA Sequencing.Dev Cell. 2019 Mar 25;48(6):840-852.e5. doi: 10.1016/j.devcel.2019.02.022.
Meristematic	MsG0480021302.01	AT5G22880	HTB2	MtrunA17Chr4g0031671	Histone H2B(IPR000558)|Histone H2A/H2B/H3(IPR007125)|Histone-fold(IPR009072)	Single-nucleus RNA and ATAC sequencing reveals the impact of chromatin accessibility on gene expression in Arabidopsis roots at the single-cell level.Mol Plant. 2021 Mar 1;14(3):372-383. doi: 10.1016/j.molp.2021.01.001. Epub 2021 Jan 7.
Meristematic	MsG0180006133.01	AT5G23420	HMGB6	MtrunA17Chr1g0212341	High mobility group box domain(IPR009071)|High mobility group box domain superfamily(IPR036910)	Spatiotemporal Developmental Trajectories in the Arabidopsis Root Revealed Using High-Throughput Single-Cell RNA Sequencing.Dev Cell. 2019 Mar 25;48(6):840-852.e5. doi: 10.1016/j.devcel.2019.02.022.
