# Supplementary material for: Single-nucleus RNA-seq and ATAC-seq analyses provide molecular insights into cadmium-stress response in alfalfa roots
Source: Hortic Res. 2026 Apr 6;13(8):uhag117. doi: 10.1093/hr/uhag117 (PMC13392044; doi:10.1093/hr/uhag117)
Supplement: Web_Material_uhag117 [file web_material_uhag117.zip › Table S10 .xlsx]

## Sheet: Sheet1
Table S10 Differentially expressed genes associated with the MsMT2A coexpression network
source_gene	tar_gene	tar_gene_name	correlation	module
MsMT2A	MsG0280007427.01	MsEAT1	60.2254	9	AT1G05010.1 | Symbols: EFE, ACO4, EAT1 | ethylene forming enzyme, ethylene-forming enzyme | chr1:1431419-1432695 REVERSE LENGTH=323
MsMT2A	MsG0880044380.01	MsG0880044380.01	59.7585	9	#N/A
MsMT2A	MsG0880042298.01	MsG0880042298.01	53.6828	9	#N/A
MsMT2A	MsG0180005308.01	MsSUC2	52.9769	9	AT1G22710.1 | Symbols: SUC2, SUT1, ATSUC2 | SUCROSE TRANSPORTER 1, sucrose-proton symporter 2, ARABIDOPSIS THALIANA SUCROSE-PROTON SYMPORTER 2 | chr1:8030911-8032970 REVERSE LENGTH=512
MsMT2A	MsG0280006466.01	MsMC1	51.5807	9	AT1G02170.1 | Symbols: ATMC1, MCP1b, LOL3, AtMCP1b, ATMCPB1, MC1 | metacaspase 1b, LSD ONE LIKE 3, ARABIDOPSIS THALIANA METACASPASE 1B, ARABIDOPSIS THALIANA METACASPASE 1, metacaspase 1 | chr1:411883-413426 FORWARD LENGTH=367
MsMT2A	MsG0380016271.01	MsG0380016271.01	51.3142	9	#N/A
MsMT2A	MsG0280008932.01	MsG0280008932.01	49.5496	9	#N/A
MsMT2A	MsG0380015757.01	MsG0380015757.01	45.8994	9	#N/A
MsMT2A	MsG0380014166.01	MsG0380014166.01	43.5132	9	AT5G54940.1 | Symbols: no symbol available | no full name available | chr5:22308420-22308758 REVERSE LENGTH=112
MsMT2A	MsG0580028898.01	MsG0580028898.01	42.5222	9	AT3G49400.3 | Symbols: no symbol available | no full name available | chr3:18319249-18323490 REVERSE LENGTH=756
MsMT2A	MsG0380017710.01	MsCEPR1	42.5143	9	AT5G49660.1 | Symbols: XIP1, CEPR1 | XYLEM INTERMIXED WITH PHLOEM 1, C-terminally encoded peptide receptor 1 | chr5:20161401-20164534 REVERSE LENGTH=966
MsMT2A	MsG0380015758.01	MsG0380015758.01	42.3553	9	#N/A
MsMT2A	MsG0280006467.01	MsMC2	41.4667	9	AT1G02170.1 | Symbols: ATMC1, MCP1b, LOL3, AtMCP1b, ATMCPB1, MC1 | metacaspase 1b, LSD ONE LIKE 3, ARABIDOPSIS THALIANA METACASPASE 1B, ARABIDOPSIS THALIANA METACASPASE 1, metacaspase 1 | chr1:411883-413426 FORWARD LENGTH=367
MsMT2A	MsG0180000321.01	MsD14	33.2462	9	AT3G03990.1 | Symbols: D14 | DWARF 14 | chr3:1033788-1034591 FORWARD LENGTH=267
MsMT2A	MsG0180000114.01	MsTRX1	30.349	9	AT3G51030.1 | Symbols: ATTRX H1, TRX1, ATTRX1 | ARABIDOPSIS THALIANA THIOREDOXIN H-TYPE 1, thioredoxin H-type 1 | chr3:18951123-18951955 REVERSE LENGTH=114
MsMT2A	MsG0880043790.01	MsCYSB	20.299	9	AT3G12490.2 | Symbols: ATCYSB, ATCYS6, CYSB | ARABIDOPSIS THALIANA PHYTOCYSTATIN 6, cystatin B | chr3:3960523-3961876 REVERSE LENGTH=234
MsMT2A	MsG0880046080.01	MsG0880046080.01	14.4163	9	AT1G32740.2 | Symbols: no symbol available | no full name available | chr1:11845184-11846082 FORWARD LENGTH=268
MsMT2A	MsG0380015531.01	MsG0380015531.01	13.9209	9	AT5G34930.3 | Symbols: no symbol available | no full name available | chr5:13233567-13235522 FORWARD LENGTH=620
MsMT2A	MsG0880045095.01	MsNRX1	12.7381	9	AT1G60420.1 | Symbols: AtNRX1, NRX1 | nucleoredoxin 1 | chr1:22261978-22264243 FORWARD LENGTH=578
MsMT2A	MsG0780040435.01	MsCYSTM12	12.59	9	AT5G04080.1 | Symbols: AthCYSTM12 | Cysteine-Rich Transmembrane Module 12 | chr5:1104815-1105186 FORWARD LENGTH=63
MsMT2A	MsG0880046289.01	MsNBR1	9.67262	9	AT4G24690.1 | Symbols: NBR1, AtNBR1 | Arabidopsis thaliana next to BRCA1 gene 1, next to BRCA1 gene 1 | chr4:12741191-12744202 FORWARD LENGTH=704
MsMT2A	MsG0080049058.01	MsG0080049058.01	5.08891	9	#N/A
MsMT2A	MsG0880042046.01	MsG0880042046.01	3.90423	9	AT5G48385.1 | Symbols: no symbol available | no full name available | chr5:19609471-19611712 FORWARD LENGTH=558
MsMT2A	MsG0680031843.01	MsG0680031843.01	2.03516	9	AT5G52882.1 | Symbols: no symbol available | no full name available | chr5:21434155-21438362 REVERSE LENGTH=829
