# Supplementary material for: Single-nucleus RNA-seq and ATAC-seq analyses provide molecular insights into cadmium-stress response in alfalfa roots
Source: Hortic Res. 2026 Apr 6;13(8):uhag117. doi: 10.1093/hr/uhag117 (PMC13392044; doi:10.1093/hr/uhag117)
Supplement: Web_Material_uhag117 [file web_material_uhag117.zip › Table S11 .xlsx]

## Sheet: Sheet1
Table S11 Differentially expressed genes associated with the MsHMP47 coexpression network
source_gene	tar_gene	tar_gene_name	correlation	module
MsHMP47	MsG0680031843.01	MsG0680031843.01	82.2528	9	AT5G52882.1 | Symbols: no symbol available | no full name available | chr5:21434155-21438362 REVERSE LENGTH=829
MsHMP47	MsG0680033916.01	MsG0680033916.01	62.1845	9	#N/A
MsHMP47	MsG0480023596.01	MsHMP52	57.2835	9	AT5G50740.1 | Symbols: AtHMP52 | HEAVY METAL ASSOCIATED PROTEIN 52 | chr5:20635983-20637847 REVERSE LENGTH=283
MsHMP47	MsG0780040435.01	MsCYSTM12	48.9077	9	AT5G04080.1 | Symbols: AthCYSTM12 | Cysteine-Rich Transmembrane Module 12 | chr5:1104815-1105186 FORWARD LENGTH=63
MsHMP47	MsG0780039515.01	MsFLA10	38.1265	9	AT3G60900.1 | Symbols: FLA10 | FASCICLIN-like arabinogalactan-protein 10 | chr3:22499573-22500841 REVERSE LENGTH=422
MsHMP47	MsG0780035930.01	MsSWEET15	37.1072	9	AT5G13170.1 | Symbols: SAG29, SWEET15, AtSWEET15 | senescence-associated gene 29 | chr5:4181331-4183171 REVERSE LENGTH=292
MsHMP47	MsG0380015531.01	MsG0380015531.01	36.4951	9	AT5G34930.3 | Symbols: no symbol available | no full name available | chr5:13233567-13235522 FORWARD LENGTH=620
MsHMP47	MsG0380014166.01	MsG0380014166.01	26.7685	9	AT5G54940.1 | Symbols: no symbol available | no full name available | chr5:22308420-22308758 REVERSE LENGTH=112
MsHMP47	MsG0880042046.01	MsG0880042046.01	23.3327	9	AT5G48385.1 | Symbols: no symbol available | no full name available | chr5:19609471-19611712 FORWARD LENGTH=558
MsHMP47	MsG0080049058.01	MsG0080049058.01	22.2159	9	#N/A
MsHMP47	MsG0880045095.01	MsNRX1	17.8321	9	AT1G60420.1 | Symbols: AtNRX1, NRX1 | nucleoredoxin 1 | chr1:22261978-22264243 FORWARD LENGTH=578
MsHMP47	MsG0880043790.01	MsCYSB	12.5746	9	AT3G12490.2 | Symbols: ATCYSB, ATCYS6, CYSB | ARABIDOPSIS THALIANA PHYTOCYSTATIN 6, cystatin B | chr3:3960523-3961876 REVERSE LENGTH=234
MsHMP47	MsG0880046289.01	MsNBR1	8.65647	9	AT4G24690.1 | Symbols: NBR1, AtNBR1 | Arabidopsis thaliana next to BRCA1 gene 1, next to BRCA1 gene 1 | chr4:12741191-12744202 FORWARD LENGTH=704
MsHMP47	MsG0880046080.01	MsG0880046080.01	7.53904	9	AT1G32740.2 | Symbols: no symbol available | no full name available | chr1:11845184-11846082 FORWARD LENGTH=268
MsHMP47	MsG0280007427.01	MsEAT1	4.06554	9	AT1G05010.1 | Symbols: EFE, ACO4, EAT1 | ethylene forming enzyme, ethylene-forming enzyme | chr1:1431419-1432695 REVERSE LENGTH=323
