# Supplementary material for: Single-nucleus RNA-seq and ATAC-seq analyses provide molecular insights into cadmium-stress response in alfalfa roots
Source: Hortic Res. 2026 Apr 6;13(8):uhag117. doi: 10.1093/hr/uhag117 (PMC13392044; doi:10.1093/hr/uhag117)
Supplement: Web_Material_uhag117 [file web_material_uhag117.zip › Table S12 .xlsx]

## Sheet: Sheet1
Table S12 Differentially expressed genes associated with the MsCML coexpression network
source_gene	tar_gene	tar_gene_name	correlation	module
MsCML	MsG0680035646.01	MsAGP41	23.4661	4	AT5G24105.1 | Symbols: AGP41 | arabinogalactan protein 41 | chr5:8152097-8152656 FORWARD LENGTH=63
MsCML	MsG0380013272.01	MsATH1	22.0796	4	AT3G47730.1 | Symbols: ATH1, ABCA2, ATATH1 | A. THALIANA ABC2 HOMOLOG 1, ABC2 homolog 1, ATP-binding cassette A2 | chr3:17594342-17598828 REVERSE LENGTH=983
MsCML	MsG0580025271.01	MsG0580025271.01	21.4873	4	#N/A
MsCML	MsG0880047143.01	MsSAR2	21.1767	4	AT4G02080.1 | Symbols: ATSARA1C, SAR2, SAR1C, ATSAR2, ASAR1 | secretion-associated RAS super family 2 | chr4:921554-922547 FORWARD LENGTH=193
MsCML	MsG0380015987.01	MsNRP	20.8632	4	AT5G42050.1 | Symbols: NRP, NRP1 | Asparagine-rich protein 1, asparagine-rich protein | chr5:16815630-16816932 FORWARD LENGTH=349
MsCML	MsG0580025440.01	MsXTH30	19.7041	4	AT1G32170.1 | Symbols: XTH30, XTR4 | xyloglucan endotransglucosylase/hydrolase 30, xyloglucan endotransglycosylase 4 | chr1:11575434-11577776 FORWARD LENGTH=343
MsCML	MsG0880045479.01	MsG0880045479.01	19.7026	4	#N/A
MsCML	MsG0480022754.01	MsG0480022754.01	18.5232	4	AT5G61820.1 | Symbols: no symbol available | no full name available | chr5:24834505-24836223 REVERSE LENGTH=475
MsCML	MsG0880046996.01	MsCASPL1D	17.6581	4	AT4G15610.1 | Symbols: CASPL1D1 | CASP-like protein 1D1 | chr4:8909162-8910641 FORWARD LENGTH=193
MsCML	MsG0380012445.01	MsSNAP33	17.6059	4	AT5G61210.1 | Symbols: ATSNAP33B, ATSNAP33, SNP33, SNAP33 | soluble N-ethylmaleimide-sensitive factor adaptor protein 33 | chr5:24624027-24625366 FORWARD LENGTH=300
MsCML	MsG0880047171.01	MsCP1	17.5518	4	AT5G49480.1 | Symbols: CP1, ATCP1 | Ca2+-binding protein 1 | chr5:20070812-20071294 FORWARD LENGTH=160
MsCML	MsG0380017671.01	MsMAGL13	17.4791	4	AT5G11650.1 | Symbols: MAGL13 | | chr5:3745069-3746816 FORWARD LENGTH=390
MsCML	MsG0480022057.01	MsG0480022057.01	17.3115	4	#N/A
MsCML	MsG0280010622.01	MsG0280010622.01	16.4918	4	AT3G22060.1 | Symbols: no symbol available | no full name available | chr3:7771065-7772137 FORWARD LENGTH=252
MsCML	MsG0580025604.01	MsCAD8	14.9246	4	AT4G37990.1 | Symbols: ELI3-2, ATCAD8, ELI3, CAD-B2 | elicitor-activated gene 3-2, CINNAMYL-ALCOHOL DEHYDROGENASE B2, ARABIDOPSIS THALIANA CINNAMYL-ALCOHOL DEHYDROGENASE 8, ELICITOR-ACTIVATED GENE 3 | chr4:17855964-17857388 FORWARD LENGTH=359
MsCML	MsG0580024575.01	MsBI1	14.8713	4	AT5G47120.1 | Symbols: ATBI1, ATBI-1, BI-1, BI1 | ARABIDOPSIS BAX INHIBITOR 1, BAX inhibitor 1 | chr5:19136071-19137585 FORWARD LENGTH=247
MsCML	MsG0480018995.01	MsG0480018995.01	14.638	4	#N/A
MsCML	MsG0380015174.01	MsOXS3	14.439	4	AT5G56550.1 | Symbols: OXS3, ATOXS3 | OXIDATIVE STRESS 3 | chr5:22895847-22896502 REVERSE LENGTH=172
MsCML	MsG0280011471.01	MsCIPK25	14.1511	4	AT5G25110.1 | Symbols: CIPK25, SnRK3.25 | CBL-interacting protein kinase 25, SNF1-RELATED PROTEIN KINASE 3.25 | chr5:8657740-8659206 REVERSE LENGTH=488
MsCML	MsG0180004110.01	MsG0180004110.01	13.3212	4	AT2G38870.1 | Symbols: no symbol available | no full name available | chr2:16236546-16237050 REVERSE LENGTH=70
MsCML	MsG0280007908.01	MsG0280007908.01	13.1232	4	#N/A
MsCML	MsG0480018388.01	MsGLY17	12.9717	4	AT1G80160.3 | Symbols: GLYI7 | glyoxylase I 7 | chr1:30150978-30151930 FORWARD LENGTH=208
MsCML	MsG0880046084.01	MsBAM3	12.802	4	AT4G17090.1 | Symbols: CT-BMY, BMY8, AtBAM3, BAM3 | BETA-AMYLASE 8, BETA-AMYLASE 3, chloroplast beta-amylase | chr4:9605266-9607250 REVERSE LENGTH=548
MsCML	MsG0280007906.01	MsG0280007906.01	12.7233	4	#N/A
MsCML	MsG0180003632.01	MsPDE149	12.5351	4	AT5G12130.2 | Symbols: PDE149, ATTERC | TELLURITE RESISTANCE C, PIGMENT DEFECTIVE 149 | chr5:3919844-3922154 FORWARD LENGTH=344
MsCML	MsG0280010047.01	MsGAL2	12.2543	4	AT1G78860.1 | Symbols: GAL2 | apple domain lectin-2 | chr1:29646168-29647499 REVERSE LENGTH=443
MsCML	MsG0380015676.01	MsEXO	11.8222	4	AT4G08950.1 | Symbols: EXO | EXORDIUM | chr4:5740378-5741322 FORWARD LENGTH=314
MsCML	MsG0280007869.01	MsG0280007869.01	10.5113	4	AT4G16260.2 | Symbols: no symbol available | no full name available | chr4:9200180-9201245 REVERSE LENGTH=315
MsCML	MsG0480018213.01	MsJ8	8.67973	4	AT1G80920.1 | Symbols: AtJ8, Toc12, J8, DJC22, AtToc12 | translocon at the outer envelope membrane of chloroplasts 12, DNA J protein C22 | chr1:30403863-30404549 REVERSE LENGTH=163
MsCML	MsG0780040173.01	MsGDH1	7.09132	4	AT5G18170.1 | Symbols: GDH1 | glutamate dehydrogenase 1 | chr5:6006172-6008248 FORWARD LENGTH=411
MsCML	MsG0880045757.01	MsG0880045757.01	6.63057	4	AT2G23790.1 | Symbols: no symbol available | no full name available | chr2:10125692-10127455 REVERSE LENGTH=336
MsCML	MsG0280006700.01	MsHUP54	4.71592	4	AT4G27450.1 | Symbols: HUP54 | HYPOXIA RESPONSE UNKNOWN PROTEIN 54 | chr4:13727665-13728683 REVERSE LENGTH=250
MsCML	MsG0780036812.01	MsPDH2	4.32084	4	AT5G38710.1 | Symbols: PDH2 | | chr5:15501340-15503899 FORWARD LENGTH=476
