# Supplementary material for: Single-nucleus RNA-seq and ATAC-seq analyses provide molecular insights into cadmium-stress response in alfalfa roots
Source: Hortic Res. 2026 Apr 6;13(8):uhag117. doi: 10.1093/hr/uhag117 (PMC13392044; doi:10.1093/hr/uhag117)
Supplement: Web_Material_uhag117 [file web_material_uhag117.zip › Table S13.xlsx]

## Sheet: FigS1
Table S13 Spectral reflectance of alfalfa (Medicago sativa) leaves under different cadmium (Cd) concentrations (%)
Treatment concentration	wavelength(nm)	Reflectance (%)
135 µM Cd	381.236	5.89768
	417.493	7.25177
	442.626	6.79325
	461.578	6.90303
	480.531	7.69334
	501.543	9.2772
	524.204	16.7587
	548.513	17.2077
	579.413	20.491
	599.19	17.1979
	636.683	14.2418
	651.927	12.0838
	666.348	8.79183
	695.601	13.0962
	782.947	45.2912
	850.929	50.4955
	879.358	52.1913
	938.687	56.2631
	966.704	57.0517
	wavelength(nm)	Reflectance (%)
90 µM Cd	381.648	4.76339
	417.905	5.32353
	442.626	5.20535
	461.578	5.08829
	480.531	5.08464
	501.131	5.87463
	524.204	10.4071
	549.337	10.8559
	579.413	12.6649
	598.366	9.37201
	636.271	6.75603
	651.927	6.07249
	666.76	4.59516
	695.189	7.53865
	784.183	44.497
	851.341	49.9283
	879.77	51.7376
	938.275	55.5827
	967.116	56.1442
	wavelength(nm)	Reflectance (%)
45 µM Cd	381.236	4.65005
	417.905	5.55037
	442.626	5.20535
	461.99	5.42847
	480.531	5.31149
	501.955	6.21474
	524.204	9.72653
	548.925	9.94862
	579.413	11.6441
	598.366	8.57806
	636.271	6.75603
	651.927	5.16512
	666.76	4.48174
	695.601	6.97147
	782.947	45.7448
	850.929	51.0626
	880.182	52.6449
	938.275	56.7169
	967.528	57.2784
	wavelength(nm)	Reflectance (%)
CK	381.648	4.3097
	417.493	4.52965
	442.214	4.63832
	461.578	4.74802
	480.943	4.7443
	501.543	4.96718
	524.616	8.70566
	548.513	9.04133
	579.001	9.94284
	597.954	7.44392
	635.859	5.62189
	651.103	4.82501
	666.348	3.80129
	695.601	6.51778
	784.183	44.0433
	851.341	48.9075
	879.358	50.7169
	938.275	54.335
	967.116	55.4637
