# Supplementary material for: Single-nucleus RNA-seq and ATAC-seq analyses provide molecular insights into cadmium-stress response in alfalfa roots
Source: Hortic Res. 2026 Apr 6;13(8):uhag117. doi: 10.1093/hr/uhag117 (PMC13392044; doi:10.1093/hr/uhag117)
Supplement: Web_Material_uhag117 [file web_material_uhag117.zip › Table S2 .xls]

## Sheet: Sheet1
Table S2 Detailed information on the differentially abundant metabolites (DAMs) under Cd stress.
ID	Formula	Class I	Class II	Molecular Weight	RT	CK-1	CK-2	CK-3	Cd-1	Cd-2	Cd-3	CK Vs Cd log2FC	CK Vs Cd Pvalue	CK Vs Cd VIP	Up or Down
Gly-Phe	C11H14N2O3	Amino Acid And Derivatives	Amino Acid And Derivatives	222.24	4.88	2217000	2155000	2183000	1149000	1121000	1145000	-0.94071	5.55809e-07	1.36027	down
Deoxyadenosine	C10H13N5O3	Nucleotide And Its Derivates	Nucleotide And Its Derivates	251.242	2.78	25470000	24590000	24650000	9619000	9562000	9848000	-1.36381	6.05706e-07	1.36044	down
Cordycepin	C10H13N5O3	Alkaloids and derivatives	Purines Alkaloids	251.24	3.196	9765000	9480000	9520000	3792000	3747000	3725000	-1.3526	1.79118e-06	1.36073	down
D-3-Phosphoglyceric acid	C3H7O7P	Carbohydrates And Its Derivatives	Sugar Acids And Its Derivatives	186.06	0.95	2136000	2198000	2122000	3699000	3772000	3737000	0.795816	2.26425e-05	1.35976	up
DL-Citrulline	C6H13N3O3	Amino Acid And Derivatives	Amino Acid And Derivatives	175.19	0.9	1328000	1217000	1325000	469700	450300	477600	-1.46938	3.71576e-05	1.35812	down
Isomangiferolic acid	C30H48O3	Terpenoids	Triterpenoids	456.36	14.72	290800	298800	292100	141500	148000	140400	-1.03629	3.94302e-05	1.35929	down
Spermidine	C7H19N3	Polyamine	Polyamine	145.246	0.68	404200	436100	394400	92610	89600	79290	-2.23928	3.94832e-05	1.35756	down
Melibiose	C12H22O11	Carbohydrates And Its Derivatives	Carbohydrates And Its Derivatives	342.3	0.96	443100	498600	463100	1467000	1360000	1409000	1.59234	4.4216e-05	1.35738	up
D-Galactonic acid	C6H12O7	Organic Acid And Its Derivatives	Organic Acid And Its Derivatives	196.155	0.92	1902000	2019000	2006000	1219000	1159000	1245000	-0.710117	7.17325e-05	1.35209	down
L-Leucyl-L-alanine	C9H18N2O3	Amino Acid And Derivatives	Amino Acid And Derivatives	202.25	3	5834000	6030000	6098000	3904000	3675000	3709000	-0.670158	7.81843e-05	1.35445	down
DL-m-Tyrosine	C9H11NO3	Amino Acid And Derivatives	Amino Acid And Derivatives	181.19	2.27	333200	318900	308800	526800	556200	532700	0.749701	8.00677e-05	1.35349	up
D-Galactaric acid	C6H10O8	Carbohydrates And Its Derivatives	Carbohydrates And Its Derivatives	210.038	0.87	2360000	2380000	2270000	3584000	3552000	3481000	0.59889	8.46976e-05	1.35658	up
LPC(1-acyl 18:1)	C26H52NO7P	Lipids	Glycerophospholipids	521.67	12.76	583500	644200	555200	248200	227000	213800	-1.37165	0.000102567	1.34984	down
7-O-Ethylmorroniside	C19H30O11	Terpenoids	Monoterpenoids	434.435	5.87	509200	514400	578300	1285000	1322000	1203000	1.25001	0.000145074	1.35231	up
Solanidine	C27H43NO	Lipids	Steroids and steroid derivatives	397.636	0.96	3458000	3724000	3575000	5355000	5743000	5391000	0.616228	0.000160671	1.34704	up
P-Coumaryl Alcohol	C9H10O2	Phenylpropanoids and polyketides	Phenylpropanoids and polyketides	150.174	1.04	257100	268400	262000	162600	161100	151900	-0.727531	0.000160792	1.35462	down
Myristoleic acid	C14H26O2	Lipids	Fatty Acyls	226	8.46	6092000	5937000	6280000	3809000	4036000	4092000	-0.617113	0.000166121	1.35015	down
Linolelaidic Acid (C18:2N6T)	C18H32O2	Lipids	Fatty Acyls	280.445	15.16	313400	365200	322900	131600	133100	147000	-1.2825	0.000178456	1.3494	down
Apigenin7-O-beta-D-glucuronide	C21H18O11	Flavonoids	Flavones and Flavonols	446.367	7.08	422600	465600	417100	869100	996900	982000	1.12557	0.000201819	1.34745	up
2'-O-methyladenosine	C11H15N5O4	Nucleotide And Its Derivates	Nucleotide And Its Derivates	281.268	4.14	2349000	2385000	2486000	1503000	1375000	1452000	-0.737632	0.000210145	1.35123	down
L-Leucyl-L-phenylalanine	C15H22N2O3	Amino Acid And Derivatives	Amino Acid And Derivatives	278.163	6.25	1821000	2034000	1746000	716500	748300	682200	-1.38336	0.000231689	1.35289	down
23-Hydroxybetulinic acid	C30H48O4	Terpenoids	Triterpenoids	472.7	12.44	26150	26550	23210	12360	11180	11920	-1.0981	0.00026012	1.3487	down
D-Xylulose	C5H10O5	Carbohydrates And Its Derivatives	Carbohydrates And Its Derivatives	150.13	1.01	456500	459700	461900	243400	254300	244000	-0.893773	0.000274797	1.35957	down
L-Citrulline	C6H13N3O3	Amino Acid And Derivatives	Amino Acid And Derivatives	175.19	0.89	335900	328500	338100	144600	150000	137400	-1.2145	0.000287997	1.35832	down
Petunidin 3-O-glucoside	C22H23O12	Flavonoids	Anthocyanins	479	0.98	769600	925200	865400	1929000	2239000	1916000	1.24876	0.000311287	1.34161	up
Agmatine	C5H14N4	Amines	Amines	130.1	0.92	224000	227900	187400	80590	86680	72830	-1.41286	0.000335281	1.34309	down
LPC(1-acyl 16:1)	C24H48NO7P	Lipids	Glycerophospholipids	493.61	11.54	94650	94560	81990	41190	46080	39220	-1.10033	0.000348883	1.34029	down
Sucrose	C12H22O11	Carbohydrates And Its Derivatives	Carbohydrates And Its Derivatives	342.116	0.98	209500	264600	220400	884000	951300	828500	1.93944	0.000359074	1.35127	up
Tenuifolin	C36H56O12	Terpenoids	Diterpenoids	680.823	8.94	32790	29760	33620	18270	16740	15800	-0.920474	0.000374924	1.34042	down
Isomaltulose	C12H22O11	Carbohydrates And Its Derivatives	Carbohydrates And Its Derivatives	342.116	0.97	506400	509300	451300	1676000	1619000	1607000	1.7405	0.000377673	1.35789	up
Dl-Dihydrosphingosine	C18H39NO2	Alcohols and polyols	Alcohols and polyols	301.508	10.41	17340	15920	12570	78930	62580	70270	2.2082	0.000380705	1.34549	up
D-Gluconic acid	C6H12O7	Carbohydrates And Its Derivatives	Carbohydrates And Its Derivatives	196.155	0.91	3044000	3089000	3228000	1861000	1896000	1863000	-0.736093	0.000402247	1.35746	down
Saikosaponin A	C42H68O13	Terpenoids	Triterpenoids	780.98	10.026	94210	94660	100200	45870	40490	40740	-1.18545	0.000440597	1.35296	down
B Eupalinolide	C24H30O9	Terpenoids	Sesquiterpenoids	462.49	1.11	147700	150000	139600	214800	234800	216300	0.606682	0.000443501	1.34156	up
Betulinic acid	C30H48O3	Terpenoids	Triterpenoids	456.7	14.842	303300	350700	349700	156900	183100	165100	-0.990687	0.000490839	1.33657	down
Scopoletin	C10H8O4	Phenylpropanoids and polyketides	Coumarins and derivatives	192.17	6.933	443500	482300	508400	292200	260500	268700	-0.804089	0.000499827	1.33751	down
N-Acetyl-L-methionine	C7H13NO3S	Amino Acid And Derivatives	Amino Acid And Derivatives	191.25	5.315	134800	137900	146000	67090	76970	73230	-0.946295	0.000507305	1.34757	down
Coniferin	C16H22O8	Carbohydrates And Its Derivatives	Carbohydrates And Its Derivatives	342.132	0.97	661200	661600	727100	1798000	2193000	2108000	1.57302	0.000532546	1.35046	up
Vitexin	C21H20O10	Flavonoids	Flavones and Flavonols	432.38	6.559	34820	38670	33140	73610	79860	78350	1.12039	0.000554032	1.34921	up
alpha,alpha-Trehalose	C12H22O11	Carbohydrates And Its Derivatives	Carbohydrates And Its Derivatives	342.296	0.962	185600	223200	201100	618300	634200	586400	1.5922	0.00056533	1.35361	up
gamma-Glu-Leu	C11H20N2O5	Amino Acid And Derivatives	Amino Acid And Derivatives	260.287	5.17	1142000	1166000	1254000	433000	351800	390300	-1.5999	0.000614794	1.3515	down
L-Alanyl-L-Phenylalanine	C12H16N2O3	Amino Acid And Derivatives	Amino Acid And Derivatives	236.116	4.65	6393000	6545000	6441000	2950000	2677000	2767000	-1.20706	0.000653753	1.35776	down
Quinic acid	C7H12O6	Organic Acid And Its Derivatives	Organic Acid And Its Derivatives	192.17	0.998	475100	459700	424900	817900	861400	842500	0.891165	0.000670087	1.35177	up
Indole-3-Carboxaldehyde	C9H7NO	Organoheterocyclic compounds	Indoles and derivatives	145.158	7.33	717900	690000	640400	421900	448400	461100	-0.621483	0.000709387	1.33524	down
L-Kynurenine	C10H12N2O3	Amino Acid And Derivatives	Amino Acid And Derivatives	208.21	3.821	54390	48730	56260	30600	28590	32390	-0.799366	0.00070998	1.33367	down
Afzelechin	C15H14O5	Flavonoids	Flavanols	274.084	0.68	512500	520500	567300	342500	375500	343700	-0.591966	0.00072171	1.3313	down
Sesamoside	C17H24O12	Terpenoids	Monoterpenoids	420.365	5.031	13070	13520	14600	6314	6913	7517	-0.9896	0.000743493	1.34078	down
Maltose	C12H22O11	Carbohydrates And Its Derivatives	Carbohydrates And Its Derivatives	342.3	1.01	33160	34310	29070	61290	56410	64740	0.918223	0.000754002	1.33406	up
LysoPC 18:1 (2n isomer)	C26H52NO7P	Lipids	Glycerophospholipids	521.4	12.7	749200	759300	617700	275800	243300	253400	-1.46067	0.000758696	1.34585	down
dAMP	C10H14N5O6P	Nucleotide And Its Derivates	Nucleotide And Its Derivates	331.222	1.47	344800	304300	273400	85500	112800	85470	-1.70083	0.000776663	1.33643	down
iP7G	C16H23N5O5	Phytohormones	Cytokinins	365.2	1	127900	107600	114800	256600	321900	315800	1.35217	0.000809807	1.33739	up
LysoPC 18:2 (2n isomer)	C26H50NO7P	Lipids	Glycerophospholipids	519	11.95	29160	21270	26660	96730	79380	84680	1.75827	0.000950749	1.33945	up
Uracil	C4H4N2O2	Nucleotide And Its Derivates	Nucleotide And Its Derivates	112.09	1.47	510200	565200	577500	269900	320100	306700	-0.882302	0.000960107	1.3324	down
Isovanillic acid	C8H8O4	Organic Acid And Its Derivatives	Benzoic acids and derivatives	168.15	6.1	68100	58200	64720	103600	115900	112100	0.79572	0.00100467	1.33303	up
Saikosaponin B4	C43H72O14	Terpenoids	Triterpenoids	813.036	9.91	267900	243400	238800	85620	108000	92830	-1.3888	0.00105307	1.3442	down
cis-Vaccenic acid	C18H34O2	Lipids	Fatty Acyls	282.256	15.78	74810	62700	77920	34950	27790	32930	-1.17108	0.00106317	1.32475	down
Lysope 18:1	C23H46NO7P	Lipids	Glycerophospholipids	479.588	12.81	54650	47440	42720	22460	17490	17520	-1.33328	0.0011826	1.32459	down
Turanose	C12H22O11	Carbohydrates And Its Derivatives	Carbohydrates And Its Derivatives	342.3	0.95	1124000	931900	940800	2387000	2613000	2472000	1.31812	0.00134166	1.34702	up
UDP-D-glucose	C15H24N2O17P2	Nucleotide And Its Derivates	Nucleotide And Its Derivates	566.1	0.95	406700	403100	360500	579300	629100	581700	0.613162	0.00141474	1.32887	up
Phe-Phe	C18H20N2O3	Amino Acid And Derivatives	Amino Acid And Derivatives	312.363	6.51	218300	192500	225200	66180	82140	60700	-1.60539	0.00149789	1.33903	down
L-Methionine sulfone	C5H11NO4S	Amino Acid And Derivatives	Amino Acid And Derivatives	181.21	1.84	5151000	4233000	4394000	7787000	9034000	8576000	0.882292	0.00173927	1.32285	up
Oleic Acid	C18H34O2	Lipids	Fatty Acyls	282.46	11.53	103200	124900	102900	56450	50130	55770	-1.02772	0.00177409	1.33213	down
alpha-Ionone	C13H20O	Terpenoids	Sesquiterpenoids	192.297	1.86	290700	277000	251100	453500	482700	456800	0.766612	0.00205054	1.34007	up
beta-D-Lactose	C12H22O11	Carbohydrates And Its Derivatives	Carbohydrates And Its Derivatives	342.297	1	77220	78490	69640	212800	167000	172300	1.29276	0.00208549	1.33711	up
Cucurbitacin I	C30H42O7	Terpenoids	Triterpenoids	514.293	0.67	17680	19200	15860	11250	9425	10175	-0.773627	0.00212058	1.31021	down
Methyl linoleate	C19H34O2	Lipids	Fatty Acyls	294.47	13.221	160900	189500	188900	98310	92920	113500	-0.823556	0.00214382	1.31024	down
LPC(1-acyl 18:2)	C26H50NO7P	Lipids	Glycerophospholipids	519.65	12.18	117600	116800	129700	531000	383300	441900	1.89716	0.0022834	1.34536	up
Oleamide	C18H35NO	Lipids	Fatty Acyls	281.477	15.12	33540000	40560000	37920000	13020000	13280000	13350000	-1.49836	0.00247193	1.35315	down
Efetaal	C12H18O2	Benzene and substituted derivatives	Benzene and substituted derivatives	194.27	9.086	25920	18880	31680	102100	123000	87440	2.03089	0.0025308	1.31932	up
Caffeic aldehyde	C9H8O3	Phenylpropanoids and polyketides	Phenylpropanoids and polyketides	164.1	1.84	1186000	1031000	950000	1753000	2019000	1970000	0.858436	0.00263659	1.31684	up
p-Coumaric acid-4-O-glucoside	C15H18O8	Phenolic acids	Phenolic acids	326.1	5.55	7384	5402	4936	45510	41860	44420	2.89463	0.00266124	1.35087	up
Lysope 14:0	C19H40NO7P	Lipids	Glycerophospholipids	425.5	11.27	31140	29520	28900	8811	8890	6836	-1.8679	0.00273328	1.34856	down
LPC(1-acyl 16:2)	C24H46NO7P	Lipids	Glycerophospholipids	491.6	10.99	39650	43120	33130	16630	15280	20650	-1.14084	0.00279906	1.30393	down
Nicotinic acid-hexoside	C12H15NO7	Carbohydrates And Its Derivatives	Carbohydrates And Its Derivatives	285.2	0.97	246100	212300	213800	150700	127000	145000	-0.669256	0.00283972	1.30201	down
Licoagroside D	C22H24O10	Alcohols and polyols	Alcohols and polyols	448.426	11.44	104300	115800	113200	36870	43580	48710	-1.36766	0.00300662	1.33901	down
Homocysteic acid	C4H9NO5S	Amino Acid And Derivatives	Amino Acid And Derivatives	183.18	1.83	59110	51940	50320	99490	87580	81210	0.733367	0.0030894	1.30239	up
Gluconolactone	C6H10O6	Carbohydrates And Its Derivatives	Carbohydrates And Its Derivatives	178.14	1.02	19570	15800	18990	9393	10410	9190	-0.906841	0.00311228	1.32151	down
Methyl linolenate	C19H32O2	Lipids	Fatty Acyls	292.46	16.057	188200	135100	128000	28900	25890	27020	-2.46374	0.00313317	1.34658	down
Isoschaftoside	C26H28O14	Flavonoids	Flavones and Flavonols	564.499	6.03	11580	13020	17610	116500	114700	110800	3.01834	0.00313339	1.35151	up
Selgin 5-O-hexoside	C22H22O12	Flavonoids	Flavones and Flavonols	478.4	0.94	317000	286100	271400	551900	693700	726600	1.17328	0.00329575	1.32391	up
Isovitexin	C21H20O10	Flavonoids	Flavones and Flavonols	432.378	6.533	37380	28900	29930	68750	77220	69830	1.16544	0.00364662	1.33	up
LysoPC 18:1	C26H52NO7P	Lipids	Glycerophospholipids	521.1	12.86	55500	63410	50280	34770	33980	29230	-0.788085	0.00374397	1.29732	down
N', N''-Caffeoyl, feruloylputrescine	C23H26N2O6	Amines	Amines	426.46	0.98	99570	100300	102200	56500	62260	54540	-0.801611	0.00384882	1.34704	down
Allopurinol	C5H4N4O	Nucleotide And Its Derivates	Nucleotide And Its Derivates	136.111	2.69	223700	220700	188400	126100	147600	131900	-0.641692	0.0038847	1.29416	down
Galactinol	C12H22O11	Carbohydrates And Its Derivatives	Carbohydrates And Its Derivatives	342.116	0.99	651200	784700	557100	2067000	2138000	2288000	1.70394	0.00397377	1.34098	up
Azetidine-2-carboxylic acid	C4H7NO2	Amino Acid And Derivatives	Amino Acid And Derivatives	101.1	0.86	28110	28080	29410	19290	17530	16680	-0.678072	0.00400586	1.33665	down
D-Homocysteine	C4H9NO2S	Amino Acid And Derivatives	Amino Acid And Derivatives	135.185	1.86	88470	89130	89630	204600	230400	252700	1.3637	0.00407069	1.34973	up
N-Acetyl-D-glucosamine 6-phosphate	C8H16NO9P	Carbohydrates And Its Derivatives	Carbohydrates And Its Derivatives	301.188	1.81	32700	38820	38520	54380	60690	59640	0.666934	0.00417177	1.30997	up
2'-O-acetylpoliumoside	C37H48O20	Carbohydrates And Its Derivatives	Carbohydrates And Its Derivatives	812.775	9.89	134100	123500	128900	40470	44200	54060	-1.47819	0.00428279	1.3413	down
Lonicerin	C27H30O15	Flavonoids	Flavones and Flavonols	594.526	6.73	54910	48180	60320	30510	31330	36300	-0.735583	0.00429998	1.29149	down
Raffinose	C18H32O16	Carbohydrates And Its Derivatives	Carbohydrates And Its Derivatives	504.437	1.009	23610	32770	21430	102800	61570	85320	1.68211	0.00448159	1.28868	up
LysoPC 16:1	C24H48NO7P	Lipids	Glycerophospholipids	493.3	11.57	94190	90800	87460	44830	34790	37420	-1.21899	0.00486717	1.33856	down
1,2-dihydrotanshinquinone	C18H14O3	Terpenoids	Diterpenoids	278.302	13.293	443400	510300	496200	261200	215500	282200	-0.933972	0.00523338	1.31101	down
Apigenin-6-C-Glucoside	C21H20O10	Flavonoids	Flavones and Flavonols	432.113	6.46	13790	12010	10840	38340	60680	38850	1.91182	0.00535532	1.31904	up
Galangin	C15H10O5	Flavonoids	Flavones and Flavonols	270.24	10.427	6122	5679	5189	12900	9785	12780	1.06171	0.00547918	1.31048	up
Ethyl Coumarin-3-carboxylate	C12H10O4	Phenylpropanoids and polyketides	Coumarins and derivatives	218.205	9.29	17590	21300	17630	30460	31990	27890	0.676603	0.00565769	1.29698	up
methylQuercetin O-hexoside	C22H22O12	Flavonoids	Flavones and Flavonols	478.409	0.98	648300	515700	582500	921000	984900	1034000	0.7513	0.00604146	1.30969	up
Thymidine	C10H14N2O5	Nucleotide And Its Derivates	Nucleotide And Its Derivates	242.23	4.289	96180	93850	97130	32350	39570	41720	-1.33738	0.00612034	1.34237	down
(-)-N-[3',4'-Dihydroxy-(E)-cinnamoyl]-L-glutamic acid	C14H15N1O7	Amino Acid And Derivatives	Amino Acid And Derivatives	309.271	16.07	994900	599000	606200	144700	122600	129800	-2.46999	0.00617079	1.33294	down
Erucic acid	C22H42O2	Lipids	Fatty Acyls	338.568	2.37	174400	192500	184700	350700	464500	384500	1.12098	0.00630187	1.32729	up
Isotanshinone IIA	C19H18O3	Terpenoids	Diterpenoids	294.344	13.941	90013	86295	87434	122900	138700	140600	0.608786	0.00652515	1.33153	up
Tricin 5-O-hexoside	C23H24O12	Flavonoids	Flavones and Flavonols	492.43	7.19	8059	15000	8578	45120	53830	28740	2.01296	0.00675029	1.26916	up
N-Acetylputrescine	C6H14N2O	Amino Acid And Derivatives	Amino Acid And Derivatives	130.188	0.75	218500	239500	218400	90140	107600	120900	-1.08595	0.00679023	1.32381	down
Zarzissine	C5H5N5	Organoheterocyclic compounds	Organoheterocyclic compounds	135.054	1.83	1386000	1424000	1135000	2235000	2452000	2430000	0.851244	0.00690264	1.31715	up
(+-)-Baclofen	C10H12ClNO2	Amino Acid And Derivatives	Amino Acid And Derivatives	213.661	9.22	222800	225900	193600	342600	357700	349600	0.708933	0.00695171	1.33311	up
IAA-Glu	C15H16N2O5	Phytohormones	Auxin	304.298	0.72	77590	71470	95230	50880	38410	44980	-0.863458	0.00718008	1.2661	down
Melezitose	C18H32O16	Carbohydrates And Its Derivatives	Carbohydrates And Its Derivatives	504.44	0.998	217700	207600	211100	443900	475600	579200	1.23571	0.0072705	1.3371	up
ATP	C10H16N5O13P3	Nucleotide And Its Derivates	Nucleotide And Its Derivates	507.181	1.04	86870	71700	87210	50750	54850	48570	-0.672845	0.00731448	1.29699	down
D-Sorbitol	C6H14O6	Carbohydrates And Its Derivatives	Sugar Alcohols	182.172	0.89	318500	257400	298700	155000	149400	149300	-0.946885	0.00741447	1.33541	down
5-Sulfanyl-1-pentanesulfonamide	C5H13NO2S2	Amines	Amines	183.29	15.17	74280	91060	73380	33800	40510	26420	-1.24483	0.00747602	1.29411	down
2,6-Dihydroxypurine	C5H4N4O2	Nucleotide And Its Derivates	Nucleotide And Its Derivates	152.11	1.714	1411000	1595000	1474000	719000	926400	878200	-0.828015	0.00784171	1.30579	down
DL-o-Tyrosine	C9H11NO3	Amino Acid And Derivatives	Amino Acid And Derivatives	181.189	1.81	586200	575200	535300	863500	1078000	1064000	0.824874	0.00846923	1.31356	up
L-Cysteine-glutathione gisulfide	C13H22N4O8S2	Amino Acid And Derivatives	Amino Acid And Derivatives	426.466	0.96	66470	72680	82880	50520	48510	39980	-0.675566	0.00856892	1.25872	down
Picroside II	C23H28O13	Phenolic acids	Cinnamic acids and derivatives	512.46	6.63	17490	13430	11480	4236	7085	4957	-1.38114	0.00875048	1.26156	down
H-Trp-NH2	C11H13N3O	Organoheterocyclic compounds	Indoles and derivatives	203.24	4.587	61220	50320	48990	25740	30550	20580	-1.06235	0.00878928	1.28039	down
Neocnidilide	C12H18O2	Organoheterocyclic compounds	Organoheterocyclic compounds	194.274	11.74	66550	68440	55580	43740	38850	40170	-0.63448	0.00907022	1.28896	down
cis-Aconitic acid	C6H6O6	Organic Acid And Its Derivatives	Organic Acid And Its Derivatives	174.11	1.766	95080	83130	69580	194400	192200	201800	1.24768	0.00915013	1.33205	up
D-Tagatose	C6H12O6	Carbohydrates And Its Derivatives	Carbohydrates And Its Derivatives	180.156	0.96	517500	643900	521200	360900	361200	320900	-0.689953	0.0092697	1.28689	down
Scopine	C8H13NO2	Organoheterocyclic compounds	Organoheterocyclic compounds	155.19	0.87	40150	46860	54360	25270	30210	25820	-0.798149	0.00951125	1.27276	down
p-coumaroyl-cinnamoyl-caffeoyl spermidine	C34H37N3O6	Phenols And Its Derivatives	Phenolamides	583.67	4.95	9359	9436	10890	5195	4318	3465	-1.19367	0.00988692	1.30268	down
6'-O-Feruloyl-D-sucrose	C22H30O14	Phenolic acids	Phenolic acids	518.164	0.69	487400	464800	523300	301900	297800	234200	-0.823258	0.0106038	1.29997	down
D-Pyroglutamic acid	C5H7NO3	Amino Acid And Derivatives	Amino Acid And Derivatives	129.114	1.62	1289000	1503000	1224000	815700	780000	786500	-0.753465	0.0108981	1.32244	down
N-(9H-Purin-6-ylcarbamoyl)threonine	C10H12N6O4	Nucleotide And Its Derivates	Nucleotide And Its Derivates	280.24	14.46	356500	311400	294100	197600	191700	195700	-0.7176	0.011548	1.32539	down
LysoPC 20:4	C28H50NO7P	Lipids	Glycerophospholipids	543.4	12.69	190800	167800	175900	34060	48460	60140	-1.90561	0.0116574	1.31971	down
7,8-Dihydroxy-4-methylcoumarin	C10H8O4	Phenylpropanoids and polyketides	Coumarins and derivatives	192.168	6.842	81100	62850	67820	28660	43110	35770	-0.977625	0.0120813	1.25992	down
Isoguanosine	C10H13N5O5	Alkaloids and derivatives	Purines Alkaloids	283.241	2.324	1213000	1350000	1251000	641100	810400	812800	-0.75224	0.0121717	1.29552	down
Choline bitartrate	C9H19NO7	Amines	Cholines	253.25	0.97	44690	38300	38840	21380	27950	26540	-0.683268	0.0125052	1.26342	down
6-Sialyllactose	C23H39NO19	Carbohydrates And Its Derivatives	Carbohydrates And Its Derivatives	633.551	0.73	28540	32110	30920	16810	20740	21130	-0.642006	0.0132398	1.28009	down
beta-Nicotinamide Mononucleotide	C11H15N2O8P	Nucleotide And Its Derivates	Nucleotide And Its Derivates	334.219	0.993	34320	42190	40170	65590	64900	66050	0.752266	0.0133134	1.32412	up
5-methoxyflavone	C16H12O3	Flavonoids	Flavones and Flavonols	252.26	10.47	19270	14320	19510	27000	33380	32520	0.806967	0.0134249	1.25094	up
Farrerol	C17H16O5	Flavonoids	Flavanones	300.31	9.935	6385	8245	11040	17800	22070	23550	1.30485	0.013598	1.26867	up
Arachidonic acid	C20H32O2	Lipids	Fatty Acyls	304.47	6.881	36750	37190	50320	18500	22050	13080	-1.21225	0.0136031	1.24879	down
Calceolarioside B	C23H26O11	Phenolic acids	Cinnamic acids and derivatives	478.446	6.67	40740	30110	47300	93630	64740	84830	1.04152	0.0145491	1.22955	up
Sinapic acid-O-glucoside	C17H22O10	Phenols And Its Derivatives	Phenols And Its Derivatives	386.356	5.9	3414	2936	3565	1464	2090	1912	-0.859127	0.0146108	1.26182	down
LysoPC 16:2	C24H46NO7P	Lipids	Glycerophospholipids	491.308	11.06	28460	27570	20470	13940	11570	16430	-0.867133	0.0146778	1.22433	down
Fisetin	C15H10O6	Flavonoids	Flavones and Flavonols	286.24	7.417	14500	13460	9368	6503	4404	3525	-1.37099	0.0147114	1.23477	down
dCMP	C9H14N3O7P	Nucleotide And Its Derivates	Nucleotide And Its Derivates	307.197	1.06	176000	167800	171900	90730	108300	113500	-0.722537	0.0148294	1.31227	down
methylApigenin C-pentoside	C21H20O9	Flavonoids	Flavones and Flavonols	416.378	1.01	91750	104500	114400	40900	48360	63100	-1.02781	0.0148522	1.26784	down
L-Fucose	C6H12O5	Carbohydrates And Its Derivatives	Carbohydrates And Its Derivatives	164.069	0.95	32610	37400	28930	18560	21200	24250	-0.628257	0.0152518	1.22165	down
beta-L-Arabinose	C5H10O5	Carbohydrates And Its Derivatives	Carbohydrates And Its Derivatives	150.13	0.9	395000	407000	403800	203000	253900	196200	-0.884615	0.0156835	1.31648	down
DHZROG	C21H33N5O10	Phytohormones	Cytokinins	515.514	1.01	47310	59130	73860	23860	36190	23450	-1.11055	0.0158485	1.22007	down
1,4-dihydro-1-Methyl-4-oxo-3-pyridinecarboxamide	C7H8N2O2	Organoheterocyclic compounds	Pyridines and derivatives	152.059	1.66	2069000	2007000	1915000	1039000	1366000	1150000	-0.752947	0.0163657	1.29843	down
Epsilon-Viniferin	C28H22O6	Phenols And Its Derivatives	Polyphenols	454.479	10	55900	44030	60230	14910	25670	24510	-1.29901	0.0176266	1.25038	down
Kukoamine A	C28H42N4O6	Phenols And Its Derivatives	Phenolamine	530.31	0.68	45320	72620	76640	22060	24480	35050	-1.2539	0.0176454	1.21506	down
Spermidine derivative	C8H21N3O6	Amines	Amines	255.27	14.85	41100	34910	37910	24330	28710	21600	-0.61	0.0181015	1.24373	down
D-(+)-Octopine	C9H18N4O4	Amino Acid And Derivatives	Amino Acid And Derivatives	246.264	0.73	33750	31610	32720	10550	14210	16240	-1.25834	0.0182366	1.30711	down
Dihydrotanshinone I	C18H14O3	Terpenoids	Diterpenoids	278.302	11.812	424500	332800	363300	265900	205600	261600	-0.612189	0.0184669	1.2106	down
L-Theanine	C7H14N2O3	Amino Acid And Derivatives	Amino Acid And Derivatives	174.2	1.49	217200	269200	278300	161800	159100	176900	-0.619328	0.0194691	1.26488	down
18-Nor-4,15-dihydroxyabieta-8,11,13-trien-7-one	C19H26O3	Terpenoids	Terpene	302.408	7.25	38020	42780	28000	81080	85640	83610	1.20215	0.0201064	1.30369	up
LysoPC 15:0	C23H48NO7P	Lipids	Glycerophospholipids	481.3	11.94	89300	86600	77570	50020	51410	36180	-0.88123	0.0206827	1.26886	down
Cyclo(Tyr-Ala)	C12H14N2O3	Amino Acid And Derivatives	Amino Acid And Derivatives	234.1	0.97	98770	94560	113900	58790	79120	64820	-0.59976	0.0212598	1.22016	down
Fustin	C15H12O6	Flavonoids	Flavanones	288.252	5.89	100200	120900	105200	263800	245000	169900	1.05658	0.0215814	1.25938	up
Kaempferol 3-O-robinobioside	C27H30O15	Flavonoids	Flavones and Flavonols	594.159	6.55	49290	39250	54430	30070	30640	26570	-0.711989	0.0226198	1.24654	down
Thymopentin	C30H49N9O9	Amino Acid And Derivatives	Amino Acid And Derivatives	679.77	4.03	9614	10150	7173	3194	5222	4859	-1.02088	0.0226299	1.20685	down
Dihydrokavain	C14H16O3	Organoheterocyclic compounds	Pyranones and derivatives	232.275	10.262	142100	166700	122000	91670	83990	105500	-0.615627	0.0226517	1.20301	down
5,7-Dihydroxy-3',4',5'-trimethoxyflavone	C18H16O7	Flavonoids	Flavones and Flavonols	344.09	4.99	334500	307400	402200	216200	220300	208900	-0.693994	0.0233336	1.28845	down
Apigenin C-pentoside	C20H18O9	Flavonoids	Flavones and Flavonols	402.35	0.73	37660	32800	47790	27400	21610	18160	-0.815951	0.025148	1.1818	down
Wikstromol	C20H22O7	Phenylpropanoids and polyketides	Lignans	374.39	6.78	13510	7124	10160	3344	4652	5122	-1.2311	0.0253224	1.19764	down
Acetyl-eriodictyol O-hexoside	C23H24O12	Flavonoids	Flavanones	492.1	6.31	7718	5837	5180	12350	10580	18980	1.16156	0.0254892	1.19979	up
Methyl Benzoate	C8H8O2	Organic Acid And Its Derivatives	Benzoic acids and derivatives	136.148	1.84	54040	50960	37510	68660	94870	74010	0.737107	0.0273363	1.1762	up
2-Linoleoylglycerol	C21H38O4	Lipids	Glycerolipids	354.277	0.69	28640	36340	16050	6813	11510	8747	-1.58176	0.0279148	1.19892	down
Harmaline	C13H14N2O	Alkaloids and derivatives	Indoles Alkaloids	214.26	7.19	14190	9102	8207	4353	6267	4358	-1.07246	0.0285142	1.18348	down
C-pentosyl-C-hexosyl-apigenin	C26H28O14	Flavonoids	Flavones and Flavonols	564.49	6.05	9346	6657	3254	32430	20420	22190	1.96228	0.0285267	1.22774	up
Lactose	C12H22O11	Carbohydrates And Its Derivatives	Carbohydrates And Its Derivatives	342.3	0.911	52720	48840	38530	71660	73630	78230	0.67405	0.0299982	1.2585	up
D-Erythrose 4-phosphate	C4H9O7P	Carbohydrates And Its Derivatives	Carbohydrates And Its Derivatives	200.084	1.08	72300	63820	69650	53800	39580	43210	-0.591181	0.0309873	1.23069	down
Lawsone	C10H6O3	Benzene and substituted derivatives	Benzene and substituted derivatives	174.15	7.96	24420	23960	16240	9242	12280	14080	-0.860022	0.0310285	1.16106	down
D-Fructose-1,6-biphosphate	C6H14O12P2	Carbohydrates And Its Derivatives	Carbohydrates And Its Derivatives	339.996	0.91	314900	215800	242800	501400	344900	420800	0.712057	0.0334719	1.15254	up
2-Methyllactic acid	C4H8O3	Organic Acid And Its Derivatives	Organic Acid And Its Derivatives	104.1	2.597	33520	32220	23810	13880	16350	21900	-0.78058	0.0351836	1.1534	down
5-Hydroxymethyluracil	C5H6N2O3	Organoheterocyclic compounds	Pyrimidines and pyrimidine derivatives	142.113	0.96	19420	9367	12520	32310	39150	35330	1.37032	0.0356038	1.2451	up
Asiatic Acid	C30H48O5	Terpenoids	Triterpenoids	488.7	10.75	243800	288100	227400	90300	81960	155900	-1.21027	0.0367257	1.22502	down
Thiamine	C12H17N4OS+	Vitamins	Vitamins	265.354	0.81	6530	4924	8080	11260	9719	13100	0.802896	0.0370421	1.17358	up
Anthranilic acid	C7H7NO2	Organic Acid And Its Derivatives	Benzoic acids and derivatives	137.048	1.44	13420	11150	10280	4384	7777	5956	-0.943815	0.0375878	1.19587	down
Uridine 5'-Diphospho-N-Acetylgalactosamine	C17H27N3O17P2	Nucleotide And Its Derivates	Nucleotide And Its Derivates	607.354	1	14510	19620	24030	39820	38680	39320	1.01849	0.03794	1.2621	up
dATP	C10H16N5O12P3	Nucleotide And Its Derivates	Nucleotide And Its Derivates	491.001	0.73	23100	24380	22320	14900	11410	16480	-0.705953	0.0388336	1.24107	down
Hordatine B	C29H40N8O5	Phenols And Its Derivatives	Phenols And Its Derivatives	580.1	6.94	9648	12950	9231	5327	7255	3996	-0.941072	0.0388715	1.16529	down
D-Xylose	C5H10O5	Carbohydrates And Its Derivatives	Carbohydrates And Its Derivatives	150.131	1.01	67210	52660	42280	37120	21050	21040	-1.03357	0.0389612	1.15212	down
L-Histidine	C6H9N3O2	Amino Acid And Derivatives	Amino Acid And Derivatives	155.15	0.76	819700	697900	566500	510900	409800	444600	-0.610207	0.0391358	1.16715	down
Vitamin C	C6H8O6	Vitamins	Vitamins	176.12	1.03	111700	94270	80470	47620	61810	71260	-0.664716	0.03942	1.14107	down
TriacetonaMine	C9H17NO	Organoheterocyclic compounds	Piperidines	155.24	2.28	3958	2483	4670	6674	7299	8953	1.045	0.0407408	1.19051	up
Muscone	C16H30O	Organoheterocyclic compounds	Ketones	238.41	15.95	8808	10430	10920	7529	4710	5191	-0.790968	0.0411911	1.18954	down
7-(2-Hydroxyethyl)theophyline	C9H12N4O3	Alkaloids and derivatives	Purines Alkaloids	224.217	1.17	35760	57990	36940	27410	25880	18750	-0.859279	0.0444749	1.1306	down
Ajugol	C15H24O9	Terpenoids	Monoterpenoids	348.346	0.93	9363	10630	13910	5032	8462	5280	-0.852677	0.0463449	1.13119	down
C-hexosyl-apigenin O-hexosyl-O-hexoside	C33H40O20	Flavonoids	Flavones and Flavonols	756.66	0.98	13550	16420	19970	31480	41320	22670	0.934852	0.0465342	1.13872	up
D-2-Hydroxypentanedioic acid disodium salt	C5H6Na2O5	Amino Acid And Derivatives	Amino Acid And Derivatives	192.078	1.49	67550	62070	56400	79150	98760	121200	0.685218	0.0478307	1.17865	up
Phosphoenolpyruvate	C3H5O6P	Organic Acid And Its Derivatives	Organic Acid And Its Derivatives	167.982	0.97	8738	14870	10950	17470	21410	21360	0.801702	0.0480258	1.17497	up
