# Supplementary material for: Single-nucleus RNA-seq and ATAC-seq analyses provide molecular insights into cadmium-stress response in alfalfa roots
Source: Hortic Res. 2026 Apr 6;13(8):uhag117. doi: 10.1093/hr/uhag117 (PMC13392044; doi:10.1093/hr/uhag117)
Supplement: Web_Material_uhag117 [file web_material_uhag117.zip › Table S3 .xlsx]

## Sheet: cluster_celltype_group
Table S3 Proportion of cell types in alfalfa roots under normal and cadmium stress conditions
cluster_celltype_group	num_cells	proportion
0_Cortex_CD	5438	0.121129772352653
0_Cortex_CK	3094	0.0689178954871475
1_Meristematic_CD	3969	0.0884082505457299
1_Meristematic_CK	4490	0.100013364814897
10_Xylem_CD	518	0.0115382901946808
10_Xylem_CK	493	0.0109814229072927
11_Phloem_CD	475	0.0105804784603733
11_Phloem_CK	127	0.00282888581993139
2_Meristematic_CD	2207	0.0491602441306188
2_Meristematic_CK	3986	0.0887869203011538
3_Stem_niche_CD	2089	0.0465318305341471
3_Stem_niche_CK	3310	0.0737292288501804
4_Stele_CD	2061	0.0459081391722725
4_Stele_CK	1153	0.0256827192943378
5_Cortex_CD	1503	0.0334788613177707
5_Cortex_CK	1599	0.0356172317013409
6_Cortex_CD	1921	0.0427896823628993
6_Cortex_CK	1054	0.023477524836281
7_Meristematic_CD	895	0.0199358488884929
7_Meristematic_CK	1432	0.0318973582215886
8_Epidermis_CD	938	0.0208936606228004
8_Epidermis_CK	999	0.0222524168040273
9_Endodermis_CD	543	0.0120951574820689
9_Endodermis_CK	600	0.0133648148973137
