# Supplementary material for: Single-nucleus RNA-seq and ATAC-seq analyses provide molecular insights into cadmium-stress response in alfalfa roots
Source: Hortic Res. 2026 Apr 6;13(8):uhag117. doi: 10.1093/hr/uhag117 (PMC13392044; doi:10.1093/hr/uhag117)
Supplement: Web_Material_uhag117 [file web_material_uhag117.zip › Table S4 .xls]

## Sheet: Sheet1
Table S4 Cadmium exposure-induced upregulated genes in alfalfa at single-cell resolution.
Gene		Cortex_CD_CK.up	Endodermis_CD_CK.up	Epidermis_CD_CK.up	Meristematic_CD_CK.up	Phloem_CD_CK.up	Stele_CD_CK.up	Stem_niche_CD_CK.up	Xylem_CD_CK.up	Total	annotation
MsG0080047876.01	up	0	0	0	0	1	0	0	0	1
MsG0080048011.01	up	1	0	1	0	0	1	0	1	4		104
MsG0080048150.01	up	0	0	0	0	0	1	0	0	1
MsG0080048185.01	up	0	1	0	0	1	0	0	0	2		94
MsG0080048197.01	up	0	1	0	0	0	0	0	0	1
MsG0080048202.01	up	0	1	1	0	0	1	0	0	3		56
MsG0080048507.01	up	1	0	1	0	0	0	0	0	2
MsG0080048549.01	up	0	0	0	0	0	1	0	0	1
MsG0080048597.01	up	0	1	0	0	0	0	0	0	1		54
MsG0080048702.01	up	1	1	1	0	0	1	0	1	5		43
MsG0080048705.01	up	0	1	0	1	0	0	1	0	3
MsG0080048761.01	up	0	1	0	0	1	0	0	0	2
MsG0080048889.01	up	1	0	1	1	1	1	0	1	6
MsG0080049058.01	up	0	0	0	0	0	1	0	0	1
MsG0080049128.01	up	0	1	1	0	1	0	0	0	3
MsG0080049140.01	up	0	0	0	0	0	0	1	0	1
MsG0080049150.01	up	1	1	1	1	1	1	0	1	7
MsG0180000076.01	up	0	0	0	0	0	0	0	1	1	AT1G19850.1 | Symbols: IAA24, MP, ARF5 | indole-3-acetic acid inducible 24, AUXIN RESPONSE FACTOR 5, MONOPTEROS | chr1:6887353-6891182 FORWARD LENGTH=902
MsG0180000092.01	up	0	1	0	0	0	0	0	0	1	AT4G40030.2 | Symbols: H3.3, HTR4 | histone 3.3 | chr4:18555840-18556827 REVERSE LENGTH=164
MsG0180000114.01	up	0	0	0	0	1	0	0	0	1	AT3G51030.1 | Symbols: ATTRX H1, TRX1, ATTRX1 | ARABIDOPSIS THALIANA THIOREDOXIN H-TYPE 1, thioredoxin H-type 1 | chr3:18951123-18951955 REVERSE LENGTH=114
MsG0180000234.01	up	1	0	1	0	0	0	0	0	2	AT2G26560.1 | Symbols: PLA IIA, PLP2, PLA2A, PLAII alpha | PHOSPHOLIPASE A 2A, PATATIN-LIKE PROTEIN 2, phospholipase A 2A | chr2:11293912-11295708 REVERSE LENGTH=407
MsG0180000291.01	up	1	0	1	1	1	1	0	1	6	AT5G43060.1 | Symbols: RD21B | esponsive to dehydration 21B | chr5:17269784-17272117 REVERSE LENGTH=463
MsG0180000321.01	up	0	0	0	0	1	0	0	0	1	AT3G03990.1 | Symbols: D14 | DWARF 14 | chr3:1033788-1034591 FORWARD LENGTH=267
MsG0180000340.01	up	0	0	0	0	0	1	0	0	1	AT3G49780.1 | Symbols: ATPSK3 (FORMER SYMBOL), PSK4, ATPSK4 | phytosulfokine 4 precursor | chr3:18465750-18466254 FORWARD LENGTH=79
MsG0180000436.01	up	0	0	1	0	0	0	0	0	1	AT3G13790.2 | Symbols: ATBFRUCT1, CWI1, AtCWI1, ATCWINV1 | ARABIDOPSIS THALIANA CELL WALL INVERTASE 1 | chr3:4533084-4535831 REVERSE LENGTH=581
MsG0180000530.01	up	0	0	1	0	0	0	0	0	1	AT5G10870.1 | Symbols: ATCM2, CM2 | chorismate mutase 2 | chr5:3430691-3432272 REVERSE LENGTH=265
MsG0180000681.01	up	0	0	1	0	1	0	0	0	2	AT1G21760.1 | Symbols: ATFBP7, FBP7 | F-box protein 7, F-BOX PROTEIN 7 | chr1:7649324-7651613 FORWARD LENGTH=328
MsG0180000738.01	up	1	1	1	0	1	1	0	1	6	AT2G24570.1 | Symbols: ATWRKY17, WRKY17 | WRKY DNA-binding protein 17 | chr2:10437676-10439222 REVERSE LENGTH=321
MsG0180000762.01	up	0	0	0	0	0	1	0	0	1	AT4G31330.1 | Symbols: no symbol available | no full name available | chr4:15202354-15203151 FORWARD LENGTH=239
MsG0180000832.01	up	0	0	0	0	0	1	0	1	2	AT5G53550.1 | Symbols: YSL3, ATYSL3 | YELLOW STRIPE like 3, YELLOW STRIPE LIKE 3 | chr5:21756081-21758776 FORWARD LENGTH=675
MsG0180000993.01	up	0	0	0	0	0	1	0	0	1	AT5G53190.1 | Symbols: SWEET3, AtSWEET3 | | chr5:21572417-21574284 REVERSE LENGTH=263
MsG0180001049.01	up	0	0	0	0	0	1	0	0	1	AT1G76990.1 | Symbols: ACR3 | ACT domain repeat 3 | chr1:28933387-28935179 FORWARD LENGTH=453
MsG0180001158.01	up	0	1	0	0	0	1	0	0	2	AT4G01870.1 | Symbols: no symbol available | no full name available | chr4:808473-810431 REVERSE LENGTH=652
MsG0180001234.01	up	0	0	0	0	0	1	0	1	2	AT1G14720.1 | Symbols: XTR2, ATXTH28, EXGT-A2, XTH28 | xyloglucan endotransglycosylase related 2, xyloglucan endotransglucosylase/hydrolase 28, ENDOXYLOGLUCAN TRANSFERASE A2 | chr1:5066806-5068466 REVERSE LENGTH=332
MsG0180001447.01	up	1	0	1	0	0	0	0	0	2	AT5G54160.1 | Symbols: ATOMT1, OMT1, OMT3, AtCOMT, COMT1 | caffeate O-methyltransferase 1, O-methyltransferase 1, O-methyltransferase 3 | chr5:21982075-21984167 FORWARD LENGTH=363
MsG0180002022.01	up	0	0	0	0	1	0	0	0	1	AT1G56070.1 | Symbols: LOS1 | LOW EXPRESSION OF OSMOTICALLY RESPONSIVE GENES 1 | chr1:20968245-20971077 REVERSE LENGTH=843
MsG0180002745.01	up	1	0	1	0	0	1	0	0	3	AT5G04170.1 | Symbols: no symbol available | no full name available | chr5:1145579-1147519 FORWARD LENGTH=354
MsG0180003251.01	up	0	1	0	0	0	0	0	0	1	AT3G59600.1 | Symbols: NRPD8B, NRPE8B, NRPB8B | | chr3:22016629-22017923 FORWARD LENGTH=146
MsG0180003379.01	up	0	0	0	0	1	1	0	1	3	AT3G52880.1 | Symbols: ATMDAR1, MDAR1 | monodehydroascorbate reductase 1 | chr3:19601477-19604366 REVERSE LENGTH=434
MsG0180003464.01	up	0	1	0	0	0	0	0	0	1	AT3G53180.1 | Symbols: NodGS | nodulin/glutamine synthase-like protein | chr3:19707068-19711188 FORWARD LENGTH=852
MsG0180003484.01	up	0	1	1	0	0	0	0	0	2	AT2G28210.1 | Symbols: ATACA2, ACA2 | alpha carbonic anhydrase 2 | chr2:12029798-12032756 FORWARD LENGTH=276
MsG0180003510.01	up	1	1	1	0	1	1	0	1	6	AT2G36950.1 | Symbols: AtHMP20 | HEAVY METAL ASSOCIATED PROTEIN 20 | chr2:15515216-15516754 FORWARD LENGTH=386
MsG0180003542.01	up	1	0	1	0	0	0	0	0	2	AT2G37040.1 | Symbols: PAL1, ATPAL1 | PHE ammonia lyase 1 | chr2:15557602-15560237 REVERSE LENGTH=725
MsG0180003601.01	up	0	0	0	0	0	1	0	0	1	AT2G37130.1 | Symbols: no symbol available | no full name available | chr2:15598225-15600004 REVERSE LENGTH=327
MsG0180003632.01	up	1	0	1	0	1	1	0	1	5	AT5G12130.2 | Symbols: PDE149, ATTERC | TELLURITE RESISTANCE C, PIGMENT DEFECTIVE 149 | chr5:3919844-3922154 FORWARD LENGTH=344
MsG0180003781.01	up	0	1	0	0	0	0	0	1	2	AT2G33310.1 | Symbols: IAA13 | auxin-induced protein 13 | chr2:14114569-14115757 REVERSE LENGTH=246
MsG0180003891.01	up	0	1	0	0	0	0	0	0	1	AT1G06760.1 | Symbols: H1.1, HON1 | Histone 1.1 | chr1:2076687-2077616 REVERSE LENGTH=274
MsG0180003909.01	up	0	0	0	0	1	1	0	1	3	AT4G02590.1 | Symbols: bHLH059, PFB1, UNE12 | PERICYCLE FACTOR TYPE-B 1, unfertilized embryo sac 12 | chr4:1137968-1140306 REVERSE LENGTH=310
MsG0180003992.01	up	0	0	1	0	0	0	0	0	1	AT1G03220.1 | Symbols: SAP2 | secreted aspartic protease 2 | chr1:787143-788444 FORWARD LENGTH=433
MsG0180003996.01	up	1	1	1	0	0	0	0	0	3	AT1G03210.1 | Symbols: no symbol available | no full name available | chr1:782948-784240 FORWARD LENGTH=286
MsG0180004002.01	up	0	0	0	0	1	0	0	0	1	AT3G63070.1 | Symbols: HULK3, SL4 | HUA2 LIKE 3 | chr3:23302667-23309575 FORWARD LENGTH=1347
MsG0180004003.01	up	0	0	0	0	1	0	0	0	1	AT3G06190.1 | Symbols: ATBPM2, BPM2 | BTB-POZ AND MATH DOMAIN 2, BTB-POZ and MATH domain 2 | chr3:1874577-1876575 REVERSE LENGTH=406
MsG0180004053.01	up	1	1	1	0	0	1	0	0	4	AT4G24000.1 | Symbols: ATCSLG2, CSLG2 | cellulose synthase like G2, ARABIDOPSIS THALIANA CELLULOSE SYNTHASE LIKE G2 | chr4:12462142-12465471 FORWARD LENGTH=722
MsG0180004110.01	up	0	0	1	0	0	0	0	0	1	AT2G38870.1 | Symbols: no symbol available | no full name available | chr2:16236546-16237050 REVERSE LENGTH=70
MsG0180004121.01	up	0	0	0	0	0	1	0	0	1	AT3G23430.1 | Symbols: PHO1, ATPHO1 | phosphate 1, ARABIDOPSIS PHOSPHATE 1 | chr3:8387818-8393242 REVERSE LENGTH=782
MsG0180004202.01	up	0	0	0	0	0	1	0	0	1	AT4G33420.1 | Symbols: Prx47 | Peroxidase 47 | chr4:16084856-16086105 FORWARD LENGTH=325
MsG0180004326.01	up	0	0	0	0	0	1	0	0	1	AT4G33420.1 | Symbols: Prx47 | Peroxidase 47 | chr4:16084856-16086105 FORWARD LENGTH=325
MsG0180004486.01	up	0	0	1	0	0	1	0	1	3	AT3G04730.1 | Symbols: IAA16 | indoleacetic acid-induced protein 16 | chr3:1288993-1290415 REVERSE LENGTH=236
MsG0180004536.01	up	0	0	0	0	1	1	0	0	2	AT3G05010.1 | Symbols: Cand2, PMTR1 | candidate G-protein Coupled Receptor 2 | chr3:1389603-1391462 FORWARD LENGTH=300
MsG0180004577.01	up	0	1	0	0	0	0	0	0	1	AT5G27470.1 | Symbols: no symbol available | no full name available | chr5:9695087-9697154 FORWARD LENGTH=451
MsG0180004606.01	up	0	1	0	0	0	0	0	0	1	AT3G05550.1 | Symbols: AtHIGD3 | HYPOXIA-INDUCED GENE DOMAIN 3 | chr3:1612860-1613748 FORWARD LENGTH=97
MsG0180004752.01	up	1	0	1	0	1	1	0	1	5	AT3G62150.1 | Symbols: ABCB21, PGP21 | P-glycoprotein 21, ATP-binding cassette B21 | chr3:23008755-23013579 REVERSE LENGTH=1296
MsG0180004757.01	up	0	0	0	0	1	0	0	0	1	AT3G62220.1 | Symbols: no symbol available | no full name available | chr3:23029276-23030864 REVERSE LENGTH=361
MsG0180004763.01	up	1	1	1	0	1	1	0	1	6	AT5G26751.1 | Symbols: ATSK11, ASKalpha, SK 11 | Arabidopsis GSK alpha, ARABIDOPSIS THALIANA SHAGGY-RELATED KINASE 11, shaggy-related kinase 11 | chr5:9399582-9401839 REVERSE LENGTH=405
MsG0180004789.01	up	0	0	0	0	0	1	0	0	1	AT4G02020.1 | Symbols: SWN, SDG10, EZA1 | SWINGER, SET DOMAIN-CONTAINING PROTEIN 10 | chr4:886693-891743 FORWARD LENGTH=856
MsG0180004815.01	up	0	0	0	0	1	0	0	0	1	AT2G47470.1 | Symbols: UNE5, MEE30, ATPDI11, PDI11, ATPDIL2-1 | PROTEIN DISULFIDE ISOMERASE 11, PDI-LIKE 2-1, ARABIDOPSIS THALIANA PROTEIN DISULFIDE ISOMERASE 11, UNFERTILIZED EMBRYO SAC 5, MATERNAL EFFECT EMBRYO ARREST 30 | chr2:19481503-19483683 FORWARD LENGTH=361
MsG0180004830.01	up	0	1	0	0	0	0	0	0	1	AT3G16770.1 | Symbols: ERF72, ATEBP, EBP, RAP2.3 | RELATED TO AP2 3, ethylene-responsive element binding protein, ETHYLENE RESPONSE FACTOR 72 | chr3:5705784-5706768 FORWARD LENGTH=248
MsG0180004859.01	up	0	0	1	0	1	0	0	1	3	AT3G62830.1 | Symbols: UXS2, ATUXS2, AUD1 | UDP-GLUCURONIC ACID DECARBOXYLASE 2 | chr3:23232539-23235353 FORWARD LENGTH=445
MsG0180004869.01	up	1	1	1	1	1	1	1	1	8	AT3G62700.1 | Symbols: MRP10, ABCC14, ATMRP10 | ATP-binding cassette C14, multidrug resistance-associated protein 10 | chr3:23190428-23195727 REVERSE LENGTH=1539
MsG0180004879.01	up	1	1	1	0	1	0	0	0	4	AT1G02920.1 | Symbols: ATGSTF8, GSTF7, ATGSTF7, ATGST11, GST11 | GLUTATHIONE S-TRANSFERASE 11, glutathione S-transferase 7, ARABIDOPSIS GLUTATHIONE S-TRANSFERASE 11 | chr1:658886-659705 REVERSE LENGTH=209
MsG0180004904.01	up	0	1	0	0	0	0	0	0	1	AT3G62980.1 | Symbols: TIR1, AtTIR1 | TRANSPORT INHIBITOR RESPONSE 1 | chr3:23273479-23276181 REVERSE LENGTH=594
MsG0180004920.01	up	0	1	0	0	1	0	0	1	3	AT3G63010.1 | Symbols: ATGID1B, GID1B | GA INSENSITIVE DWARF1B | chr3:23289717-23290998 FORWARD LENGTH=358
MsG0180005028.01	up	0	1	0	0	0	0	0	0	1	AT3G52990.1 | Symbols: no symbol available | no full name available | chr3:19649046-19652237 FORWARD LENGTH=527
MsG0180005209.01	up	0	0	0	0	1	1	0	1	3	AT2G37170.2 | Symbols: PIP2;2, PIP2B | plasma membrane intrinsic protein 2, PLASMA MEMBRANE INTRINSIC PROTEIN 2;2 | chr2:15613624-15614920 REVERSE LENGTH=328
MsG0180005253.01	up	0	1	0	0	0	0	0	0	1	AT1G07920.1 | Symbols: ELONGATION FACTOR-TU FAMILY | | chr1:2455559-2457001 FORWARD LENGTH=449
MsG0180005308.01	up	0	0	0	0	1	0	0	0	1	AT1G22710.1 | Symbols: SUC2, SUT1, ATSUC2 | SUCROSE TRANSPORTER 1, sucrose-proton symporter 2, ARABIDOPSIS THALIANA SUCROSE-PROTON SYMPORTER 2 | chr1:8030911-8032970 REVERSE LENGTH=512
MsG0180005331.01	up	0	1	0	0	0	0	0	0	1	AT1G34190.1 | Symbols: anac017, NAC017, RAO2 | NAC domain containing protein 17, regulators of aox1a 2 | chr1:12451729-12453914 FORWARD LENGTH=557
MsG0180005356.01	up	0	0	1	0	0	0	0	0	1	AT5G13930.1 | Symbols: ATCHS, CHS, TT4 | TRANSPARENT TESTA 4, CHALCONE SYNTHASE | chr5:4488762-4490035 FORWARD LENGTH=395
MsG0180005358.01	up	1	1	1	0	0	0	0	0	3	AT5G13930.1 | Symbols: ATCHS, CHS, TT4 | TRANSPARENT TESTA 4, CHALCONE SYNTHASE | chr5:4488762-4490035 FORWARD LENGTH=395
MsG0180005372.01	up	0	0	0	0	1	0	0	0	1	AT1G71695.1 | Symbols: no symbol available | no full name available | chr1:26964359-26966557 FORWARD LENGTH=358
MsG0180005427.01	up	0	1	0	0	0	0	0	0	1	AT4G24020.1 | Symbols: NLP7 | NIN like protein 7 | chr4:12479904-12483822 FORWARD LENGTH=959
MsG0180005544.01	up	0	1	0	0	0	1	0	0	2	AT3G22890.1 | Symbols: ATPS1, APS1 | ATP sulfurylase 1 | chr3:8112837-8114734 FORWARD LENGTH=463
MsG0180005551.01	up	0	0	0	0	1	0	0	0	1	AT5G18525.1 | Symbols: gfs12 | green fluorescent seed 12 | chr5:6146932-6153658 REVERSE LENGTH=1639
MsG0180005586.01	up	0	0	0	0	0	1	0	0	1	AT3G22740.1 | Symbols: HMT3 | homocysteine S-methyltransferase 3 | chr3:8033200-8035710 REVERSE LENGTH=347
MsG0180005606.01	up	0	0	1	0	0	0	0	0	1	AT2G45560.1 | Symbols: CYP76C1 | "cytochrome P450, family 76, subfamily C, polypeptide 1" | chr2:18776391-18778354 REVERSE LENGTH=512
MsG0180005608.01	up	0	1	0	0	1	0	0	0	2	AT3G22440.1 | Symbols: no symbol available | no full name available | chr3:7959854-7961886 FORWARD LENGTH=532
MsG0180005628.01	up	0	1	0	0	0	0	0	0	1	AT3G22380.3 | Symbols: TIC | TIME FOR COFFEE | chr3:7913181-7918879 FORWARD LENGTH=1551
MsG0180005633.01	up	0	0	0	0	0	0	0	1	1	AT5G26330.1 | Symbols: no symbol available | no full name available | chr5:9241614-9242635 REVERSE LENGTH=187
MsG0180005635.01	up	0	0	0	0	0	0	0	1	1	AT4G19600.1 | Symbols: CYCT1;4 | | chr4:10673619-10676532 FORWARD LENGTH=541
MsG0180005648.01	up	0	1	1	0	0	0	0	0	2	AT3G48690.1 | Symbols: ATCXE12, CXE12 | ARABIDOPSIS THALIANA CARBOXYESTERASE 12 | chr3:18037186-18038160 REVERSE LENGTH=324
MsG0180005669.01	up	1	1	1	1	1	1	1	1	8	AT4G05320.1 | Symbols: UBQ10, UBI10 | ubiquitin 10, polyubiquitin 10 | chr4:2718559-2719932 FORWARD LENGTH=381
MsG0180005745.01	up	0	0	0	0	1	0	0	0	1	AT2G22860.1 | Symbols: PSK2, ATPSK2 | phytosulfokine 2 precursor | chr2:9737666-9738077 FORWARD LENGTH=87
MsG0180005758.01	up	0	0	1	0	0	0	0	0	1
MsG0180005813.01	up	0	1	0	0	1	1	0	1	4	AT3G19450.1 | Symbols: CAD-C, CAD4, ATCAD4, CAD | CINNAMYL ALCOHOL DEHYDROGENASE 4 | chr3:6744859-6747005 FORWARD LENGTH=365
MsG0180005962.01	up	0	0	0	0	1	0	0	0	1	AT1G68490.1 | Symbols: no symbol available | no full name available | chr1:25693926-25694946 FORWARD LENGTH=183
MsG0180006020.01	up	1	0	1	1	0	1	0	1	5	AT2G27510.1 | Symbols: ATFD3, FD3 | ferredoxin 3 | chr2:11758281-11758748 REVERSE LENGTH=155
MsG0180006047.01	up	0	1	1	0	1	0	0	0	3	AT2G16900.1 | Symbols: no symbol available | no full name available | chr2:7323857-7325374 REVERSE LENGTH=382
MsG0180006050.01	up	0	1	0	0	0	0	0	0	1	AT2G16920.1 | Symbols: PFU2, UBC23 | ubiquitin-conjugating enzyme 23, PHO2 FAMILY UBIQUITIN CONJUGATION ENZYME 2 | chr2:7334559-7338827 REVERSE LENGTH=1102
MsG0180006053.01	up	0	1	0	0	0	0	0	0	1	AT5G05320.1 | Symbols: no symbol available | no full name available | chr5:1575093-1576679 REVERSE LENGTH=406
MsG0180006203.01	up	0	1	0	0	0	0	0	0	1	AT5G13590.5 | Symbols: no symbol available | no full name available | chr5:4374718-4378647 REVERSE LENGTH=1193
MsG0180006253.01	up	1	1	1	0	1	1	0	1	6
MsG0280006411.01	up	1	1	1	1	1	1	0	1	7	AT1G25275.1 | Symbols: no symbol available | no full name available | chr1:8860719-8861156 FORWARD LENGTH=74
MsG0280006466.01	up	0	0	0	0	1	0	0	0	1	AT1G02170.1 | Symbols: ATMC1, MCP1b, LOL3, AtMCP1b, ATMCPB1, MC1 | metacaspase 1b, LSD ONE LIKE 3, ARABIDOPSIS THALIANA METACASPASE 1B, ARABIDOPSIS THALIANA METACASPASE 1, metacaspase 1 | chr1:411883-413426 FORWARD LENGTH=367
MsG0280006467.01	up	0	0	0	0	1	0	0	0	1	AT1G02170.1 | Symbols: ATMC1, MCP1b, LOL3, AtMCP1b, ATMCPB1, MC1 | metacaspase 1b, LSD ONE LIKE 3, ARABIDOPSIS THALIANA METACASPASE 1B, ARABIDOPSIS THALIANA METACASPASE 1, metacaspase 1 | chr1:411883-413426 FORWARD LENGTH=367
MsG0280006483.01	up	0	0	0	0	1	0	0	0	1	AT5G64350.1 | Symbols: FKBP12, ATFKBP12, FKP12 | ARABIDOPSIS THALIANA FK506-BINDING PROTEIN 12, FK506-binding protein 12 | chr5:25734810-25735990 REVERSE LENGTH=112
MsG0280006700.01	up	1	1	1	0	0	1	0	1	5	AT4G27450.1 | Symbols: HUP54 | HYPOXIA RESPONSE UNKNOWN PROTEIN 54 | chr4:13727665-13728683 REVERSE LENGTH=250
MsG0280006725.01	up	0	0	0	0	1	1	0	0	2	AT2G33770.1 | Symbols: PHO2, ATUBC24, UBC24 | UBIQUITIN-CONJUGATING ENZYME 24, phosphate 2 | chr2:14277785-14281482 REVERSE LENGTH=907
MsG0280006748.01	up	0	0	0	0	0	1	0	1	2	AT1G28330.1 | Symbols: DRM1, DYL1, AtDRM1 | dormancy-associated protein-like 1, DORMANCY-ASSOCIATED PROTEIN 1 | chr1:9934252-9935216 REVERSE LENGTH=122
MsG0280006790.01	up	1	0	1	0	1	1	0	0	4	AT5G49760.1 | Symbols: CARD1, HPCA1 | CANNOT RESPOND TO DMBQ 1 | chr5:20216679-20221052 FORWARD LENGTH=953
MsG0280006813.01	up	0	1	0	0	0	0	0	0	1	AT5G54960.1 | Symbols: PDC2 | pyruvate decarboxylase-2 | chr5:22310858-22312681 REVERSE LENGTH=607
MsG0280006855.01	up	0	1	0	0	0	0	0	0	1	AT5G54960.1 | Symbols: PDC2 | pyruvate decarboxylase-2 | chr5:22310858-22312681 REVERSE LENGTH=607
MsG0280006908.01	up	0	0	0	0	0	0	1	0	1
MsG0280006922.01	up	0	0	0	0	0	0	0	1	1	AT4G18780.1 | Symbols: CESA8, LEW2, IRX1, ATCESA8 | LEAF WILTING 2, IRREGULAR XYLEM 1, CELLULOSE SYNTHASE 8 | chr4:10312846-10316719 REVERSE LENGTH=985
MsG0280006932.01	up	0	0	1	0	0	0	0	0	1	AT1G29280.1 | Symbols: ATWRKY65, WRKY65 | WRKY DNA-binding protein 65, WRKY DNA-BINDING PROTEIN 65 | chr1:10236589-10237467 FORWARD LENGTH=259
MsG0280006992.01	up	0	1	0	0	0	0	0	0	1	AT1G30300.1 | Symbols: no symbol available | no full name available | chr1:10673084-10675061 FORWARD LENGTH=324
MsG0280007052.01	up	0	1	0	0	1	1	0	0	3	AT5G46250.1 | Symbols: LARP6a, AtLARP6a | La related protein 6a | chr5:18755388-18758056 FORWARD LENGTH=422
MsG0280007122.01	up	0	0	0	0	1	1	0	0	2	AT4G15470.1 | Symbols: LFG5, AtLFG5 | LIFEGUARD 5 | chr4:8843661-8845505 FORWARD LENGTH=256
MsG0280007199.01	up	0	0	1	0	0	0	0	0	1	AT5G19100.1 | Symbols: no symbol available | no full name available | chr5:6408242-6409417 REVERSE LENGTH=391
MsG0280007201.01	up	0	1	0	0	1	1	0	0	3	AT1G03230.1 | Symbols: SAP1 | secreted aspartic protease 1 | chr1:790110-791414 FORWARD LENGTH=434
MsG0280007202.01	up	0	1	0	0	1	1	0	1	4	AT5G19140.1 | Symbols: ATAILP1, AILP1 | | chr5:6423398-6425785 FORWARD LENGTH=234
MsG0280007227.01	up	0	0	0	0	1	0	0	0	1	AT4G27000.1 | Symbols: ATRBP45C | | chr4:13554983-13557763 REVERSE LENGTH=415
MsG0280007427.01	up	0	0	0	0	1	1	0	0	2	AT1G05010.1 | Symbols: EFE, ACO4, EAT1 | ethylene forming enzyme, ethylene-forming enzyme | chr1:1431419-1432695 REVERSE LENGTH=323
MsG0280007449.01	up	0	1	0	0	0	0	0	0	1	AT1G12050.1 | Symbols: FAH, AtFAH, SSCD1 | short-day sensitive cell deathshort-day sensitive cell deathshort-day sensitive cell death 111, fumarylacetoacetate hydrolase | chr1:4072904-4075856 FORWARD LENGTH=421
MsG0280007481.01	up	1	1	1	0	1	1	0	1	6	AT4G17280.1 | Symbols: no symbol available | no full name available | chr4:9678887-9680277 REVERSE LENGTH=402
MsG0280007491.01	up	0	0	0	0	0	0	0	1	1	AT2G35760.1 | Symbols: CASPL2B2 | CASP-like protein 2B2 | chr2:15032059-15033094 FORWARD LENGTH=201
MsG0280007667.01	up	0	0	0	0	0	0	0	1	1	AT3G54950.1 | Symbols: PLA IIIA, pPLAIIIbeta, PLP7 | patatin-related phospholipase IIIbeta, patatin-like protein 6, PATATIN-LIKE PROTEIN 7 | chr3:20359076-20360774 REVERSE LENGTH=488
MsG0280007677.01	up	1	0	1	0	1	0	0	0	3	AT2G38380.1 | Symbols: no symbol available | no full name available | chr2:16076443-16078314 FORWARD LENGTH=349
MsG0280007684.01	up	0	1	0	0	0	0	0	0	1	AT5G06730.1 | Symbols: no symbol available | no full name available | chr5:2080207-2081621 REVERSE LENGTH=358
MsG0280007686.01	up	1	0	1	0	1	1	0	1	5	AT3G49120.1 | Symbols: PRX34, PRXCB, ATPCB, AtPRX34, PERX34, ATPERX34 | ARABIDOPSIS THALIANA PEROXIDASE CB, PEROXIDASE 34, peroxidase CB, ARABIDOPSIS THALIANA PEROXIDASE 34 | chr3:18207819-18210041 FORWARD LENGTH=353
MsG0280007699.01	up	1	1	0	1	0	1	0	1	5	AT1G30510.2 | Symbols: ATRFNR2, RFNR2 | root FNR 2 | chr1:10807150-10808984 REVERSE LENGTH=382
MsG0280007869.01	up	1	0	1	0	1	1	0	1	5	AT4G16260.2 | Symbols: no symbol available | no full name available | chr4:9200180-9201245 REVERSE LENGTH=315
MsG0280007882.01	up	0	0	0	0	1	0	0	0	1	AT5G49360.1 | Symbols: ATBXL1, BXL1 | beta-xylosidase 1, BETA-XYLOSIDASE 1 | chr5:20012179-20016659 REVERSE LENGTH=774
MsG0280007906.01	up	1	0	1	0	1	1	0	1	5
MsG0280007908.01	up	1	0	1	0	0	0	0	0	2
MsG0280007911.01	up	1	1	1	1	1	1	1	1	8
MsG0280007912.01	up	0	0	0	0	1	1	0	1	3
MsG0280007914.01	up	1	0	1	0	1	1	0	0	4
MsG0280007915.01	up	0	0	1	0	0	1	0	0	2
MsG0280007916.01	up	1	1	1	0	1	1	0	1	6
MsG0280007941.01	up	0	1	0	1	1	1	0	1	5	AT3G16770.1 | Symbols: ERF72, ATEBP, EBP, RAP2.3 | RELATED TO AP2 3, ethylene-responsive element binding protein, ETHYLENE RESPONSE FACTOR 72 | chr3:5705784-5706768 FORWARD LENGTH=248
MsG0280008067.01	up	0	0	1	0	0	0	0	0	1	AT1G30870.1 | Symbols: PER7 | PEROXIDASE7 | chr1:10991535-10992885 FORWARD LENGTH=349
MsG0280008073.01	up	0	0	1	0	0	0	0	0	1	AT1G30900.1 | Symbols: BP80-3;3, VSR6, VSR3;3 | VACUOLAR SORTING RECEPTOR 6, binding protein of 80 kDa 3;3, VACUOLAR SORTING RECEPTOR 3;3 | chr1:10997275-11000543 FORWARD LENGTH=631
MsG0280008328.01	up	0	0	0	0	0	1	0	0	1	AT5G19890.1 | Symbols: no symbol available | no full name available | chr5:6724372-6725877 REVERSE LENGTH=328
MsG0280008436.01	up	1	0	1	0	0	1	0	1	4	AT1G74950.1 | Symbols: TIFY10B, JAZ2 | JASMONATE-ZIM-DOMAIN PROTEIN 2 | chr1:28148919-28150258 REVERSE LENGTH=249
MsG0280008492.01	up	0	1	0	0	0	0	0	0	1	AT3G43190.1 | Symbols: ATSUS4, SUS4 | ARABIDOPSIS THALIANA SUCROSE SYNTHASE 4, sucrose synthase 4 | chr3:15179204-15182577 REVERSE LENGTH=808
MsG0280008551.01	up	1	1	1	1	0	1	1	1	7	AT3G43190.1 | Symbols: ATSUS4, SUS4 | ARABIDOPSIS THALIANA SUCROSE SYNTHASE 4, sucrose synthase 4 | chr3:15179204-15182577 REVERSE LENGTH=808
MsG0280008595.01	up	0	0	1	0	0	0	0	0	1	AT1G43245.1 | Symbols: no symbol available | no full name available | chr1:16308982-16310883 REVERSE LENGTH=558
MsG0280008640.01	up	0	0	0	0	1	1	0	0	2	AT3G17390.1 | Symbols: SAMS3, AtSAMS3, MAT4, MTO3 | METHIONINE ADENOSYLTRANSFERASE 4, S-ADENOSYLMETHIONINE SYNTHETASE 3, METHIONINE OVER-ACCUMULATOR 3 | chr3:5952484-5953665 REVERSE LENGTH=393
MsG0280008755.01	up	0	0	0	0	0	0	0	1	1	AT1G30280.1 | Symbols: AUXILIN-LIKE7 | AUXILIN-LIKE7 | chr1:10662851-10664570 REVERSE LENGTH=455
MsG0280008857.01	up	1	0	1	0	1	0	0	0	3	AT4G31970.1 | Symbols: CYP82C2 | "cytochrome P450, family 82, subfamily C, polypeptide 2" | chr4:15462408-15464358 FORWARD LENGTH=523
MsG0280008932.01	up	0	0	0	0	1	0	0	0	1
MsG0280009417.01	up	0	0	0	0	0	1	0	0	1	AT3G13510.1 | Symbols: no symbol available | no full name available | chr3:4403776-4405741 FORWARD LENGTH=419
MsG0280009528.01	up	0	0	0	0	0	1	0	0	1	AT3G19000.1 | Symbols: no symbol available | no full name available | chr3:6553668-6554987 REVERSE LENGTH=352
MsG0280009673.01	up	0	0	0	0	1	1	0	0	2	AT3G22240.1 | Symbols: AthCYSTM9 | Cysteine-Rich Transmembrane Module 9 | chr3:7863788-7864675 REVERSE LENGTH=72
MsG0280009739.01	up	1	0	1	0	0	0	0	1	3	AT1G20960.1 | Symbols: BRR2a, emb1507, BRR2 | embryo defective 1507 | chr1:7302591-7309914 REVERSE LENGTH=2171
MsG0280009764.01	up	0	1	0	0	0	0	0	0	1	AT1G78380.1 | Symbols: GSTU19, GST8, ATGSTU19 | A. THALIANA GLUTATHIONE S-TRANSFERASE TAU 19, glutathione S-transferase TAU 19, GLUTATHIONE TRANSFERASE 8 | chr1:29486659-29487819 REVERSE LENGTH=219
MsG0280009838.01	up	0	0	1	0	0	0	0	0	1	AT3G14590.2 | Symbols: NTMC2TYPE6.2, NTMC2T6.2 | | chr3:4904448-4907741 REVERSE LENGTH=737
MsG0280010005.01	up	0	0	1	0	0	0	0	0	1	AT1G78780.2 | Symbols: no symbol available | no full name available | chr1:29621447-29622431 REVERSE LENGTH=238
MsG0280010047.01	up	0	1	0	0	0	0	0	0	1	AT1G78860.1 | Symbols: GAL2 | apple domain lectin-2 | chr1:29646168-29647499 REVERSE LENGTH=443
MsG0280010132.01	up	0	0	1	0	0	0	0	0	1	AT1G53210.1 | Symbols: NCL, AtNCL | Na+/Ca2+ exchanger | chr1:19844790-19847533 FORWARD LENGTH=585
MsG0280010244.01	up	0	1	0	0	0	0	0	0	1	AT4G27450.1 | Symbols: HUP54 | HYPOXIA RESPONSE UNKNOWN PROTEIN 54 | chr4:13727665-13728683 REVERSE LENGTH=250
MsG0280010270.01	up	1	0	1	0	1	0	0	1	4	AT5G54370.1 | Symbols: no symbol available | no full name available | chr5:22075334-22076567 FORWARD LENGTH=337
MsG0280010316.01	up	0	0	1	0	0	0	0	1	2	AT5G54500.1 | Symbols: FQR1 | flavodoxin-like quinone reductase 1 | chr5:22124674-22126256 FORWARD LENGTH=204
MsG0280010347.01	up	0	1	0	0	0	0	0	0	1	AT5G54640.1 | Symbols: HTA1, RAT5, ATHTA1 | histone H2A 1, RESISTANT TO AGROBACTERIUM TRANSFORMATION 5 | chr5:22196540-22197279 FORWARD LENGTH=130
MsG0280010425.01	up	1	0	1	0	1	1	0	0	4	AT5G05340.1 | Symbols: PRX52 | peroxidase 52 | chr5:1579142-1580819 REVERSE LENGTH=324
MsG0280010484.01	up	0	1	0	0	0	0	0	0	1	AT2G27820.1 | Symbols: ADT3, PD1 | arogenate dehydratase 3, prephenate dehydratase 1 | chr2:11856808-11858082 FORWARD LENGTH=424
MsG0280010604.01	up	0	1	0	0	0	0	0	0	1	AT2G05710.1 | Symbols: ACO3 | aconitase 3 | chr2:2141591-2146350 FORWARD LENGTH=990
MsG0280010622.01	up	0	0	0	0	1	1	0	0	2	AT3G22060.1 | Symbols: no symbol available | no full name available | chr3:7771065-7772137 FORWARD LENGTH=252
MsG0280010715.01	up	1	0	1	0	1	1	0	0	4	AT5G50450.1 | Symbols: no symbol available | no full name available | chr5:20543519-20544698 REVERSE LENGTH=336
MsG0280010779.01	up	0	0	0	0	0	0	0	1	1
MsG0280010799.01	up	0	0	1	0	0	0	0	1	2	AT1G75150.1 | Symbols: no symbol available | no full name available | chr1:28204763-28208512 REVERSE LENGTH=778
MsG0280010823.01	up	0	0	1	0	0	0	0	1	2	AT2G42570.1 | Symbols: TBL39 | TRICHOME BIREFRINGENCE-LIKE 39 | chr2:17717498-17719921 REVERSE LENGTH=367
MsG0280010908.01	up	0	0	0	0	0	1	0	1	2	AT2G39010.1 | Symbols: PIP2E, PIP2;6 | plasma membrane intrinsic protein 2E, PLASMA MEMBRANE INTRINSIC PROTEIN 2;6 | chr2:16291564-16293746 FORWARD LENGTH=289
MsG0280010948.01	up	0	0	1	0	0	0	0	0	1	AT4G05160.1 | Symbols: no symbol available | no full name available | chr4:2664451-2666547 FORWARD LENGTH=544
MsG0280011015.01	up	0	0	0	0	0	0	0	1	1	AT3G46440.1 | Symbols: UXS5 | UDP-XYL synthase 5 | chr3:17089268-17091611 REVERSE LENGTH=341
MsG0280011017.01	up	0	1	0	0	1	0	0	0	2	AT5G59300.1 | Symbols: ATUBC7, UBC7 | ARABIDOPSIS THALIANA UBIQUITIN CARRIER PROTEIN 7, ubiquitin carrier protein 7 | chr5:23919868-23921193 REVERSE LENGTH=166
MsG0280011053.01	up	0	0	1	0	0	0	0	0	1	AT4G28390.1 | Symbols: AAC3, ATAAC3 | ADP/ATP carrier 3 | chr4:14041486-14042781 REVERSE LENGTH=379
MsG0280011079.01	up	1	0	1	0	1	1	0	1	5	AT5G59520.1 | Symbols: AtZIP2, ZIP2 | ZRT/IRT-like protein 2 | chr5:23991447-23992762 REVERSE LENGTH=353
MsG0280011110.01	up	0	1	1	1	0	1	0	1	5	AT3G59480.1 | Symbols: FRK4, FRK7 | Fructokinase 7, Fructokinase 4 | chr3:21983103-21984440 FORWARD LENGTH=326
MsG0280011266.01	up	0	1	0	0	1	0	0	0	2	AT1G79750.1 | Symbols: NADP-ME4, ATNADP-ME4 | Arabidopsis thaliana NADP-malic enzyme 4, NADP-malic enzyme 4 | chr1:30007655-30011179 REVERSE LENGTH=646
MsG0280011271.01	up	0	0	0	0	0	0	0	1	1	AT1G52150.2 | Symbols: ATHB15, CNA, ICU4, ATHB-15 | INCURVATA 4, CORONA | chr1:19409913-19413961 REVERSE LENGTH=837
MsG0280011369.01	up	0	0	1	0	0	0	0	0	1	AT5G11420.1 | Symbols: no symbol available | no full name available | chr5:3644655-3646991 FORWARD LENGTH=366
MsG0280011370.01	up	0	0	0	0	1	0	0	0	1	AT3G15650.2 | Symbols: no symbol available | no full name available | chr3:5306006-5307764 FORWARD LENGTH=274
MsG0280011403.01	up	0	0	0	0	0	1	0	0	1	AT1G80130.1 | Symbols: no symbol available | no full name available | chr1:30141250-30142478 REVERSE LENGTH=305
MsG0280011422.01	up	0	0	0	0	1	0	0	0	1	AT1G80490.2 | Symbols: TPR1 | TOPLESS-related 1 | chr1:30261094-30266446 REVERSE LENGTH=1120
MsG0280011471.01	up	0	1	0	0	0	0	0	0	1	AT5G25110.1 | Symbols: CIPK25, SnRK3.25 | CBL-interacting protein kinase 25, SNF1-RELATED PROTEIN KINASE 3.25 | chr5:8657740-8659206 REVERSE LENGTH=488
MsG0280011473.01	up	0	1	0	0	0	0	0	0	1	AT1G80840.1 | Symbols: ATWRKY40, WRKY40 | WRKY DNA-binding protein 40 | chr1:30383834-30385356 FORWARD LENGTH=302
MsG0380011667.01	up	0	0	1	0	0	0	0	0	1	AT4G25190.2 | Symbols: QWRF7 | QWRF domain containing 7 | chr4:12914400-12916001 REVERSE LENGTH=395
MsG0380011674.01	up	0	0	1	0	0	1	0	0	2	AT4G22590.1 | Symbols: TPPG | trehalose-6-phosphate phosphatase G | chr4:11893707-11895371 REVERSE LENGTH=377
MsG0380012244.01	up	1	0	1	0	0	0	0	0	2	AT3G27890.1 | Symbols: NQR | NADPH:quinone oxidoreductase | chr3:10350807-10351938 REVERSE LENGTH=196
MsG0380012400.01	up	0	1	1	0	0	0	0	0	2	AT1G76690.1 | Symbols: OPR2, ATOPR2 | 12-oxophytodienoate reductase 2, ARABIDOPSIS 12-OXOPHYTODIENOATE REDUCTASE 2 | chr1:28778976-28780355 FORWARD LENGTH=374
MsG0380012445.01	up	0	0	1	0	0	0	0	0	1	AT5G61210.1 | Symbols: ATSNAP33B, ATSNAP33, SNP33, SNAP33 | soluble N-ethylmaleimide-sensitive factor adaptor protein 33 | chr5:24624027-24625366 FORWARD LENGTH=300
MsG0380012609.01	up	0	0	1	0	0	0	0	0	1	AT2G42280.1 | Symbols: FBH4, AKS3 | FLOWERING BHLH 4, ABA-responsive kinase substrate 3 | chr2:17611428-17613163 REVERSE LENGTH=359
MsG0380012875.01	up	0	0	0	0	0	0	0	1	1	AT3G08490.1 | Symbols: no symbol available | no full name available | chr3:2574105-2575125 REVERSE LENGTH=271
MsG0380013078.01	up	1	1	1	0	0	0	0	0	3	AT3G52870.1 | Symbols: no symbol available | no full name available | chr3:19593365-19595686 REVERSE LENGTH=456
MsG0380013101.01	up	0	0	0	0	1	0	0	0	1	AT1G74440.1 | Symbols: MHL | | chr1:27979208-27980371 REVERSE LENGTH=208
MsG0380013272.01	up	1	0	1	0	1	1	0	0	4	AT3G47730.1 | Symbols: ATH1, ABCA2, ATATH1 | A. THALIANA ABC2 HOMOLOG 1, ABC2 homolog 1, ATP-binding cassette A2 | chr3:17594342-17598828 REVERSE LENGTH=983
MsG0380013541.01	up	0	0	0	0	1	1	0	0	2	AT2G30860.1 | Symbols: GSTF9, ATGSTF9, ATGSTF7, GLUTTR | glutathione S-transferase PHI 9 | chr2:13139132-13140057 FORWARD LENGTH=215
MsG0380013739.01	up	0	1	0	0	0	1	0	1	3
MsG0380013920.01	up	0	0	1	0	0	0	0	0	1	ATCG00905.1 | Symbols: RPS12, RPS12C | RIBOSOMAL PROTEIN S12, ribosomal protein S12C | chrc:97999-98793 REVERSE LENGTH=85
MsG0380014166.01	up	1	1	1	0	1	0	0	0	4	AT5G54940.1 | Symbols: no symbol available | no full name available | chr5:22308420-22308758 REVERSE LENGTH=112
MsG0380014561.01	up	1	1	0	0	1	1	0	0	4	AT1G55850.1 | Symbols: CSLE1, ATCSLE1 | cellulose synthase like E1 | chr1:20876752-20879414 FORWARD LENGTH=729
MsG0380014680.01	up	0	1	0	0	0	0	0	0	1	AT5G58940.1 | Symbols: CRCK1 | calmodulin-binding receptor-like cytoplasmic kinase 1 | chr5:23798659-23800716 FORWARD LENGTH=470
MsG0380014754.01	up	0	0	1	0	0	0	0	0	1	AT2G29890.4 | Symbols: VLN1, ATVLN1 | villin 1 | chr2:12744597-12749474 FORWARD LENGTH=892
MsG0380014920.01	up	0	0	1	0	0	0	0	0	1	AT2G38470.1 | Symbols: WRKY33, ATWRKY33 | WRKY DNA-BINDING PROTEIN 33, WRKY DNA-binding protein 33 | chr2:16108476-16110539 FORWARD LENGTH=519
MsG0380014934.01	up	0	0	0	0	0	1	0	0	1	AT5G05340.1 | Symbols: PRX52 | peroxidase 52 | chr5:1579142-1580819 REVERSE LENGTH=324
MsG0380014947.01	up	0	0	0	0	0	1	0	0	1	AT5G58375.1 | Symbols: no symbol available | no full name available | chr5:23596369-23596705 FORWARD LENGTH=85
MsG0380015174.01	up	0	1	1	1	0	1	0	0	4	AT5G56550.1 | Symbols: OXS3, ATOXS3 | OXIDATIVE STRESS 3 | chr5:22895847-22896502 REVERSE LENGTH=172
MsG0380015175.01	up	0	1	0	0	0	1	0	0	2	AT1G65840.1 | Symbols: PAO4, ATPAO4 | polyamine oxidase 4 | chr1:24490173-24492728 FORWARD LENGTH=497
MsG0380015217.01	up	0	0	1	0	0	1	0	0	2	AT1G66200.1 | Symbols: ATGSR2, GSR2, GLN1;2 | glutamine synthetase 1;2, glutamine synthase clone F11 | chr1:24655520-24657520 REVERSE LENGTH=356
MsG0380015369.01	up	0	0	1	0	0	0	0	0	1	AT5G02070.1 | Symbols: no symbol available | no full name available | chr5:405895-408220 REVERSE LENGTH=657
MsG0380015371.01	up	0	1	0	0	0	0	0	0	1	AT3G55610.1 | Symbols: P5CS2 | delta 1-pyrroline-5-carboxylate synthase 2 | chr3:20624278-20628989 REVERSE LENGTH=726
MsG0380015373.01	up	1	1	1	1	0	1	0	1	6	AT5G64250.2 | Symbols: no symbol available | no full name available | chr5:25697623-25698945 REVERSE LENGTH=333
MsG0380015447.01	up	0	0	0	0	1	1	0	1	3	AT4G00430.1 | Symbols: PIP1E, TMP-C, PIP1;4 | plasma membrane intrinsic protein 1;4, PLASMA MEMBRANE INTRINSIC PROTEIN 1E, TRANSMEMBRANE PROTEIN C | chr4:186143-187531 REVERSE LENGTH=287
MsG0380015459.01	up	0	0	0	0	1	0	0	0	1	AT3G55880.2 | Symbols: SUE4 | sulphate utilization efficiency 4 | chr3:20736682-20738325 FORWARD LENGTH=215
MsG0380015531.01	up	0	0	0	0	0	0	0	1	1	AT5G34930.3 | Symbols: no symbol available | no full name available | chr5:13233567-13235522 FORWARD LENGTH=620
MsG0380015543.01	up	0	1	0	0	0	0	0	0	1	AT5G36930.3 | Symbols: no symbol available | no full name available | chr5:14568141-14571907 REVERSE LENGTH=1125
MsG0380015606.01	up	0	1	0	0	0	0	0	0	1	AT1G77760.1 | Symbols: NR1, GNR1, NIA1 | nitrate reductase 1, NITRATE REDUCTASE 1 | chr1:29236005-29239367 REVERSE LENGTH=917
MsG0380015639.01	up	0	0	1	0	0	0	0	0	1	AT1G36160.1 | Symbols: AT-ACC1, 115D-4A, ACC1, PAS3, EMB22, GSD1, SFR3, GK | acetyl-CoA carboxylase 1, PASTICCINO 3, GLOSSYHEAD 1, SENSITIVE TO FREEZING 3, GURKE, EMBRYO DEFECTIVE 22 | chr1:13534196-13543773 FORWARD LENGTH=2254
MsG0380015641.01	up	0	0	1	0	1	0	0	0	2	AT4G08685.1 | Symbols: SAH7 | | chr4:5550563-5551259 FORWARD LENGTH=159
MsG0380015653.01	up	0	0	0	0	0	0	0	1	1	AT5G65160.1 | Symbols: TPR14 | tetratricopeptide repeat 14 | chr5:26031457-26033668 REVERSE LENGTH=593
MsG0380015656.01	up	0	1	0	0	0	0	0	0	1	AT1G34580.1 | Symbols: no symbol available | no full name available | chr1:12660631-12663553 FORWARD LENGTH=506
MsG0380015676.01	up	1	1	1	1	1	1	0	1	7	AT4G08950.1 | Symbols: EXO | EXORDIUM | chr4:5740378-5741322 FORWARD LENGTH=314
MsG0380015731.01	up	0	0	0	0	0	0	0	1	1	AT5G50260.1 | Symbols: CEP1 | cysteine endopeptidase 1 | chr5:20455605-20456862 FORWARD LENGTH=361
MsG0380015757.01	up	0	0	0	0	1	0	0	0	1
MsG0380015758.01	up	0	0	0	0	1	0	0	0	1
MsG0380015809.01	up	0	1	0	0	0	0	0	0	1	AT5G62520.1 | Symbols: SRO5 | similar to RCD one 5 | chr5:25098071-25099264 FORWARD LENGTH=309
MsG0380015847.01	up	0	0	0	0	1	0	0	0	1	AT3G48140.1 | Symbols: no symbol available | no full name available | chr3:17778471-17779299 FORWARD LENGTH=88
MsG0380015987.01	up	0	1	0	0	0	1	0	0	2	AT5G42050.1 | Symbols: NRP, NRP1 | Asparagine-rich protein 1, asparagine-rich protein | chr5:16815630-16816932 FORWARD LENGTH=349
MsG0380015991.01	up	0	1	0	0	0	0	0	0	1	AT3G22260.1 | Symbols: no symbol available | no full name available | chr3:7871489-7873393 FORWARD LENGTH=240
MsG0380016086.01	up	1	1	1	1	1	1	0	1	7	AT1G59950.1 | Symbols: no symbol available | no full name available | chr1:22068033-22070588 REVERSE LENGTH=320
MsG0380016133.01	up	0	0	0	0	1	0	0	0	1	AT5G42300.1 | Symbols: UBL5, UBL5b | Ubiquitin-like protein 5b, ubiquitin-like protein 5 | chr5:16913611-16913832 REVERSE LENGTH=73
MsG0380016174.01	up	0	1	0	0	0	0	0	0	1	AT1G24260.1 | Symbols: AGL9, SEP3 | SEPALLATA3, AGAMOUS-like 9 | chr1:8593790-8595862 REVERSE LENGTH=250
MsG0380016187.01	up	0	0	0	0	1	0	0	0	1	AT1G27320.1 | Symbols: AHK3, HK3 | histidine kinase 3 | chr1:9487780-9492027 FORWARD LENGTH=1036
MsG0380016221.01	up	0	1	0	0	0	0	0	0	1	AT3G04120.1 | Symbols: GAPC1, GAPC, GAPC-1 | GLYCERALDEHYDE-3-PHOSPHATE DEHYDROGENASE C SUBUNIT, glyceraldehyde-3-phosphate dehydrogenase C subunit 1 | chr3:1081077-1083131 FORWARD LENGTH=338
MsG0380016224.01	up	1	1	1	0	1	1	0	0	5	AT3G48140.1 | Symbols: no symbol available | no full name available | chr3:17778471-17779299 FORWARD LENGTH=88
MsG0380016255.01	up	1	1	1	0	0	0	0	0	3	AT1G67800.5 | Symbols: RGLG5 | | chr1:25421331-25423297 REVERSE LENGTH=407
MsG0380016271.01	up	0	0	0	0	1	0	0	0	1
MsG0380016299.01	up	0	0	0	0	0	1	0	0	1	AT5G65030.1 | Symbols: no symbol available | no full name available | chr5:25975697-25976305 REVERSE LENGTH=202
MsG0380016393.01	up	0	0	1	0	0	0	0	0	1	AT1G77330.1 | Symbols: ACO5 | ACC oxidase 5 | chr1:29063215-29064447 REVERSE LENGTH=307
MsG0380016425.01	up	0	1	0	0	1	0	0	0	2	AT1G21380.1 | Symbols: TOL3 | TOM1-LIKE 3 | chr1:7485806-7488032 REVERSE LENGTH=506
MsG0380016458.01	up	0	1	0	0	0	0	0	0	1	AT1G77120.1 | Symbols: ADH1, ATADH, ADH, ATADH1 | ARABIDOPSIS THALIANA ALCOHOL DEHYDROGENASE, ALCOHOL DEHYDROGENASE, alcohol dehydrogenase 1 | chr1:28975509-28977216 FORWARD LENGTH=379
MsG0380016463.01	up	0	1	0	0	0	0	0	0	1	AT1G77120.1 | Symbols: ADH1, ATADH, ADH, ATADH1 | ARABIDOPSIS THALIANA ALCOHOL DEHYDROGENASE, ALCOHOL DEHYDROGENASE, alcohol dehydrogenase 1 | chr1:28975509-28977216 FORWARD LENGTH=379
MsG0380016572.01	up	0	0	1	0	0	1	0	1	3	AT5G53550.1 | Symbols: YSL3, ATYSL3 | YELLOW STRIPE like 3, YELLOW STRIPE LIKE 3 | chr5:21756081-21758776 FORWARD LENGTH=675
MsG0380016667.01	up	0	0	0	0	0	1	0	1	2	AT5G54160.1 | Symbols: ATOMT1, OMT1, OMT3, AtCOMT, COMT1 | caffeate O-methyltransferase 1, O-methyltransferase 1, O-methyltransferase 3 | chr5:21982075-21984167 FORWARD LENGTH=363
MsG0380016717.01	up	1	1	1	1	1	1	0	0	6	AT5G05270.1 | Symbols: CHIL, AtCHIL | chalcone isomerase like | chr5:1563492-1564827 FORWARD LENGTH=209
MsG0380016720.01	up	0	0	1	0	0	0	0	0	1	AT2G40610.1 | Symbols: ATHEXP ALPHA 1.11, EXP8, ATEXPA8, ATEXP8, EXPA8 | expansin A8 | chr2:16949121-16950472 REVERSE LENGTH=253
MsG0380016721.01	up	0	0	1	0	0	0	0	0	1	AT2G40610.1 | Symbols: ATHEXP ALPHA 1.11, EXP8, ATEXPA8, ATEXP8, EXPA8 | expansin A8 | chr2:16949121-16950472 REVERSE LENGTH=253
MsG0380016745.01	up	0	0	0	0	1	1	0	1	3	AT5G05340.1 | Symbols: PRX52 | peroxidase 52 | chr5:1579142-1580819 REVERSE LENGTH=324
MsG0380016800.01	up	0	0	1	0	0	0	0	0	1	AT1G49160.5 | Symbols: WNK7 | | chr1:18179473-18181867 REVERSE LENGTH=604
MsG0380016822.01	up	0	0	0	0	0	1	0	0	1	AT3G53140.1 | Symbols: NANMT | nicotinate N-methyltransferase | chr3:19695692-19697355 FORWARD LENGTH=359
MsG0380016826.01	up	0	1	0	0	0	0	0	0	1	AT5G09330.1 | Symbols: NAC082, VNI1, ANAC082 | VND-interacting 1, NAC domain containing protein 82 | chr5:2892623-2894708 REVERSE LENGTH=489
MsG0380016869.01	up	1	0	1	0	0	0	0	0	2	AT1G77380.1 | Symbols: ATAAP3, AAP3 | amino acid permease 3 | chr1:29075201-29077252 REVERSE LENGTH=476
MsG0380016874.01	up	0	1	0	0	0	0	0	0	1	AT1G01720.1 | Symbols: ATAF1, ANAC2, ANAC002 | Arabidopsis NAC domain containing protein 2 | chr1:268471-269514 FORWARD LENGTH=289
MsG0380016976.01	up	0	0	1	0	0	0	0	0	1	AT3G48760.1 | Symbols: PAT5 | | chr3:18075902-18078084 FORWARD LENGTH=476
MsG0380016994.01	up	0	0	0	0	0	0	0	1	1	AT1G28110.1 | Symbols: SCPL45 | serine carboxypeptidase-like 45 | chr1:9804153-9806832 REVERSE LENGTH=461
MsG0380016997.01	up	0	0	0	0	1	0	0	0	1	AT5G50920.1 | Symbols: DCA1, CLPC, ATHSP93-V, CLPC1, HSP93-V | HEAT SHOCK PROTEIN 93-V, CLPC homologue 1, DE-REGULATED CAO ACCUMULATION 1 | chr5:20715710-20719800 REVERSE LENGTH=929
MsG0380017101.01	up	0	1	1	0	1	1	0	0	4	AT2G30440.1 | Symbols: Plsp2B, TPP | plastidic type I signal peptidase 2B, thylakoid processing peptide | chr2:12973244-12975027 FORWARD LENGTH=340
MsG0380017115.01	up	0	0	0	0	0	1	0	0	1
MsG0380017151.01	up	0	1	1	0	0	0	0	0	2	AT5G42830.1 | Symbols: no symbol available | no full name available | chr5:17176384-17177906 FORWARD LENGTH=450
MsG0380017200.01	up	0	0	0	0	0	1	0	0	1	AT5G67360.1 | Symbols: ARA12, SBT1.7 | Subtilisin-like Serine protease 1.7 | chr5:26872192-26874465 REVERSE LENGTH=757
MsG0380017262.01	up	0	1	1	0	0	0	0	0	2	AT5G26030.1 | Symbols: FC1, ATFC-I, FC-I | FUS3-complementing gene 1, ferrochelatase 1 | chr5:9096675-9098752 FORWARD LENGTH=466
MsG0380017307.01	up	0	0	0	0	0	1	0	0	1	AT1G20160.1 | Symbols: SBT5.2(b), SBT5.2(a), CRSP, ATSBT5.2 | CO2 RESPONSE SECRETED PROTEASE | chr1:6990852-6993854 REVERSE LENGTH=769
MsG0380017324.01	up	0	0	0	0	1	1	0	1	3	AT5G20650.1 | Symbols: AtCOPT5, COPT5 | copper transporter 5 | chr5:6985481-6985921 REVERSE LENGTH=146
MsG0380017411.01	up	0	1	0	0	0	0	0	0	1	AT2G25430.1 | Symbols: AtECA4, PICALM4a | Epsin-like clathrin adaptor | chr2:10822716-10824677 FORWARD LENGTH=653
MsG0380017483.01	up	0	1	0	0	0	0	0	0	1	AT2G40010.1 | Symbols: no symbol available | no full name available | chr2:16708578-16710448 REVERSE LENGTH=317
MsG0380017540.01	up	0	0	0	0	1	0	0	0	1	AT5G08290.1 | Symbols: YLS8 | YELLOW-LEAF-SPECIFIC GENE 8 | chr5:2666043-2666936 FORWARD LENGTH=142
MsG0380017666.01	up	0	0	0	0	0	0	0	1	1	AT4G32880.1 | Symbols: ATHB-8, ATHB8, HB-8 | homeobox gene 8 | chr4:15863587-15867822 REVERSE LENGTH=833
MsG0380017667.01	up	0	0	0	0	0	1	0	1	2	AT2G25790.1 | Symbols: SKM1 | STERILITY-REGULATING KINASE MEMBER 1 | chr2:11000631-11004031 FORWARD LENGTH=960
MsG0380017671.01	up	0	1	1	0	0	0	0	0	2	AT5G11650.1 | Symbols: MAGL13 | | chr5:3745069-3746816 FORWARD LENGTH=390
MsG0380017686.01	up	0	0	1	0	0	0	0	0	1	AT5G25880.1 | Symbols: ATNADP-ME3, NADP-ME3 | NADP-malic enzyme 3, Arabidopsis thaliana NADP-malic enzyme 3 | chr5:9024549-9028260 FORWARD LENGTH=588
MsG0380017710.01	up	0	0	0	0	1	0	0	0	1	AT5G49660.1 | Symbols: XIP1, CEPR1 | XYLEM INTERMIXED WITH PHLOEM 1, C-terminally encoded peptide receptor 1 | chr5:20161401-20164534 REVERSE LENGTH=966
MsG0380017741.01	up	0	0	0	0	0	0	0	1	1	AT1G09890.5 | Symbols: no symbol available | no full name available | chr1:3214237-3217541 REVERSE LENGTH=628
MsG0380017756.01	up	0	0	0	0	0	0	0	1	1	AT5G42620.1 | Symbols: no symbol available | no full name available | chr5:17066630-17071045 FORWARD LENGTH=841
MsG0380017767.01	up	0	0	0	0	0	1	0	0	1	AT1G75160.1 | Symbols: BDR9 | Boundary of ROP domain9 | chr1:28209534-28211624 FORWARD LENGTH=395
MsG0380017781.01	up	1	1	1	1	1	1	0	1	7	AT4G39230.1 | Symbols: AtPCBER1, PCBER1 | phenylcoumaran benzylic ether reductase 1 | chr4:18266024-18267604 REVERSE LENGTH=308
MsG0380017811.01	up	0	0	1	0	1	1	0	0	3	AT3G51030.1 | Symbols: ATTRX H1, TRX1, ATTRX1 | ARABIDOPSIS THALIANA THIOREDOXIN H-TYPE 1, thioredoxin H-type 1 | chr3:18951123-18951955 REVERSE LENGTH=114
MsG0380017975.01	up	0	0	0	0	0	0	0	1	1	AT1G20850.1 | Symbols: XCP2 | xylem cysteine peptidase 2 | chr1:7252208-7253537 FORWARD LENGTH=356
MsG0380017988.01	up	0	0	0	0	0	1	0	0	1	AT1G49320.1 | Symbols: ATUSPL1, USPL1 | unknown seed protein like 1 | chr1:18246441-18247817 FORWARD LENGTH=280
MsG0380017998.01	up	0	0	1	0	0	0	0	0	1	AT2G21660.2 | Symbols: RBGA3, GR-RBP7, CCR2, ATGRP7, GRP7, SRBP1 | RNA-binding glycine-rich protein A3, SMALL RNA-BINDING PROTEIN 1, GLYCINE RICH PROTEIN 7, "cold, circadian rhythm, and rna binding 2", GLYCINE-RICH RNA-BINDING PROTEIN 7 | chr2:9265477-9266316 REVERSE LENGTH=159
MsG0380018007.01	up	0	0	0	0	0	0	0	1	1	AT2G21520.1 | Symbols: no symbol available | no full name available | chr2:9215956-9218953 FORWARD LENGTH=633
MsG0380018013.01	up	0	0	1	0	0	0	0	0	1	AT1G76180.1 | Symbols: ERD14 | EARLY RESPONSE TO DEHYDRATION 14 | chr1:28587013-28587657 REVERSE LENGTH=185
MsG0380018026.01	up	1	1	1	0	1	1	0	0	5	AT1G49390.1 | Symbols: no symbol available | no full name available | chr1:18279600-18280873 FORWARD LENGTH=348
MsG0380018070.01	up	1	0	1	0	1	1	0	0	4	AT3G12500.1 | Symbols: HCHIB, PR-3, B-CHI, ATHCHIB, PR3, CHI-B | PATHOGENESIS-RELATED 3, basic chitinase | chr3:3962501-3963984 REVERSE LENGTH=335
MsG0480018132.01	up	0	1	1	0	0	0	0	0	2	AT1G51680.1 | Symbols: 4CL.1, AT4CL1, 4CL1 | ARABIDOPSIS THALIANA 4-COUMARATE:COA LIGASE 1, 4-coumarate:CoA ligase 1, 4-COUMARATE:COA LIGASE 1 | chr1:19159007-19161464 REVERSE LENGTH=561
MsG0480018185.01	up	0	0	0	0	1	0	0	0	1	AT1G80820.1 | Symbols: CCR2, ATCCR2 | cinnamoyl coa reductase | chr1:30370646-30372460 FORWARD LENGTH=332
MsG0480018188.01	up	0	1	0	0	0	0	0	0	1	AT1G80840.1 | Symbols: ATWRKY40, WRKY40 | WRKY DNA-binding protein 40 | chr1:30383834-30385356 FORWARD LENGTH=302
MsG0480018213.01	up	1	1	1	0	0	1	0	1	5	AT1G80920.1 | Symbols: AtJ8, Toc12, J8, DJC22, AtToc12 | translocon at the outer envelope membrane of chloroplasts 12, DNA J protein C22 | chr1:30403863-30404549 REVERSE LENGTH=163
MsG0480018217.01	up	0	1	0	0	0	1	0	1	3	AT5G48930.1 | Symbols: HCT | hydroxycinnamoyl-CoA shikimate/quinate hydroxycinnamoyl transferase | chr5:19836654-19838092 REVERSE LENGTH=433
MsG0480018355.01	up	0	1	1	0	0	0	0	0	2	AT5G25360.1 | Symbols: no symbol available | no full name available | chr5:8799934-8802333 REVERSE LENGTH=169
MsG0480018388.01	up	1	0	0	0	1	1	0	1	4	AT1G80160.3 | Symbols: GLYI7 | glyoxylase I 7 | chr1:30150978-30151930 FORWARD LENGTH=208
MsG0480018440.01	up	1	1	1	1	1	1	0	0	6	AT1G52820.1 | Symbols: no symbol available | no full name available | chr1:19669216-19670321 FORWARD LENGTH=317
MsG0480018449.01	up	1	1	1	1	1	1	0	1	7	AT1G80360.1 | Symbols: VAS1, ISS1 | ndole Severe Sensitive1, reversal of sav3 phenotype 1 | chr1:30208736-30210643 REVERSE LENGTH=394
MsG0480018573.01	up	0	1	0	0	0	0	0	0	1	AT5G01600.1 | Symbols: FER1, ATFER1 | ferretin 1, ARABIDOPSIS THALIANA FERRETIN 1 | chr5:228149-229594 REVERSE LENGTH=255
MsG0480018577.01	up	0	1	0	0	0	0	0	0	1	AT5G01590.1 | Symbols: TIC56 | TRANSLOCON AT THE INNER ENVELOPE MEMBRANE OF CHLOROPLASTS 56 | chr5:224249-226620 FORWARD LENGTH=527
MsG0480018609.01	up	1	0	1	0	0	0	0	0	2	AT2G38120.1 | Symbols: AUX1, MAP1, PIR1, AtAUX1, WAV5 | MODIFIER OF ARF7/NPH4 PHENOTYPES 1, AUXIN RESISTANT 1, WAVY ROOTS 5 | chr2:15973493-15976792 FORWARD LENGTH=485
MsG0480018621.01	up	0	0	1	0	0	0	0	0	1	AT2G44450.2 | Symbols: BGLU15 | beta glucosidase 15 | chr2:18342145-18343744 FORWARD LENGTH=355
MsG0480018687.01	up	0	0	1	0	0	0	0	0	1	AT1G02850.2 | Symbols: BGLU11 | beta glucosidase 11 | chr1:630569-633085 FORWARD LENGTH=497
MsG0480018700.01	up	0	1	0	0	0	0	0	0	1	AT5G01320.1 | Symbols: no symbol available | no full name available | chr5:129484-131625 REVERSE LENGTH=603
MsG0480018798.01	up	0	0	1	0	0	0	0	0	1	AT3G54110.1 | Symbols: UCP1, ATUCP1, ATPUMP1, PUMP1, UCP | plant uncoupling mitochondrial protein 1, UNCOUPLING PROTEIN 1, ARABIDOPSIS THALIANA UNCOUPLING PROTEIN 1, ARABIDOPSIS THALIANA PLANT UNCOUPLING MITOCHONDRIAL PROTEIN 1 | chr3:20038890-20040996 FORWARD LENGTH=306
MsG0480018807.01	up	1	0	0	0	1	1	0	0	3	AT3G54040.2 | Symbols: no symbol available | no full name available | chr3:20014032-20015467 REVERSE LENGTH=239
MsG0480018904.01	up	0	0	1	0	0	0	0	0	1	AT3G09270.1 | Symbols: GSTU8, ATGSTU8 | glutathione S-transferase TAU 8 | chr3:2848407-2849226 REVERSE LENGTH=224
MsG0480018995.01	up	1	1	1	1	1	1	0	1	7
MsG0480019006.01	up	1	0	1	0	0	0	0	0	2	AT5G02230.1 | Symbols: no symbol available | no full name available | chr5:449132-450507 FORWARD LENGTH=280
MsG0480019017.01	up	0	1	0	0	0	0	0	0	1	AT2G28840.1 | Symbols: XBAT31 | XB3 ortholog 1 in Arabidopsis thaliana | chr2:12378542-12380474 FORWARD LENGTH=456
MsG0480019038.01	up	0	0	1	0	0	0	0	0	1	AT1G04760.1 | Symbols: VAMP726, ATVAMP726 | vesicle-associated membrane protein 726 | chr1:1334760-1336070 FORWARD LENGTH=220
MsG0480019171.01	up	1	1	1	0	0	1	0	0	4	AT2G45290.1 | Symbols: TKL2 | transketolase 2 | chr2:18672737-18675589 FORWARD LENGTH=741
MsG0480019294.01	up	0	0	1	0	0	0	0	0	1	AT3G51630.1 | Symbols: ATWNK5, ZIK1, WNK5 | with no lysine (K) kinase 5 | chr3:19149487-19151924 FORWARD LENGTH=549
MsG0480019295.01	up	0	0	1	0	1	0	0	0	2	AT5G01830.1 | Symbols: PUB16 | | chr5:320983-323007 FORWARD LENGTH=674
MsG0480019301.01	up	0	0	1	0	0	0	0	0	1	AT1G17020.1 | Symbols: ATSRG1, SRG1 | SENESCENCE-RELATED GENE 1, senescence-related gene 1 | chr1:5820258-5821741 FORWARD LENGTH=358
MsG0480019543.01	up	0	1	0	0	0	0	0	0	1	AT1G35460.1 | Symbols: FBH1, CFLAP2 | AtCFL1 associated protein 2, FLOWERING BHLH 1 | chr1:13040092-13041907 FORWARD LENGTH=259
MsG0480019557.01	up	0	0	1	0	0	0	0	0	1	AT1G72160.1 | Symbols: PATL3 | | chr1:27153823-27155609 REVERSE LENGTH=490
MsG0480019699.01	up	0	0	0	0	0	0	0	1	1	AT5G61480.1 | Symbols: TDR, PXY | TDIF receptor, PHLOEM INTERCALATED WITH XYLEM | chr5:24724541-24727842 REVERSE LENGTH=1041
MsG0480019880.01	up	0	1	0	0	0	0	0	0	1
MsG0480020242.01	up	0	1	0	0	0	0	0	0	1	AT5G54490.1 | Symbols: PBP1 | pinoid-binding protein 1 | chr5:22121458-22121841 FORWARD LENGTH=127
MsG0480020285.01	up	0	0	1	0	0	0	0	0	1	AT4G11290.1 | Symbols: PER39 | PEROXIDASE 39 | chr4:6869993-6871476 FORWARD LENGTH=326
MsG0480020411.01	up	0	1	0	0	0	0	0	0	1	AT3G44110.1 | Symbols: ATJ3, ATJ, J3 | DNAJ homologue 3 | chr3:15869115-15871059 REVERSE LENGTH=420
MsG0480020439.01	up	0	0	0	0	0	0	0	1	1	AT2G27230.1 | Symbols: LHW | LONESOME HIGHWAY | chr2:11650895-11653840 FORWARD LENGTH=650
MsG0480020497.01	up	0	1	0	0	0	0	0	0	1	AT3G44326.1 | Symbols: CFB | Cytokinin-induced F-box | chr3:16000933-16002024 REVERSE LENGTH=363
MsG0480020547.01	up	0	1	0	0	0	0	0	0	1	AT2G27580.1 | Symbols: SAP3 | Stress Associated Protein3 | chr2:11776640-11777131 REVERSE LENGTH=163
MsG0480020797.01	up	0	0	0	0	0	0	1	1	2	AT2G37170.1 | Symbols: PIP2;2, PIP2B | plasma membrane intrinsic protein 2, PLASMA MEMBRANE INTRINSIC PROTEIN 2;2 | chr2:15613624-15614791 REVERSE LENGTH=285
MsG0480020843.01	up	0	0	1	0	0	0	0	0	1	AT3G45600.1 | Symbols: TET3 | tetraspanin3 | chr3:16733973-16735854 REVERSE LENGTH=285
MsG0480020857.01	up	1	1	1	0	0	1	0	0	4	AT3G45640.1 | Symbols: ATMAPK3, ATMPK3, MPK3 | mitogen-activated protein kinase 3 | chr3:16756918-16758476 FORWARD LENGTH=370
MsG0480020858.01	up	0	1	1	1	0	0	0	0	3	AT1G07890.6 | Symbols: MEE6, ATAPX01, ATAPX1, CS1, APX1 | ascorbate peroxidase 1, maternal effect embryo arrest 6 | chr1:2438005-2439349 FORWARD LENGTH=249
MsG0480020914.01	up	0	0	0	0	0	1	0	0	1	AT3G46130.1 | Symbols: MYB48, ATMYB48, ATMYB48-3, ATMYB48-2, ATMYB48-1 | myb domain protein 48 | chr3:16945427-16946376 FORWARD LENGTH=258
MsG0480020932.01	up	0	0	0	0	0	0	0	1	1	AT2G28760.1 | Symbols: UXS6 | UDP-XYL synthase 6 | chr2:12336469-12338642 REVERSE LENGTH=343
MsG0480021198.01	up	0	1	1	0	0	1	0	0	3	AT2G16060.1 | Symbols: Pgb1, ATGLB1, AHB1, GLB1, NSHB1, HB1, ARATH GLB1 | CLASS I HEMOGLOBIN, Phytoglobin 1, hemoglobin 1 | chr2:6982782-6983522 REVERSE LENGTH=160
MsG0480021237.01	up	0	0	0	0	0	1	0	0	1
MsG0480021251.01	up	1	1	1	1	1	1	1	0	7	AT2G21660.1 | Symbols: RBGA3, GR-RBP7, CCR2, ATGRP7, GRP7, SRBP1 | RNA-binding glycine-rich protein A3, SMALL RNA-BINDING PROTEIN 1, GLYCINE RICH PROTEIN 7, "cold, circadian rhythm, and rna binding 2", GLYCINE-RICH RNA-BINDING PROTEIN 7 | chr2:9265477-9266316 REVERSE LENGTH=176
MsG0480021357.01	up	1	1	1	0	0	0	0	0	3	AT1G59950.1 | Symbols: no symbol available | no full name available | chr1:22068033-22070588 REVERSE LENGTH=320
MsG0480021753.01	up	0	0	1	0	0	0	0	0	1	AT1G76160.1 | Symbols: sks5 | SKU5 similar 5 | chr1:28578211-28581020 REVERSE LENGTH=541
MsG0480021761.01	up	0	0	0	0	0	1	0	1	2	AT4G38400.1 | Symbols: ATEXPL2, ATEXLA2, ATHEXP BETA 2.2, EXPL2, EXLA2 | EXPANSIN L2, expansin-like A2 | chr4:17978675-17979665 REVERSE LENGTH=265
MsG0480021828.01	up	0	1	0	0	0	0	0	0	1	AT5G04590.1 | Symbols: SIR | sulfite reductase | chr5:1319404-1322298 FORWARD LENGTH=642
MsG0480021885.01	up	0	1	0	0	0	0	0	0	1	AT1G53050.1 | Symbols: no symbol available | no full name available | chr1:19772574-19775531 FORWARD LENGTH=694
MsG0480021958.01	up	0	1	1	0	0	1	0	0	3	AT2G42570.1 | Symbols: TBL39 | TRICHOME BIREFRINGENCE-LIKE 39 | chr2:17717498-17719921 REVERSE LENGTH=367
MsG0480022057.01	up	0	0	0	0	1	1	0	0	2
MsG0480022174.01	up	1	1	1	0	1	1	0	1	6	AT4G19880.1 | Symbols: no symbol available | no full name available | chr4:10784691-10786376 REVERSE LENGTH=356
MsG0480022301.01	up	0	0	0	0	0	0	0	1	1	AT3G59690.1 | Symbols: IQD13 | IQ-domain 13 | chr3:22049572-22051479 FORWARD LENGTH=517
MsG0480022308.01	up	1	0	0	0	0	0	0	0	1	AT3G23770.1 | Symbols: no symbol available | no full name available | chr3:8565556-8567196 FORWARD LENGTH=476
MsG0480022310.01	up	1	1	1	0	1	1	0	0	5	AT4G35160.1 | Symbols: ASMT1, ASMT | N-acetylserotonin O-methyltransferase | chr4:16730989-16732808 REVERSE LENGTH=382
MsG0480022311.01	up	1	0	0	0	0	0	0	0	1	AT5G06900.1 | Symbols: CYP93D1 | "cytochrome P450, family 93, subfamily D, polypeptide 1" | chr5:2136160-2137925 REVERSE LENGTH=507
MsG0480022331.01	up	0	0	0	0	0	1	0	1	2	AT1G28400.1 | Symbols: no symbol available | no full name available | chr1:9972732-9973739 REVERSE LENGTH=335
MsG0480022515.01	up	1	0	1	0	0	1	0	0	3	AT1G11260.1 | Symbols: STP1, ATSTP1 | sugar transporter 1, SUGAR TRANSPORTER 1 | chr1:3777460-3780133 FORWARD LENGTH=522
MsG0480022520.01	up	1	1	1	0	0	1	0	0	4	AT4G21450.1 | Symbols: no symbol available | no full name available | chr4:11426136-11428125 FORWARD LENGTH=295
MsG0480022543.01	up	1	1	1	1	1	1	0	1	7	AT4G27270.1 | Symbols: no symbol available | no full name available | chr4:13661458-13663243 REVERSE LENGTH=205
MsG0480022610.01	up	0	0	0	0	1	0	0	0	1	AT2G14170.1 | Symbols: ALDH6B2, MMSD | aldehyde dehydrogenase 6B2 | chr2:5977727-5981899 REVERSE LENGTH=607
MsG0480022655.01	up	0	0	1	0	0	0	0	0	1	AT1G17840.1 | Symbols: COF1, WBC11, DSO, ATWBC11, AtABCG11, ABCG11 | ARABIDOPSIS THALIANA WHITE-BROWN COMPLEX HOMOLOG PROTEIN 11, CUTICULAR DEFECT AND ORGAN FUSION 1, ATP-binding cassette G11, DESPERADO, white-brown complex homolog protein 11 | chr1:6142870-6145894 FORWARD LENGTH=703
MsG0480022704.01	up	0	0	0	0	0	1	0	0	1	AT1G25270.1 | Symbols: UMAMIT24 | Usually multiple acids move in and out Transporters 24 | chr1:8857726-8859909 FORWARD LENGTH=355
MsG0480022754.01	up	0	0	0	0	0	1	0	0	1	AT5G61820.1 | Symbols: no symbol available | no full name available | chr5:24834505-24836223 REVERSE LENGTH=475
MsG0480022833.01	up	1	0	1	0	0	1	0	0	3	AT4G37370.1 | Symbols: CYP81D8 | "cytochrome P450, family 81, subfamily D, polypeptide 8" | chr4:17569971-17571678 REVERSE LENGTH=497
MsG0480022836.01	up	0	1	0	0	0	0	0	0	1	AT1G30880.1 | Symbols: no symbol available | no full name available | chr1:10993379-10994056 REVERSE LENGTH=120
MsG0480023004.01	up	1	1	0	0	0	0	0	0	2	AT4G15550.1 | Symbols: IAGLU | indole-3-acetate beta-D-glucosyltransferase | chr4:8877877-8879301 REVERSE LENGTH=474
MsG0480023067.01	up	0	1	0	0	0	0	0	0	1	AT1G75390.1 | Symbols: bZIP44, AtbZIP44 | basic leucine-zipper 44 | chr1:28292224-28292745 FORWARD LENGTH=173
MsG0480023102.01	up	0	0	1	0	0	0	0	0	1	AT1G29280.1 | Symbols: ATWRKY65, WRKY65 | WRKY DNA-binding protein 65, WRKY DNA-BINDING PROTEIN 65 | chr1:10236589-10237467 FORWARD LENGTH=259
MsG0480023109.01	up	1	0	0	0	1	1	0	0	3	AT2G29420.1 | Symbols: GST25, ATGSTU7, GSTU7 | glutathione S-transferase tau 7, GLUTATHIONE S-TRANSFERASE 25 | chr2:12618111-12618871 REVERSE LENGTH=227
MsG0480023360.01	up	0	1	0	0	0	0	0	0	1	AT5G65207.1 | Symbols: no symbol available | no full name available | chr5:26052364-26052585 REVERSE LENGTH=73
MsG0480023373.01	up	0	1	0	0	0	0	0	0	1	AT5G10010.1 | Symbols: HIT4 | HEAT INTOLERANT 4 | chr5:3128098-3131452 FORWARD LENGTH=434
MsG0480023454.01	up	0	0	0	0	0	1	0	0	1	AT5G09760.1 | Symbols: no symbol available | no full name available | chr5:3032446-3034364 FORWARD LENGTH=551
MsG0480023491.01	up	0	1	1	0	0	0	0	0	2	AT3G52430.1 | Symbols: ATPAD4, PAD4 | ARABIDOPSIS PHYTOALEXIN DEFICIENT 4, PHYTOALEXIN DEFICIENT 4 | chr3:19431566-19434292 FORWARD LENGTH=541
MsG0480023497.01	up	1	1	1	1	1	1	1	1	8	AT5G08790.1 | Symbols: ATAF2, anac081 | Arabidopsis NAC domain containing protein 81 | chr5:2859113-2860144 REVERSE LENGTH=283
MsG0480023512.01	up	0	0	0	0	1	0	0	0	1	AT5G63710.1 | Symbols: no symbol available | no full name available | chr5:25499475-25502598 FORWARD LENGTH=614
MsG0480023517.01	up	0	0	1	0	0	0	0	0	1	AT1G34320.1 | Symbols: PSI1 | PSK SIMULATOR 1 | chr1:12520713-12524046 FORWARD LENGTH=657
MsG0480023548.01	up	0	0	1	0	0	0	0	0	1	AT5G51040.2 | Symbols: SDHAF2 | Succinate dehydrogenase assembly factor 2 | chr5:20750700-20751790 FORWARD LENGTH=184
MsG0480023634.01	up	0	0	0	0	1	0	0	0	1	AT4G11600.1 | Symbols: GPXL6, PHGPX, LSC803, ATGPX6, GPX6 | glutathione peroxidase 6 | chr4:7010021-7011330 REVERSE LENGTH=232
MsG0480023640.01	up	0	1	0	0	1	1	0	0	3	AT4G23100.1 | Symbols: CAD2, GSHA, RAX1, AtGSH1, PAD2, RML1, ATECS1, GSH1 | PHYTOALEXIN DEFICIENT 2, REGULATOR OF AXILLARY MERISTEMS 1, cinnamyl alcohol dehydrogenase homolog 2, glutamate-cysteine ligase, CADMIUM SENSITIVE 2, proteasome alpha subunit D2, ROOT MERISTEMLESS 1 | chr4:12103458-12106751 REVERSE LENGTH=522
MsG0480023675.01	up	0	1	0	0	0	0	0	0	1	AT4G23810.1 | Symbols: ATWRKY53, WRKY53 | | chr4:12392666-12393739 REVERSE LENGTH=324
MsG0480023682.01	up	0	0	0	0	0	0	0	1	1	AT1G64390.1 | Symbols: AtGH9C2, GH9C2 | glycosyl hydrolase 9C2 | chr1:23911329-23914642 FORWARD LENGTH=620
MsG0480023794.01	up	0	0	0	0	1	0	0	0	1	AT2G19760.1 | Symbols: PFN1, PRF1 | profilin 1, PROFILIN 1 | chr2:8517074-8518067 REVERSE LENGTH=131
MsG0480023810.01	up	1	1	1	1	1	1	0	1	7	AT1G79750.1 | Symbols: NADP-ME4, ATNADP-ME4 | Arabidopsis thaliana NADP-malic enzyme 4, NADP-malic enzyme 4 | chr1:30007655-30011179 REVERSE LENGTH=646
MsG0480023819.01	up	0	0	1	0	0	0	0	0	1	AT1G77210.1 | Symbols: STP14, AtSTP14 | sugar transport protein 14 | chr1:29009036-29010980 REVERSE LENGTH=504
MsG0480023920.01	up	1	1	1	0	0	0	0	0	3	AT1G14870.1 | Symbols: AtPCR2, PCR2 | PLANT CADMIUM RESISTANCE 2 | chr1:5128591-5129458 REVERSE LENGTH=152
MsG0480023947.01	up	1	1	1	1	1	1	0	0	6	AT1G14780.1 | Symbols: no symbol available | no full name available | chr1:5091020-5093873 FORWARD LENGTH=627
MsG0580024056.01	up	0	0	0	0	1	1	0	0	2	AT3G43740.1 | Symbols: no symbol available | no full name available | chr3:15644127-15645446 FORWARD LENGTH=218
MsG0580024086.01	up	0	0	1	0	0	0	0	0	1	AT4G23180.1 | Symbols: CRK10, RLK4 | cysteine-rich RLK (RECEPTOR-like protein kinase) 10 | chr4:12138171-12140780 FORWARD LENGTH=669
MsG0580024126.01	up	1	1	1	0	0	1	0	0	4	AT5G26340.1 | Symbols: MSS1, ATSTP13, STP13 | SUGAR TRANSPORT PROTEIN 13 | chr5:9243851-9246994 REVERSE LENGTH=526
MsG0580024129.01	up	0	1	0	0	0	0	0	1	2	AT5G19530.2 | Symbols: ACL5 | ACAULIS 5 | chr5:6589176-6591070 REVERSE LENGTH=332
MsG0580024154.01	up	0	1	0	0	0	0	0	0	1	AT2G32020.1 | Symbols: no symbol available | no full name available | chr2:13631193-13631744 REVERSE LENGTH=183
MsG0580024157.01	up	0	0	1	0	0	0	0	0	1	AT3G22790.1 | Symbols: NET1A | Networked 1A | chr3:8052446-8057888 REVERSE LENGTH=1728
MsG0580024176.01	up	1	1	1	1	0	1	0	1	6	AT1G76680.1 | Symbols: OPR1, ATOPR1 | 12-oxophytodienoate reductase 1, ARABIDOPSIS 12-OXOPHYTODIENOATE REDUCTASE 1 | chr1:28776982-28778271 FORWARD LENGTH=372
MsG0580024209.01	up	1	1	1	0	1	1	0	1	6	AT1G65060.1 | Symbols: 4CL3 | 4-coumarate:CoA ligase 3 | chr1:24167385-24171457 REVERSE LENGTH=561
MsG0580024217.01	up	1	1	1	1	1	1	0	1	7	AT5G13930.1 | Symbols: ATCHS, CHS, TT4 | TRANSPARENT TESTA 4, CHALCONE SYNTHASE | chr5:4488762-4490035 FORWARD LENGTH=395
MsG0580024260.01	up	1	1	1	0	1	0	0	0	4	AT5G13930.1 | Symbols: ATCHS, CHS, TT4 | TRANSPARENT TESTA 4, CHALCONE SYNTHASE | chr5:4488762-4490035 FORWARD LENGTH=395
MsG0580024344.01	up	0	0	1	0	0	0	0	0	1	AT4G23850.1 | Symbols: LACS4 | long-chain acyl-CoA synthetase 4 | chr4:12403720-12408263 REVERSE LENGTH=666
MsG0580024407.01	up	0	0	1	0	0	0	0	0	1	AT4G20330.1 | Symbols: no symbol available | no full name available | chr4:10982683-10984039 REVERSE LENGTH=286
MsG0580024467.01	up	0	0	1	0	0	0	0	0	1	AT1G12420.2 | Symbols: ACR8 | ACT domain repeat 8 | chr1:4226673-4228136 REVERSE LENGTH=369
MsG0580024575.01	up	1	0	1	0	1	1	0	1	5	AT5G47120.1 | Symbols: ATBI1, ATBI-1, BI-1, BI1 | ARABIDOPSIS BAX INHIBITOR 1, BAX inhibitor 1 | chr5:19136071-19137585 FORWARD LENGTH=247
MsG0580024605.01	up	0	1	0	0	0	0	0	0	1	AT5G47060.1 | Symbols: no symbol available | no full name available | chr5:19116843-19117639 FORWARD LENGTH=177
MsG0580024636.01	up	0	0	0	0	0	1	0	0	1	AT1G49570.1 | Symbols: no symbol available | no full name available | chr1:18347077-18348712 FORWARD LENGTH=350
MsG0580024773.01	up	0	0	0	0	0	0	0	1	1	AT4G37450.1 | Symbols: ATAGP18, AGP18 | arabinogalactan protein 18 | chr4:17605926-17606734 REVERSE LENGTH=209
MsG0580024826.01	up	0	0	0	0	1	1	0	0	2	AT4G36990.1 | Symbols: ATHSF4, TBF1, AT-HSFB1, HSF4, HSFB1 | ARABIDOPSIS THALIANA HEAT SHOCK FACTOR 4, TL1-binding transcription factor 1, heat shock factor 4, ARABIDOPSIS THALIANA CLASS B HEAT SHOCK FACTOR B1, CLASS B HEAT SHOCK FACTOR B1 | chr4:17440660-17441706 FORWARD LENGTH=284
MsG0580024986.01	up	1	1	1	1	1	1	1	1	8	AT1G75290.1 | Symbols: no symbol available | no full name available | chr1:28253890-28255173 FORWARD LENGTH=318
MsG0580024990.01	up	1	0	1	0	0	0	0	0	2	AT1G75280.1 | Symbols: no symbol available | no full name available | chr1:28252030-28253355 FORWARD LENGTH=310
MsG0580024994.01	up	0	1	0	0	0	1	0	0	2	AT3G53620.1 | Symbols: PPa4, AtPPa4 | pyrophosphorylase 4 | chr3:19881491-19883308 FORWARD LENGTH=216
MsG0580025095.01	up	1	1	1	1	1	0	0	1	6	AT5G66210.4 | Symbols: CPK28 | calcium-dependent protein kinase 28 | chr5:26457145-26459434 REVERSE LENGTH=435
MsG0580025113.01	up	0	1	0	0	0	0	0	0	1	AT5G66170.3 | Symbols: STR18 | sulfurtransferase 18 | chr5:26447828-26448586 FORWARD LENGTH=136
MsG0580025117.01	up	0	0	0	0	0	1	0	0	1	AT2G17820.1 | Symbols: ATHK1, HK1, AHK1 | histidine kinase 1 | chr2:7743133-7748013 REVERSE LENGTH=1207
MsG0580025144.01	up	0	0	0	0	0	1	0	0	1	AT4G35830.1 | Symbols: ACO1 | aconitase 1 | chr4:16973007-16977949 REVERSE LENGTH=898
MsG0580025151.01	up	0	0	1	0	0	0	0	0	1	AT4G35780.1 | Symbols: STY17 | serine/threonine/tyrosine kinase 17 | chr4:16946729-16950405 REVERSE LENGTH=570
MsG0580025232.01	up	0	1	0	0	0	0	0	0	1	AT4G35470.1 | Symbols: PIRL4 | plant intracellular ras group-related LRR 4 | chr4:16846531-16848448 FORWARD LENGTH=549
MsG0580025271.01	up	0	0	0	0	1	0	0	0	1
MsG0580025338.01	up	1	1	1	1	1	0	0	0	5	AT3G22370.1 | Symbols: ATAOX1A, AOX1A, HSR3, AtHSR3 | hyper-sensitivity-related 3, alternative oxidase 1A | chr3:7906890-7908416 FORWARD LENGTH=354
MsG0580025375.01	up	0	0	0	0	0	0	0	1	1	AT1G32100.1 | Symbols: ATPRR1, PRR1 | pinoresinol reductase 1 | chr1:11546472-11547953 REVERSE LENGTH=317
MsG0580025440.01	up	0	0	0	0	1	0	0	0	1	AT1G32170.1 | Symbols: XTH30, XTR4 | xyloglucan endotransglucosylase/hydrolase 30, xyloglucan endotransglycosylase 4 | chr1:11575434-11577776 FORWARD LENGTH=343
MsG0580025510.01	up	0	1	0	0	0	0	0	0	1
MsG0580025568.01	up	1	0	1	0	1	0	0	0	3	AT4G37870.1 | Symbols: PCK1, PEPCK | PHOSPHOENOLPYRUVATE CARBOXYKINASE, phosphoenolpyruvate carboxykinase 1 | chr4:17802974-17806332 REVERSE LENGTH=671
MsG0580025604.01	up	1	0	1	0	0	1	0	0	3	AT4G37990.1 | Symbols: ELI3-2, ATCAD8, ELI3, CAD-B2 | elicitor-activated gene 3-2, CINNAMYL-ALCOHOL DEHYDROGENASE B2, ARABIDOPSIS THALIANA CINNAMYL-ALCOHOL DEHYDROGENASE 8, ELICITOR-ACTIVATED GENE 3 | chr4:17855964-17857388 FORWARD LENGTH=359
MsG0580025633.01	up	0	1	0	1	0	0	0	0	2	AT5G10510.2 | Symbols: AIL6, PLT3 | PLETHORA 3, AINTEGUMENTA-like 6 | chr5:3316463-3320008 FORWARD LENGTH=543
MsG0580025651.01	up	0	1	0	0	0	0	0	0	1	AT4G11160.1 | Symbols: no symbol available | no full name available | chr4:6802790-6806726 FORWARD LENGTH=741
MsG0580025652.01	up	1	1	1	0	1	1	0	1	6	AT1G32230.3 | Symbols: RIMB1, ATP8, RCD1, CEO, CEO1, AtRCD1 | RADICAL-INDUCED CELL DEATH1, ARABIDOPSIS THALIANA P8 (INTERACTING PROTEIN), REDOX IMBALANCED 1 | chr1:11613427-11615748 FORWARD LENGTH=570
MsG0580025783.01	up	0	0	1	0	0	0	0	0	1	AT1G60200.1 | Symbols: RBM25 | RNA-binding protein 25 | chr1:22200882-22205241 REVERSE LENGTH=899
MsG0580026018.01	up	0	0	1	0	0	0	0	0	1	AT2G20142.1 | Symbols: no symbol available | no full name available | chr2:8695387-8696566 FORWARD LENGTH=313
MsG0580026019.01	up	0	0	1	0	0	0	0	0	1	AT2G20142.1 | Symbols: no symbol available | no full name available | chr2:8695387-8696566 FORWARD LENGTH=313
MsG0580026269.01	up	0	0	0	0	1	1	0	0	2	AT1G69410.1 | Symbols: ATELF5A-3, ELF5A-3 | eukaryotic elongation factor 5A-3, EUKARYOTIC ELONGATION FACTOR 5A-3 | chr1:26089301-26090194 FORWARD LENGTH=158
MsG0580027064.01	up	1	1	1	1	1	1	1	1	8	AT3G25570.1 | Symbols: SAMDC3 | S-adenosylmethionine decarboxylase 3 | chr3:9287413-9288462 REVERSE LENGTH=349
MsG0580027470.01	up	1	1	1	1	0	1	0	1	6	AT1G37130.1 | Symbols: B29, ATNR2, NIA2, NIA2-1, NR2, CHL3, NR | NITRATE REDUCTASE 2, CHLORATE RESISTANT 3, ARABIDOPSIS NITRATE REDUCTASE 2, NITRATE REDUCTASE, nitrate reductase 2 | chr1:14158617-14161652 FORWARD LENGTH=917
MsG0580027526.01	up	0	1	0	0	0	1	0	0	2	AT1G37130.1 | Symbols: B29, ATNR2, NIA2, NIA2-1, NR2, CHL3, NR | NITRATE REDUCTASE 2, CHLORATE RESISTANT 3, ARABIDOPSIS NITRATE REDUCTASE 2, NITRATE REDUCTASE, nitrate reductase 2 | chr1:14158617-14161652 FORWARD LENGTH=917
MsG0580027638.01	up	0	1	0	0	0	0	0	0	1	AT1G78090.1 | Symbols: TPPB, ATTPPB | trehalose-6-phosphate phosphatase B, Arabidopsis thaliana trehalose-6-phosphate phosphatase B | chr1:29373955-29376295 FORWARD LENGTH=374
MsG0580027677.01	up	0	0	0	0	0	1	0	1	2	ATCG00680.1 | Symbols: PSBB | photosystem II reaction center protein B | chrc:72371-73897 FORWARD LENGTH=508
MsG0580027678.01	up	1	0	1	0	0	1	0	1	4	ATCG00670.1 | Symbols: PCLPP, CLPP1 | plastid-encoded CLP P, CASEINOLYTIC PROTEASE P 1 | chrc:69910-71882 REVERSE LENGTH=196
MsG0580027708.01	up	0	0	0	0	0	1	0	0	1	AT1G22150.1 | Symbols: SULTR1;3 | sulfate transporter 1;3 | chr1:7818361-7821344 FORWARD LENGTH=656
MsG0580027776.01	up	1	1	1	0	1	1	0	0	5
MsG0580027825.01	up	0	0	0	0	0	1	0	1	2	AT1G35720.1 | Symbols: ANNAT1, ATOXY5, OXY5, ANN1, AtANN1 | annexin 1 | chr1:13225304-13226939 FORWARD LENGTH=317
MsG0580027880.01	up	1	1	1	0	0	1	0	1	5	AT1G22410.1 | Symbols: no symbol available | no full name available | chr1:7912120-7914742 FORWARD LENGTH=527
MsG0580028560.01	up	0	1	1	0	0	0	0	0	2	AT2G38470.1 | Symbols: WRKY33, ATWRKY33 | WRKY DNA-BINDING PROTEIN 33, WRKY DNA-binding protein 33 | chr2:16108476-16110539 FORWARD LENGTH=519
MsG0580028603.01	up	1	1	1	1	1	1	0	1	7	AT2G30490.1 | Symbols: REF3, CYP73A5, C4H, ATC4H | CINNAMATE 4-HYDROXYLASE, REDUCED EPRDERMAL FLUORESCENCE 3, cinnamate-4-hydroxylase | chr2:12993861-12995683 REVERSE LENGTH=505
MsG0580028898.01	up	0	0	0	0	1	0	0	0	1	AT3G49400.3 | Symbols: no symbol available | no full name available | chr3:18319249-18323490 REVERSE LENGTH=756
MsG0580029158.01	up	0	0	0	0	0	1	0	1	2	AT4G00430.1 | Symbols: PIP1E, TMP-C, PIP1;4 | plasma membrane intrinsic protein 1;4, PLASMA MEMBRANE INTRINSIC PROTEIN 1E, TRANSMEMBRANE PROTEIN C | chr4:186143-187531 REVERSE LENGTH=287
MsG0580029169.01	up	0	0	0	0	0	0	0	1	1	AT2G38120.1 | Symbols: AUX1, MAP1, PIR1, AtAUX1, WAV5 | MODIFIER OF ARF7/NPH4 PHENOTYPES 1, AUXIN RESISTANT 1, WAVY ROOTS 5 | chr2:15973493-15976792 FORWARD LENGTH=485
MsG0580029251.01	up	0	0	0	0	0	0	0	1	1	AT2G40320.1 | Symbols: TBL33 | TRICHOME BIREFRINGENCE-LIKE 33 | chr2:16840330-16842139 FORWARD LENGTH=425
MsG0580029275.01	up	1	1	1	1	1	1	1	1	8	AT2G41430.3 | Symbols: ERD15, CID1, LSR1 | CTC-Interacting Domain 1, LIGHT STRESS-REGULATED 1, LIGHT STRESS RESPONSE DEFICIENT 1, EARLY RESPONSIVE TO DEHYDRATION 15 | chr2:17269736-17270098 FORWARD LENGTH=120
MsG0580029277.01	up	0	0	1	0	1	0	0	0	2	AT2G40410.2 | Symbols: AtCaN2, CAN2 | Ca2+-dependent nuclease, calcium dependent nuclease 2 | chr2:16873509-16875215 FORWARD LENGTH=332
MsG0580029291.01	up	0	0	1	0	0	1	0	0	2	AT5G05340.1 | Symbols: PRX52 | peroxidase 52 | chr5:1579142-1580819 REVERSE LENGTH=324
MsG0580029296.01	up	1	0	1	0	0	0	0	0	2	AT3G14840.2 | Symbols: LIK1 | LysM RLK1-interacting kinase 1 | chr3:4988271-4993891 FORWARD LENGTH=1020
MsG0580029525.01	up	0	0	0	0	1	1	0	0	2	AT1G15460.4 | Symbols: BOR4, ATBOR4 | ARABIDOPSIS THALIANA REQUIRES HIGH BORON 4, REQUIRES HIGH BORON 4 | chr1:5310196-5312755 REVERSE LENGTH=577
MsG0580029583.01	up	1	1	1	0	0	1	0	0	4	AT3G12490.1 | Symbols: ATCYSB, ATCYS6, CYSB | ARABIDOPSIS THALIANA PHYTOCYSTATIN 6, cystatin B | chr3:3960802-3961777 REVERSE LENGTH=158
MsG0580029623.01	up	0	1	0	0	0	0	0	0	1	AT5G12330.4 | Symbols: LRP1 | LATERAL ROOT PRIMORDIUM 1 | chr5:3987677-3989408 REVERSE LENGTH=407
MsG0580029667.01	up	0	0	1	0	0	0	0	0	1	AT3G21760.1 | Symbols: HYR1 | HYPOSTATIN RESISTANCE 1 | chr3:7667099-7668556 FORWARD LENGTH=485
MsG0580029684.01	up	0	0	0	1	0	0	0	0	1	AT2G30860.1 | Symbols: GSTF9, ATGSTF9, ATGSTF7, GLUTTR | glutathione S-transferase PHI 9 | chr2:13139132-13140057 FORWARD LENGTH=215
MsG0580029805.01	up	0	1	0	0	0	0	0	0	1	AT5G17680.1 | Symbols: no symbol available | no full name available | chr5:5822999-5827153 FORWARD LENGTH=1294
MsG0580029882.01	up	1	0	0	0	1	1	0	0	3
MsG0580029901.01	up	0	0	1	0	0	0	0	0	1	AT5G55560.1 | Symbols: no symbol available | no full name available | chr5:22506477-22507757 REVERSE LENGTH=314
MsG0580029922.01	up	1	1	0	1	0	1	0	1	5	AT3G13080.1 | Symbols: MRP3, ATMRP3, ABCC3 | ATP-binding cassette C3, MULTIDRUG RESISTANCE PROTEIN 3, multidrug resistance-associated protein 3 | chr3:4196019-4201250 REVERSE LENGTH=1514
MsG0580030060.01	up	0	0	0	0	0	0	0	1	1	AT1G07380.1 | Symbols: AtNCER1 | neutral ceramidase 1 | chr1:2264829-2268306 REVERSE LENGTH=779
MsG0580030133.01	up	1	1	1	1	1	1	1	1	8	AT1G59950.1 | Symbols: no symbol available | no full name available | chr1:22068033-22070588 REVERSE LENGTH=320
MsG0580030135.01	up	1	1	1	1	1	1	1	1	8	AT1G59960.1 | Symbols: no symbol available | no full name available | chr1:22071410-22073067 REVERSE LENGTH=326
MsG0680030288.01	up	0	1	0	0	0	0	0	0	1	AT5G08570.1 | Symbols: no symbol available | no full name available | chr5:2778433-2780300 FORWARD LENGTH=510
MsG0680030294.01	up	1	1	1	1	0	1	0	0	5	AT5G17380.1 | Symbols: no symbol available | no full name available | chr5:5724920-5726720 REVERSE LENGTH=572
MsG0680030339.01	up	0	0	1	0	0	0	0	0	1	AT3G27570.2 | Symbols: no symbol available | no full name available | chr3:10214276-10216564 REVERSE LENGTH=340
MsG0680030408.01	up	0	0	1	0	0	0	0	0	1	AT5G14670.1 | Symbols: ATARFA1B, ARFA1B | ADP-ribosylation factor A1B | chr5:4729319-4730495 FORWARD LENGTH=188
MsG0680030421.01	up	1	1	1	0	0	1	0	0	4	AT5G14700.1 | Symbols: no symbol available | no full name available | chr5:4740502-4743327 REVERSE LENGTH=368
MsG0680030463.01	up	1	1	1	0	1	1	0	0	5	AT5G14780.3 | Symbols: FDH, AtFDH1 | formate dehydrogenase | chr5:4777750-4779190 FORWARD LENGTH=358
MsG0680030613.01	up	1	0	1	0	0	0	0	1	3	AT3G01420.1 | Symbols: ALPHA-DOX1, PADOX-1, DIOX1, DOX1 | plant alpha dioxygenase 1, alpha-dioxygenase 1 | chr3:159689-162726 REVERSE LENGTH=639
MsG0680030638.01	up	0	0	0	0	0	1	0	0	1	AT1G59970.1 | Symbols: AT5-MMP | | chr1:22073601-22074683 FORWARD LENGTH=360
MsG0680030641.01	up	1	1	1	1	1	1	1	1	8	AT4G31940.1 | Symbols: CYP82C4 | "cytochrome P450, family 82, subfamily C, polypeptide 4" | chr4:15452040-15453966 FORWARD LENGTH=524
MsG0680030648.01	up	0	0	1	0	0	1	0	0	2	AT4G31940.1 | Symbols: CYP82C4 | "cytochrome P450, family 82, subfamily C, polypeptide 4" | chr4:15452040-15453966 FORWARD LENGTH=524
MsG0680030656.01	up	0	0	0	0	0	1	0	0	1	AT3G28345.1 | Symbols: MDR13, ABCB15 | multi-drug resistance 13, ATP-binding cassette B15 | chr3:10593921-10598775 REVERSE LENGTH=1240
MsG0680030694.01	up	1	1	1	1	1	1	0	1	7	AT5G40010.1 | Symbols: AATP1, ASD | AAA-ATPase 1, ATPase-in-Seed-Development | chr5:16020218-16021762 REVERSE LENGTH=514
MsG0680030695.01	up	1	1	1	0	1	1	0	1	6	AT5G40010.1 | Symbols: AATP1, ASD | AAA-ATPase 1, ATPase-in-Seed-Development | chr5:16020218-16021762 REVERSE LENGTH=514
MsG0680031473.01	up	0	0	0	0	0	0	0	1	1	AT3G27200.1 | Symbols: no symbol available | no full name available | chr3:10043738-10044340 REVERSE LENGTH=174
MsG0680031538.01	up	0	0	1	0	0	0	0	0	1	AT3G43810.1 | Symbols: ZBF3, CAM7, AtCAM7 | calmodulin 7, Z-box Binding Factor 3 | chr3:15664619-15666355 REVERSE LENGTH=149
MsG0680031654.01	up	0	0	1	1	0	0	0	0	2	AT3G23880.1 | Symbols: no symbol available | no full name available | chr3:8622061-8623155 REVERSE LENGTH=364
MsG0680031740.01	up	1	1	0	0	0	0	0	1	3
MsG0680031998.01	up	0	0	0	0	1	0	0	0	1	AT2G33370.2 | Symbols: no symbol available | no full name available | chr2:14143718-14144270 REVERSE LENGTH=125
MsG0680032026.01	up	1	0	1	0	1	1	0	0	4
MsG0680032201.01	up	0	0	1	0	0	0	0	0	1	AT2G43820.1 | Symbols: GT, ATSAGT1, SGT1, UGT74F2, SAGT1 | UDP-glucosyltransferase 74F2, Arabidopsis thaliana salicylic acid glucosyltransferase 1, salicylic acid glucosyltransferase 1, UDP-glucose:salicylic acid glucosyltransferase 1 | chr2:18152279-18153715 FORWARD LENGTH=449
MsG0680032461.01	up	1	1	1	1	1	1	1	1	8	AT1G71695.1 | Symbols: no symbol available | no full name available | chr1:26964359-26966557 FORWARD LENGTH=358
MsG0680032631.01	up	0	1	1	0	0	0	0	0	2	AT5G23950.1 | Symbols: no symbol available | no full name available | chr5:8082789-8083448 FORWARD LENGTH=219
MsG0680032652.01	up	0	0	1	0	1	1	0	0	3	AT5G23950.1 | Symbols: no symbol available | no full name available | chr5:8082789-8083448 FORWARD LENGTH=219
MsG0680032771.01	up	0	0	1	1	0	0	1	0	3	AT4G25600.1 | Symbols: no symbol available | no full name available | chr4:13060712-13062359 FORWARD LENGTH=291
MsG0680033146.01	up	0	0	1	0	0	0	0	0	1	AT3G48990.1 | Symbols: AAE3 | ACYL-ACTIVATING ENZYME 3 | chr3:18159031-18161294 REVERSE LENGTH=514
MsG0680033916.01	up	0	1	0	0	0	0	0	0	1
MsG0680034061.01	up	1	1	1	1	0	0	0	0	4	AT5G62190.1 | Symbols: AtRH7, PRH75 | PLANT RNA HELICASE75 | chr5:24980542-24983879 REVERSE LENGTH=671
MsG0680034275.01	up	0	1	1	0	0	0	0	0	2	AT5G36930.3 | Symbols: no symbol available | no full name available | chr5:14568141-14571907 REVERSE LENGTH=1125
MsG0680035364.01	up	0	1	1	0	0	0	0	0	2	AT1G18390.2 | Symbols: LRK10L1.1, LRK10L1.2 | Leaf rust 10 disease-resistance locus receptor- like protein kinase-like 1.2, Leaf rust 10 disease-resistance locus receptor- like protein kinase-like 1.1 | chr1:6327463-6329935 FORWARD LENGTH=654
MsG0680035575.01	up	0	1	0	0	0	1	0	1	3	AT3G02555.1 | Symbols: no symbol available | no full name available | chr3:540024-540955 REVERSE LENGTH=162
MsG0680035582.01	up	0	1	0	0	0	0	0	0	1	AT1G13360.1 | Symbols: no symbol available | no full name available | chr1:4577229-4577813 REVERSE LENGTH=194
MsG0680035632.01	up	1	0	0	0	1	1	0	1	4	AT5G19600.1 | Symbols: SULTR3;5 | sulfate transporter 3;5 | chr5:6613113-6616891 REVERSE LENGTH=634
MsG0680035637.01	up	0	0	1	0	0	0	0	0	1	AT3G24503.1 | Symbols: REF1, ALDH2C4, ALDH1A | REDUCED EPIDERMAL FLUORESCENCE1, aldehyde dehydrogenase 2C4, aldehyde dehydrogenase 1A | chr3:8919732-8923029 REVERSE LENGTH=501
MsG0680035646.01	up	0	1	0	0	0	0	0	0	1	AT5G24105.1 | Symbols: AGP41 | arabinogalactan protein 41 | chr5:8152097-8152656 FORWARD LENGTH=63
MsG0680035702.01	up	0	0	0	1	0	0	0	0	1	AT1G65980.1 | Symbols: TPX1 | thioredoxin-dependent peroxidase 1 | chr1:24559524-24560753 REVERSE LENGTH=162
MsG0680035780.01	up	1	1	0	0	1	1	0	0	4	AT5G25930.1 | Symbols: no symbol available | no full name available | chr5:9050880-9053978 FORWARD LENGTH=1005
MsG0680035807.01	up	0	1	0	0	0	0	0	0	1	AT5G56630.1 | Symbols: PFK7 | phosphofructokinase 7 | chr5:22924311-22926728 FORWARD LENGTH=485
MsG0680035841.01	up	0	0	1	0	0	0	0	0	1	AT4G29450.1 | Symbols: no symbol available | no full name available | chr4:14478837-14482626 REVERSE LENGTH=863
MsG0780035976.01	up	0	1	0	0	0	0	0	0	1	AT2G43160.1 | Symbols: EPS2 | EPSIN2 | chr2:17948884-17953267 FORWARD LENGTH=895
MsG0780035993.01	up	0	0	1	0	1	1	0	0	3	AT5G13420.1 | Symbols: GSM2, TRA2 | Glc-hypersensitive mutant 2, transaldolase 2 | chr5:4302080-4304212 REVERSE LENGTH=438
MsG0780036197.01	up	0	1	0	0	0	0	0	0	1	AT5G39890.1 | Symbols: PCO2, HUP43 | plant cysteine oxidase 2, HYPOXIA RESPONSE UNKNOWN PROTEIN 43 | chr5:15974543-15976013 FORWARD LENGTH=276
MsG0780036513.01	up	0	0	1	0	0	1	0	0	2	AT3G02100.1 | Symbols: no symbol available | no full name available | chr3:368840-370484 REVERSE LENGTH=464
MsG0780036538.01	up	1	0	1	0	1	1	0	1	5	AT3G56240.2 | Symbols: AtHMP31, CCH | HEAVY METAL ASSOCIATED PROTEIN 31, copper chaperone | chr3:20863460-20863909 REVERSE LENGTH=111
MsG0780036661.01	up	1	1	1	0	1	1	0	0	5	AT5G13930.1 | Symbols: ATCHS, CHS, TT4 | TRANSPARENT TESTA 4, CHALCONE SYNTHASE | chr5:4488762-4490035 FORWARD LENGTH=395
MsG0780036726.01	up	1	1	1	1	1	1	0	1	7	AT3G02360.1 | Symbols: PGD2 | 6-phosphogluconate dehydrogenase 2 | chr3:482498-483958 FORWARD LENGTH=486
MsG0780036812.01	up	1	0	1	0	1	1	0	0	4	AT5G38710.1 | Symbols: PDH2 | | chr5:15501340-15503899 FORWARD LENGTH=476
MsG0780036822.01	up	0	1	0	0	0	0	0	0	1	AT1G36240.1 | Symbols: RPL30A | | chr1:13614890-13616233 FORWARD LENGTH=112
MsG0780036854.01	up	0	0	1	0	0	0	0	0	1	AT1G60690.1 | Symbols: no symbol available | no full name available | chr1:22349892-22351668 REVERSE LENGTH=345
MsG0780036946.01	up	0	0	1	0	0	0	0	0	1	AT1G65520.1 | Symbols: ECHIC, ECI1, PEC11, ATECI1 | "delta(3), delta(2)-enoyl CoA isomerase 1", ENOYL-COA HYDRATASE/ISOMERASE C, "ARABIDOPSIS THALIANA DELTA(3), DELTA(2)-ENOYL COA ISOMERASE 1" | chr1:24361171-24361893 REVERSE LENGTH=240
MsG0780036992.01	up	0	0	1	0	0	0	0	0	1	AT2G16050.1 | Symbols: no symbol available | no full name available | chr2:6980450-6981939 FORWARD LENGTH=243
MsG0780037751.01	up	1	0	1	0	0	0	0	0	2	AT5G40760.1 | Symbols: G6PD6 | glucose-6-phosphate dehydrogenase 6 | chr5:16311284-16314556 FORWARD LENGTH=515
MsG0780038116.01	up	0	1	0	0	0	0	0	0	1	AT4G01070.1 | Symbols: UGT72B1, GT72B1 | UDP-GLUCOSE-DEPENDENT GLUCOSYLTRANSFERASE 72 B1 | chr4:461858-463300 REVERSE LENGTH=480
MsG0780038307.01	up	1	0	0	0	1	1	0	0	3	AT1G11580.1 | Symbols: PME18, PMEPCRA, ATPMEPCRA | methylesterase PCR A, PECTIN METHYLESTERASE 18 | chr1:3888730-3890649 FORWARD LENGTH=557
MsG0780038349.01	up	0	0	0	0	0	1	0	0	1	AT3G24200.1 | Symbols: COQ6 | | chr3:8748095-8751575 REVERSE LENGTH=505
MsG0780038584.01	up	0	0	0	0	1	1	0	0	2	AT1G16180.1 | Symbols: no symbol available | no full name available | chr1:5540905-5542670 FORWARD LENGTH=412
MsG0780038735.01	up	1	1	1	1	1	1	1	1	8	AT3G09390.1 | Symbols: MT2A, ATMT-1, ATMT-K | ARABIDOPSIS THALIANA METALLOTHIONEIN-1, ARABIDOPSIS THALIANA METALLOTHIONEIN-K, metallothionein 2A | chr3:2889737-2890188 REVERSE LENGTH=81
MsG0780038755.01	up	0	0	0	0	1	0	0	0	1	AT5G02100.1 | Symbols: ORP3A, UNE18 | OSBP(OXYSTEROL BINDING PROTEIN)-RELATED PROTEIN 3A, UNFERTILIZED EMBRYO SAC 18 | chr5:413639-416016 FORWARD LENGTH=453
MsG0780038865.01	up	0	1	0	0	0	0	0	0	1
MsG0780038911.01	up	1	1	1	1	1	1	0	1	7
MsG0780038914.01	up	0	0	0	0	1	1	0	0	2	AT3G53980.1 | Symbols: no symbol available | no full name available | chr3:19987760-19988203 REVERSE LENGTH=114
MsG0780038919.01	up	0	0	0	0	0	1	0	0	1	AT5G02010.1 | Symbols: ROPGEF7, ATROPGEF7 | ROP (rho of plants) guanine nucleotide exchange factor 7 | chr5:383493-385698 FORWARD LENGTH=546
MsG0780039228.01	up	0	0	1	0	0	1	0	0	2	AT3G51880.4 | Symbols: HMGB1, AtHMGB1, NFD1 | NUCLEOSOME/CHROMATIN ASSEMBLY FACTOR D1, high mobility group B1 | chr3:19247241-19248491 REVERSE LENGTH=161
MsG0780039231.01	up	1	0	1	0	0	0	0	0	2	AT1G32780.1 | Symbols: no symbol available | no full name available | chr1:11869977-11872595 REVERSE LENGTH=394
MsG0780039290.01	up	0	0	0	0	0	1	0	0	1	AT3G51660.1 | Symbols: MDL3 | MIF/D-DT-like 3 | chr3:19164229-19165076 REVERSE LENGTH=112
MsG0780039334.01	up	0	1	1	0	0	0	0	0	2	AT2G38470.1 | Symbols: WRKY33, ATWRKY33 | WRKY DNA-BINDING PROTEIN 33, WRKY DNA-binding protein 33 | chr2:16108476-16110539 FORWARD LENGTH=519
MsG0780039356.01	up	0	1	0	0	0	0	0	0	1	AT4G15550.1 | Symbols: IAGLU | indole-3-acetate beta-D-glucosyltransferase | chr4:8877877-8879301 REVERSE LENGTH=474
MsG0780039425.01	up	0	0	0	0	0	0	0	1	1	AT3G56370.1 | Symbols: IRK | INFLORESCENCE AND ROOT APICES RECEPTOR KINASE | chr3:20899403-20902390 REVERSE LENGTH=964
MsG0780039431.01	up	0	0	0	0	0	1	0	0	1	AT5G43180.1 | Symbols: no symbol available | no full name available | chr5:17336425-17337816 REVERSE LENGTH=239
MsG0780039450.01	up	0	0	1	0	1	0	0	0	2	AT1G56690.1 | Symbols: no symbol available | no full name available | chr1:21253817-21255931 FORWARD LENGTH=704
MsG0780039576.01	up	1	1	1	0	0	0	0	0	3	AT2G45400.1 | Symbols: BEN1 | BRI1-5 ENHANCED 1 | chr2:18703960-18706235 REVERSE LENGTH=364
MsG0780039711.01	up	1	1	1	1	1	1	0	0	6	AT3G61440.1 | Symbols: ATCYSC1, ARATH;BSAS3;1, CAS-C1, CYSC1 | ß-cyanoalanine synthase C1, CYSTEINE SYNTHASE C1, BETA-SUBSTITUTED ALA SYNTHASE 3;1, cysteine synthase C1 | chr3:22735885-22737792 FORWARD LENGTH=368
MsG0780039739.01	up	0	0	0	0	0	1	0	0	1	AT3G61490.1 | Symbols: PGF9 | Polygalacturonase Clade F 9 | chr3:22758439-22760137 FORWARD LENGTH=476
MsG0780039840.01	up	0	0	1	0	0	0	0	0	1	AT3G24090.1 | Symbols: GFAT, GFAT1 | L-glutamine D-fructose-6-phosphate amidotransferase, glutamine:fructose-6-phosphate-amidotransferase 1 | chr3:8697838-8700971 REVERSE LENGTH=677
MsG0780039877.01	up	1	1	0	0	1	1	0	0	4	AT1G05675.1 | Symbols: no symbol available | no full name available | chr1:1701213-1702715 REVERSE LENGTH=453
MsG0780040143.01	up	0	1	0	0	0	0	0	0	1	AT3G04070.2 | Symbols: NAC047, SHYG, SHG, ANAC047 | NAC domain containing protein 47, SPEEDY HYPONASTIC GROWTH | chr3:1061573-1062976 REVERSE LENGTH=343
MsG0780040161.01	up	0	1	0	0	0	0	0	0	1	AT3G03940.1 | Symbols: MLK2, AEL3, PPK3 | Photoregulatory Protein Kinase 3, MUT9P-LIKE-KINASE 2, Arabidopsis EL1-like 3 | chr3:1014412-1018244 REVERSE LENGTH=701
MsG0780040173.01	up	1	0	1	0	0	1	0	0	3	AT5G18170.1 | Symbols: GDH1 | glutamate dehydrogenase 1 | chr5:6006172-6008248 FORWARD LENGTH=411
MsG0780040176.01	up	0	0	0	0	0	0	0	1	1	AT1G55340.1 | Symbols: no symbol available | no full name available | chr1:20652605-20653469 FORWARD LENGTH=205
MsG0780040342.01	up	0	0	0	0	0	0	0	1	1	AT2G40890.1 | Symbols: REF8, CYP98A3 | "cytochrome P450, family 98, subfamily A, polypeptide 3", REDUCED EPIDERMAL FLUORESCENCE 8 | chr2:17058291-17060532 REVERSE LENGTH=508
MsG0780040353.01	up	0	0	0	0	0	0	0	1	1	AT2G40950.1 | Symbols: BZIP17 | | chr2:17087823-17090326 REVERSE LENGTH=721
MsG0780040406.01	up	0	1	0	0	0	1	0	1	3	AT2G41410.1 | Symbols: no symbol available | no full name available | chr2:17262085-17262735 REVERSE LENGTH=216
MsG0780040435.01	up	0	0	0	0	1	0	0	0	1	AT5G04080.1 | Symbols: AthCYSTM12 | Cysteine-Rich Transmembrane Module 12 | chr5:1104815-1105186 FORWARD LENGTH=63
MsG0780040442.01	up	0	1	0	0	0	0	0	0	1	AT5G06950.1 | Symbols: AtTGA2, AHBP-1B, TGA2 | TGACG sequence-specific binding protein 2 | chr5:2152323-2154174 FORWARD LENGTH=330
MsG0780040460.01	up	0	0	0	0	0	0	0	1	1	AT1G73590.1 | Symbols: PIN1, ATPIN1 | ARABIDOPSIS THALIANA PIN-FORMED 1, PIN-FORMED 1 | chr1:27659772-27662876 FORWARD LENGTH=622
MsG0780040480.01	up	0	0	1	0	0	0	0	0	1	AT2G41690.1 | Symbols: HSFB3, AT-HSFB3 | heat shock transcription factor B3, HEAT SHOCK TRANSCRIPTION FACTOR B3 | chr2:17381723-17382577 FORWARD LENGTH=244
MsG0780040515.01	up	1	0	1	0	0	0	0	0	2	AT3G57520.1 | Symbols: SIP2, RS2, AtSIP2 | seed imbibition 2, raffinose synthase 2 | chr3:21288982-21292694 REVERSE LENGTH=773
MsG0780040516.01	up	1	1	1	0	0	0	0	0	3	AT3G57530.1 | Symbols: ATCPK32, CPK32, CDPK32 | calcium-dependent protein kinase 32 | chr3:21296898-21299351 REVERSE LENGTH=538
MsG0780040519.01	up	0	1	0	0	0	0	0	0	1	AT3G57550.1 | Symbols: AGK2, GK-2 | GUANYLATE KINAS 2, guanylate kinase | chr3:21307269-21309193 FORWARD LENGTH=389
MsG0780040805.01	up	1	0	1	0	1	0	0	1	4	AT1G15520.1 | Symbols: ATABCG40, ABCG40, PDR12, ATPDR12 | pleiotropic drug resistance 12, ATP-binding cassette G40, PLEIOTROPIC DRUG RESISTANCE 12, Arabidopsis thaliana ATP-binding cassette G40 | chr1:5331993-5338175 REVERSE LENGTH=1423
MsG0780040806.01	up	0	0	1	0	0	0	0	0	1	AT1G15520.1 | Symbols: ATABCG40, ABCG40, PDR12, ATPDR12 | pleiotropic drug resistance 12, ATP-binding cassette G40, PLEIOTROPIC DRUG RESISTANCE 12, Arabidopsis thaliana ATP-binding cassette G40 | chr1:5331993-5338175 REVERSE LENGTH=1423
MsG0780040852.01	up	0	0	1	0	0	0	0	0	1	AT3G53720.2 | Symbols: CHX20, ATCHX20 | cation/H+ exchanger 20 | chr3:19905826-19909706 REVERSE LENGTH=769
MsG0780040942.01	up	1	1	1	0	0	1	0	0	4	AT2G37040.1 | Symbols: PAL1, ATPAL1 | PHE ammonia lyase 1 | chr2:15557602-15560237 REVERSE LENGTH=725
MsG0780040943.01	up	1	1	1	0	1	1	0	0	5	AT2G37040.1 | Symbols: PAL1, ATPAL1 | PHE ammonia lyase 1 | chr2:15557602-15560237 REVERSE LENGTH=725
MsG0780040945.01	up	0	0	1	0	0	0	0	0	1	AT2G37040.1 | Symbols: PAL1, ATPAL1 | PHE ammonia lyase 1 | chr2:15557602-15560237 REVERSE LENGTH=725
MsG0780041015.01	up	0	0	1	0	0	0	0	0	1	AT2G36830.1 | Symbols: TIP1;1, GAMMA-TIP, GAMMA-TIP1 | TONOPLAST INTRINSIC PROTEIN 1;1, gamma tonoplast intrinsic protein, GAMMA TONOPLAST INTRINSIC PROTEIN 1 | chr2:15445490-15446336 FORWARD LENGTH=251
MsG0780041103.01	up	0	0	1	0	0	0	0	0	1	AT2G36310.1 | Symbols: URH1, NSH1 | uridine-ribohydrolase 1, nucleoside hydrolase 1 | chr2:15224692-15226633 REVERSE LENGTH=336
MsG0780041316.01	up	0	0	1	0	1	1	0	0	3	AT1G02810.1 | Symbols: no symbol available | no full name available | chr1:618284-620333 FORWARD LENGTH=579
MsG0780041317.01	up	0	0	1	0	0	0	0	0	1	AT4G02330.1 | Symbols: AtPME41, PME41, ATPMEPCRB | pectin methylesterase 41 | chr4:1032479-1034928 FORWARD LENGTH=573
MsG0780041354.01	up	0	0	0	0	0	0	0	1	1	AT1G02640.1 | Symbols: BXL2, ATBXL2 | beta-xylosidase 2, BETA-XYLOSIDASE 2 | chr1:564293-567580 FORWARD LENGTH=768
MsG0780041438.01	up	1	0	1	0	1	1	0	1	5	AT1G02305.1 | Symbols: AtcathB2 | | chr1:455816-457974 FORWARD LENGTH=362
MsG0780041447.01	up	0	0	1	0	0	0	0	0	1	AT1G09560.1 | Symbols: GLP5, PDGLP1 | PLASMODESMAL GERMIN-LIKE PROTEIN 1, germin-like protein 5 | chr1:3093896-3094639 FORWARD LENGTH=219
MsG0780041490.01	up	0	0	0	0	1	0	0	0	1	AT4G02080.1 | Symbols: ATSARA1C, SAR2, SAR1C, ATSAR2, ASAR1 | secretion-associated RAS super family 2 | chr4:921554-922547 FORWARD LENGTH=193
MsG0780041510.01	up	1	1	1	1	1	1	0	1	7	AT3G05600.1 | Symbols: AtEH1 | Epoxide hydrolase 1 | chr3:1623485-1624704 REVERSE LENGTH=331
MsG0780041537.01	up	0	1	1	0	0	0	0	0	2	AT1G09090.2 | Symbols: ATRBOHB-BETA, RBOHB, ATRBOHB | respiratory burst oxidase homolog B | chr1:2932743-2936495 FORWARD LENGTH=843
MsG0780041556.01	up	1	1	1	1	1	1	0	0	6	AT1G55020.1 | Symbols: ATLOX1, LOX1 | ARABIDOPSIS LIPOXYGENASE 1, lipoxygenase 1 | chr1:20525798-20530143 FORWARD LENGTH=859
MsG0780041583.01	up	0	1	0	0	0	0	0	0	1	AT5G27380.1 | Symbols: GSH2, AtGSH2, GSHB | glutathione synthetase 2 | chr5:9668211-9670912 REVERSE LENGTH=539
MsG0780041642.01	up	0	0	1	0	0	1	0	1	3	AT1G60710.1 | Symbols: ATB2 | | chr1:22355073-22356627 REVERSE LENGTH=345
MsG0780041652.01	up	1	0	1	0	1	1	0	0	4	AT3G04720.1 | Symbols: HEL, PR-4, AtPR4, PR4 | HEVEIN-LIKE, pathogenesis-related 4 | chr3:1285691-1286531 REVERSE LENGTH=212
MsG0780041729.01	up	0	0	1	0	0	0	0	0	1	AT5G41700.4 | Symbols: UBC8, ATUBC8 | ubiquitin conjugating enzyme 8, ARABIDOPSIS THALIANA UBIQUITIN CONJUGATING ENZYME 8 | chr5:16676072-16677223 FORWARD LENGTH=149
MsG0780041810.01	up	1	1	1	1	1	1	0	1	7	AT5G54160.1 | Symbols: ATOMT1, OMT1, OMT3, AtCOMT, COMT1 | caffeate O-methyltransferase 1, O-methyltransferase 1, O-methyltransferase 3 | chr5:21982075-21984167 FORWARD LENGTH=363
MsG0880042046.01	up	0	1	0	0	0	0	0	0	1	AT5G48385.1 | Symbols: no symbol available | no full name available | chr5:19609471-19611712 FORWARD LENGTH=558
MsG0880042298.01	up	0	0	0	0	1	0	0	0	1
MsG0880042320.01	up	0	0	1	0	0	0	0	0	1	AT1G11300.2 | Symbols: EGM1 | enhanced shoot growth under mannitol stress 1 | chr1:3794389-3797346 FORWARD LENGTH=805
MsG0880042368.01	up	1	1	1	1	1	1	1	1	8	AT1G59870.1 | Symbols: ABCG36, ATABCG36, PEN3, PDR8, ATPDR8 | Arabidopsis thaliana ATP-binding cassette G36, PLEIOTROPIC DRUG RESISTANCE 8, ARABIDOPSIS PLEIOTROPIC DRUG RESISTANCE 8, PENETRATION 3, ATP-binding cassette G36 | chr1:22034661-22039844 FORWARD LENGTH=1469
MsG0880042418.01	up	0	0	0	0	0	0	0	1	1	AT4G12910.1 | Symbols: scpl20 | serine carboxypeptidase-like 20 | chr4:7550576-7553051 REVERSE LENGTH=497
MsG0880042551.01	up	0	0	0	0	0	0	0	1	1	AT3G13750.1 | Symbols: BGAL1 | beta galactosidase 1, beta-galactosidase 1 | chr3:4511192-4515756 FORWARD LENGTH=847
MsG0880042591.01	up	0	0	1	0	0	0	0	0	1	AT3G13790.2 | Symbols: ATBFRUCT1, CWI1, AtCWI1, ATCWINV1 | ARABIDOPSIS THALIANA CELL WALL INVERTASE 1 | chr3:4533084-4535831 REVERSE LENGTH=581
MsG0880042727.01	up	0	0	1	0	0	0	0	0	1	AT1G09090.1 | Symbols: ATRBOHB-BETA, RBOHB, ATRBOHB | respiratory burst oxidase homolog B | chr1:2932743-2935590 FORWARD LENGTH=622
MsG0880042743.01	up	0	0	0	0	0	0	0	1	1	AT3G14050.1 | Symbols: AT-RSH2, ATRSH2, RSH2 | RELA-SPOT HOMOLOG 2, RELA/SPOT homolog 2, RELA/SPOT HOMOLOG 2 | chr3:4650902-4653514 REVERSE LENGTH=709
MsG0880042750.01	up	0	0	0	0	1	0	0	0	1	AT1G17420.1 | Symbols: ATLOX3, LOX3 | lipoxygenase 3, Arabidopsis thaliana lipoxygenase 3 | chr1:5977512-5981384 FORWARD LENGTH=919
MsG0880042811.01	up	0	1	0	0	0	0	0	1	2	AT3G14230.3 | Symbols: RAP2.2 | related to AP2 2 | chr3:4737616-4739000 REVERSE LENGTH=374
MsG0880042832.01	up	0	0	0	0	0	1	0	0	1
MsG0880042834.01	up	1	1	1	1	1	1	1	1	8	AT1G72330.1 | Symbols: ALAAT2 | alanine aminotransferase 2 | chr1:27233637-27236571 FORWARD LENGTH=540
MsG0880042967.01	up	0	1	0	0	0	0	0	0	1	AT4G00900.1 | Symbols: ECA2, ATECA2 | ER-type Ca2+-ATPase 2, ARABIDOPSIS THALIANA ER-TYPE CA2+-ATPASE 2 | chr4:382690-386226 REVERSE LENGTH=1054
MsG0880043126.01	up	0	1	0	0	0	0	0	0	1	AT4G11330.1 | Symbols: ATMPK5, MPK5 | MAP kinase 5 | chr4:6892143-6893845 FORWARD LENGTH=376
MsG0880043157.01	up	0	0	0	0	1	0	0	0	1	AT1G01650.1 | Symbols: ATSPPL4, SPPL4 | SIGNAL PEPTIDE PEPTIDASE-LIKE 4, ARABIDOPSIS THALIANA SIGNAL PEPTIDE PEPTIDASE-LIKE 4 | chr1:233188-237647 REVERSE LENGTH=540
MsG0880043261.01	up	0	0	0	0	0	1	0	0	1	AT1G63220.1 | Symbols: no symbol available | no full name available | chr1:23449017-23450244 FORWARD LENGTH=147
MsG0880043262.01	up	0	0	1	0	0	1	0	1	3	AT1G63220.1 | Symbols: no symbol available | no full name available | chr1:23449017-23450244 FORWARD LENGTH=147
MsG0880043530.01	up	0	0	0	0	1	1	0	0	2
MsG0880043537.01	up	0	0	0	0	0	1	0	0	1	AT1G62580.2 | Symbols: NOGC1 | nitric oxide-dependent guanylate cyclase 1 | chr1:23173333-23176931 FORWARD LENGTH=464
MsG0880043788.01	up	0	0	0	0	1	0	0	0	1	AT3G12490.2 | Symbols: ATCYSB, ATCYS6, CYSB | ARABIDOPSIS THALIANA PHYTOCYSTATIN 6, cystatin B | chr3:3960523-3961876 REVERSE LENGTH=234
MsG0880043790.01	up	0	0	0	0	1	0	0	0	1	AT3G12490.2 | Symbols: ATCYSB, ATCYS6, CYSB | ARABIDOPSIS THALIANA PHYTOCYSTATIN 6, cystatin B | chr3:3960523-3961876 REVERSE LENGTH=234
MsG0880044100.01	up	0	0	1	0	1	0	0	0	2	AT1G54320.1 | Symbols: no symbol available | no full name available | chr1:20275732-20277793 REVERSE LENGTH=349
MsG0880044380.01	up	0	0	0	0	1	0	0	0	1
MsG0880044657.01	up	0	1	0	0	0	0	0	0	1	AT1G73880.1 | Symbols: UGT89B1 | UDP-glucosyl transferase 89B1 | chr1:27785143-27786564 FORWARD LENGTH=473
MsG0880044676.01	up	0	0	1	0	0	0	0	0	1	AT4G27270.4 | Symbols: no symbol available | no full name available | chr4:13661458-13662003 REVERSE LENGTH=154
MsG0880044803.01	up	0	0	1	0	0	0	0	0	1	AT1G14390.1 | Symbols: no symbol available | no full name available | chr1:4924277-4926794 FORWARD LENGTH=728
MsG0880045054.01	up	1	0	1	0	1	1	0	1	5	AT1G23800.1 | Symbols: ALDH2B7, ALDH2B | aldehyde dehydrogenase 2B, aldehyde dehydrogenase 2B7 | chr1:8412238-8414804 REVERSE LENGTH=534
MsG0880045095.01	up	0	0	1	0	0	0	0	0	1	AT1G60420.1 | Symbols: AtNRX1, NRX1 | nucleoredoxin 1 | chr1:22261978-22264243 FORWARD LENGTH=578
MsG0880045105.01	up	0	0	0	0	0	0	0	1	1	AT1G23460.1 | Symbols: no symbol available | no full name available | chr1:8327382-8329622 FORWARD LENGTH=460
MsG0880045173.01	up	1	1	1	0	1	1	0	0	5	AT4G17900.1 | Symbols: PLATZ11 | | chr4:9946046-9947697 FORWARD LENGTH=227
MsG0880045175.01	up	0	0	0	0	1	1	0	0	2
MsG0880045358.01	up	0	0	0	0	1	1	0	1	3	AT2G02130.1 | Symbols: PDF2.3, LCR68 | low-molecular-weight cysteine-rich 68 | chr2:540071-540407 FORWARD LENGTH=77
MsG0880045402.01	up	0	0	0	0	0	0	0	1	1	AT1G79620.1 | Symbols: VRLK1 | Vascular-Related RLK 1 | chr1:29957633-29962174 REVERSE LENGTH=971
MsG0880045441.01	up	1	1	1	1	0	1	0	1	6	AT1G32100.1 | Symbols: ATPRR1, PRR1 | pinoresinol reductase 1 | chr1:11546472-11547953 REVERSE LENGTH=317
MsG0880045479.01	up	1	1	1	0	1	0	0	0	4
MsG0880045572.01	up	0	0	0	0	0	1	0	0	1	AT3G12500.1 | Symbols: HCHIB, PR-3, B-CHI, ATHCHIB, PR3, CHI-B | PATHOGENESIS-RELATED 3, basic chitinase | chr3:3962501-3963984 REVERSE LENGTH=335
MsG0880045757.01	up	1	0	1	0	0	0	0	0	2	AT2G23790.1 | Symbols: no symbol available | no full name available | chr2:10125692-10127455 REVERSE LENGTH=336
MsG0880045802.01	up	0	0	0	0	0	0	0	1	1	AT5G66920.1 | Symbols: sks17 | SKU5 similar 17 | chr5:26722963-26725370 FORWARD LENGTH=546
MsG0880045817.01	up	0	1	0	0	1	0	0	0	2	AT5G66900.1 | Symbols: NRG1A, NRG1.1 | N REQUIREMENT GENE 1.1 | chr5:26714931-26717757 REVERSE LENGTH=809
MsG0880045907.01	up	0	1	0	0	0	0	0	0	1	AT2G23320.1 | Symbols: AtWRKY15, WRKY15 | WRKY DNA-binding protein 15 | chr2:9924998-9926154 FORWARD LENGTH=317
MsG0880046062.01	up	0	0	0	0	0	1	0	0	1	AT1G32450.1 | Symbols: NRT1.5, AtNPF7.3, NPF7.3 | NRT1/ PTR family 7.3, nitrate transporter 1.5 | chr1:11715337-11719807 REVERSE LENGTH=614
MsG0880046072.01	up	0	0	0	0	0	1	0	0	1	AT3G60190.1 | Symbols: ADLP2, DRP1E, EDR3, DL1E, ADL1E, ADL4 | DYNAMIN-RELATED PROTEIN 1E, ARABIDOPSIS DYNAMIN-LIKE 4, DYNAMIN-like 1E, ENHANCED DISEASE RESISTANCE 3, DYNAMIN-LIKE PROTEIN 2 | chr3:22244367-22247651 REVERSE LENGTH=624
MsG0880046080.01	up	0	0	0	0	0	1	0	0	1	AT1G32740.2 | Symbols: no symbol available | no full name available | chr1:11845184-11846082 FORWARD LENGTH=268
MsG0880046084.01	up	0	0	1	0	0	0	0	0	1	AT4G17090.1 | Symbols: CT-BMY, BMY8, AtBAM3, BAM3 | BETA-AMYLASE 8, BETA-AMYLASE 3, chloroplast beta-amylase | chr4:9605266-9607250 REVERSE LENGTH=548
MsG0880046123.01	up	1	1	1	1	1	0	0	0	5	AT5G47230.1 | Symbols: ERF5, AtMACD1, ATERF5, ATERF-5, ERF102 | ethylene responsive element binding factor 5, ETHYLENE RESPONSIVE ELEMENT BINDING FACTOR 5, ETHYLENE RESPONSIVE ELEMENT BINDING FACTOR- 5 | chr5:19180072-19180974 FORWARD LENGTH=300
MsG0880046135.01	up	0	1	0	0	1	0	0	0	2	AT5G47390.1 | Symbols: KUA1, MYBH | MYB hypocotyl elongation-related, KUODA1 (Chinese for enlarge or expand) | chr5:19227001-19228546 FORWARD LENGTH=365
MsG0880046158.01	up	1	1	1	0	1	1	0	1	6
MsG0880046209.01	up	0	1	0	0	1	0	0	0	2	AT4G11740.1 | Symbols: SAY1 | | chr4:7071955-7075256 FORWARD LENGTH=564
MsG0880046220.01	up	0	1	0	0	0	0	0	0	1	AT5G59810.1 | Symbols: SBT5.4, ATSBT5.4 | | chr5:24096895-24100387 REVERSE LENGTH=778
MsG0880046227.01	up	0	1	0	0	0	0	0	0	1	AT3G48530.1 | Symbols: KINgamma, KING1 | SNF1-related protein kinase regulatory subunit gamma 1 | chr3:17987559-17989592 FORWARD LENGTH=424
MsG0880046289.01	up	1	0	0	1	1	1	0	1	5	AT4G24690.1 | Symbols: NBR1, AtNBR1 | Arabidopsis thaliana next to BRCA1 gene 1, next to BRCA1 gene 1 | chr4:12741191-12744202 FORWARD LENGTH=704
MsG0880046327.01	up	0	0	0	0	1	0	0	0	1	AT5G16760.1 | Symbols: ITPK1, AtITPK1 | "inositol 1,3,4-trisphosphate 5/6 kinase 1", "Arabidopsis thaliana inositol 1,3,4-trisphosphate 5/6 kinase 1" | chr5:5509890-5510849 FORWARD LENGTH=319
MsG0880046329.01	up	0	1	0	0	0	0	0	0	1	AT5G62520.1 | Symbols: SRO5 | similar to RCD one 5 | chr5:25098071-25099264 FORWARD LENGTH=309
MsG0880046334.01	up	0	0	1	0	0	0	0	0	1	AT1G74790.1 | Symbols: no symbol available | no full name available | chr1:28098912-28101673 FORWARD LENGTH=695
MsG0880046399.01	up	0	0	1	0	0	0	0	0	1	AT1G74790.1 | Symbols: no symbol available | no full name available | chr1:28098912-28101673 FORWARD LENGTH=695
MsG0880046464.01	up	0	0	0	0	0	1	0	0	1
MsG0880046684.01	up	0	0	1	0	0	0	0	0	1	AT1G08510.1 | Symbols: FATB | fatty acyl-ACP thioesterases B | chr1:2691546-2693409 REVERSE LENGTH=412
MsG0880046768.01	up	0	0	0	0	1	1	0	0	2	AT2G41480.1 | Symbols: PRX25, AtPRX25 | peroxidase 25 | chr2:17296986-17298690 REVERSE LENGTH=328
MsG0880046863.01	up	0	0	1	0	0	0	0	0	1	AT5G20350.1 | Symbols: TIP1 | TIP GROWTH DEFECTIVE 1 | chr5:6876772-6881102 FORWARD LENGTH=620
MsG0880046864.01	up	0	0	0	0	0	1	0	1	2
MsG0880046888.01	up	0	1	0	0	0	0	0	0	1	AT5G14895.1 | Symbols: no symbol available | no full name available | chr5:4821019-4821534 FORWARD LENGTH=171
MsG0880046919.01	up	0	1	0	0	0	0	0	0	1	AT3G16030.2 | Symbols: RFO3, CES101 | CALLUS EXPRESSION OF RBCS 101, RESISTANCE TO FUSARIUM OXYSPORUM 3 | chr3:5440041-5442802 FORWARD LENGTH=727
MsG0880046947.01	up	0	1	0	0	0	0	0	0	1	AT1G30590.1 | Symbols: no symbol available | no full name available | chr1:10835976-10839524 REVERSE LENGTH=604
MsG0880046996.01	up	1	0	1	0	0	0	0	0	2	AT4G15610.1 | Symbols: CASPL1D1 | CASP-like protein 1D1 | chr4:8909162-8910641 FORWARD LENGTH=193
MsG0880047048.01	up	0	0	0	0	1	0	0	0	1	AT3G16570.1 | Symbols: RALF23, ATRALF23 | ARABIDOPSIS RAPID ALKALINIZATION FACTOR 23, rapid alkalinization factor 23 | chr3:5644748-5645164 FORWARD LENGTH=138
MsG0880047055.01	up	0	1	0	0	0	0	0	0	1	AT2G47650.1 | Symbols: UXS4 | UDP-xylose synthase 4 | chr2:19538751-19541364 REVERSE LENGTH=443
MsG0880047143.01	up	0	0	0	0	1	0	0	0	1	AT4G02080.1 | Symbols: ATSARA1C, SAR2, SAR1C, ATSAR2, ASAR1 | secretion-associated RAS super family 2 | chr4:921554-922547 FORWARD LENGTH=193
MsG0880047171.01	up	1	0	0	0	0	0	0	0	1	AT5G49480.1 | Symbols: CP1, ATCP1 | Ca2+-binding protein 1 | chr5:20070812-20071294 FORWARD LENGTH=160
MsG0880047211.01	up	0	1	1	0	1	0	0	0	3	AT5G49620.1 | Symbols: MYB78, AtMYB78 | myb domain protein 78 | chr5:20137491-20139384 REVERSE LENGTH=307
MsG0880047221.01	up	0	0	0	0	1	0	0	0	1	AT1G48110.1 | Symbols: ECT7 | evolutionarily conserved C-terminal region 7 | chr1:17770339-17772806 REVERSE LENGTH=639
MsG0880047273.01	up	0	0	1	0	1	0	0	0	2	AT5G28050.1 | Symbols: GSDA | guanosine deaminase | chr5:10044209-10045755 REVERSE LENGTH=185
MsG0880047312.01	up	1	1	0	1	0	1	1	1	6	AT3G43190.1 | Symbols: ATSUS4, SUS4 | ARABIDOPSIS THALIANA SUCROSE SYNTHASE 4, sucrose synthase 4 | chr3:15179204-15182577 REVERSE LENGTH=808
MsG0880047337.01	up	0	1	1	0	1	0	0	1	4	AT2G05940.1 | Symbols: RIPK, PBL14 | PBS1-LIKE 14, RPM1-induced protein kinase | chr2:2287514-2289270 REVERSE LENGTH=462
MsG0880047338.01	up	0	0	1	0	1	1	0	0	3	AT3G45310.1 | Symbols: no symbol available | no full name available | chr3:16628704-16630473 REVERSE LENGTH=358
MsG0880047383.01	up	0	0	0	0	0	1	0	0	1	AT5G19890.1 | Symbols: no symbol available | no full name available | chr5:6724372-6725877 REVERSE LENGTH=328
MsG0880047422.01	up	0	1	1	0	0	1	0	0	3	AT4G31550.2 | Symbols: ATWRKY11, WRKY11 | WRKY DNA-binding protein 11 | chr4:15290065-15291458 REVERSE LENGTH=324
MsG0880047444.01	up	0	1	0	0	0	1	0	1	3	AT5G39670.1 | Symbols: CML46 | CALMODULIN-LIKE 46 | chr5:15883270-15883884 FORWARD LENGTH=204
MsG0880047445.01	up	0	0	0	0	0	1	0	0	1	AT4G30110.1 | Symbols: ATHMA2, HMA2 | heavy metal atpase 2, ARABIDOPSIS HEAVY METAL ATPASE 2 | chr4:14720253-14724577 REVERSE LENGTH=951
MsG0880047450.01	up	0	0	1	0	0	0	0	0	1	AT2G18980.1 | Symbols: PRX16 | | chr2:8233419-8235294 REVERSE LENGTH=323
MsG0880047454.01	up	0	1	0	1	0	0	0	0	2	AT3G11710.1 | Symbols: ATKRS-1 | lysyl-tRNA synthetase 1 | chr3:3702359-3705613 REVERSE LENGTH=626
MsG0880047460.01	up	0	1	0	0	0	0	0	0	1	AT1G67090.1 | Symbols: RBCS1A | ribulose bisphosphate carboxylase small chain 1A | chr1:25048465-25049249 REVERSE LENGTH=180
MsG0880047494.01	up	0	1	0	0	0	1	0	0	2	AT4G25810.1 | Symbols: XTR6, XTH23 | xyloglucan endotransglycosylase 6, xyloglucan endotransglucosylase/hydrolase 23 | chr4:13128694-13129715 FORWARD LENGTH=286
MsG0880047550.01	up	0	0	0	0	0	1	0	0	1	AT4G30460.1 | Symbols: no symbol available | no full name available | chr4:14889246-14889734 REVERSE LENGTH=162
MsG0880047551.01	up	0	0	0	0	0	1	0	0	1
MsG0880047552.01	up	0	0	0	0	0	1	0	0	1
MsG0880047603.01	up	0	1	0	0	0	0	0	0	1	AT4G30960.1 | Symbols: ATCIPK6, CIPK6, SNRK3.14, SIP3 | SNF1-RELATED PROTEIN KINASE 3.14, SOS3-interacting protein 3, CBL-INTERACTING PROTEIN KINASE 6 | chr4:15067400-15068725 FORWARD LENGTH=441
MsG0880047665.01	up	0	0	1	0	0	0	0	0	1	AT1G62300.1 | Symbols: WRKY6, ATWRKY6 | | chr1:23016887-23019155 REVERSE LENGTH=553
MsG0880047714.01	up	1	1	1	0	0	1	0	1	5	AT4G17280.1 | Symbols: no symbol available | no full name available | chr4:9678887-9680277 REVERSE LENGTH=402
MsG0880047747.01	up	1	1	1	0	0	0	0	0	3	AT5G47730.1 | Symbols: no symbol available | no full name available | chr5:19334592-19336618 REVERSE LENGTH=341
MsG0880047767.01	up	0	0	0	0	0	1	0	0	1	AT2G02380.1 | Symbols: ATGSTZ2, GSTZ2 | glutathione S-transferase (class zeta) 2 | chr2:626878-628569 FORWARD LENGTH=223
