# Supplementary material for: Single-nucleus RNA-seq and ATAC-seq analyses provide molecular insights into cadmium-stress response in alfalfa roots
Source: Hortic Res. 2026 Apr 6;13(8):uhag117. doi: 10.1093/hr/uhag117 (PMC13392044; doi:10.1093/hr/uhag117)
Supplement: Web_Material_uhag117 [file web_material_uhag117.zip › Table S5 .xls]

## Sheet: Sheet1
Table S5 Cadmium exposure-induced downregulated genes in alfalfa at single-cell resolution.
Gene		Cortex_CD_CK.down	Endodermis_CD_CK.down	Epidermis_CD_CK.down	Meristematic_CD_CK.down	Phloem_CD_CK.down	Stele_CD_CK.down	Stem_niche_CD_CK.down	Xylem_CD_CK.down	Total
MsG0080047814.01	down	0	0	1	0	0	0	0	0	1
MsG0080048040.01	down	1	1	1	1	1	1	1	1	8
MsG0080048113.01	down	1	1	1	1	0	1	1	1	7
MsG0080048135.01	down	0	1	1	0	0	0	0	1	3
MsG0080048216.01	down	1	1	1	1	0	1	1	1	7
MsG0080048497.01	down	0	1	1	0	0	0	0	0	2
MsG0080048922.01	down	0	1	1	0	0	1	0	0	3
MsG0080048971.01	down	1	1	1	1	1	1	1	1	8
MsG0080049135.01	down	0	0	0	0	1	0	0	0	1
MsG0180000001.01	down	0	0	1	0	0	0	0	0	1	AT1G21070.1 | Symbols: URGT2 | UDP-Rha/UDP-Gal transporter 2 | chr1:7376148-7377810 REVERSE LENGTH=348
MsG0180000096.01	down	1	1	1	1	1	1	1	1	8	AT4G13170.1 | Symbols: no symbol available | no full name available | chr4:7655133-7656542 REVERSE LENGTH=206
MsG0180000118.01	down	1	1	1	1	0	1	1	1	7	AT5G35530.1 | Symbols: no symbol available | no full name available | chr5:13710355-13712192 REVERSE LENGTH=248
MsG0180000139.01	down	0	0	1	0	0	1	0	1	3	AT3G13580.1 | Symbols: no symbol available | no full name available | chr3:4433809-4435109 FORWARD LENGTH=244
MsG0180000227.01	down	1	1	1	1	0	0	1	0	5	AT1G47500.2 | Symbols: RBP47C', ATRBP47C' | RNA-binding protein 47C' | chr1:17432682-17433974 FORWARD LENGTH=317
MsG0180000280.01	down	1	1	1	1	1	1	1	1	8	AT4G34110.1 | Symbols: ATPAB2, PAB2, PABP2 | poly(A) binding protein 2, ARABIDOPSIS POLY(A) BINDING 2, POLY(A) BINDING PROTEIN 2 | chr4:16336732-16339892 FORWARD LENGTH=629
MsG0180000289.01	down	0	0	0	0	0	1	0	1	2	AT5G47820.1 | Symbols: FRA1 | FRAGILE FIBER 1 | chr5:19366505-19372229 FORWARD LENGTH=1035
MsG0180000336.01	down	0	0	0	0	0	0	1	0	1	AT4G07410.1 | Symbols: PCN | POPCORN | chr4:4201465-4205136 REVERSE LENGTH=815
MsG0180000339.01	down	0	0	1	0	0	0	0	0	1	AT3G49810.1 | Symbols: atPub30 | U-box protein 30 | chr3:18474936-18476282 REVERSE LENGTH=448
MsG0180000349.01	down	0	0	0	0	0	1	0	0	1	AT1G44910.2 | Symbols: ATPRP40A, PRP40A | pre-mRNA-processing protein 40A | chr1:16975930-16982647 FORWARD LENGTH=926
MsG0180000535.01	down	0	0	1	0	0	0	0	0	1	AT5G10840.1 | Symbols: TMN8, EMP1 | endomembrane protein 1 | chr5:3424910-3427797 REVERSE LENGTH=648
MsG0180000575.01	down	1	0	1	0	0	1	0	1	4	AT4G31985.1 | Symbols: no symbol available | no full name available | chr4:15469931-15470366 FORWARD LENGTH=51
MsG0180000606.01	down	0	0	1	1	0	0	1	0	3	AT5G11200.3 | Symbols: UAP56b | homolog of human UAP56 b | chr5:3567389-3570686 FORWARD LENGTH=468
MsG0180000611.01	down	0	0	0	0	0	1	0	0	1	AT5G25450.1 | Symbols: no symbol available | no full name available | chr5:8857036-8857849 FORWARD LENGTH=122
MsG0180000614.01	down	1	1	1	1	0	1	1	1	7	AT1G52740.1 | Symbols: HTA9, H2A.Z | histone H2A protein 9 | chr1:19645409-19646221 FORWARD LENGTH=134
MsG0180000669.01	down	0	0	0	0	0	1	0	0	1	AT3G49601.1 | Symbols: no symbol available | no full name available | chr3:18387504-18389279 REVERSE LENGTH=591
MsG0180000709.01	down	0	1	1	0	0	0	0	0	2	AT4G31350.1 | Symbols: no symbol available | no full name available | chr4:15213133-15215651 FORWARD LENGTH=376
MsG0180000710.01	down	0	1	0	0	0	0	0	0	1	AT3G12660.1 | Symbols: FLA14 | FASCICLIN-like arabinogalactan protein 14 precursor | chr3:4019060-4019827 FORWARD LENGTH=255
MsG0180000743.01	down	0	0	1	0	0	0	0	0	1	AT2G24590.1 | Symbols: RSZ22a, At-RSZ22a | RS-containing zinc finger protein 22a | chr2:10449837-10450860 FORWARD LENGTH=196
MsG0180001102.01	down	1	1	1	1	0	1	1	1	7	AT3G03960.1 | Symbols: CCT8 | Chaperonin containing T-complex polypeptide-1 subunit 8 | chr3:1024432-1027604 FORWARD LENGTH=549
MsG0180001169.01	down	1	1	1	1	0	1	1	1	7	AT3G57490.1 | Symbols: no symbol available | no full name available | chr3:21279824-21280887 REVERSE LENGTH=276
MsG0180001288.01	down	1	1	1	1	0	1	1	1	7	AT1G76550.1 | Symbols: no symbol available | no full name available | chr1:28722900-28726929 REVERSE LENGTH=617
MsG0180001294.01	down	1	0	1	0	0	1	0	1	4	AT1G20970.1 | Symbols: no symbol available | no full name available | chr1:7314338-7319246 FORWARD LENGTH=1364
MsG0180001599.01	down	0	0	1	0	0	0	0	0	1	AT1G50370.1 | Symbols: FYPP1, AtFYPP1 | "flower- specific, phytochrome-associated protein phosphatase 1" | chr1:18658894-18661672 FORWARD LENGTH=303
MsG0180001756.01	down	0	1	0	0	0	0	1	1	3	AT5G08530.1 | Symbols: CI51, NDUFV1 | 51 kDa subunit of complex I | chr5:2759848-2761726 REVERSE LENGTH=486
MsG0180001784.01	down	0	0	1	0	0	1	0	0	2	AT1G04410.1 | Symbols: c-NAD-MDH1 | cytosolic-NAD-dependent malate dehydrogenase 1 | chr1:1189418-1191267 REVERSE LENGTH=332
MsG0180001829.01	down	1	1	1	1	0	1	1	1	7	AT5G35530.1 | Symbols: no symbol available | no full name available | chr5:13710355-13712192 REVERSE LENGTH=248
MsG0180001832.01	down	0	0	0	1	0	0	1	0	2	AT2G33340.3 | Symbols: PUB60, MAC3B | Plant U-box 60, MOS4-associated complex 3B | chr2:14126703-14131000 REVERSE LENGTH=485
MsG0180001976.01	down	0	1	1	0	0	0	0	0	2	AT1G04690.1 | Symbols: KV-BETA1, KAB1 | potassium channel beta subunit 1 | chr1:1313662-1315420 FORWARD LENGTH=328
MsG0180002738.01	down	1	0	1	1	0	1	1	0	5	AT3G57290.1 | Symbols: EIF3E, ATINT6, TIF3E1, INT6, INT-6, ATEIF3E-1 | eukaryotic translation initiation factor 3E | chr3:21196786-21199073 REVERSE LENGTH=441
MsG0180002984.01	down	0	0	0	0	0	0	0	1	1	AT2G37620.1 | Symbols: ACT1, AAc1 | ARABIDOPSIS ACTIN 1, actin 1 | chr2:15779761-15781241 FORWARD LENGTH=377
MsG0180003117.01	down	1	1	1	1	0	1	1	1	7	AT2G37270.1 | Symbols: RPS5B, ATRPS5B | ribosomal protein 5B | chr2:15647883-15649042 REVERSE LENGTH=207
MsG0180003302.01	down	0	0	1	0	0	0	0	0	1	AT3G02760.1 | Symbols: no symbol available | no full name available | chr3:597588-600650 REVERSE LENGTH=883
MsG0180003313.01	down	0	0	1	0	0	1	0	0	2	AT5G04800.1 | Symbols: no symbol available | no full name available | chr5:1389217-1389642 FORWARD LENGTH=141
MsG0180003540.01	down	1	1	1	1	0	1	1	1	7	AT5G03300.1 | Symbols: ADK2 | adenosine kinase 2 | chr5:796573-798997 FORWARD LENGTH=345
MsG0180003585.01	down	0	0	1	0	0	1	0	0	2	AT5G60670.1 | Symbols: RPL12C | Ribosomal Protein Like 12C | chr5:24381066-24381566 REVERSE LENGTH=166
MsG0180003612.01	down	1	1	1	1	0	1	1	1	7	AT5G02960.1 | Symbols: no symbol available | no full name available | chr5:693280-694396 REVERSE LENGTH=142
MsG0180003623.01	down	0	0	1	0	0	1	0	0	2	AT3G09630.1 | Symbols: SAC56 | Suppressor of Acaulis 56 | chr3:2953813-2955444 FORWARD LENGTH=406
MsG0180003693.01	down	0	1	1	0	0	0	0	1	3	AT3G09520.1 | Symbols: EXO70H4, ATEXO70H4 | exocyst subunit exo70 family protein H4 | chr3:2923743-2925629 FORWARD LENGTH=628
MsG0180003729.01	down	0	0	1	0	0	0	0	0	1	AT5G39850.1 | Symbols: no symbol available | no full name available | chr5:15950053-15951171 FORWARD LENGTH=197
MsG0180003732.01	down	0	1	1	0	0	0	0	1	3	AT1G55540.1 | Symbols: emb1011, LNO1 | LONO 1, embryo defective 1011 | chr1:20734759-20743049 REVERSE LENGTH=1816
MsG0180003777.01	down	0	0	1	0	0	0	1	0	2	AT2G20360.1 | Symbols: no symbol available | no full name available | chr2:8786070-8789098 FORWARD LENGTH=402
MsG0180003780.01	down	0	0	0	0	0	1	0	0	1	AT4G28650.1 | Symbols: PXL2, MIK1 | PXY-like2, MDIS1-INTERACTING RECEPTOR LIKE KINASE1 | chr4:14144155-14147276 REVERSE LENGTH=1013
MsG0180003793.01	down	1	1	1	1	0	1	1	1	7	AT1G04480.1 | Symbols: no symbol available | no full name available | chr1:1216110-1217257 FORWARD LENGTH=140
MsG0180003813.01	down	0	1	1	1	0	0	1	1	5	AT4G21150.1 | Symbols: RPN2, HAP6 | HAPLESS 6, RIBOPHORIN II | chr4:11278646-11283599 FORWARD LENGTH=691
MsG0180003893.01	down	0	0	0	1	0	0	0	0	1	AT3G51690.1 | Symbols: no symbol available | no full name available | chr3:19176731-19178107 REVERSE LENGTH=331
MsG0180003897.01	down	1	1	1	1	0	1	1	1	7	AT1G04270.1 | Symbols: RPS15 | cytosolic ribosomal protein S15 | chr1:1141852-1142960 REVERSE LENGTH=152
MsG0180003920.01	down	1	1	1	1	1	1	1	1	8	AT3G54560.1 | Symbols: HTA11, H2A.Z | histone H2A 11 | chr3:20196532-20197466 FORWARD LENGTH=136
MsG0180003977.01	down	0	0	0	0	0	1	0	0	1	AT4G14920.1 | Symbols: no symbol available | no full name available | chr4:8531157-8535842 REVERSE LENGTH=1138
MsG0180004050.01	down	0	0	1	0	0	0	0	1	2	AT4G14300.1 | Symbols: AtRNP1, RBGD4 | RNA-binding glycine-rich protein D4 | chr4:8231179-8232785 FORWARD LENGTH=411
MsG0180004064.01	down	1	1	1	1	0	1	1	1	7	AT5G43460.1 | Symbols: no symbol available | no full name available | chr5:17460007-17461492 FORWARD LENGTH=154
MsG0180004129.01	down	1	1	1	1	0	1	1	1	7	AT2G20450.1 | Symbols: no symbol available | no full name available | chr2:8813923-8815071 FORWARD LENGTH=134
MsG0180004130.01	down	0	0	1	0	0	1	0	1	3	AT2G20450.1 | Symbols: no symbol available | no full name available | chr2:8813923-8815071 FORWARD LENGTH=134
MsG0180004142.01	down	0	0	1	0	0	0	0	0	1	AT1G04430.1 | Symbols: no symbol available | no full name available | chr1:1198860-1201301 FORWARD LENGTH=623
MsG0180004152.01	down	0	1	1	0	0	0	1	1	4	AT3G13580.1 | Symbols: no symbol available | no full name available | chr3:4433809-4435109 FORWARD LENGTH=244
MsG0180004220.01	down	0	0	1	0	0	0	0	0	1	AT4G00026.1 | Symbols: SD3 | SEGREGATION DISTORTION 3 | chr4:11634-13285 REVERSE LENGTH=269
MsG0180004481.01	down	0	1	1	0	0	0	1	0	3	AT1G08780.1 | Symbols: PFD4, AIP3 | PREFOLDIN 4, ABI3-interacting protein 3 | chr1:2809925-2811126 REVERSE LENGTH=129
MsG0180004503.01	down	1	1	1	1	0	1	1	1	7	AT3G49010.1 | Symbols: BBC1, RSU2, ATBBC1 | 40S RIBOSOMAL PROTEIN, breast basic conserved 1 | chr3:18166971-18168047 REVERSE LENGTH=206
MsG0180004509.01	down	1	1	1	1	0	1	1	1	7	AT3G04920.2 | Symbols: no symbol available | no full name available | chr3:1360989-1361719 FORWARD LENGTH=112
MsG0180004607.01	down	0	0	1	0	0	0	0	0	1	AT3G05560.1 | Symbols: no symbol available | no full name available | chr3:1614641-1615204 FORWARD LENGTH=124
MsG0180004609.01	down	1	1	1	1	0	1	1	1	7	AT5G27850.1 | Symbols: RPL18C | | chr5:9873169-9874297 FORWARD LENGTH=187
MsG0180004625.01	down	1	1	1	1	1	1	1	1	8	AT5G27850.1 | Symbols: RPL18C | | chr5:9873169-9874297 FORWARD LENGTH=187
MsG0180004639.01	down	0	0	0	0	0	0	0	1	1	AT5G27030.1 | Symbols: TPR3 | TOPLESS-related 3 | chr5:9508913-9515263 REVERSE LENGTH=1108
MsG0180004651.01	down	0	0	0	0	0	1	0	0	1	AT5G16780.1 | Symbols: DOT2, MDF | MERISTEM-DEFECTIVE, DEFECTIVELY ORGANIZED TRIBUTARIES 2 | chr5:5517784-5521566 REVERSE LENGTH=820
MsG0180004710.01	down	0	1	0	0	0	0	0	0	1	AT5G26680.2 | Symbols: SAV6, FEN1 | Flap Endonuclease I, SHADE AVOIDANCE 6 | chr5:9311882-9315458 REVERSE LENGTH=383
MsG0180004767.01	down	1	0	1	0	0	1	0	0	3	AT5G14670.1 | Symbols: ATARFA1B, ARFA1B | ADP-ribosylation factor A1B | chr5:4729319-4730495 FORWARD LENGTH=188
MsG0180004828.01	down	0	0	0	0	0	1	1	0	2	AT2G47500.1 | Symbols: no symbol available | no full name available | chr2:19493247-19497882 FORWARD LENGTH=983
MsG0180004829.01	down	1	1	1	1	0	1	1	1	7	AT1G02780.1 | Symbols: emb2386 | embryo defective 2386 | chr1:608120-609391 REVERSE LENGTH=214
MsG0180004854.01	down	0	1	0	0	0	0	0	0	1	AT3G05560.1 | Symbols: no symbol available | no full name available | chr3:1614641-1615204 FORWARD LENGTH=124
MsG0180004946.01	down	0	0	1	0	0	1	0	1	3	AT3G23990.1 | Symbols: HSP60, HSP60-3B | heat shock protein 60, HEAT SHOCK PROTEIN 60-3B | chr3:8669013-8672278 FORWARD LENGTH=577
MsG0180005110.01	down	1	1	1	1	0	1	1	1	7	AT1G43170.1 | Symbols: emb2207, RP1, ARP1, RPL3A | embryo defective 2207, ribosomal protein 1 | chr1:16266992-16268631 FORWARD LENGTH=389
MsG0180005262.01	down	0	0	0	0	0	1	0	1	2	AT3G52300.1 | Symbols: ATPQ, ATPd | "ATP synthase D chain, mitochondrial" | chr3:19396689-19398119 FORWARD LENGTH=168
MsG0180005277.01	down	0	0	1	1	0	0	0	0	2	AT1G34430.1 | Symbols: EMB3003 | embryo defective 3003 | chr1:12588027-12590084 REVERSE LENGTH=465
MsG0180005361.01	down	0	0	1	0	0	0	0	0	1	AT1G22780.1 | Symbols: RPS18A, PFL, PFL1 | POINTED FIRST LEAVES, POINTED FIRST LEAVES 1, 40S RIBOSOMAL PROTEIN S18 | chr1:8067990-8069163 FORWARD LENGTH=152
MsG0180005366.01	down	1	1	1	1	0	1	1	1	7	AT1G22780.1 | Symbols: RPS18A, PFL, PFL1 | POINTED FIRST LEAVES, POINTED FIRST LEAVES 1, 40S RIBOSOMAL PROTEIN S18 | chr1:8067990-8069163 FORWARD LENGTH=152
MsG0180005384.01	down	0	1	1	0	0	0	0	0	2	AT1G43170.4 | Symbols: emb2207, RP1, ARP1, RPL3A | embryo defective 2207, ribosomal protein 1 | chr1:16267519-16268631 FORWARD LENGTH=306
MsG0180005396.01	down	0	0	1	0	0	1	0	1	3	AT1G76890.2 | Symbols: GT2, AT-GT2 | | chr1:28873211-28875203 REVERSE LENGTH=575
MsG0180005397.01	down	1	0	1	0	0	1	1	0	4	AT1G76880.1 | Symbols: DF1 | | chr1:28865594-28867931 FORWARD LENGTH=603
MsG0180005407.01	down	1	1	0	1	0	1	1	1	6	AT1G76810.1 | Symbols: eIF5B1 | | chr1:28831366-28836310 REVERSE LENGTH=1294
MsG0180005426.01	down	1	1	1	1	1	1	1	1	8	AT3G53740.2 | Symbols: no symbol available | no full name available | chr3:19913921-19914813 REVERSE LENGTH=112
MsG0180005462.01	down	0	1	1	1	0	1	1	0	5	AT4G25550.1 | Symbols: IRP9 | INVOLVED IN rRNA PROCESSING 9 | chr4:13048519-13050873 FORWARD LENGTH=200
MsG0180005573.01	down	1	1	1	1	1	1	1	1	8	AT3G04840.1 | Symbols: no symbol available | no full name available | chr3:1329751-1331418 FORWARD LENGTH=262
MsG0180005575.01	down	0	0	0	0	0	0	0	1	1	AT3G22790.1 | Symbols: NET1A | Networked 1A | chr3:8052446-8057888 REVERSE LENGTH=1728
MsG0180005659.01	down	1	1	1	1	0	1	1	1	7	AT4G21750.1 | Symbols: ATML1 | MERISTEM LAYER 1 | chr4:11556965-11560243 FORWARD LENGTH=762
MsG0180005741.01	down	1	1	1	1	0	1	0	0	5	AT1G04820.1 | Symbols: TUA4, TOR2 | TORTIFOLIA 2, tubulin alpha-4 chain | chr1:1356421-1358266 REVERSE LENGTH=450
MsG0180005772.01	down	1	1	1	1	0	1	1	1	7	AT3G43980.1 | Symbols: no symbol available | no full name available | chr3:15778555-15779235 REVERSE LENGTH=56
MsG0180005819.01	down	0	0	1	0	0	0	0	0	1	AT4G34200.1 | Symbols: EDA9, PGDH1 | phosphoglycerate dehydrogenase 1, embryo sac development arrest 9 | chr4:16374041-16376561 REVERSE LENGTH=603
MsG0180005881.01	down	1	0	1	0	0	1	1	1	5	AT5G08690.1 | Symbols: no symbol available | no full name available | chr5:2825739-2828352 FORWARD LENGTH=556
MsG0180005982.01	down	1	1	0	0	0	1	0	1	4	AT3G25840.2 | Symbols: PRP4KA | PRP4 KINASE A | chr3:9452993-9456322 REVERSE LENGTH=673
MsG0180006006.01	down	0	0	0	0	0	0	1	0	1
MsG0180006029.01	down	1	1	1	1	0	0	1	1	6	AT3G14290.1 | Symbols: PAE2 | 20S proteasome alpha subunit E2 | chr3:4764364-4766381 FORWARD LENGTH=237
MsG0180006064.01	down	0	1	0	0	0	0	0	0	1	AT4G38510.1 | Symbols: AtVAB2, VAB2 | V-ATPase B subunit 2 | chr4:18011155-18014789 REVERSE LENGTH=487
MsG0180006070.01	down	1	1	1	1	0	0	1	1	6	AT2G16950.2 | Symbols: ATTRN1, TRN1, IMB2 | transportin 1, TRANSPORTIN 1 | chr2:7353939-7360637 FORWARD LENGTH=891
MsG0180006082.01	down	1	1	1	1	0	1	1	1	7	AT4G25630.1 | Symbols: ATFIB2, FIB2 | fibrillarin 2 | chr4:13074239-13076205 FORWARD LENGTH=320
MsG0180006133.01	down	0	1	0	1	0	0	0	0	2	AT5G23420.1 | Symbols: HMGB6 | high-mobility group box 6 | chr5:7888712-7890111 REVERSE LENGTH=241
MsG0180006179.01	down	0	1	0	0	0	0	0	0	1	AT1G75270.1 | Symbols: DHAR2 | dehydroascorbate reductase 2 | chr1:28250255-28251237 REVERSE LENGTH=213
MsG0280006301.01	down	1	1	1	1	0	1	1	1	7	AT1G09640.1 | Symbols: no symbol available | no full name available | chr1:3120162-3122152 FORWARD LENGTH=414
MsG0280006305.01	down	1	0	1	0	0	0	0	0	2	AT3G56150.1 | Symbols: ATEIF3C-1, EIF3C, EIF3C-1, TIF3C1, ATTIF3C1 | eukaryotic translation initiation factor 3C | chr3:20833790-20836820 REVERSE LENGTH=900
MsG0280006346.01	down	0	0	0	0	0	0	1	0	1	AT4G26910.3 | Symbols: E2- OGDH1 | | chr4:13520127-13522055 REVERSE LENGTH=365
MsG0280006352.01	down	0	0	1	0	0	0	0	0	1	AT4G27640.1 | Symbols: IMB4 | importin-beta 4 | chr4:13798013-13802976 REVERSE LENGTH=1048
MsG0280006364.01	down	1	1	0	0	1	1	0	1	5
MsG0280006406.01	down	0	0	1	1	0	0	1	0	3	AT1G25260.1 | Symbols: RDP, RDP1 | REDUCED POLLEN NUMBER 1, REDUCED POLLEN NUMBER | chr1:8854163-8855766 REVERSE LENGTH=235
MsG0280006418.01	down	1	1	1	0	0	1	1	1	6	AT3G12110.1 | Symbols: ACT11 | actin-11 | chr3:3858116-3859609 FORWARD LENGTH=377
MsG0280006422.01	down	0	0	1	0	0	0	0	0	1	AT3G26420.1 | Symbols: RZ-1A, ATRZ-1A, RBGB2 | RNA-binding glycine-rich protein B2, RZ-1A | chr3:9671953-9673055 FORWARD LENGTH=245
MsG0280006424.01	down	1	1	1	1	0	1	1	1	7	AT3G23390.1 | Symbols: RPL36aA | RPL36a A | chr3:8375427-8376224 FORWARD LENGTH=105
MsG0280006483.01	down	0	1	0	0	0	0	0	0	1	AT5G64350.1 | Symbols: FKBP12, ATFKBP12, FKP12 | ARABIDOPSIS THALIANA FK506-BINDING PROTEIN 12, FK506-binding protein 12 | chr5:25734810-25735990 REVERSE LENGTH=112
MsG0280006563.01	down	0	0	0	0	1	0	0	0	1	AT4G21270.1 | Symbols: KATA, KATAP, ATK1 | KINESIN-LIKE PROTEIN IN ARABIDOPSIS THALIANA A, KINESIN-LIKE PROTEIN IN ARABIDOPSIS THALIANA A PROTEIN, kinesin 1 | chr4:11329579-11333884 REVERSE LENGTH=793
MsG0280006717.01	down	1	1	1	1	0	1	1	1	7	AT5G26360.1 | Symbols: CCT3 | Chaperonin containing T-complex polypeptide-1 subunit 3 | chr5:9255561-9258891 REVERSE LENGTH=555
MsG0280006741.01	down	1	1	1	1	1	1	1	1	8	AT5G10360.1 | Symbols: RPS6B, EMB3010 | Ribosomal protein small subunit 6b, embryo defective 3010 | chr5:3258734-3260142 REVERSE LENGTH=249
MsG0280006747.01	down	1	1	1	1	0	1	1	1	7	AT4G17390.1 | Symbols: no symbol available | no full name available | chr4:9714407-9715545 REVERSE LENGTH=204
MsG0280006749.01	down	0	0	0	0	1	0	0	0	1	AT2G33835.1 | Symbols: FES1 | FRIGIDA-ESSENTIAL 1 | chr2:14312145-14314566 REVERSE LENGTH=587
MsG0280006771.01	down	0	0	0	0	0	1	0	0	1	AT1G28420.1 | Symbols: RLT1, HB-1 | RINGLET 1, homeobox-1 | chr1:9979936-9987460 FORWARD LENGTH=1705
MsG0280006819.01	down	1	1	1	1	1	1	1	1	8	AT3G61110.1 | Symbols: RS27A, ARS27A | ribosomal protein S27 | chr3:22611710-22612632 FORWARD LENGTH=86
MsG0280006836.01	down	1	1	1	1	0	1	1	1	7	AT2G36170.1 | Symbols: RPL40A, UBQ2 | 60S ribosomal protein L40 A, ubiquitin extension protein 2 | chr2:15172153-15173046 FORWARD LENGTH=128
MsG0280006907.01	down	0	0	0	0	1	0	0	0	1
MsG0280006908.01	down	1	0	0	0	1	1	0	0	3
MsG0280006993.01	down	1	1	1	1	0	1	0	1	6	AT2G43460.1 | Symbols: no symbol available | no full name available | chr2:18046285-18047292 REVERSE LENGTH=69
MsG0280007055.01	down	1	0	1	0	0	1	0	1	4	AT3G11510.1 | Symbols: no symbol available | no full name available | chr3:3623757-3624866 REVERSE LENGTH=150
MsG0280007084.01	down	1	1	1	1	0	1	1	1	7	AT4G25050.1 | Symbols: ACP4, AtACP4 | acyl carrier protein 4 | chr4:12870178-12871024 FORWARD LENGTH=137
MsG0280007136.01	down	1	1	1	1	1	0	1	0	6	AT5G35630.1 | Symbols: GLN2, GS2, ATGSL1 | GLUTAMINE SYNTHETASE 2, glutamine synthetase 2, GLUTAMINE SYNTHETASE LIKE 1 | chr5:13831220-13833239 FORWARD LENGTH=430
MsG0280007255.01	down	0	1	0	0	0	0	0	0	1	AT1G11840.6 | Symbols: AtGLYI3, GLX1, ATGLX1 | glyoxalaseI 3, glyoxalase I homolog | chr1:3995928-3997518 FORWARD LENGTH=322
MsG0280007281.01	down	0	1	0	0	0	0	0	0	1	AT1G76490.1 | Symbols: MAD3, HMGR1, AtHMGR1, HMG1 | 3-HYDROXY-3-METHYLGLUTARYL COA REDUCTASE 1, hydroxy methylglutaryl CoA reductase 1, miRNA action deficient 3 | chr1:28695801-28698206 FORWARD LENGTH=642
MsG0280007419.01	down	1	0	1	1	0	1	1	0	5	AT1G12000.1 | Symbols: no symbol available | no full name available | chr1:4050159-4053727 REVERSE LENGTH=566
MsG0280007490.01	down	0	1	0	0	0	0	0	0	1	AT4G16450.1 | Symbols: no symbol available | no full name available | chr4:9280132-9280541 FORWARD LENGTH=106
MsG0280007506.01	down	0	1	0	1	0	0	1	0	3	AT5G63530.2 | Symbols: ATFP3, AtHMP54, FP3 | farnesylated protein 3, ARABIDOPSIS THALIANA FARNESYLATED PROTEIN 3, HEAVY METAL ASSOCIATED PROTEIN 54 | chr5:25433423-25435614 FORWARD LENGTH=340
MsG0280007536.01	down	1	1	1	1	0	1	1	1	7	AT4G17190.1 | Symbols: FPS2 | farnesyl diphosphate synthase 2 | chr4:9648743-9650865 REVERSE LENGTH=342
MsG0280007605.01	down	0	0	0	0	0	0	0	1	1	AT3G46010.1 | Symbols: atadf, ADF1, ATADF1 | actin depolymerizing factor 1 | chr3:16909679-16910678 REVERSE LENGTH=139
MsG0280007634.01	down	1	0	1	1	0	1	1	1	6	AT3G61110.1 | Symbols: RS27A, ARS27A | ribosomal protein S27 | chr3:22611710-22612632 FORWARD LENGTH=86
MsG0280007707.01	down	0	1	1	0	0	1	0	0	3	AT1G30580.1 | Symbols: EngD-1 | | chr1:10831953-10835454 REVERSE LENGTH=394
MsG0280007841.01	down	0	1	1	1	0	0	1	0	4	AT5G49510.1 | Symbols: PFD3 | prefoldin 3 | chr5:20080729-20082456 FORWARD LENGTH=195
MsG0280007851.01	down	0	0	1	1	0	0	1	0	3	AT3G06650.1 | Symbols: ACLB-1 | ATP-citrate lyase B-1 | chr3:2079247-2082633 REVERSE LENGTH=608
MsG0280007995.01	down	1	1	1	1	0	1	1	1	7	AT5G27700.1 | Symbols: EVR1L1, RPS21C | EVERSHED1-LIKE 1 | chr5:9807541-9808048 REVERSE LENGTH=82
MsG0280008118.01	down	1	1	1	1	0	1	1	1	7	AT3G22230.1 | Symbols: no symbol available | no full name available | chr3:7844136-7844543 REVERSE LENGTH=135
MsG0280008283.01	down	1	0	1	0	0	1	0	1	4	AT3G13580.1 | Symbols: no symbol available | no full name available | chr3:4433809-4435109 FORWARD LENGTH=244
MsG0280008296.01	down	1	1	0	1	0	1	0	1	5	AT5G20500.1 | Symbols: no symbol available | no full name available | chr5:6938652-6939665 FORWARD LENGTH=135
MsG0280008327.01	down	1	1	1	1	0	1	1	0	6	AT1G54270.1 | Symbols: EIF4A-2 | eif4a-2 | chr1:20260495-20262018 FORWARD LENGTH=412
MsG0280008419.01	down	0	0	1	0	0	0	0	0	1	AT3G51420.1 | Symbols: SSL4, ATSSL4 | STRICTOSIDINE SYNTHASE-LIKE 4, strictosidine synthase-like 4 | chr3:19084082-19085451 FORWARD LENGTH=370
MsG0280009328.01	down	0	1	0	0	0	0	1	0	2	AT5G60920.2 | Symbols: COB | COBRA | chr5:24511466-24513146 REVERSE LENGTH=409
MsG0280009355.01	down	1	0	1	1	0	0	1	1	5	AT5G35590.1 | Symbols: PAA1 | proteasome alpha subunit A1 | chr5:13765417-13767768 REVERSE LENGTH=246
MsG0280009372.01	down	0	0	1	0	0	1	0	1	3	AT3G04840.1 | Symbols: no symbol available | no full name available | chr3:1329751-1331418 FORWARD LENGTH=262
MsG0280009375.01	down	1	1	1	1	0	1	1	1	7	AT1G50410.1 | Symbols: FRG2, CHR28 | SNF2-RING-HELICASE?LIKE 2, chromatin remodeling 28 | chr1:18672828-18677365 FORWARD LENGTH=981
MsG0280009429.01	down	0	0	0	0	0	0	0	1	1	AT2G31900.1 | Symbols: ATXIF, XIF, ATMYO5 | myosin-like protein XIF, MYOSIN 5, MYOSIN XI F | chr2:13560760-13569623 REVERSE LENGTH=1556
MsG0280009442.01	down	1	1	1	1	0	0	1	0	5	AT1G60810.1 | Symbols: ACLA2, ACLA-2 | ATP-citrate lyase A-2 | chr1:22388691-22390993 REVERSE LENGTH=423
MsG0280009541.01	down	1	0	1	0	0	1	0	1	4	AT1G56190.1 | Symbols: PGKp2, cPGK2, PGK2 | | chr1:21028403-21030454 FORWARD LENGTH=478
MsG0280009575.01	down	1	1	1	1	0	0	1	0	5	AT1G16470.1 | Symbols: PAB1 | proteasome subunit PAB1 | chr1:5623122-5625439 FORWARD LENGTH=235
MsG0280009633.01	down	1	0	1	1	0	1	1	1	6	AT3G10610.1 | Symbols: no symbol available | no full name available | chr3:3319459-3319881 FORWARD LENGTH=140
MsG0280009635.01	down	0	0	1	0	0	0	0	0	1	AT3G12900.1 | Symbols: S8H | Scopoletin 8- Hydroxylase | chr3:4104576-4106112 FORWARD LENGTH=357
MsG0280009666.01	down	1	1	1	1	1	1	1	1	8	AT1G56070.1 | Symbols: LOS1 | LOW EXPRESSION OF OSMOTICALLY RESPONSIVE GENES 1 | chr1:20968245-20971077 REVERSE LENGTH=843
MsG0280009674.01	down	0	0	1	0	0	0	0	0	1	AT1G04170.1 | Symbols: EIF2 GAMMA | eukaryotic translation initiation factor 2 gamma subunit | chr1:1097423-1099702 FORWARD LENGTH=465
MsG0280009999.01	down	1	1	1	1	0	0	1	1	6	AT1G04170.1 | Symbols: EIF2 GAMMA | eukaryotic translation initiation factor 2 gamma subunit | chr1:1097423-1099702 FORWARD LENGTH=465
MsG0280010100.01	down	0	1	0	0	0	0	0	0	1	AT1G53300.1 | Symbols: TTL1 | tetratricopeptide-repeat thioredoxin-like 1 | chr1:19879726-19882375 FORWARD LENGTH=699
MsG0280010130.01	down	0	1	1	0	0	1	0	0	3	AT3G51800.1 | Symbols: ATG2, EBP1, ATEBP1, G2p | A. THALIANA ERBB-3 BINDING PROTEIN 1, ERBB-3 BINDING PROTEIN 1 | chr3:19211261-19213568 REVERSE LENGTH=392
MsG0280010169.01	down	0	1	0	0	0	0	0	0	1	AT5G53900.2 | Symbols: no symbol available | no full name available | chr5:21881375-21883133 REVERSE LENGTH=377
MsG0280010196.01	down	1	0	1	1	0	1	1	1	6	AT4G27500.1 | Symbols: PPI1 | proton pump interactor 1 | chr4:13743614-13745900 FORWARD LENGTH=612
MsG0280010203.01	down	0	0	1	0	0	1	0	1	3	AT3G45030.1 | Symbols: no symbol available | no full name available | chr3:16471606-16472312 REVERSE LENGTH=124
MsG0280010232.01	down	1	1	1	1	0	1	0	1	6	AT5G39850.1 | Symbols: no symbol available | no full name available | chr5:15950053-15951171 FORWARD LENGTH=197
MsG0280010233.01	down	0	1	0	0	0	1	1	1	4	AT5G53800.1 | Symbols: no symbol available | no full name available | chr5:21848180-21849935 FORWARD LENGTH=351
MsG0280010247.01	down	0	0	1	0	0	0	0	0	1	AT3G57290.1 | Symbols: EIF3E, ATINT6, TIF3E1, INT6, INT-6, ATEIF3E-1 | eukaryotic translation initiation factor 3E | chr3:21196786-21199073 REVERSE LENGTH=441
MsG0280010346.01	down	0	0	1	1	0	0	0	0	2	AT4G27230.1 | Symbols: HTA2 | histone H2A 2 | chr4:13637515-13638325 REVERSE LENGTH=131
MsG0280010383.01	down	1	1	1	1	0	1	1	1	7	AT3G10090.1 | Symbols: no symbol available | no full name available | chr3:3108960-3109154 REVERSE LENGTH=64
MsG0280010489.01	down	0	0	0	0	0	0	0	1	1	AT5G22580.1 | Symbols: no symbol available | no full name available | chr5:7502709-7503137 FORWARD LENGTH=111
MsG0280010492.01	down	0	1	0	0	0	0	1	0	2	AT4G21105.1 | Symbols: no symbol available | no full name available | chr4:11266273-11266724 FORWARD LENGTH=68
MsG0280010495.01	down	1	1	1	1	0	1	1	1	7	AT2G27710.4 | Symbols: no symbol available | no full name available | chr2:11816929-11817670 FORWARD LENGTH=98
MsG0280010519.01	down	1	1	1	1	0	1	1	1	7	AT1G08360.1 | Symbols: no symbol available | no full name available | chr1:2636231-2637694 FORWARD LENGTH=216
MsG0280010566.01	down	0	1	1	1	0	1	1	0	5	AT2G46290.1 | Symbols: no symbol available | no full name available | chr2:19005910-19007797 REVERSE LENGTH=355
MsG0280010643.01	down	1	1	1	1	0	0	1	0	5	AT3G23940.1 | Symbols: DHAD | Dihydroxyacid dehydratase | chr3:8648780-8652323 FORWARD LENGTH=608
MsG0280010801.01	down	1	1	1	1	1	1	1	1	8	AT1G26910.1 | Symbols: RPL10B | ribosomal protein L10 B | chr1:9321709-9322813 FORWARD LENGTH=221
MsG0280010906.01	down	0	1	0	0	0	0	0	0	1	AT5G60640.1 | Symbols: PDI2, ATPDIL1-4, ATPDI2, PDIL1-4 | PROTEIN DISULFIDE ISOMERASE 2, ARABIDOPSIS THALIANA PROTEIN DISULFIDE ISOMERASE 2, PDI-like 1-4 | chr5:24371141-24373993 REVERSE LENGTH=597
MsG0280010918.01	down	0	0	1	0	0	0	0	0	1	AT1G08010.1 | Symbols: GATA11 | GATA transcription factor 11 | chr1:2486202-2487402 REVERSE LENGTH=303
MsG0280010980.01	down	1	1	1	1	0	0	0	0	4	AT1G07660.1 | Symbols: no symbol available | no full name available | chr1:2369212-2369523 FORWARD LENGTH=103
MsG0280010995.01	down	1	1	1	1	1	1	1	1	8	AT5G59750.1 | Symbols: RIBA3, AtRIBA3 | homolog of ribA 3 | chr5:24073397-24075411 FORWARD LENGTH=509
MsG0280011003.01	down	0	0	1	1	0	0	0	0	2	AT5G02560.1 | Symbols: h2a.w.12, HTA12 | histone H2A 12 | chr5:575437-576456 FORWARD LENGTH=153
MsG0280011028.01	down	1	1	0	0	0	1	1	0	4	AT3G55440.1 | Symbols: ATCTIMC, CYTOTPI, TPI | CYTOSOLIC ISOFORM TRIOSE PHOSPHATE ISOMERASE, triosephosphate isomerase, CYTOSOLIC TRIOSE PHOSPHATE ISOMERASE | chr3:20553794-20556078 FORWARD LENGTH=254
MsG0280011060.01	down	1	1	1	1	0	1	1	1	7	AT1G51260.1 | Symbols: LPAT3 | lysophosphatidyl acyltransferase 3 | chr1:19003460-19005512 REVERSE LENGTH=376
MsG0280011133.01	down	0	0	1	0	0	1	0	1	3	AT4G13850.4 | Symbols: ATGRP2, GR-RBP2, RBGA5, GRP2 | GLYCINE-RICH RNA-BINDING PROTEIN 2, glycine-rich RNA-binding protein 2, glycine rich protein 2, RNA-binding glycine-rich protein A5 | chr4:8021314-8022065 FORWARD LENGTH=129
MsG0280011149.01	down	1	0	1	1	0	1	1	1	6	AT1G54270.1 | Symbols: EIF4A-2 | eif4a-2 | chr1:20260495-20262018 FORWARD LENGTH=412
MsG0280011234.01	down	1	1	1	1	0	1	1	1	7	AT4G29410.1 | Symbols: no symbol available | no full name available | chr4:14468439-14469964 REVERSE LENGTH=143
MsG0280011308.01	down	1	1	1	1	1	1	1	1	8	AT1G52300.1 | Symbols: no symbol available | no full name available | chr1:19475213-19476152 REVERSE LENGTH=95
MsG0280011332.01	down	0	0	1	0	0	1	0	1	3	AT1G79930.1 | Symbols: HSP91, AtHsp70-14 | heat shock protein 91 | chr1:30063781-30067067 REVERSE LENGTH=831
MsG0280011336.01	down	1	0	1	0	0	0	0	0	2	AT1G79990.1 | Symbols: no symbol available | no full name available | chr1:30085910-30091949 FORWARD LENGTH=920
MsG0280011340.01	down	0	1	1	1	0	0	1	0	4	AT1G80410.1 | Symbols: OMA, EMB2753, NAA15, MUSE6 | "mutant,snc1-enhancing 6", EMBRYO DEFECTIVE 2753, OMISHA, NAA15 | chr1:30227963-30234832 REVERSE LENGTH=897
MsG0280011370.01	down	1	1	1	1	0	1	1	1	7	AT3G15650.2 | Symbols: no symbol available | no full name available | chr3:5306006-5307764 FORWARD LENGTH=274
MsG0280011371.01	down	0	1	0	0	0	0	1	0	2	AT3G15660.1 | Symbols: GRXS15, ATGRX4, GRX4 | glutaredoxin S15, A. THALIANA GLUTAREDOXIN 4, glutaredoxin 4 | chr3:5308134-5309383 REVERSE LENGTH=169
MsG0280011387.01	down	0	0	1	1	0	0	1	0	3	AT1G23280.1 | Symbols: no symbol available | no full name available | chr1:8260865-8262650 REVERSE LENGTH=303
MsG0280011397.01	down	0	1	0	0	0	0	0	0	1	AT1G15370.1 | Symbols: LOLITA | Longin-like protein interacting with TPLATE adaptor | chr1:5287135-5288375 FORWARD LENGTH=147
MsG0280011419.01	down	0	0	0	0	0	0	1	1	2	AT4G02580.1 | Symbols: no symbol available | no full name available | chr4:1134586-1136906 FORWARD LENGTH=255
MsG0380011504.01	down	0	0	1	0	0	0	0	0	1	AT4G23990.1 | Symbols: ATCSLG3, CSLG3 | cellulose synthase like G3, ARABIDOPSIS THALIANA CELLULOSE SYNTHASE-LIKE G3 | chr4:12456491-12460498 FORWARD LENGTH=751
MsG0380011643.01	down	1	1	1	1	0	1	1	1	7	AT5G09740.1 | Symbols: HAM2, HAG05, HAG5, HAC11 | HISTONE ACETYLTRANSFERASE OF THE GNAT/MYST SUPERFAMILY 5, HISTONE ACETYLTRANSFERASE OF THE CBP FAMILY 11, histone acetyltransferase of the MYST family 2 | chr5:3022141-3024711 REVERSE LENGTH=445
MsG0380011707.01	down	0	1	0	0	0	0	0	0	1	AT2G17390.1 | Symbols: AKR2B | ankyrin repeat-containing 2B | chr2:7555870-7557743 FORWARD LENGTH=344
MsG0380012073.01	down	1	1	1	0	0	1	0	1	5	AT5G61170.1 | Symbols: no symbol available | no full name available | chr5:24611158-24612202 FORWARD LENGTH=143
MsG0380012818.01	down	0	0	1	0	0	0	0	0	1	AT3G08030.1 | Symbols: AthA2-1 | | chr3:2564191-2565819 FORWARD LENGTH=365
MsG0380013050.01	down	0	1	1	0	0	1	0	0	3	AT1G13950.1 | Symbols: EIF5A, ELF5A-1, EIF-5A, ATELF5A-1 | EUKARYOTIC ELONGATION FACTOR 5A, EUKARYOTIC ELONGATION FACTOR 5A-1, eukaryotic elongation factor 5A-1 | chr1:4773631-4774668 FORWARD LENGTH=158
MsG0380013178.01	down	0	1	1	0	0	1	1	1	5	AT1G74560.1 | Symbols: NRP1 | NAP1-related protein 1 | chr1:28017815-28019900 REVERSE LENGTH=256
MsG0380013986.01	down	0	0	0	0	1	0	0	0	1	AT5G43020.1 | Symbols: no symbol available | no full name available | chr5:17255426-17257742 REVERSE LENGTH=669
MsG0380014534.01	down	0	1	0	0	0	0	0	0	1	AT1G09640.1 | Symbols: no symbol available | no full name available | chr1:3120162-3122152 FORWARD LENGTH=414
MsG0380014537.01	down	1	1	1	1	1	1	1	1	8	AT4G26630.1 | Symbols: DEK3 | DEK-domain containing protein 3 | chr4:13430873-13434877 REVERSE LENGTH=763
MsG0380014577.01	down	0	0	1	0	0	0	0	0	1	AT4G26600.3 | Symbols: AtTRM4d, NOP2B, TRM4d | tRNA methyltransferase 4d | chr4:13419629-13423257 FORWARD LENGTH=652
MsG0380014770.01	down	0	1	0	0	0	0	0	0	1	AT5G58720.1 | Symbols: no symbol available | no full name available | chr5:23719976-23722974 REVERSE LENGTH=519
MsG0380014792.01	down	0	0	1	0	0	0	0	0	1	AT5G05580.1 | Symbols: AtFAD8, FAD8 | fatty acid desaturase 8 | chr5:1664331-1666345 FORWARD LENGTH=435
MsG0380015027.01	down	0	0	1	0	0	0	0	0	1	AT5G20920.1 | Symbols: EIF2 BETA, EMB1401, eIF-2bs | embryo defective 1401, eukaryotic translation initiation factor 2 beta subunit | chr5:7094994-7096661 REVERSE LENGTH=268
MsG0380015056.01	down	0	1	0	0	0	0	0	0	1	AT1G64230.1 | Symbols: UBC28 | ubiquitin-conjugating enzyme 28 | chr1:23833792-23835220 FORWARD LENGTH=148
MsG0380015446.01	down	0	1	1	1	0	1	1	1	6	AT2G39990.1 | Symbols: EIF2, AteIF3f, eIF3F | Arabidopsis thaliana eukaryotic translation initiation factor 3 subunit F, eukaryotic translation initiation factor 2, eukaryotic translation initiation factor 3 subunit F | chr2:16698332-16699929 REVERSE LENGTH=293
MsG0380015494.01	down	1	1	1	1	0	1	1	1	7	AT1G08360.1 | Symbols: no symbol available | no full name available | chr1:2636231-2637694 FORWARD LENGTH=216
MsG0380015495.01	down	1	0	1	0	0	0	0	0	2	AT3G11130.1 | Symbols: AtCHC1, CHC1, HAS1 | clathrin heavy chain 1, hot ABA deficiency suppressor 1 | chr3:3482575-3491667 REVERSE LENGTH=1705
MsG0380015530.01	down	0	0	0	0	0	0	1	0	1	AT3G56140.1 | Symbols: RER6 | RETICULATA-RELATED 6 | chr3:20829407-20832669 FORWARD LENGTH=745
MsG0380015656.01	down	0	0	1	0	0	0	0	0	1	AT1G34580.1 | Symbols: no symbol available | no full name available | chr1:12660631-12663553 FORWARD LENGTH=506
MsG0380015688.01	down	0	0	0	0	0	0	0	1	1	AT3G26340.1 | Symbols: no symbol available | no full name available | chr3:9650600-9652572 REVERSE LENGTH=273
MsG0380015800.01	down	1	1	1	1	0	1	1	1	7	AT5G33320.1 | Symbols: NOX1, ARAPPT, CUE1, PPT | PHOSPHOENOLPYRUVATE/PHOSPHATE TRANSLOCATOR, Nitrous Oxide Overexpressor 1, CAB UNDEREXPRESSED 1, ARABIDOPSIS THALIANA PHOSPHATE/PHOSPHOENOLPYRUVATE TRANSLOCATOR | chr5:12588950-12591408 FORWARD LENGTH=408
MsG0380015802.01	down	0	1	0	0	0	0	0	0	1	AT4G22220.1 | Symbols: ISU1, ATISU1 | | chr4:11759444-11760881 REVERSE LENGTH=167
MsG0380015818.01	down	0	0	1	0	0	0	1	0	2	AT1G64750.1 | Symbols: DSS1(I), ATDSS1(I) | deletion of SUV3 suppressor 1(I) | chr1:24052787-24053712 REVERSE LENGTH=74
MsG0380015836.01	down	0	1	0	0	0	0	1	0	2	AT1G74920.2 | Symbols: ALDH10A8 | aldehyde dehydrogenase 10A8 | chr1:28139175-28142573 REVERSE LENGTH=496
MsG0380015857.01	down	1	1	1	1	0	1	1	1	7	AT4G17390.1 | Symbols: no symbol available | no full name available | chr4:9714407-9715545 REVERSE LENGTH=204
MsG0380015911.01	down	0	0	1	0	0	0	0	0	1	AT5G20950.1 | Symbols: BGLC1 | | chr5:7107609-7110775 REVERSE LENGTH=624
MsG0380016003.01	down	0	1	0	0	0	0	0	0	1	AT3G07620.1 | Symbols: no symbol available | no full name available | chr3:2433267-2434988 REVERSE LENGTH=459
MsG0380016050.01	down	0	1	0	0	0	0	0	0	1
MsG0380016109.01	down	0	1	0	1	0	0	0	0	2	AT3G13570.1 | Symbols: SCL30A, At-SCL30A | SC35-like splicing factor 30A | chr3:4429564-4431602 REVERSE LENGTH=262
MsG0380016141.01	down	0	1	1	0	0	0	0	0	2	AT4G13930.1 | Symbols: SHM4 | serine hydroxymethyltransferase 4 | chr4:8048013-8050021 REVERSE LENGTH=471
MsG0380016142.01	down	1	0	1	0	0	0	0	0	2	AT4G13940.1 | Symbols: MEE58, SAHH1, EMB1395, HOG1, SAH1, ATSAHH1 | EMBRYO DEFECTIVE 1395, HOMOLOGY-DEPENDENT GENE SILENCING 1, MATERNAL EFFECT EMBRYO ARREST 58, S-ADENOSYL-L-HOMOCYSTEIN HYDROLASE 1 | chr4:8054931-8056676 FORWARD LENGTH=485
MsG0380016198.01	down	0	0	0	1	0	0	1	0	2	AT1G67370.1 | Symbols: ATASY1, ASY1 | ASYNAPTIC 1 | chr1:25239347-25243713 REVERSE LENGTH=596
MsG0380016201.01	down	1	1	1	1	0	1	1	1	7	AT1G27400.1 | Symbols: no symbol available | no full name available | chr1:9515230-9516725 FORWARD LENGTH=176
MsG0380016246.01	down	1	1	1	1	0	1	1	1	7	AT1G24510.1 | Symbols: CCT5 | Chaperonin containing T-complex polypeptide-1 subunit 5 | chr1:8685504-8688101 REVERSE LENGTH=535
MsG0380016248.01	down	0	1	0	1	0	0	1	0	3	AT1G13160.1 | Symbols: no symbol available | no full name available | chr1:4484634-4488388 FORWARD LENGTH=804
MsG0380016296.01	down	0	1	0	0	0	0	0	1	2	AT4G39860.1 | Symbols: no symbol available | no full name available | chr4:18499909-18501472 FORWARD LENGTH=299
MsG0380016364.01	down	0	1	0	1	0	0	0	0	2	AT1G77510.1 | Symbols: ATPDI6, PDIL1-2, ATPDIL1-2, PDI6 | PDI-like 1-2, PROTEIN DISULFIDE ISOMERASE 6 | chr1:29126742-29129433 FORWARD LENGTH=508
MsG0380016433.01	down	0	0	1	1	0	0	0	0	2	AT5G06360.1 | Symbols: no symbol available | no full name available | chr5:1944835-1946512 FORWARD LENGTH=260
MsG0380016567.01	down	1	1	1	0	0	0	1	0	4	AT4G27720.1 | Symbols: no symbol available | no full name available | chr4:13831203-13833521 FORWARD LENGTH=460
MsG0380016577.01	down	1	1	1	1	0	1	1	1	7	AT2G36170.1 | Symbols: RPL40A, UBQ2 | 60S ribosomal protein L40 A, ubiquitin extension protein 2 | chr2:15172153-15173046 FORWARD LENGTH=128
MsG0380016605.01	down	0	1	1	1	0	0	1	0	4	AT3G49430.2 | Symbols: SR34a, SRp34a, At-SR34a | Serine/Arginine-Rich Protein Splicing Factor 34a, SER/ARG-rich protein 34A | chr3:18332668-18334617 FORWARD LENGTH=297
MsG0380016653.01	down	1	1	1	1	1	1	1	1	8	AT5G24510.1 | Symbols: no symbol available | no full name available | chr5:8369295-8369866 REVERSE LENGTH=111
MsG0380016668.01	down	0	0	1	0	0	0	0	0	1	AT3G49470.1 | Symbols: NACA2 | nascent polypeptide-associated complex subunit alpha-like protein 2 | chr3:18341072-18342273 FORWARD LENGTH=217
MsG0380016671.01	down	1	1	1	1	0	0	1	1	6	AT3G49470.1 | Symbols: NACA2 | nascent polypeptide-associated complex subunit alpha-like protein 2 | chr3:18341072-18342273 FORWARD LENGTH=217
MsG0380016678.01	down	1	1	1	1	1	1	1	1	8	AT1G33120.1 | Symbols: no symbol available | no full name available | chr1:12010986-12012223 FORWARD LENGTH=194
MsG0380016684.01	down	0	0	1	0	0	0	0	0	1	AT4G27585.1 | Symbols: SLP1, AtSLP1 | stomatin-like protein 1 | chr4:13766984-13769832 REVERSE LENGTH=411
MsG0380016732.01	down	1	1	1	1	0	1	1	1	7	AT2G40590.1 | Symbols: no symbol available | no full name available | chr2:16945215-16946345 REVERSE LENGTH=131
MsG0380016733.01	down	0	0	1	0	0	1	0	1	3	AT1G26910.1 | Symbols: RPL10B | ribosomal protein L10 B | chr1:9321709-9322813 FORWARD LENGTH=221
MsG0380016734.01	down	1	1	0	0	0	0	1	0	3	AT3G10920.1 | Symbols: ATMSD1, MEE33, MSD1, AtSOD1 | ARABIDOPSIS MANGANESE SUPEROXIDE DISMUTASE 1, superoxide dismutase 1, MATERNAL EFFECT EMBRYO ARREST 33, manganese superoxide dismutase 1 | chr3:3418015-3419581 FORWARD LENGTH=231
MsG0380016744.01	down	0	0	1	0	0	1	0	0	2	AT1G74050.1 | Symbols: no symbol available | no full name available | chr1:27847256-27848680 REVERSE LENGTH=233
MsG0380016760.01	down	1	1	1	1	0	1	1	1	7	AT4G39520.1 | Symbols: Drg1-1 | | chr4:18371329-18374000 REVERSE LENGTH=369
MsG0380016775.01	down	1	1	1	1	0	1	1	1	7	AT5G09880.1 | Symbols: no symbol available | no full name available | chr5:3081646-3085179 REVERSE LENGTH=527
MsG0380016789.01	down	1	1	1	0	0	1	0	1	5	AT5G09810.1 | Symbols: AtACT7, ACT7 | actin 7 | chr5:3052809-3054220 FORWARD LENGTH=377
MsG0380016850.01	down	0	0	1	0	0	0	0	0	1	AT5G64030.1 | Symbols: no symbol available | no full name available | chr5:25624965-25628257 FORWARD LENGTH=829
MsG0380016873.01	down	0	0	1	0	0	0	0	0	1	AT5G63810.1 | Symbols: BGAL10, AtBGAL10 | Arabidopsis thaliana beta-galactosidase 10, beta-galactosidase 10 | chr5:25537242-25541315 FORWARD LENGTH=741
MsG0380016917.01	down	0	1	1	0	0	0	0	0	2	AT5G08500.1 | Symbols: no symbol available | no full name available | chr5:2748261-2751590 FORWARD LENGTH=590
MsG0380016920.01	down	0	1	0	0	0	0	0	1	2	AT5G23570.1 | Symbols: ATSGS3, SGS3 | SUPPRESSOR OF GENE SILENCING 3 | chr5:7943621-7945874 FORWARD LENGTH=625
MsG0380016977.01	down	0	1	1	1	0	0	1	0	4	AT5G50810.1 | Symbols: TIM8 | translocase inner membrane subunit 8 | chr5:20675875-20676505 REVERSE LENGTH=77
MsG0380017014.01	down	1	1	1	1	0	1	0	0	5	AT1G78300.1 | Symbols: GRF2, 14-3-3OMEGA, GF14 OMEGA | general regulatory factor 2, 14-3-3 PROTEIN G-BOX FACTOR14 OMEGA | chr1:29461883-29463052 FORWARD LENGTH=259
MsG0380017119.01	down	0	0	1	0	0	0	0	0	1	AT1G47490.1 | Symbols: RBP47C, ATRBP47C | RNA-binding protein 47C | chr1:17424801-17427182 FORWARD LENGTH=432
MsG0380017155.01	down	1	1	1	1	0	1	1	1	7	AT1G49760.1 | Symbols: PABP8, PAB8 | POLY(A) BINDING PROTEIN 8, poly(A) binding protein 8 | chr1:18416740-18419753 FORWARD LENGTH=671
MsG0380017317.01	down	0	0	1	0	0	0	0	0	1	AT4G33200.2 | Symbols: XI-15, ATXI-I, XI-I | MYOSIN XI I, MYOSIN XI-15 | chr4:16002768-16014792 REVERSE LENGTH=1492
MsG0380017330.01	down	0	0	1	0	0	1	0	0	2	AT5G27640.1 | Symbols: ATTIF3B1, TIF3B1, EIF3B, ATEIF3B-1, EIF3B-1 | ARABIDOPSIS THALIANA TRANSLATION INITIATION FACTOR 3B1, EUKARYOTIC TRANSLATION INITIATION FACTOR 3B1, EUKARYOTIC TRANSLATION INITIATION FACTOR 3B, translation initiation factor 3B1 | chr5:9781207-9784759 REVERSE LENGTH=712
MsG0380017382.01	down	1	1	1	1	1	1	1	1	8	AT4G31985.1 | Symbols: no symbol available | no full name available | chr4:15469931-15470366 FORWARD LENGTH=51
MsG0380017448.01	down	1	1	1	1	0	1	1	1	7	AT5G20010.1 | Symbols: RAN-1, ATRAN1, RAN1 | RAS-RELATED NUCLEAR PROTEIN, ARABIDOPSIS THALIANA RAS-RELATED NUCLEAR PROTEIN, RAS-related nuclear protein-1 | chr5:6760364-6761747 FORWARD LENGTH=221
MsG0380017449.01	down	0	0	1	0	0	1	0	0	2	AT5G20020.1 | Symbols: RAN2 | RAS-related GTP-binding nuclear protein 2 | chr5:6762817-6764381 FORWARD LENGTH=221
MsG0380017516.01	down	1	1	1	1	1	1	1	1	8	AT2G40010.1 | Symbols: no symbol available | no full name available | chr2:16708578-16710448 REVERSE LENGTH=317
MsG0380017541.01	down	0	1	1	0	0	0	1	0	3	AT1G22920.1 | Symbols: CSN5A, AJH1 | ARABIDOPSIS JAB1 HOMOLOG 1, COP9 signalosome 5A | chr1:8109882-8111895 REVERSE LENGTH=357
MsG0380017562.01	down	1	1	1	1	0	1	1	1	7	AT1G17370.1 | Symbols: UBP1B | oligouridylate binding protein 1B | chr1:5951842-5954825 REVERSE LENGTH=419
MsG0380017581.01	down	0	1	0	0	0	0	0	0	1	AT4G31340.1 | Symbols: no symbol available | no full name available | chr4:15205662-15208950 FORWARD LENGTH=437
MsG0380017606.01	down	0	0	1	0	0	0	0	0	1	AT1G23100.1 | Symbols: no symbol available | no full name available | chr1:8195867-8196336 FORWARD LENGTH=97
MsG0380017610.01	down	0	0	1	0	0	0	0	0	1	AT5G11520.1 | Symbols: YLS4, ASP3 | aspartate aminotransferase 3, YELLOW-LEAF-SPECIFIC GENE 4 | chr5:3685257-3687721 REVERSE LENGTH=449
MsG0380017708.01	down	1	1	0	0	0	1	0	1	4	AT4G14960.2 | Symbols: TUA6 | Tubulin alpha-6 | chr4:8548769-8550319 REVERSE LENGTH=450
MsG0380017785.01	down	0	1	1	0	0	0	0	0	2	AT1G75330.1 | Symbols: OTC | ornithine carbamoyltransferase | chr1:28266457-28268383 REVERSE LENGTH=375
MsG0380017800.01	down	0	1	1	0	0	0	0	0	2	AT1G45000.1 | Symbols: RPT4b | | chr1:17009220-17011607 FORWARD LENGTH=399
MsG0380017836.01	down	0	1	1	1	0	0	1	0	4	AT1G19880.1 | Symbols: PROTON1 | PLASTICITY OF ROSETTE TO NITROGEN 1 | chr1:6900648-6903818 REVERSE LENGTH=538
MsG0380017858.01	down	1	0	0	0	0	0	0	0	1	AT1G75780.1 | Symbols: TUB1 | tubulin beta-1 chain | chr1:28451378-28453602 REVERSE LENGTH=447
MsG0380017962.01	down	0	1	0	0	0	1	1	0	3	AT1G42970.1 | Symbols: GAPB | glyceraldehyde-3-phosphate dehydrogenase B subunit | chr1:16127552-16129584 FORWARD LENGTH=447
MsG0380017994.01	down	0	0	1	0	0	0	0	0	1	AT4G34450.1 | Symbols: gamma2-COP | gamma2 Coat Protein | chr4:16471956-16476795 FORWARD LENGTH=886
MsG0380018031.01	down	1	1	1	1	0	1	1	0	6	AT4G34700.1 | Symbols: CIB22, AtCIB22, B22, NDUFB9 | B22 subunit of eukaryotic mitochondrial Complex I | chr4:16556874-16558362 FORWARD LENGTH=117
MsG0380018046.01	down	0	1	1	1	0	0	1	0	4	AT2G21160.1 | Symbols: no symbol available | no full name available | chr2:9068428-9070207 FORWARD LENGTH=258
MsG0380018060.01	down	0	1	0	0	0	0	0	0	1	AT1G02140.1 | Symbols: MAGO, MEE63, HAP1 | MAGO NASHI, HAPLESS 1, MATERNAL EFFECT EMBRYO ARREST 63 | chr1:403467-404401 REVERSE LENGTH=150
MsG0480018084.01	down	1	1	1	1	1	1	1	1	8	AT2G09990.1 | Symbols: no symbol available | no full name available | chr2:3781442-3781882 FORWARD LENGTH=146
MsG0480018109.01	down	1	0	0	0	0	0	0	0	1	AT1G78900.1 | Symbols: VHA-A | vacuolar ATP synthase subunit A | chr1:29660463-29664575 FORWARD LENGTH=623
MsG0480018117.01	down	0	1	1	1	0	0	1	1	5	AT1G79930.1 | Symbols: HSP91, AtHsp70-14 | heat shock protein 91 | chr1:30063781-30067067 REVERSE LENGTH=831
MsG0480018164.01	down	1	1	1	1	1	1	1	1	8	AT2G32060.1 | Symbols: no symbol available | no full name available | chr2:13639228-13640104 REVERSE LENGTH=144
MsG0480018252.01	down	1	1	1	1	1	1	1	1	8	AT3G13580.1 | Symbols: no symbol available | no full name available | chr3:4433809-4435109 FORWARD LENGTH=244
MsG0480018366.01	down	0	0	0	0	0	1	0	0	1	AT5G11170.1 | Symbols: UAP56a | homolog of human UAP56 a | chr5:3553334-3556646 FORWARD LENGTH=427
MsG0480018387.01	down	0	1	1	1	0	0	1	1	5	AT1G29250.1 | Symbols: ALBA1, IRP5 | INVOLVED IN rRNA PROCESSING 5 | chr1:10223461-10224592 REVERSE LENGTH=130
MsG0480018403.01	down	1	1	1	1	0	0	1	1	6	AT3G15640.2 | Symbols: no symbol available | no full name available | chr3:5299273-5301371 FORWARD LENGTH=175
MsG0480018462.01	down	0	0	1	0	0	1	0	0	2	AT1G52360.1 | Symbols: no symbol available | no full name available | chr1:19499282-19505397 FORWARD LENGTH=926
MsG0480018466.01	down	0	1	0	1	0	1	1	1	5	AT1G79930.1 | Symbols: HSP91, AtHsp70-14 | heat shock protein 91 | chr1:30063781-30067067 REVERSE LENGTH=831
MsG0480018477.01	down	1	1	1	1	1	1	1	1	8	AT1G52300.1 | Symbols: no symbol available | no full name available | chr1:19475213-19476152 REVERSE LENGTH=95
MsG0480018621.01	down	0	1	0	0	0	0	0	0	1	AT2G44450.2 | Symbols: BGLU15 | beta glucosidase 15 | chr2:18342145-18343744 FORWARD LENGTH=355
MsG0480018767.01	down	1	1	1	1	0	1	1	1	7	AT5G62690.1 | Symbols: TUB2 | tubulin beta chain 2 | chr5:25181560-25183501 FORWARD LENGTH=450
MsG0480018846.01	down	1	0	1	0	0	0	0	0	2	AT5G62690.1 | Symbols: TUB2 | tubulin beta chain 2 | chr5:25181560-25183501 FORWARD LENGTH=450
MsG0480019028.01	down	0	0	0	0	1	0	0	0	1	AT2G05642.1 | Symbols: no symbol available | no full name available | chr2:2098253-2100867 REVERSE LENGTH=532
MsG0480019165.01	down	1	1	1	1	1	1	1	1	8	AT4G00100.1 | Symbols: RPS13, RPS13A, PFL2, ATRPS13A | ribosomal protein S13A, POINTED FIRST LEAF 2 | chr4:37172-38123 FORWARD LENGTH=151
MsG0480019426.01	down	0	0	1	0	0	0	0	0	1	AT3G14690.1 | Symbols: CYP72A15 | "cytochrome P450, family 72, subfamily A, polypeptide 15" | chr3:4937410-4939310 FORWARD LENGTH=512
MsG0480019632.01	down	1	1	1	1	0	1	1	1	7	AT3G47370.1 | Symbols: no symbol available | no full name available | chr3:17453671-17454437 REVERSE LENGTH=122
MsG0480019669.01	down	1	0	0	1	1	1	1	1	6	AT5G62390.1 | Symbols: ATBAG7, BAG7 | BCL-2-associated athanogene 7 | chr5:25052377-25054170 REVERSE LENGTH=446
MsG0480019853.01	down	0	1	0	0	0	0	0	0	1	AT1G80370.1 | Symbols: CYCA2;4 | Cyclin A2;4 | chr1:30214694-30216861 FORWARD LENGTH=461
MsG0480020506.01	down	0	0	1	0	0	0	0	0	1	AT3G44330.1 | Symbols: no symbol available | no full name available | chr3:16006754-16010671 FORWARD LENGTH=565
MsG0480020592.01	down	0	0	1	1	0	0	1	0	3	AT5G22620.3 | Symbols: no symbol available | no full name available | chr5:7517731-7520223 REVERSE LENGTH=460
MsG0480020597.01	down	0	1	0	0	0	0	0	0	1	AT5G22740.1 | Symbols: ATCSLA2, CSLA2, CSLA02, ATCSLA02 | CELLULOSE SYNTHASE-LIKE A 2, ARABIDOPSIS THALIANA CELLULOSE SYNTHASE-LIKE A2, ARABIDOPSIS THALIANA CELLULOSE SYNTHASE-LIKE A02, cellulose synthase-like A02 | chr5:7555379-7559866 REVERSE LENGTH=534
MsG0480020621.01	down	1	1	1	0	0	0	0	0	3	AT1G08200.1 | Symbols: AXS2 | UDP-D-apiose/UDP-D-xylose synthase 2 | chr1:2574259-2576609 REVERSE LENGTH=389
MsG0480020739.01	down	0	0	0	0	0	0	0	1	1	AT5G60800.1 | Symbols: AtHMP53, HIPP3 | HEAVY METAL ASSOCIATED PROTEIN 53, EAVY METAL-ASSOCIATED ISOPRENYLATED PLANT PROTEIN3 | chr5:24461116-24462464 REVERSE LENGTH=283
MsG0480020740.01	down	0	0	1	0	0	0	0	0	1	AT5G60790.1 | Symbols: ABCF1, GCN20 | GENERAL CONTROL NON-DEREPRESSIBLE 20, ATP-binding cassette F1 | chr5:24453760-24455767 REVERSE LENGTH=595
MsG0480020796.01	down	1	1	1	0	0	1	0	1	5	AT5G60670.1 | Symbols: RPL12C | Ribosomal Protein Like 12C | chr5:24381066-24381566 REVERSE LENGTH=166
MsG0480020848.01	down	0	0	1	0	0	0	1	0	2	AT5G03300.1 | Symbols: ADK2 | adenosine kinase 2 | chr5:796573-798997 FORWARD LENGTH=345
MsG0480020895.01	down	1	1	1	1	0	1	1	1	7	AT2G39390.1 | Symbols: no symbol available | no full name available | chr2:16450803-16451762 REVERSE LENGTH=123
MsG0480020911.01	down	0	0	1	0	0	1	0	1	3	AT3G55280.3 | Symbols: RPL23A2, RPL23AB | RIBOSOMAL PROTEIN L23A2, ribosomal protein L23AB | chr3:20500667-20501519 FORWARD LENGTH=148
MsG0480021150.01	down	0	0	1	0	0	0	1	0	2	AT2G31390.1 | Symbols: FRK1, FRK2 | Fructokinase 2, Fructokinase 1 | chr2:13383635-13386116 REVERSE LENGTH=325
MsG0480021159.01	down	1	1	1	1	0	1	1	1	7	AT2G43460.1 | Symbols: no symbol available | no full name available | chr2:18046285-18047292 REVERSE LENGTH=69
MsG0480021225.01	down	0	1	1	0	0	0	1	0	3	AT5G66680.1 | Symbols: DGL1 | DEFECTIVE GLYCOSYLATION | chr5:26617840-26620581 REVERSE LENGTH=437
MsG0480021234.01	down	1	0	0	0	0	0	0	0	1	AT1G49320.1 | Symbols: ATUSPL1, USPL1 | unknown seed protein like 1 | chr1:18246441-18247817 FORWARD LENGTH=280
MsG0480021250.01	down	1	1	1	1	0	1	1	1	7	AT2G21660.1 | Symbols: RBGA3, GR-RBP7, CCR2, ATGRP7, GRP7, SRBP1 | RNA-binding glycine-rich protein A3, SMALL RNA-BINDING PROTEIN 1, GLYCINE RICH PROTEIN 7, "cold, circadian rhythm, and rna binding 2", GLYCINE-RICH RNA-BINDING PROTEIN 7 | chr2:9265477-9266316 REVERSE LENGTH=176
MsG0480021279.01	down	1	0	1	1	0	1	1	1	6	AT2G21580.2 | Symbols: no symbol available | no full name available | chr2:9236629-9237510 FORWARD LENGTH=107
MsG0480021288.01	down	0	0	1	1	0	1	1	1	5	AT5G27120.1 | Symbols: no symbol available | no full name available | chr5:9541287-9543684 FORWARD LENGTH=533
MsG0480021293.01	down	0	0	1	0	0	1	0	1	3	AT1G17880.1 | Symbols: ATBTF3, BTF3 | basic transcription factor 3 | chr1:6152572-6153425 REVERSE LENGTH=165
MsG0480021300.01	down	0	0	1	0	0	0	0	0	1	AT1G62020.1 | Symbols: alpha1-COP | alpha1 Coat Protein | chr1:22919814-22923728 FORWARD LENGTH=1216
MsG0480021302.01	down	0	0	1	1	0	0	0	0	2	AT3G46030.1 | Symbols: HTB11 | | chr3:16913614-16914051 REVERSE LENGTH=145
MsG0480021335.01	down	0	1	0	0	0	0	0	0	1	AT2G21280.1 | Symbols: GC1, ATSULA, SULA | GIANT CHLOROPLAST 1 | chr2:9110502-9112679 REVERSE LENGTH=347
MsG0480021417.01	down	1	1	1	1	0	1	1	1	7	AT3G62870.1 | Symbols: no symbol available | no full name available | chr3:23242862-23244273 REVERSE LENGTH=256
MsG0480021424.01	down	1	1	1	1	1	1	1	1	8	AT3G57150.1 | Symbols: NAP57, AtCBF5, CBF5, AtNAP57 | homologue of NAP57 | chr3:21154255-21155952 REVERSE LENGTH=565
MsG0480021432.01	down	0	0	1	0	0	0	0	0	1	AT4G38710.1 | Symbols: no symbol available | no full name available | chr4:18078141-18080002 REVERSE LENGTH=452
MsG0480021486.01	down	0	0	1	0	0	0	0	0	1	AT3G19820.1 | Symbols: DWF1, DIM, DIM1, CBB1, EVE1 | ENHANCED VERY-LOW-FLUENCE RESPONSES 1, DIMINUTIA, DIMINUTO 1, CABBAGE 1, DWARF 1 | chr3:6879835-6881616 REVERSE LENGTH=561
MsG0480021530.01	down	1	0	1	1	0	1	0	1	5	AT3G18610.2 | Symbols: PARLL1, NUC2, ATNUC-L2, NUC-L2 | nucleolin like 2, PARALLEL1-LIKE 1, nucleolin 2 | chr3:6404270-6407822 REVERSE LENGTH=576
MsG0480021776.01	down	1	0	1	0	0	0	1	1	4	AT4G23460.1 | Symbols: no symbol available | no full name available | chr4:12243899-12248898 REVERSE LENGTH=893
MsG0480021811.01	down	0	0	1	0	0	0	0	0	1	AT4G10320.1 | Symbols: no symbol available | no full name available | chr4:6397526-6404509 REVERSE LENGTH=1190
MsG0480021846.01	down	0	0	1	0	0	1	0	0	2	AT4G13780.1 | Symbols: no symbol available | no full name available | chr4:7993366-7998433 REVERSE LENGTH=797
MsG0480021914.01	down	0	1	1	0	0	0	0	0	2	AT2G20580.1 | Symbols: ATRPN1A, RPN1A | 26S PROTEASOME REGULATORY SUBUNIT S2 1A, 26S proteasome regulatory subunit S2 1A | chr2:8859211-8864699 FORWARD LENGTH=891
MsG0480021962.01	down	1	1	1	1	0	1	1	1	7	AT3G58610.1 | Symbols: no symbol available | no full name available | chr3:21671561-21674639 FORWARD LENGTH=591
MsG0480021994.01	down	0	0	1	0	0	0	0	0	1	AT3G59810.1 | Symbols: LSM6A | SM-like 6A | chr3:22096841-22097666 FORWARD LENGTH=91
MsG0480022006.01	down	1	1	1	1	1	1	1	1	8	AT2G42740.1 | Symbols: RPL16A | ribosomal protein large subunit 16A | chr2:17791794-17792946 FORWARD LENGTH=182
MsG0480022059.01	down	0	0	1	1	0	0	0	1	3	AT5G54580.1 | Symbols: ORRM2 | | chr5:22171332-22172656 FORWARD LENGTH=156
MsG0480022167.01	down	0	0	1	0	0	0	0	0	1	AT2G35120.1 | Symbols: no symbol available | no full name available | chr2:14805913-14807274 REVERSE LENGTH=156
MsG0480022215.01	down	1	1	1	1	0	0	1	0	5	AT2G32080.2 | Symbols: PUR ALPHA-1 | purin-rich alpha 1 | chr2:13642716-13644036 REVERSE LENGTH=295
MsG0480022224.01	down	1	0	1	1	0	1	1	1	6	AT5G60980.1 | Symbols: NTF2 | | chr5:24543988-24546027 FORWARD LENGTH=459
MsG0480022298.01	down	0	1	0	0	0	0	0	0	1	AT3G59760.3 | Symbols: OASC, ATCS-C | ARABIDOPSIS THALIANA CYSTEINSYNTHASE-C, O-acetylserine (thiol) lyase isoform C | chr3:22072668-22075345 REVERSE LENGTH=430
MsG0480022320.01	down	0	0	0	0	0	0	1	0	1	AT4G14490.1 | Symbols: no symbol available | no full name available | chr4:8332414-8333574 REVERSE LENGTH=386
MsG0480022363.01	down	1	1	1	1	1	1	1	1	8	AT4G31700.1 | Symbols: RPS6, RPS6A, AtRPS6 | ribosomal protein S6 | chr4:15346306-15347714 REVERSE LENGTH=250
MsG0480022526.01	down	0	0	0	0	0	0	0	1	1	AT4G21430.1 | Symbols: JMJ28, B160 | | chr4:11407835-11412159 REVERSE LENGTH=927
MsG0480022580.01	down	0	0	1	0	0	0	0	0	1	AT4G33680.1 | Symbols: AGD2 | ABERRANT GROWTH AND DEATH 2, ARF-GAP domain 2 | chr4:16171847-16174630 REVERSE LENGTH=461
MsG0480022615.01	down	0	0	0	0	0	0	1	0	1	AT4G33650.1 | Symbols: DRP3A, NOXY15, ADL2, APEM1 | dynamin-related protein 3A, non responding to oxylipins 15, ARABIDOPSIS DYNAMIN-LIKE 2, ABERRANT PEROXISOME MORPHOLOGY 1 | chr4:16161073-16166587 FORWARD LENGTH=808
MsG0480022693.01	down	0	0	1	1	0	1	0	1	4	AT3G23390.1 | Symbols: RPL36aA | RPL36a A | chr3:8375427-8376224 FORWARD LENGTH=105
MsG0480022756.01	down	0	1	0	0	0	0	0	0	1	AT2G17270.1 | Symbols: MPT1, PHT3;3 | phosphate transporter 3;3, mitochondrial phosphate transporter 1 | chr2:7510456-7512118 FORWARD LENGTH=309
MsG0480022763.01	down	1	0	1	1	1	1	1	1	7	AT4G18240.1 | Symbols: SS4, ATSS4, SSIV | ARABIDOPSIS THALIANA STARCH SYNTHASE 4, starch synthase 4, STARCH SYNTHASE 4 | chr4:10082221-10087044 FORWARD LENGTH=1040
MsG0480022789.01	down	1	1	1	1	0	1	1	1	7	AT3G11510.1 | Symbols: no symbol available | no full name available | chr3:3623757-3624866 REVERSE LENGTH=150
MsG0480022855.01	down	0	0	0	0	0	0	0	1	1	AT2G36740.1 | Symbols: ATSWC2, SWC2 | | chr2:15407066-15409430 REVERSE LENGTH=365
MsG0480022910.01	down	1	1	1	1	0	1	1	1	7	AT2G43460.1 | Symbols: no symbol available | no full name available | chr2:18046285-18047292 REVERSE LENGTH=69
MsG0480022932.01	down	0	1	0	0	0	0	1	0	2	AT1G67590.1 | Symbols: no symbol available | no full name available | chr1:25333137-25334472 REVERSE LENGTH=347
MsG0480022955.01	down	1	0	1	1	0	1	0	1	5	AT1G67420.1 | Symbols: no symbol available | no full name available | chr1:25255411-25260358 FORWARD LENGTH=872
MsG0480022960.01	down	0	1	1	0	0	0	0	0	2	AT1G67350.1 | Symbols: no symbol available | no full name available | chr1:25235826-25236122 FORWARD LENGTH=98
MsG0480023009.01	down	0	1	1	0	0	0	0	0	2	AT1G31230.1 | Symbols: AK-HSDH I, AK-HSDH | ASPARTATE KINASE-HOMOSERINE DEHYDROGENASE, aspartate kinase-homoserine dehydrogenase i | chr1:11158744-11163055 REVERSE LENGTH=911
MsG0480023018.01	down	1	0	1	1	0	0	0	1	4	AT4G13940.1 | Symbols: MEE58, SAHH1, EMB1395, HOG1, SAH1, ATSAHH1 | EMBRYO DEFECTIVE 1395, HOMOLOGY-DEPENDENT GENE SILENCING 1, MATERNAL EFFECT EMBRYO ARREST 58, S-ADENOSYL-L-HOMOCYSTEIN HYDROLASE 1 | chr4:8054931-8056676 FORWARD LENGTH=485
MsG0480023064.01	down	1	0	1	0	0	0	0	0	2	AT5G19770.1 | Symbols: TUA3 | tubulin alpha-3 | chr5:6682761-6684474 REVERSE LENGTH=450
MsG0480023074.01	down	1	1	1	1	0	1	1	1	7	AT5G19760.1 | Symbols: no symbol available | no full name available | chr5:6679591-6681845 REVERSE LENGTH=298
MsG0480023093.01	down	1	1	1	1	0	1	1	1	7	AT3G60540.1 | Symbols: no symbol available | no full name available | chr3:22375132-22375377 REVERSE LENGTH=81
MsG0480023146.01	down	0	0	1	0	0	0	0	0	1	AT4G18060.1 | Symbols: SH3P3 | SH3 domain-containing protein 3 | chr4:10027668-10029662 REVERSE LENGTH=351
MsG0480023149.01	down	1	1	1	0	0	1	0	1	5	AT2G47110.1 | Symbols: UBI6, UBQ6, RPS27aB | UBIQUITIN EXTENSION PROTEIN 6, ubiquitin 6, Ribosomal protein S27aB | chr2:19344701-19345174 FORWARD LENGTH=157
MsG0480023158.01	down	1	1	1	1	0	1	1	1	7	AT3G20050.1 | Symbols: ATTCP-1, TCP-1, CCT1 | Chaperonin containing T-complex polypeptide-1 subunit 1, T-complex protein 1 alpha subunit | chr3:6998544-7002266 REVERSE LENGTH=545
MsG0480023179.01	down	1	0	0	0	0	0	1	0	2	AT2G44100.1 | Symbols: AT-GDI1, ATGDI1, GDI1 | guanosine nucleotide diphosphate dissociation inhibitor 1 | chr2:18241804-18244864 FORWARD LENGTH=445
MsG0480023361.01	down	0	0	0	0	0	1	0	0	1
MsG0480023380.01	down	1	1	1	1	1	1	1	1	8	AT1G74050.1 | Symbols: no symbol available | no full name available | chr1:27847256-27848680 REVERSE LENGTH=233
MsG0480023399.01	down	0	1	1	0	0	1	1	1	5	AT1G20580.1 | Symbols: SMD3B | | chr1:7128979-7130371 FORWARD LENGTH=131
MsG0480023467.01	down	1	0	1	0	0	1	0	1	4	AT2G13620.1 | Symbols: CHX15, ATCHX15 | cation/hydrogen exchanger 15, CATION/H+ EXCHANGER 15 | chr2:5678006-5680621 FORWARD LENGTH=821
MsG0480023492.01	down	0	0	0	0	0	1	0	0	1	AT4G12770.1 | Symbols: AUXILIN-LIKE2 | AUXILIN-LIKE2 | chr4:7506736-7511408 REVERSE LENGTH=891
MsG0480023531.01	down	0	1	0	0	0	0	0	0	1	AT2G30390.1 | Symbols: FC2, FC-II, ATFC-II | ferrochelatase 2 | chr2:12951242-12953985 REVERSE LENGTH=512
MsG0480023559.01	down	1	0	1	1	0	0	1	0	4	AT5G61970.1 | Symbols: no symbol available | no full name available | chr5:24888920-24893079 FORWARD LENGTH=605
MsG0480023596.01	down	1	1	0	1	1	1	1	1	7	AT5G50740.1 | Symbols: AtHMP52 | HEAVY METAL ASSOCIATED PROTEIN 52 | chr5:20635983-20637847 REVERSE LENGTH=283
MsG0480023672.01	down	0	0	0	0	1	1	1	0	3	AT4G23800.1 | Symbols: 3xHMG-box2 | 3xHigh Mobility Group-box2 | chr4:12390228-12392516 FORWARD LENGTH=456
MsG0480023688.01	down	1	0	0	0	0	0	1	1	3	AT4G11010.1 | Symbols: NDPK3 | nucleoside diphosphate kinase 3 | chr4:6732780-6734298 REVERSE LENGTH=238
MsG0480023725.01	down	0	1	0	0	0	1	0	0	2	AT5G42020.1 | Symbols: BIP2, BIP | luminal binding protein | chr5:16807697-16810480 REVERSE LENGTH=668
MsG0480023735.01	down	1	1	0	1	0	0	0	0	3	AT5G36110.1 | Symbols: CYP716A1 | "cytochrome P450, family 716, subfamily A, polypeptide 1" | chr5:14195377-14197613 FORWARD LENGTH=477
MsG0480023743.01	down	1	1	1	1	0	1	1	1	7	AT5G35360.1 | Symbols: CAC2 | acetyl Co-enzyme a carboxylase biotin carboxylase subunit | chr5:13584300-13588268 FORWARD LENGTH=537
MsG0480023769.01	down	1	1	1	1	0	0	1	1	6	AT4G29480.1 | Symbols: no symbol available | no full name available | chr4:14486265-14487257 REVERSE LENGTH=122
MsG0480023770.01	down	0	1	1	0	0	1	0	1	4	AT4G26220.1 | Symbols: CCoAOMT7 | caffeoyl coenzyme A ester O-methyltransferase 7 | chr4:13284179-13285146 FORWARD LENGTH=232
MsG0480023774.01	down	1	1	1	1	0	1	1	1	7	AT5G56730.1 | Symbols: no symbol available | no full name available | chr5:22946906-22952576 REVERSE LENGTH=1008
MsG0480023904.01	down	1	1	1	0	0	0	1	1	5	AT1G23190.1 | Symbols: PGM3 | phosphoglucomutase 3 | chr1:8219946-8224186 FORWARD LENGTH=583
MsG0480023931.01	down	1	1	1	1	0	1	1	1	7	AT2G21150.1 | Symbols: XCT | XAP5 CIRCADIAN TIMEKEEPER | chr2:9065397-9067921 FORWARD LENGTH=337
MsG0480023941.01	down	1	1	1	1	1	1	1	1	8	AT3G57490.1 | Symbols: no symbol available | no full name available | chr3:21279824-21280887 REVERSE LENGTH=276
MsG0480023959.01	down	0	0	1	0	0	0	0	0	1	AT1G14810.1 | Symbols: no symbol available | no full name available | chr1:5102684-5104633 REVERSE LENGTH=375
MsG0480023962.01	down	0	0	1	0	0	1	0	1	3	AT2G47640.2 | Symbols: no symbol available | no full name available | chr2:19537393-19538431 FORWARD LENGTH=108
MsG0480023970.01	down	1	1	1	1	0	1	1	1	7	AT2G09990.1 | Symbols: no symbol available | no full name available | chr2:3781442-3781882 FORWARD LENGTH=146
MsG0480023996.01	down	1	1	1	1	0	1	0	1	6	AT3G18130.1 | Symbols: RACK1C, RACK1C_AT | receptor for activated C kinase 1C | chr3:6211109-6212371 REVERSE LENGTH=326
MsG0580024036.01	down	0	1	1	1	0	1	1	0	5	AT4G38130.1 | Symbols: ATHDA19, HD1, HDA1, HDAC19, HDA19, RPD3A, ATHD1 | ARABIDOPSIS HISTONE DEACETYLASE 19, histone deacetylase 19, HISTONE DEACETYLASE 19, histone deacetylase 1, ARABIDOPSIS HISTONE DEACETYLASE 1 | chr4:17896493-17899057 REVERSE LENGTH=501
MsG0580024363.01	down	0	1	0	0	0	0	0	0	1	AT1G64200.1 | Symbols: VHA-E3 | vacuolar H+-ATPase subunit E isoform 3 | chr1:23828537-23830002 REVERSE LENGTH=237
MsG0580024369.01	down	1	1	1	1	1	1	1	1	8	AT4G25740.1 | Symbols: no symbol available | no full name available | chr4:13107488-13108751 REVERSE LENGTH=177
MsG0580024390.01	down	0	0	1	0	1	1	0	1	4	AT5G27120.1 | Symbols: no symbol available | no full name available | chr5:9541287-9543684 FORWARD LENGTH=533
MsG0580024481.01	down	1	1	1	1	0	1	1	1	7	AT3G60770.1 | Symbols: no symbol available | no full name available | chr3:22460525-22461656 REVERSE LENGTH=151
MsG0580024490.01	down	1	1	1	1	0	1	1	1	7	AT1G62740.1 | Symbols: Hop2 | Hop2 | chr1:23231026-23233380 FORWARD LENGTH=571
MsG0580024514.01	down	0	1	1	0	0	1	0	1	4	AT5G47490.3 | Symbols: no symbol available | no full name available | chr5:19264675-19269221 FORWARD LENGTH=1061
MsG0580024536.01	down	0	0	0	0	0	1	0	0	1	AT5G05210.2 | Symbols: no symbol available | no full name available | chr5:1548398-1549534 FORWARD LENGTH=378
MsG0580024540.01	down	0	0	1	0	0	1	0	0	2	AT2G32060.1 | Symbols: no symbol available | no full name available | chr2:13639228-13640104 REVERSE LENGTH=144
MsG0580024738.01	down	1	1	1	1	1	1	1	1	8	AT3G49910.1 | Symbols: no symbol available | no full name available | chr3:18504311-18504751 FORWARD LENGTH=146
MsG0580024754.01	down	0	0	1	0	0	0	0	0	1	AT1G07830.1 | Symbols: no symbol available | no full name available | chr1:2422549-2423392 FORWARD LENGTH=144
MsG0580024773.01	down	0	0	1	0	0	0	0	0	1	AT4G37450.1 | Symbols: ATAGP18, AGP18 | arabinogalactan protein 18 | chr4:17605926-17606734 REVERSE LENGTH=209
MsG0580024781.01	down	0	1	0	0	0	0	0	0	1	AT5G67320.1 | Symbols: HOS15, OLI1 | high expression of osmotically responsive genes 15, OLIGOCELLULA1 | chr5:26857268-26860974 FORWARD LENGTH=613
MsG0580024894.01	down	1	1	1	0	0	1	1	1	6	AT5G07090.1 | Symbols: no symbol available | no full name available | chr5:2202410-2203805 FORWARD LENGTH=262
MsG0580024954.01	down	0	1	0	0	0	0	0	0	1	AT5G66750.1 | Symbols: CHR1, DDM1, SOM4, CHA1, SOM1, CHR01, ATDDM1 | chromatin remodeling 1, CHROMATIN REMODELING 1, DECREASED DNA METHYLATION 1, SOMNIFEROUS 1 | chr5:26649050-26652869 FORWARD LENGTH=764
MsG0580025073.01	down	1	1	1	1	1	1	1	1	8	AT4G36130.1 | Symbols: no symbol available | no full name available | chr4:17097613-17098656 FORWARD LENGTH=258
MsG0580025203.01	down	1	1	1	1	0	1	0	0	5	AT5G66005.3 | Symbols: no symbol available | no full name available | chr5:26397864-26399123 REVERSE LENGTH=192
MsG0580025348.01	down	1	1	1	1	0	1	1	1	7	AT3G49010.1 | Symbols: BBC1, RSU2, ATBBC1 | 40S RIBOSOMAL PROTEIN, breast basic conserved 1 | chr3:18166971-18168047 REVERSE LENGTH=206
MsG0580025400.01	down	0	1	1	1	0	0	1	0	4	AT1G31970.1 | Symbols: STRS1, RH5 | STRESS RESPONSE SUPPRESSOR 1 | chr1:11479921-11482707 FORWARD LENGTH=537
MsG0580025408.01	down	0	0	1	0	0	1	1	0	3	AT4G19006.1 | Symbols: no symbol available | no full name available | chr4:10409349-10411347 REVERSE LENGTH=386
MsG0580025446.01	down	0	0	1	0	0	0	0	0	1	AT1G32210.1 | Symbols: ATDAD1 | DEFENDER AGAINST APOPTOTIC DEATH 1 | chr1:11606047-11607652 REVERSE LENGTH=115
MsG0580025588.01	down	0	0	1	0	0	0	0	0	1	AT5G65620.2 | Symbols: OOP, TOP1 | thimet metalloendopeptidase 1, organellar oligopeptidase | chr5:26221909-26225784 FORWARD LENGTH=805
MsG0580025750.01	down	1	1	1	1	0	1	1	1	7	AT2G47110.1 | Symbols: UBI6, UBQ6, RPS27aB | UBIQUITIN EXTENSION PROTEIN 6, ubiquitin 6, Ribosomal protein S27aB | chr2:19344701-19345174 FORWARD LENGTH=157
MsG0580025759.01	down	1	1	1	0	0	1	0	0	4	AT5G14670.1 | Symbols: ATARFA1B, ARFA1B | ADP-ribosylation factor A1B | chr5:4729319-4730495 FORWARD LENGTH=188
MsG0580025783.01	down	0	0	0	0	0	1	0	0	1	AT1G60200.1 | Symbols: RBM25 | RNA-binding protein 25 | chr1:22200882-22205241 REVERSE LENGTH=899
MsG0580025820.01	down	1	1	1	1	0	1	1	1	7	AT5G26830.1 | Symbols: no symbol available | no full name available | chr5:9437351-9441568 FORWARD LENGTH=709
MsG0580026029.01	down	0	1	0	0	0	1	0	1	3	AT1G27090.1 | Symbols: no symbol available | no full name available | chr1:9404041-9406098 REVERSE LENGTH=420
MsG0580026529.01	down	0	0	1	0	0	0	0	1	2	AT3G08900.1 | Symbols: RGP, RGP3 | reversibly glycosylated polypeptide 3 | chr3:2708347-2709714 REVERSE LENGTH=362
MsG0580027043.01	down	1	0	1	0	0	1	1	1	5	AT4G04190.1 | Symbols: no symbol available | no full name available | chr4:2024873-2026330 FORWARD LENGTH=184
MsG0580027476.01	down	0	0	0	0	0	1	0	0	1	AT4G08500.1 | Symbols: MEKK1, ARAKIN, ATMEKK1, MAPKKK8 | MAPK/ERK kinase kinase 1 | chr4:5404272-5407062 REVERSE LENGTH=608
MsG0580027884.01	down	0	0	1	0	0	0	0	0	1	AT1G78300.1 | Symbols: GRF2, 14-3-3OMEGA, GF14 OMEGA | general regulatory factor 2, 14-3-3 PROTEIN G-BOX FACTOR14 OMEGA | chr1:29461883-29463052 FORWARD LENGTH=259
MsG0580028118.01	down	1	0	1	0	0	1	0	1	4	AT3G52930.1 | Symbols: AtFBA8, FBA8 | fructose-bisphosphate aldolase 8 | chr3:19627383-19628874 REVERSE LENGTH=358
MsG0580028561.01	down	0	1	1	0	0	0	1	0	3	AT1G06960.1 | Symbols: U2BL | U2B-LIKE | chr1:2135930-2137533 FORWARD LENGTH=229
MsG0580028893.01	down	1	1	1	1	0	1	1	0	6	AT3G03250.1 | Symbols: AtUGP1, UGP, UGP1 | UDP-glucose pyrophosphorylase, UDP-GLUCOSE PYROPHOSPHORYLASE 1 | chr3:749761-754014 REVERSE LENGTH=469
MsG0580028924.01	down	0	0	1	0	0	0	0	0	1	AT5G37690.1 | Symbols: no symbol available | no full name available | chr5:14973610-14976115 REVERSE LENGTH=356
MsG0580028925.01	down	0	0	0	0	0	0	0	1	1	AT1G66330.1 | Symbols: no symbol available | no full name available | chr1:24729880-24732144 REVERSE LENGTH=417
MsG0580029132.01	down	1	1	1	1	1	1	1	1	8	AT1G07070.1 | Symbols: no symbol available | no full name available | chr1:2168652-2169703 FORWARD LENGTH=112
MsG0580029168.01	down	1	1	1	1	1	1	1	1	8	AT3G09200.1 | Symbols: no symbol available | no full name available | chr3:2823364-2825020 REVERSE LENGTH=320
MsG0580029284.01	down	0	1	1	0	0	1	0	0	3	AT5G48760.1 | Symbols: no symbol available | no full name available | chr5:19771315-19772686 REVERSE LENGTH=206
MsG0580029498.01	down	0	0	1	0	0	0	0	0	1	AT5G08420.1 | Symbols: no symbol available | no full name available | chr5:2713555-2716064 FORWARD LENGTH=391
MsG0580029502.01	down	1	1	1	1	0	1	1	1	7	AT3G11830.1 | Symbols: CCT7 | Chaperonin containing T-complex polypeptide-1 subunit 7 | chr3:3732734-3736156 FORWARD LENGTH=557
MsG0580029548.01	down	1	1	0	0	0	1	0	1	4	AT3G43810.1 | Symbols: ZBF3, CAM7, AtCAM7 | calmodulin 7, Z-box Binding Factor 3 | chr3:15664619-15666355 REVERSE LENGTH=149
MsG0580029702.01	down	1	1	1	1	1	1	1	1	8	AT2G34480.1 | Symbols: L18aB, RPL18aB | | chr2:14532916-14534161 REVERSE LENGTH=178
MsG0580029703.01	down	1	1	1	1	1	1	1	1	8	AT2G34480.1 | Symbols: L18aB, RPL18aB | | chr2:14532916-14534161 REVERSE LENGTH=178
MsG0580029810.01	down	1	0	0	0	0	1	0	1	3	AT5G55040.1 | Symbols: BRD13 | bromodomain-containing protein 13 | chr5:22327727-22331703 REVERSE LENGTH=916
MsG0580029868.01	down	0	1	1	0	0	0	0	0	2	AT4G26760.1 | Symbols: MAP65-2 | microtubule-associated protein 65-2 | chr4:13478834-13481300 REVERSE LENGTH=578
MsG0580030003.01	down	1	1	1	1	1	1	1	1	8	AT5G56030.1 | Symbols: HSP81-2, HSP90.2, AtHsp90.2, ERD8, HSP81.2 | EARLY-RESPONSIVE TO DEHYDRATION 8, heat shock protein 81-2, heat shock protein 81.2, HEAT SHOCK PROTEIN 90.2, HEAT SHOCK PROTEIN 90.2 | chr5:22686923-22689433 FORWARD LENGTH=699
MsG0580030007.01	down	1	0	1	1	0	1	0	1	5	AT3G49910.1 | Symbols: no symbol available | no full name available | chr3:18504311-18504751 FORWARD LENGTH=146
MsG0580030141.01	down	1	1	1	0	0	1	0	0	4	AT2G04780.1 | Symbols: FLA7 | FASCICLIN-like arabinoogalactan 7 | chr2:1677488-1678252 FORWARD LENGTH=254
MsG0580030162.01	down	1	1	1	1	0	0	1	0	5	AT5G48230.2 | Symbols: EMB1276, ACAT2, AACT2 | acetoacetyl-CoA thiolase 2, EMBRYO DEFECTIVE 1276, Acetoacetyl-CoA thiolase 2 | chr5:19552570-19555122 REVERSE LENGTH=403
MsG0680030293.01	down	0	1	0	0	0	0	0	0	1	AT1G09760.1 | Symbols: U2A' | U2 small nuclear ribonucleoprotein A | chr1:3159476-3161603 REVERSE LENGTH=249
MsG0680030719.01	down	0	0	0	0	0	1	0	0	1	AT3G01310.1 | Symbols: VIH2, VIP1, AtVIP1 | VIP homolog2, Arabidopsis homolog of yeast Vip1 1, VIP1 homolog 1 | chr3:94343-101603 REVERSE LENGTH=1056
MsG0680030721.01	down	0	0	1	0	0	0	0	0	1	AT3G01280.1 | Symbols: VDAC1, ATVDAC1 | ARABIDOPSIS THALIANA VOLTAGE DEPENDENT ANION CHANNEL 1, voltage dependent anion channel 1 | chr3:85754-87612 FORWARD LENGTH=276
MsG0680030865.01	down	1	0	1	0	0	0	0	0	2	AT5G15350.1 | Symbols: AtENODL17, ENODL17 | early nodulin-like protein 17 | chr5:4985184-4986154 REVERSE LENGTH=172
MsG0680030968.01	down	1	1	1	1	0	1	1	0	6	AT5G15610.1 | Symbols: no symbol available | no full name available | chr5:5079579-5081929 FORWARD LENGTH=442
MsG0680031368.01	down	1	1	1	1	0	1	1	1	7	AT1G48830.1 | Symbols: no symbol available | no full name available | chr1:18059854-18060935 REVERSE LENGTH=191
MsG0680031376.01	down	1	1	1	1	0	1	0	1	6	AT1G07920.1 | Symbols: ELONGATION FACTOR-TU FAMILY | | chr1:2455559-2457001 FORWARD LENGTH=449
MsG0680031377.01	down	0	0	1	0	0	0	0	0	1	AT1G07920.1 | Symbols: ELONGATION FACTOR-TU FAMILY | | chr1:2455559-2457001 FORWARD LENGTH=449
MsG0680031446.01	down	1	1	1	1	0	0	1	1	6	AT3G27240.1 | Symbols: Cyc1-1 | | chr3:10056144-10058370 REVERSE LENGTH=307
MsG0680031616.01	down	0	0	0	0	0	0	1	0	1	AT3G03680.1 | Symbols: MCTP14 | multiple C2 domain and transmembrane region protein 14 | chr3:907624-910677 FORWARD LENGTH=1017
MsG0680031654.01	down	0	1	0	0	0	0	0	0	1	AT3G23880.1 | Symbols: no symbol available | no full name available | chr3:8622061-8623155 REVERSE LENGTH=364
MsG0680031740.01	down	0	0	0	0	1	0	0	0	1
MsG0680031763.01	down	1	1	1	1	0	1	1	1	7	AT1G36240.1 | Symbols: RPL30A | | chr1:13614890-13616233 FORWARD LENGTH=112
MsG0680031843.01	down	0	0	0	0	0	1	0	1	2	AT5G52882.1 | Symbols: no symbol available | no full name available | chr5:21434155-21438362 REVERSE LENGTH=829
MsG0680031962.01	down	1	1	1	1	0	1	1	1	7	AT1G48830.1 | Symbols: no symbol available | no full name available | chr1:18059854-18060935 REVERSE LENGTH=191
MsG0680032060.01	down	1	0	1	0	0	1	1	1	5	AT1G76880.1 | Symbols: DF1 | | chr1:28865594-28867931 FORWARD LENGTH=603
MsG0680032430.01	down	0	0	1	0	0	1	0	1	3	AT2G30060.1 | Symbols: no symbol available | no full name available | chr2:12827035-12828551 FORWARD LENGTH=217
MsG0680032631.01	down	0	0	0	0	0	1	0	0	1	AT5G23950.1 | Symbols: no symbol available | no full name available | chr5:8082789-8083448 FORWARD LENGTH=219
MsG0680032770.01	down	1	1	1	1	0	1	1	1	7	AT3G53740.2 | Symbols: no symbol available | no full name available | chr3:19913921-19914813 REVERSE LENGTH=112
MsG0680032771.01	down	1	0	0	0	1	1	0	0	3	AT4G25600.1 | Symbols: no symbol available | no full name available | chr4:13060712-13062359 FORWARD LENGTH=291
MsG0680034841.01	down	0	1	1	0	0	0	0	0	2	AT1G48410.1 | Symbols: ICU9, AGO1, AtAGO1 | ARGONAUTE 1 | chr1:17886285-17891892 REVERSE LENGTH=1048
MsG0680034906.01	down	0	1	1	0	0	0	1	0	3	AT1G34130.1 | Symbols: STT3B | staurosporin and temperature sensitive 3-like b | chr1:12430000-12432985 FORWARD LENGTH=735
MsG0680035045.01	down	0	1	0	0	0	0	0	0	1
MsG0680035306.01	down	0	1	1	0	0	0	1	0	3	AT1G18070.1 | Symbols: EF-1alpha | | chr1:6214236-6218211 REVERSE LENGTH=532
MsG0680035602.01	down	1	0	1	0	0	0	0	0	2	AT3G25800.2 | Symbols: PP2AA2, PDF1, PR 65 | protein phosphatase 2A subunit A2 | chr3:9423036-9425783 REVERSE LENGTH=544
MsG0680035611.01	down	1	1	1	1	0	1	1	1	7	AT1G48830.1 | Symbols: no symbol available | no full name available | chr1:18059854-18060935 REVERSE LENGTH=191
MsG0680035776.01	down	0	1	1	1	0	0	0	0	3	AT1G69770.1 | Symbols: CMT3 | chromomethylase 3 | chr1:26248496-26253519 REVERSE LENGTH=839
MsG0680035848.01	down	1	1	1	1	0	1	1	1	7	AT4G26220.1 | Symbols: CCoAOMT7 | caffeoyl coenzyme A ester O-methyltransferase 7 | chr4:13284179-13285146 FORWARD LENGTH=232
MsG0780035919.01	down	0	0	0	1	0	0	1	0	2	AT5G50850.1 | Symbols: MAB1 | MACCI-BOU | chr5:20689671-20692976 FORWARD LENGTH=363
MsG0780035930.01	down	0	0	0	0	0	1	0	0	1	AT5G13170.1 | Symbols: SAG29, SWEET15, AtSWEET15 | senescence-associated gene 29 | chr5:4181331-4183171 REVERSE LENGTH=292
MsG0780036015.01	down	1	1	1	1	1	1	1	1	8	AT3G02530.1 | Symbols: CCT6-2 | Chaperonin containing T-complex polypeptide-1 subunit 6-2 | chr3:528806-532457 REVERSE LENGTH=535
MsG0780036022.01	down	0	0	1	0	0	0	1	0	2	AT5G38470.1 | Symbols: RAD23D | RADIATION SENSITIVE23D | chr5:15404720-15407500 FORWARD LENGTH=378
MsG0780036177.01	down	0	0	1	0	0	1	0	0	2	AT3G01280.1 | Symbols: VDAC1, ATVDAC1 | ARABIDOPSIS THALIANA VOLTAGE DEPENDENT ANION CHANNEL 1, voltage dependent anion channel 1 | chr3:85754-87612 FORWARD LENGTH=276
MsG0780036240.01	down	1	1	1	1	0	1	1	1	7	AT5G39785.1 | Symbols: no symbol available | no full name available | chr5:15929257-15932215 FORWARD LENGTH=606
MsG0780036252.01	down	1	1	0	0	0	1	0	1	4	AT1G74670.1 | Symbols: GASA6 | GA-stimulated Arabidopsis 6 | chr1:28053378-28053893 FORWARD LENGTH=101
MsG0780036310.01	down	0	0	0	0	0	0	1	0	1	AT3G01120.1 | Symbols: AtCYS1, CGS, AtCGS1, CGS1, MTO1 | CYSTATHIONINE GAMMA-SYNTHASE 1, CYSTATHIONINE GAMMA-SYNTHASE, A. thaliana cystathionine gamma-synthetase 1, METHIONINE OVERACCUMULATION 1 | chr3:39234-41865 REVERSE LENGTH=563
MsG0780036546.01	down	0	0	1	0	0	0	0	0	1	AT1G74230.1 | Symbols: ORRM4, GR-RBP5, RBGA2 | RNA-binding glycine-rich protein A2, Organelle RNA Recognition Motif-containing4, glycine-rich RNA-binding protein 5 | chr1:27915346-27916857 FORWARD LENGTH=289
MsG0780036547.01	down	0	1	1	0	0	1	0	1	4	AT5G61030.1 | Symbols: GR-RBP3, RBGA7, ORRM3 | glycine-rich RNA-binding protein 3, RNA-binding glycine-rich protein A7 | chr5:24560870-24562152 FORWARD LENGTH=309
MsG0780036638.01	down	1	0	0	1	0	0	1	0	3	AT5G15650.1 | Symbols: MUR5, ATRGP2, RGP2 | MURUS 5, REVERSIBLY GLYCOSYLATED POLYPEPTIDE 2, reversibly glycosylated polypeptide 2 | chr5:5092203-5094093 FORWARD LENGTH=360
MsG0780036697.01	down	0	1	1	0	0	0	1	0	3	AT3G14290.1 | Symbols: PAE2 | 20S proteasome alpha subunit E2 | chr3:4764364-4766381 FORWARD LENGTH=237
MsG0780036773.01	down	0	0	0	0	0	1	0	0	1	AT1G67230.1 | Symbols: CRWN1, KAKU2, LINC1, AtLINC1 | (Japanese for nucleus) 2, CROWDED NUCLEI 1, LITTLE NUCLEI1 | chr1:25151561-25156032 REVERSE LENGTH=1132
MsG0780036822.01	down	0	0	1	0	0	1	0	0	2	AT1G36240.1 | Symbols: RPL30A | | chr1:13614890-13616233 FORWARD LENGTH=112
MsG0780036859.01	down	1	1	1	1	0	0	1	1	6	AT1G10840.1 | Symbols: TIF3H1 | translation initiation factor 3 subunit H1 | chr1:3607885-3610299 REVERSE LENGTH=337
MsG0780036877.01	down	0	0	1	1	0	0	1	1	4	AT5G13100.1 | Symbols: no symbol available | no full name available | chr5:4156789-4158235 FORWARD LENGTH=354
MsG0780036966.01	down	1	1	1	1	0	1	1	1	7	AT3G12580.1 | Symbols: HSP70, ATHSP70, HSC70-4 | ARABIDOPSIS HEAT SHOCK PROTEIN 70, heat shock protein 70 | chr3:3991487-3993689 REVERSE LENGTH=650
MsG0780036995.01	down	1	0	0	1	1	1	1	0	5	AT3G09440.1 | Symbols: no symbol available | no full name available | chr3:2903434-2905632 REVERSE LENGTH=649
MsG0780037097.01	down	1	0	1	1	0	1	1	1	6	AT2G47610.1 | Symbols: no symbol available | no full name available | chr2:19529854-19531401 FORWARD LENGTH=257
MsG0780037290.01	down	1	1	1	1	0	1	1	1	7	AT3G06680.1 | Symbols: no symbol available | no full name available | chr3:2114402-2114877 REVERSE LENGTH=83
MsG0780037360.01	down	1	0	1	0	0	0	1	1	4	AT5G40580.1 | Symbols: PBB2 | 20S proteasome beta subunit PBB2 | chr5:16248511-16250451 REVERSE LENGTH=274
MsG0780038049.01	down	0	0	1	0	0	0	0	0	1	AT2G45030.1 | Symbols: no symbol available | no full name available | chr2:18572411-18576756 FORWARD LENGTH=754
MsG0780038383.01	down	1	1	1	1	0	1	1	1	7	AT2G44480.4 | Symbols: BGLU17 | beta glucosidase 17 | chr2:18359687-18362240 FORWARD LENGTH=394
MsG0780038393.01	down	0	0	0	1	0	0	1	1	3	AT2G05990.1 | Symbols: MOD1, ENR1 | MOSAIC DEATH 1, ENOYL-ACP REDUCTASE 1 | chr2:2322876-2324867 FORWARD LENGTH=390
MsG0780038400.01	down	1	1	1	1	0	1	1	1	7	AT5G59240.1 | Symbols: no symbol available | no full name available | chr5:23902626-23903670 REVERSE LENGTH=210
MsG0780038565.01	down	0	0	0	0	0	0	1	0	1	AT3G16840.1 | Symbols: no symbol available | no full name available | chr3:5738020-5743042 REVERSE LENGTH=826
MsG0780038566.01	down	0	0	1	0	0	0	0	0	1	AT5G60990.1 | Symbols: RH10 | RNA HELICASE10 | chr5:24546601-24549148 REVERSE LENGTH=456
MsG0780038587.01	down	1	1	1	1	0	1	1	1	7	AT5G48760.1 | Symbols: no symbol available | no full name available | chr5:19771315-19772686 REVERSE LENGTH=206
MsG0780038645.01	down	0	1	0	0	0	0	0	0	1	AT1G80750.1 | Symbols: RPL7A | | chr1:30349052-30350434 FORWARD LENGTH=247
MsG0780038866.01	down	0	1	0	0	0	0	0	0	1	AT2G39800.1 | Symbols: P5CS1, ATP5CS | delta1-pyrroline-5-carboxylate synthase 1 | chr2:16598516-16602939 REVERSE LENGTH=717
MsG0780038892.01	down	0	0	1	0	0	0	0	0	1	AT2G37860.3 | Symbols: RE, LCD1 | LOWER CELL DENSITY 1, RETICULATA | chr2:15856952-15858793 FORWARD LENGTH=432
MsG0780039155.01	down	0	0	0	0	0	1	0	0	1	AT2G38040.1 | Symbols: CAC3 | acetyl Co-enzyme a carboxylase carboxyltransferase alpha subunit | chr2:15917612-15920749 FORWARD LENGTH=769
MsG0780039189.01	down	0	1	1	0	0	0	1	0	3	AT5G20890.1 | Symbols: CCT2 | Chaperonin containing T-complex polypeptide-1 subunit 2 | chr5:7087020-7089906 REVERSE LENGTH=527
MsG0780039271.01	down	0	0	1	0	0	1	0	0	2	AT3G51800.1 | Symbols: ATG2, EBP1, ATEBP1, G2p | A. THALIANA ERBB-3 BINDING PROTEIN 1, ERBB-3 BINDING PROTEIN 1 | chr3:19211261-19213568 REVERSE LENGTH=392
MsG0780039272.01	down	0	1	0	0	0	0	1	0	2	AT1G52930.1 | Symbols: atBRX1-2 | Arabidopsis homologue of yeast Brx1 2 | chr1:19711261-19713103 FORWARD LENGTH=320
MsG0780039497.01	down	0	1	0	0	0	0	0	0	1	AT2G45540.1 | Symbols: BCHC2 | Beach-Domain Homolog C2 | chr2:18757881-18772229 REVERSE LENGTH=2946
MsG0780039515.01	down	0	0	0	0	0	1	0	0	1	AT3G60900.1 | Symbols: FLA10 | FASCICLIN-like arabinogalactan-protein 10 | chr3:22499573-22500841 REVERSE LENGTH=422
MsG0780039582.01	down	1	0	1	0	0	0	1	0	3	AT1G09780.1 | Symbols: iPGAM1 | "2,3-biphosphoglycerate-independent phosphoglycerate mutase 1" | chr1:3165550-3167812 REVERSE LENGTH=557
MsG0780039633.01	down	0	1	1	1	1	1	1	0	6	AT5G27700.1 | Symbols: EVR1L1, RPS21C | EVERSHED1-LIKE 1 | chr5:9807541-9808048 REVERSE LENGTH=82
MsG0780039668.01	down	0	1	1	0	0	1	0	0	3	AT4G36130.1 | Symbols: no symbol available | no full name available | chr4:17097613-17098656 FORWARD LENGTH=258
MsG0780039768.01	down	1	0	0	0	0	0	0	0	1	AT1G01490.1 | Symbols: AtHMP01 | Heavy Metal Protein 1 | chr1:180401-182066 REVERSE LENGTH=177
MsG0780039774.01	down	0	0	1	0	0	0	0	0	1	AT1G01470.1 | Symbols: LEA14, LSR3, AtLEA14, LEA1 | LIGHT STRESS-REGULATED 3, Arabidopsis thaliana Late Embryogenesis abundant 14, LATE EMBRYOGENESIS ABUNDANT 14 | chr1:172295-172826 REVERSE LENGTH=151
MsG0780039842.01	down	1	1	1	1	0	0	1	0	5	AT5G16390.1 | Symbols: CAC1-A, CAC1A, CAC1, BCCP1, BCCP, BCCP-1 | chloroplastic acetylcoenzyme A carboxylase 1, BIOTIN CARBOXYL CARRIER PROTEIN, BIOTIN CARBOXYL-CARRIER PROTEIN 1 | chr5:5361098-5363020 REVERSE LENGTH=280
MsG0780039846.01	down	0	1	1	0	0	0	1	0	3	AT1G65270.1 | Symbols: no symbol available | no full name available | chr1:24241855-24244504 FORWARD LENGTH=292
MsG0780039848.01	down	1	1	1	1	0	1	1	1	7	AT1G65290.1 | Symbols: mtACP2 | mitochondrial acyl carrier protein 2 | chr1:24249088-24250366 REVERSE LENGTH=126
MsG0780039874.01	down	1	1	1	1	0	1	1	0	6	AT4G10040.1 | Symbols: CYTC-2 | cytochrome c-2 | chr4:6277083-6278281 FORWARD LENGTH=112
MsG0780039884.01	down	1	0	0	0	0	0	0	0	1	AT4G38510.5 | Symbols: AtVAB2, VAB2 | V-ATPase B subunit 2 | chr4:18011155-18014897 REVERSE LENGTH=494
MsG0780039937.01	down	1	0	1	1	0	1	0	1	5	AT4G16830.1 | Symbols: AtRGGA | | chr4:9470621-9472308 FORWARD LENGTH=355
MsG0780040044.01	down	0	0	1	0	0	0	0	0	1	AT3G26810.1 | Symbols: AFB2 | auxin signaling F-box 2 | chr3:9868342-9870464 FORWARD LENGTH=575
MsG0780040054.01	down	1	1	1	1	0	1	1	1	7	AT5G14040.1 | Symbols: MPT3, PHT3;1 | phosphate transporter 3;1, mitochondrial phosphate transporter 3 | chr5:4531059-4532965 REVERSE LENGTH=375
MsG0780040064.01	down	0	1	0	0	0	0	0	0	1	AT5G13980.1 | Symbols: no symbol available | no full name available | chr5:4508626-4514334 FORWARD LENGTH=1024
MsG0780040071.01	down	1	0	1	1	0	0	1	0	4	AT5G13430.1 | Symbols: RISP | Rieske FeS protein | chr5:4305414-4307399 REVERSE LENGTH=272
MsG0780040160.01	down	0	1	0	0	0	0	0	0	1	AT3G03950.2 | Symbols: ECT1 | evolutionarily conserved C-terminal region 1 | chr3:1021502-1023767 FORWARD LENGTH=424
MsG0780040174.01	down	1	1	1	1	0	1	1	1	7	AT3G03920.1 | Symbols: no symbol available | no full name available | chr3:1009123-1010379 REVERSE LENGTH=202
MsG0780040182.01	down	1	0	0	0	1	1	0	1	4
MsG0780040208.01	down	0	0	0	0	1	0	0	0	1
MsG0780040230.01	down	1	1	1	1	0	1	1	1	7	AT5G17920.1 | Symbols: ATCIMS, METS1, ATMETS, ATMS1 | COBALAMIN-INDEPENDENT METHIONINE SYNTHASE, methionine synthesis 1, 5-methyltetrahydropteroyltriglutamate homocysteine methyltransferase 1 | chr5:5935771-5939195 FORWARD LENGTH=765
MsG0780040295.01	down	0	0	1	0	0	0	0	0	1	AT5G05080.1 | Symbols: ATUBC22, UBC22 | ubiquitin-conjugating enzyme 22 | chr5:1498727-1499972 REVERSE LENGTH=251
MsG0780040365.01	down	1	1	1	1	0	1	0	1	6	AT5G12250.1 | Symbols: TUB6 | beta-6 tubulin | chr5:3961317-3962971 REVERSE LENGTH=449
MsG0780040488.01	down	0	0	0	0	0	0	0	1	1	AT2G41740.1 | Symbols: VLN2, ATVLN2 | villin 2 | chr2:17410962-17416878 REVERSE LENGTH=976
MsG0780040511.01	down	0	1	0	0	0	0	0	0	1	AT2G41830.1 | Symbols: EFOP2 | EFR3 OF PLANT 2 | chr2:17450431-17456453 REVERSE LENGTH=1025
MsG0780040532.01	down	0	1	1	0	0	0	0	0	2	AT3G57610.1 | Symbols: ADSS | adenylosuccinate synthase | chr3:21334519-21336603 REVERSE LENGTH=490
MsG0780040559.01	down	1	1	1	1	1	1	1	1	8	AT3G47370.1 | Symbols: no symbol available | no full name available | chr3:17453671-17454437 REVERSE LENGTH=122
MsG0780040586.01	down	0	0	0	0	0	0	0	1	1	AT5G09810.1 | Symbols: AtACT7, ACT7 | actin 7 | chr5:3052809-3054220 FORWARD LENGTH=377
MsG0780040620.01	down	0	1	1	1	1	0	0	0	4	AT1G54690.1 | Symbols: H2AXB, HTA3, G-H2AX, GAMMA-H2AX | histone H2A 3, GAMMA H2AX, gamma histone variant H2AX | chr1:20414607-20415206 REVERSE LENGTH=142
MsG0780040705.01	down	0	0	1	1	0	0	0	0	2	AT2G30620.2 | Symbols: H1.2, HON2 | Histone 1.2 | chr2:13045360-13046267 FORWARD LENGTH=202
MsG0780040756.01	down	1	1	1	1	0	1	1	1	7	AT2G20490.1 | Symbols: NOP10, EDA27 | EMBRYO SAC DEVELOPMENT ARREST 27 | chr2:8831897-8832723 FORWARD LENGTH=64
MsG0780040782.01	down	1	1	1	1	1	1	1	1	8	AT1G04480.1 | Symbols: no symbol available | no full name available | chr1:1216110-1217257 FORWARD LENGTH=140
MsG0780040793.01	down	1	0	1	1	0	1	1	0	5	AT1G04080.1 | Symbols: PRP39a, PRP39 | | chr1:1051803-1056550 FORWARD LENGTH=768
MsG0780040847.01	down	0	1	0	0	0	1	1	0	3	AT3G12580.1 | Symbols: HSP70, ATHSP70, HSC70-4 | ARABIDOPSIS HEAT SHOCK PROTEIN 70, heat shock protein 70 | chr3:3991487-3993689 REVERSE LENGTH=650
MsG0780040848.01	down	1	1	1	1	1	1	1	1	8	AT3G12580.1 | Symbols: HSP70, ATHSP70, HSC70-4 | ARABIDOPSIS HEAT SHOCK PROTEIN 70, heat shock protein 70 | chr3:3991487-3993689 REVERSE LENGTH=650
MsG0780040856.01	down	1	1	1	1	1	1	1	1	8	AT5G51200.2 | Symbols: EMB3142, EDS4 | ENHANCED DISEASE SUCEPTIBILITY4, EMBRYO DEFECTIVE 3142 | chr5:20804926-20819408 FORWARD LENGTH=1863
MsG0780040859.01	down	0	0	1	1	0	0	0	0	2	AT3G53650.1 | Symbols: HTB6 | | chr3:19889358-19889774 FORWARD LENGTH=138
MsG0780040897.01	down	0	1	0	0	0	0	0	0	1	AT5G02880.2 | Symbols: UPL4 | ubiquitin-protein ligase 4 | chr5:662643-668667 FORWARD LENGTH=1486
MsG0780040900.01	down	1	1	1	1	0	1	1	1	7	AT2G37080.3 | Symbols: ICR2, RIP2, RIP3 | interactor of constitutively active ROP2, ROP interactive partner 2, ROP interactive partner 3 | chr2:15581565-15584057 REVERSE LENGTH=581
MsG0780041012.01	down	0	1	0	0	0	0	0	0	1	AT3G54640.1 | Symbols: TRP3, TSA1 | TRYPTOPHAN-REQUIRING 3, tryptophan synthase alpha chain | chr3:20223331-20225303 REVERSE LENGTH=312
MsG0780041014.01	down	0	0	1	0	0	0	0	0	1	AT2G21170.2 | Symbols: TIM, PDTPI | triosephosphate isomerase, PLASTID ISOFORM TRIOSE PHOSPHATE ISOMERASE | chr2:9071047-9073106 REVERSE LENGTH=306
MsG0780041058.01	down	1	1	1	0	0	1	0	1	5	AT2G36620.1 | Symbols: RPL24A | ribosomal protein L24 | chr2:15350548-15351819 REVERSE LENGTH=164
MsG0780041076.01	down	1	1	1	0	0	1	0	1	5	AT2G36530.1 | Symbols: LOS2, ENO2 | LOW EXPRESSION OF OSMOTICALLY RESPONSIVE GENES 2, enolase 2 | chr2:15321081-15323786 REVERSE LENGTH=444
MsG0780041223.01	down	1	1	1	1	1	1	1	1	8	AT1G07070.1 | Symbols: no symbol available | no full name available | chr1:2168652-2169703 FORWARD LENGTH=112
MsG0780041224.01	down	1	1	1	1	0	1	1	1	7	AT1G07070.1 | Symbols: no symbol available | no full name available | chr1:2168652-2169703 FORWARD LENGTH=112
MsG0780041244.01	down	1	1	1	1	0	1	1	1	7	AT3G58580.1 | Symbols: AtCCR4b | | chr3:21660866-21663697 REVERSE LENGTH=603
MsG0780041295.01	down	1	1	1	0	0	1	1	1	6	AT1G02860.1 | Symbols: NLA, SYG1, BAH1 | nitrogen limitation adaptation, BENZOIC ACID HYPERSENSITIVE 1 | chr1:635474-637083 FORWARD LENGTH=335
MsG0780041311.01	down	1	0	1	0	0	1	1	1	5	AT5G27850.1 | Symbols: RPL18C | | chr5:9873169-9874297 FORWARD LENGTH=187
MsG0780041332.01	down	0	0	0	0	0	0	0	1	1	AT4G02230.1 | Symbols: no symbol available | no full name available | chr4:979391-980640 REVERSE LENGTH=208
MsG0780041372.01	down	0	1	1	1	0	0	1	1	5	AT3G62360.2 | Symbols: no symbol available | no full name available | chr3:23073020-23080455 REVERSE LENGTH=1197
MsG0780041461.01	down	0	1	1	0	0	0	1	1	4	AT3G49010.1 | Symbols: BBC1, RSU2, ATBBC1 | 40S RIBOSOMAL PROTEIN, breast basic conserved 1 | chr3:18166971-18168047 REVERSE LENGTH=206
MsG0780041462.01	down	1	1	1	1	1	1	1	1	8
MsG0780041476.01	down	0	0	1	0	0	0	0	0	1	AT1G09390.1 | Symbols: no symbol available | no full name available | chr1:3031264-3033415 FORWARD LENGTH=370
MsG0780041498.01	down	1	0	0	0	1	1	0	1	4	AT3G05670.1 | Symbols: no symbol available | no full name available | chr3:1653888-1657022 FORWARD LENGTH=883
MsG0780041522.01	down	1	1	1	1	0	1	1	1	7	AT3G05560.1 | Symbols: no symbol available | no full name available | chr3:1614641-1615204 FORWARD LENGTH=124
MsG0780041548.01	down	1	0	1	1	0	0	1	0	4	AT3G05420.2 | Symbols: ACBP4, AtACBP4 | acyl-CoA binding protein 4 | chr3:1561880-1567047 FORWARD LENGTH=669
MsG0780041790.01	down	1	1	1	1	0	1	0	1	6	AT1G01100.3 | Symbols: RPP1A, RPP1.1 | 60S acidic ribosomal protein P1-1, RPP1 co-orthologous gene 1 | chr1:50284-50954 REVERSE LENGTH=96
MsG0880041941.01	down	1	1	1	1	0	1	1	1	7	AT4G09320.1 | Symbols: ATNDK1, NDPK1, NDK1 | nucleoside diphosphate kinase 1 | chr4:5923484-5924366 FORWARD LENGTH=149
MsG0880041967.01	down	1	1	1	1	1	1	1	1	8	AT3G10950.1 | Symbols: no symbol available | no full name available | chr3:3423893-3424566 FORWARD LENGTH=92
MsG0880042064.01	down	0	0	0	0	0	0	1	0	1	AT1G16700.1 | Symbols: no symbol available | no full name available | chr1:5710012-5711694 FORWARD LENGTH=222
MsG0880042125.01	down	1	0	1	0	0	1	0	1	4	AT3G25230.1 | Symbols: FKBP62, ROF1, ATFKBP62 | rotamase FKBP 1, FK506 BINDING PROTEIN 62 | chr3:9188257-9191137 FORWARD LENGTH=551
MsG0880042214.01	down	0	1	0	0	0	0	0	0	1	AT3G25220.1 | Symbols: FKBP15-1 | FK506-binding protein 15 kD-1 | chr3:9182691-9184463 FORWARD LENGTH=153
MsG0880042517.01	down	1	1	1	1	0	1	1	1	7	AT4G29410.1 | Symbols: no symbol available | no full name available | chr4:14468439-14469964 REVERSE LENGTH=143
MsG0880042551.01	down	0	0	1	0	0	0	0	0	1	AT3G13750.1 | Symbols: BGAL1 | beta galactosidase 1, beta-galactosidase 1 | chr3:4511192-4515756 FORWARD LENGTH=847
MsG0880042592.01	down	0	0	1	0	0	0	0	0	1	AT3G13882.1 | Symbols: no symbol available | no full name available | chr3:4574600-4575852 FORWARD LENGTH=147
MsG0880042894.01	down	1	1	1	1	0	1	1	1	7	AT4G00800.1 | Symbols: SETH5, VPS8 | vacuolar protein sorting 8 | chr4:337114-345581 REVERSE LENGTH=1913
MsG0880042896.01	down	1	1	1	1	0	1	1	1	7	AT5G67090.1 | Symbols: SBT1.9 | Subtilisin-like protease 1.9 | chr5:26774111-26776321 REVERSE LENGTH=736
MsG0880043021.01	down	0	1	0	0	0	0	0	0	1	AT2G46420.1 | Symbols: no symbol available | no full name available | chr2:19054891-19056830 FORWARD LENGTH=363
MsG0880043076.01	down	1	1	1	1	0	1	1	1	7	AT3G25520.1 | Symbols: RPL5A, ATL5, PGY3, OLI5 | ribosomal protein L5, RIBOSOMAL PROTEIN L5 A, PIGGYBACK3, OLIGOCELLULA 5 | chr3:9269573-9271327 REVERSE LENGTH=301
MsG0880043095.01	down	1	1	1	1	0	1	1	1	7	AT4G23630.1 | Symbols: BTI1, RTN1, RTNLB1 | VIRB2-interacting protein 1, reticulon 1, Reticulan like protein B1 | chr4:12318070-12319574 FORWARD LENGTH=275
MsG0880043495.01	down	0	0	0	0	0	0	0	1	1	AT5G13490.1 | Symbols: AAC2 | ADP/ATP carrier 2 | chr5:4336034-4337379 FORWARD LENGTH=385
MsG0880043517.01	down	1	1	1	1	0	1	1	1	7	AT4G18100.1 | Symbols: no symbol available | no full name available | chr4:10035715-10036475 REVERSE LENGTH=133
MsG0880043770.01	down	1	1	1	1	0	1	1	1	7	AT5G61170.1 | Symbols: no symbol available | no full name available | chr5:24611158-24612202 FORWARD LENGTH=143
MsG0880044035.01	down	0	0	1	1	0	1	1	1	5	AT2G42740.1 | Symbols: RPL16A | ribosomal protein large subunit 16A | chr2:17791794-17792946 FORWARD LENGTH=182
MsG0880044204.01	down	1	1	1	1	0	1	1	0	6	AT5G07090.1 | Symbols: no symbol available | no full name available | chr5:2202410-2203805 FORWARD LENGTH=262
MsG0880044455.01	down	1	0	0	0	0	0	0	0	1	AT3G15020.1 | Symbols: mMDH2 | mitochondrial malate dehydrogenase 2 | chr3:5056139-5057941 FORWARD LENGTH=341
MsG0880044711.01	down	0	0	1	0	0	0	0	0	1	AT1G26880.1 | Symbols: no symbol available | no full name available | chr1:9315640-9316681 REVERSE LENGTH=120
MsG0880044719.01	down	0	0	1	0	0	0	0	0	1	AT1G26850.1 | Symbols: no symbol available | no full name available | chr1:9301146-9303432 REVERSE LENGTH=616
MsG0880045251.01	down	0	1	1	0	0	0	1	0	3	AT3G14390.1 | Symbols: DAPDC1 | meso-diaminopimelate decarboxylase 1 | chr3:4806771-4808954 FORWARD LENGTH=484
MsG0880045658.01	down	1	1	0	1	1	1	1	1	7	AT2G44710.4 | Symbols: no symbol available | no full name available | chr2:18433457-18436629 FORWARD LENGTH=724
MsG0880045707.01	down	0	0	1	0	0	0	0	0	1	AT3G51010.1 | Symbols: no symbol available | no full name available | chr3:18946880-18948048 REVERSE LENGTH=188
MsG0880045754.01	down	1	1	1	1	0	1	1	1	7	AT5G41020.1 | Symbols: no symbol available | no full name available | chr5:16425883-16427649 REVERSE LENGTH=588
MsG0880045836.01	down	0	0	1	0	0	0	0	0	1	AT2G15790.1 | Symbols: CYP40, SQN | CYCLOPHILIN 40, SQUINT | chr2:6878144-6880743 REVERSE LENGTH=361
MsG0880045864.01	down	1	0	0	0	0	1	0	1	3	AT3G50370.1 | Symbols: no symbol available | no full name available | chr3:18676436-18683863 REVERSE LENGTH=2156
MsG0880045943.01	down	0	1	0	0	0	0	0	0	1	AT4G37450.1 | Symbols: ATAGP18, AGP18 | arabinogalactan protein 18 | chr4:17605926-17606734 REVERSE LENGTH=209
MsG0880045958.01	down	0	1	0	0	0	0	0	0	1	AT4G37450.1 | Symbols: ATAGP18, AGP18 | arabinogalactan protein 18 | chr4:17605926-17606734 REVERSE LENGTH=209
MsG0880046027.01	down	1	1	1	1	1	1	1	1	8	AT4G37820.1 | Symbols: no symbol available | no full name available | chr4:17785692-17787290 FORWARD LENGTH=532
MsG0880046069.01	down	0	0	1	0	0	0	0	0	1	AT1G26850.1 | Symbols: no symbol available | no full name available | chr1:9301146-9303432 REVERSE LENGTH=616
MsG0880046140.01	down	0	1	0	0	0	0	0	0	1
MsG0880046177.01	down	0	0	1	0	0	1	0	1	3	AT4G00100.1 | Symbols: RPS13, RPS13A, PFL2, ATRPS13A | ribosomal protein S13A, POINTED FIRST LEAF 2 | chr4:37172-38123 FORWARD LENGTH=151
MsG0880046187.01	down	0	0	1	0	0	1	0	0	2	AT4G22670.1 | Symbols: AtHip1, HIP1, TPR11 | HSP70-interacting protein 1, tetratricopeptide repeat 11 | chr4:11918236-11920671 FORWARD LENGTH=441
MsG0880046243.01	down	1	1	1	1	0	1	1	1	7	AT1G56110.1 | Symbols: NOP56 | homolog of nucleolar protein NOP56 | chr1:20984544-20986893 REVERSE LENGTH=522
MsG0880046247.01	down	1	1	1	0	0	0	0	1	4	AT3G04120.1 | Symbols: GAPC1, GAPC, GAPC-1 | GLYCERALDEHYDE-3-PHOSPHATE DEHYDROGENASE C SUBUNIT, glyceraldehyde-3-phosphate dehydrogenase C subunit 1 | chr3:1081077-1083131 FORWARD LENGTH=338
MsG0880046253.01	down	1	1	1	0	0	1	1	0	5	AT4G24820.1 | Symbols: no symbol available | no full name available | chr4:12790471-12792599 REVERSE LENGTH=387
MsG0880046321.01	down	0	0	0	0	1	0	0	1	2	AT5G66540.1 | Symbols: no symbol available | no full name available | chr5:26556653-26559310 REVERSE LENGTH=524
MsG0880046354.01	down	0	1	1	1	0	0	1	0	4	AT5G40200.1 | Symbols: DegP9, DEG9 | degradation of periplasmic proteins 9, DegP protease 9 | chr5:16070402-16073101 FORWARD LENGTH=592
MsG0880046444.01	down	1	1	1	1	0	1	1	1	7	AT5G39850.1 | Symbols: no symbol available | no full name available | chr5:15950053-15951171 FORWARD LENGTH=197
MsG0880046486.01	down	1	1	1	1	0	1	1	1	7	AT1G13950.1 | Symbols: EIF5A, ELF5A-1, EIF-5A, ATELF5A-1 | EUKARYOTIC ELONGATION FACTOR 5A, EUKARYOTIC ELONGATION FACTOR 5A-1, eukaryotic elongation factor 5A-1 | chr1:4773631-4774668 FORWARD LENGTH=158
MsG0880046529.01	down	0	0	1	0	0	0	0	0	1	AT1G18650.2 | Symbols: PDCB3 | plasmodesmata callose-binding protein 3 | chr1:6419356-6420413 REVERSE LENGTH=131
MsG0880046538.01	down	0	1	1	0	0	1	0	0	3	AT1G74210.1 | Symbols: AtGDPD5, GDPD5 | glycerophosphodiester phosphodiesterase 5 | chr1:27910396-27912785 FORWARD LENGTH=392
MsG0880046539.01	down	0	1	1	0	0	0	1	0	3	AT5G08060.1 | Symbols: no symbol available | no full name available | chr5:2580588-2580983 FORWARD LENGTH=131
MsG0880046631.01	down	0	0	1	0	0	0	0	0	1	AT5G08180.1 | Symbols: no symbol available | no full name available | chr5:2631843-2633374 REVERSE LENGTH=156
MsG0880046752.01	down	0	1	0	0	0	0	0	0	1	AT5G20080.1 | Symbols: no symbol available | no full name available | chr5:6782708-6786360 FORWARD LENGTH=328
MsG0880046790.01	down	0	0	0	0	0	1	0	0	1	AT3G15790.1 | Symbols: ATMBD11, MBD11 | methyl-CPG-binding domain 11 | chr3:5343209-5344386 FORWARD LENGTH=254
MsG0880046844.01	down	0	1	1	0	0	1	0	0	3
MsG0880046850.01	down	1	1	1	1	0	1	1	1	7	AT1G15690.1 | Symbols: AtVHP1;1, AtAVP1, ATAVP3, AVP-3, AVP1, FUGU5, VHP1 | ARABIDOPSIS THALIANA V-PPASE 3, FUGU 5 | chr1:5399115-5402185 FORWARD LENGTH=770
MsG0880046859.01	down	0	1	1	0	0	0	0	0	2	AT3G51700.1 | Symbols: no symbol available | no full name available | chr3:19179443-19181145 REVERSE LENGTH=344
MsG0880046879.01	down	1	1	1	1	0	1	1	1	7	AT3G48930.1 | Symbols: EMB1080 | embryo defective 1080 | chr3:18141017-18142189 REVERSE LENGTH=160
MsG0880046933.01	down	1	0	1	1	0	1	1	1	6	AT1G07770.1 | Symbols: RPS15A | ribosomal protein S15A | chr1:2408413-2409065 REVERSE LENGTH=130
MsG0880046945.01	down	0	0	1	0	0	0	0	0	1	AT1G31690.1 | Symbols: CuAOalpha2 | COPPER AMINE OXIDASE ALPHA 2 | chr1:11343980-11347767 FORWARD LENGTH=677
MsG0880046991.01	down	0	0	0	0	0	1	0	1	2	AT4G25050.1 | Symbols: ACP4, AtACP4 | acyl carrier protein 4 | chr4:12870178-12871024 FORWARD LENGTH=137
MsG0880047001.01	down	1	1	0	0	0	0	0	0	2	AT5G18620.2 | Symbols: CHR17 | chromatin remodeling factor17 | chr5:6196190-6202058 REVERSE LENGTH=1072
MsG0880047082.01	down	0	1	1	1	0	0	0	0	3	AT4G27090.1 | Symbols: RPL14B | | chr4:13594104-13595187 REVERSE LENGTH=134
MsG0880047093.01	down	1	1	0	1	1	1	1	1	7	AT5G24580.3 | Symbols: AtHMP47, HIPP09 | HEAVY METAL ASSOCIATED PROTEIN 47 | chr5:8410394-8412087 REVERSE LENGTH=316
MsG0880047285.01	down	0	1	0	0	0	0	0	0	1	AT3G43520.1 | Symbols: no symbol available | no full name available | chr3:15406088-15407699 FORWARD LENGTH=240
MsG0880047310.01	down	0	1	1	1	0	0	1	0	4	AT4G33250.1 | Symbols: EIF3K, TIF3K1, ATTIF3K1 | eukaryotic translation initiation factor 3K | chr4:16039066-16040617 REVERSE LENGTH=226
MsG0880047403.01	down	1	0	1	0	0	1	0	1	4	AT5G56900.3 | Symbols: no symbol available | no full name available | chr5:23019750-23022304 REVERSE LENGTH=503
MsG0880047426.01	down	1	1	1	0	0	1	0	1	5	AT4G24920.1 | Symbols: no symbol available | no full name available | chr4:12820257-12820665 REVERSE LENGTH=69
MsG0880047482.01	down	0	0	1	0	0	0	0	0	1	AT5G57490.1 | Symbols: ATVDAC4, VDAC4 | voltage dependent anion channel 4, ARABIDOPSIS THALIANA VOLTAGE DEPENDENT ANION CHANNEL 4 | chr5:23283895-23285335 REVERSE LENGTH=274
MsG0880047582.01	down	1	1	1	1	0	1	1	1	7	AT5G57870.2 | Symbols: eIFiso4G1 | eukaryotic translation Initiation Factor isoform 4G1 | chr5:23439755-23443433 FORWARD LENGTH=776
MsG0880047641.01	down	1	1	1	1	0	0	1	0	5	AT1G11650.2 | Symbols: RBP45B, ATRBP45B | | chr1:3914895-3917941 FORWARD LENGTH=405
MsG0880047645.01	down	1	1	1	1	0	0	1	0	5	AT4G04720.1 | Symbols: AtCPK21, CPK21 | calcium-dependent protein kinase 21 | chr4:2394817-2397631 REVERSE LENGTH=531
MsG0880047704.01	down	1	0	0	1	1	1	0	1	5
MsG0880047779.01	down	1	1	1	1	0	0	1	1	6
