# Supplementary material for: Single-nucleus RNA-seq and ATAC-seq analyses provide molecular insights into cadmium-stress response in alfalfa roots
Source: Hortic Res. 2026 Apr 6;13(8):uhag117. doi: 10.1093/hr/uhag117 (PMC13392044; doi:10.1093/hr/uhag117)
Supplement: Web_Material_uhag117 [file web_material_uhag117.zip › Table S6 .xlsx]

## Sheet: Endodermis_merged
Table S6 Clustering of gene expression patterns in the endodermis based on pseudotime analysis.
gene_short_name	pval	qval	Cluster	description
MsG0280006908.01	0	0	3	NA
MsG0680031740.01	3.10767291234144e-321	1.50053961869124e-317	3	NA
MsG0680032771.01	9.59910555662993e-307	3.08995207867917e-303	3	ShKT domain(IPR003582)|Oxoglutarate/iron-dependent dioxygenase(IPR005123)|Prolyl 4-hydroxylase, alpha subunit(IPR006620)
MsG0780041015.01	1.5252997878438e-128	3.68245501280189e-125	3	Major intrinsic protein(IPR000425)|Major intrinsic protein, conserved site(IPR022357)|Aquaporin-like(IPR023271)
MsG0780036252.01	1.82961438024944e-91	3.53371721401376e-88	3	Gibberellin regulated protein(IPR003854)
MsG0880046027.01	2.35388293295774e-85	3.78857458059548e-82	3	NA
MsG0780038735.01	5.7152642952027e-74	7.88461532839606e-71	1	Metallothionein, family 15, plant(IPR000347)
MsG0780040182.01	1.37716011807815e-55	1.66240440753509e-52	2	NA
MsG0880047645.01	3.84778981895764e-52	4.12867847574154e-49	3	Plant peroxidase(IPR000823)|Haem peroxidase, plant/fungal/bacterial(IPR002016)|Haem peroxidase(IPR010255)
MsG0880047093.01	1.19656416990263e-50	1.15552201887497e-47	2	Heavy metal-associated domain, HMA(IPR006121)|Heavy metal-associated domain superfamily(IPR036163)
MsG0480021530.01	5.73882729928787e-49	5.03816865720209e-46	1	RNA recognition motif domain(IPR000504)|Nucleotide-binding alpha-beta plait domain superfamily(IPR012677)|NUCL, RNA recognition motif 1(IPR034349)|RNA-binding domain superfamily(IPR035979)
MsG0380014537.01	4.06458709475465e-45	3.27097646450381e-42	2	DEK, C-terminal(IPR014876)
MsG0880047704.01	5.19321894755869e-38	3.85776272127494e-35	3	NA
MsG0780041810.01	4.05206529860224e-32	2.7950567563287e-29	2	O-methyltransferase, family 2(IPR001077)|Plant methyltransferase dimerisation(IPR012967)|O-methyltransferase COMT-type(IPR016461)|S-adenosyl-L-methionine-dependent methyltransferase(IPR029063)|Winged helix-like DNA-binding domain superfamily(IPR036388)|Winged helix DNA-binding domain superfamily(IPR036390)
MsG0380017858.01	1.73901407654884e-31	1.11957726248214e-28	3	Tubulin(IPR000217)|Beta tubulin(IPR002453)|Tubulin/FtsZ, GTPase domain(IPR003008)|Tubulin/FtsZ, C-terminal(IPR008280)|Beta tubulin, autoregulation binding site(IPR013838)|Tubulin, conserved site(IPR017975)|Tubulin/FtsZ, 2-layer sandwich domain(IPR018316)|Tubulin, C-terminal(IPR023123)|Tubulin/FtsZ, GTPase domain superfamily(IPR036525)|Tubulin/FtsZ, C-terminal domain superfamily(IPR037103)
MsG0480021288.01	7.41248487657591e-30	4.47389790331835e-27	1	Nop domain(IPR002687)|NOP5, N-terminal(IPR012974)|NOSIC(IPR012976)|Helix hairpin bin domain superfamily(IPR029012)|Nop domain superfamily(IPR036070)
MsG0780040230.01	4.88144844241649e-29	2.77294985931859e-26	3	Cobalamin-independent methionine synthase MetE, C-terminal/archaeal(IPR002629)|Cobalamin-independent methionine synthase(IPR006276)|Cobalamin-independent methionine synthase MetE, N-terminal(IPR013215)|UROD/MetE-like superfamily(IPR038071)
MsG0080049160.01	9.25088546685617e-28	4.96310005296833e-25	3	ATPase, F1/V1/A1 complex, alpha/beta subunit, nucleotide-binding domain(IPR000194)|ATP synthase, alpha subunit, C-terminal(IPR000793)|ATPase, F1/V1/A1 complex, alpha/beta subunit, N-terminal domain(IPR004100)|ATP synthase, F1 complex, alpha subunit(IPR005294)|ATPase, alpha/beta subunit, nucleotide-binding domain, active site(IPR020003)|ATP synthase subunit alpha, N-terminal domain-like superfamil…
MsG0480020051.01	6.2825672197217e-26	3.19319745478171e-23	3	NA
MsG0180005982.01	2.79252747673179e-23	1.34837189213995e-20	3	Protein kinase domain(IPR000719)|Serine/threonine-protein kinase, active site(IPR008271)|Protein kinase-like domain superfamily(IPR011009)
MsG0480018573.01	4.01569364880012e-23	1.8466454079268e-20	1	Ferritin/DPS protein domain(IPR008331)|Ferritin-like superfamily(IPR009078)|Ferritin-like(IPR012347)|Ferritin, conserved site(IPR014034)
MsG0280011128.01	2.57876472248286e-20	1.13196049659168e-17	3	Plant peroxidase(IPR000823)|Haem peroxidase, plant/fungal/bacterial(IPR002016)|Haem peroxidase(IPR010255)|Peroxidases heam-ligand binding site(IPR019793)|Secretory peroxidase(IPR033905)
MsG0780041076.01	4.325246072674e-20	1.81603918799186e-17	3	Enolase(IPR000941)|Enolase, conserved site(IPR020809)|Enolase, C-terminal TIM barrel domain(IPR020810)|Enolase, N-terminal(IPR020811)|Enolase-like, N-terminal(IPR029017)|Enolase-like, C-terminal domain superfamily(IPR036849)
MsG0480021234.01	4.52030476061407e-20	1.81885762805209e-17	2	BURP domain(IPR004873)
MsG0480023735.01	7.26251607555182e-20	2.80536470966416e-17	3	Cytochrome P450(IPR001128)|Cytochrome P450, B-class(IPR002397)|Cytochrome P450, conserved site(IPR017972)|Cytochrome P450 superfamily(IPR036396)
MsG0480023497.01	7.29201166125394e-19	2.7084214081819e-16	1	NAC domain(IPR003441)|NAC domain superfamily(IPR036093)
MsG0680030641.01	5.52607106844445e-18	1.97649141881363e-15	1	Cytochrome P450(IPR001128)|Cytochrome P450, E-class, group I(IPR002401)|Cytochrome P450, conserved site(IPR017972)|Cytochrome P450 superfamily(IPR036396)
MsG0280007506.01	6.1724776687529e-18	2.12884345882667e-15	2	Heavy metal-associated domain, HMA(IPR006121)|Heavy metal-associated domain superfamily(IPR036163)
MsG0280011028.01	1.0717939818538e-17	3.56907395957316e-15	3	Triosephosphate isomerase(IPR000652)|Aldolase-type TIM barrel(IPR013785)|Triosephosphate isomerase, active site(IPR020861)|Triosephosphate isomerase superfamily(IPR035990)
MsG0280009666.01	1.67635465073773e-17	5.39618562072474e-15	2	Elongation factor EFG, domain V-like(IPR000640)|Transcription factor, GTP-binding domain(IPR000795)|Translation elongation factor EFTu-like, domain 2(IPR004161)|Small GTP-binding protein domain(IPR005225)|Translation elongation factor EFG/EF2, domain IV(IPR005517)|Translation protein, beta-barrel domain superfamily(IPR009000)|Ribosomal protein S5 domain 2-type fold, subgroup(IPR014721)|Ribosomal …
MsG0780036995.01	2.53332748233368e-17	7.89172370867624e-15	3	Heat shock protein 70 family(IPR013126)
MsG0680030613.01	3.02182362464462e-17	9.11929710724783e-15	3	Haem peroxidase(IPR010255)|Haem peroxidase, animal type(IPR019791)|Alpha-dioxygenase(IPR034815)|Haem peroxidase domain superfamily, animal type(IPR037120)
MsG0880045658.01	4.04682496464514e-17	1.18424814192661e-14	3	RNA recognition motif domain(IPR000504)|Nucleotide-binding alpha-beta plait domain superfamily(IPR012677)|RNA-binding domain superfamily(IPR035979)
MsG0380016463.01	6.64659677293566e-17	1.88782897165411e-14	1	Alcohol dehydrogenase, zinc-type, conserved site(IPR002328)|GroES-like superfamily(IPR011032)|Alcohol dehydrogenase, C-terminal(IPR013149)|Alcohol dehydrogenase, N-terminal(IPR013154)|NAD(P)-binding domain superfamily(IPR036291)
MsG0580027678.01	1.05840195030139e-16	2.92028218116015e-14	2	ATP-dependent Clp protease proteolytic subunit(IPR001907)|ClpP, Ser active site(IPR018215)|Clp protease proteolytic subunit /Translocation-enhancing protein TepA(IPR023562)|ClpP/crotonase-like domain superfamily(IPR029045)|ClpP, histidine active site(IPR033135)
MsG0780041556.01	1.13705585902192e-16	3.05015234182631e-14	1	PLAT/LH2 domain(IPR001024)|Chalcone/stilbene synthase, N-terminal(IPR001099)|Lipoxygenase, plant(IPR001246)|Chalcone/stilbene synthase, C-terminal(IPR012328)|Lipoxygenase, C-terminal(IPR013819)|Thiolase-like(IPR016039)|Chalcone/stilbene synthase, active site(IPR018088)|Lipoxygenase, iron binding site(IPR020833)|Lipoxygenase, conserved site(IPR020834)|Lipoxygenase, domain 3(IPR027433)|Lipoxigenase…
MsG0280009432.01	1.46526572795022e-16	3.82434354995007e-14	2	NAC domain(IPR003441)|NAC domain superfamily(IPR036093)
MsG0480023725.01	2.41190940395486e-16	6.12942345105055e-14	2	Heat shock protein 70 family(IPR013126)|Heat shock protein 70, conserved site(IPR018181)|Heat shock protein 70kD, peptide-binding domain superfamily(IPR029047)|Heat shock protein 70kD, C-terminal domain superfamily(IPR029048)
MsG0580028893.01	3.67252679060888e-16	9.09374133766922e-14	3	UDPGP family(IPR002618)|Nucleotide-diphospho-sugar transferases(IPR029044)|Ribonuclease H superfamily(IPR036397)
MsG0480020621.01	3.86481535161634e-16	9.33063046263975e-14	3	NAD-dependent epimerase/dehydratase(IPR001509)|NAD(P)-binding domain superfamily(IPR036291)
MsG0380015373.01	6.34736526203854e-16	1.4950367398904e-13	1	Nitronate monooxygenase(IPR004136)|Aldolase-type TIM barrel(IPR013785)
MsG0680034061.01	1.37853938912584e-15	3.16965592399719e-13	1	ATP-dependent RNA helicase DEAD-box, conserved site(IPR000629)|Helicase, C-terminal(IPR001650)|DEAD/DEAH box helicase domain(IPR011545)|GUCT(IPR012562)|Helicase superfamily 1/2, ATP-binding domain(IPR014001)|P-loop containing nucleoside triphosphate hydrolase(IPR027417)|RNA-binding domain superfamily(IPR035979)
MsG0880046947.01	2.22719533841487e-15	5.00186636815636e-13	1	RNA polymerase I specific transcription initiation factor RRN3(IPR007991)
MsG0580024986.01	5.72944430056356e-15	1.25748280933051e-12	1	NmrA-like domain(IPR008030)|NAD(P)-binding domain superfamily(IPR036291)
MsG0180001294.01	6.6455086594849e-15	1.42612615832546e-12	3	NA
MsG0580030141.01	8.50186610638213e-15	1.78483741281157e-12	3	FAS1 domain(IPR000782)|FAS1 domain superfamily(IPR036378)
MsG0280011277.01	2.08971436222437e-14	4.29369608425547e-12	3	Major intrinsic protein(IPR000425)|K Homology domain, type 1(IPR004088)|Tetratricopeptide-like helical domain superfamily(IPR011990)|Protein kinase A anchor protein, nuclear localisation signal domain(IPR019510)|Major intrinsic protein, conserved site(IPR022357)|Aquaporin-like(IPR023271)|Pentacotripeptide-repeat region of PRORP(IPR033443)|K Homology domain, type 1 superfamily(IPR036612)
MsG0480021335.01	2.16345203317148e-14	4.35259505923688e-12	3	V-ATPase proteolipid subunit(IPR000245)|NAD-dependent epimerase/dehydratase(IPR001509)|V-ATPase proteolipid subunit C-like domain(IPR002379)|Epimerase family protein SDR39U1(IPR010099)|V-ATPase proteolipid subunit C, eukaryotic(IPR011555)|Domain of unknown function DUF1731(IPR013549)|F/V-ATP synthase subunit C superfamily(IPR035921)|NAD(P)-binding domain superfamily(IPR036291)
MsG0780039768.01	2.54312752332919e-14	5.01203724342653e-12	3	Heavy metal-associated domain, HMA(IPR006121)
MsG0280008551.01	4.83359957268729e-14	9.21768817301907e-12	1	Sucrose synthase(IPR000368)|Glycosyl transferase, family 1(IPR001296)|Sucrose synthase, plant/cyanobacteria(IPR012820)
MsG0080048597.01	4.86799313269103e-14	9.21768817301907e-12	1	Thiamine pyrophosphate enzyme, C-terminal TPP-binding(IPR011766)|Thiamine pyrophosphate enzyme, central domain(IPR012000)|Thiamine pyrophosphate enzyme, N-terminal TPP-binding domain(IPR012001)|Thiamine pyrophosphate (TPP)-dependent enzyme(IPR012110)|DHS-like NAD/FAD-binding domain superfamily(IPR029035)|Thiamin diphosphate-binding fold(IPR029061)
MsG0180005741.01	6.39561259910329e-14	1.18773905518347e-11	3	Tubulin(IPR000217)|Alpha tubulin(IPR002452)|Tubulin/FtsZ, GTPase domain(IPR003008)|Tubulin/FtsZ, C-terminal(IPR008280)|Tubulin, conserved site(IPR017975)|Tubulin/FtsZ, 2-layer sandwich domain(IPR018316)|Tubulin, C-terminal(IPR023123)|Tubulin/FtsZ, GTPase domain superfamily(IPR036525)|Tubulin/FtsZ, C-terminal domain superfamily(IPR037103)
MsG0780036822.01	7.21677656763023e-14	1.31495115686047e-11	1	Ribosomal protein L7Ae/L30e/S12e/Gadd45(IPR004038)|Ribosomal protein L30e, conserved site(IPR022991)|50S ribosomal protein L30e-like(IPR029064)
MsG0280007055.01	1.64237683705816e-13	2.93711724360568e-11	1	Ribosomal protein S11(IPR001971)|Ribosomal S11, conserved site(IPR018102)|Ribosomal protein S11 superfamily(IPR036967)
MsG0580029158.01	1.91565958868651e-13	3.36354993599011e-11	3	Major intrinsic protein(IPR000425)|Major intrinsic protein, conserved site(IPR022357)|Aquaporin-like(IPR023271)
MsG0280009442.01	2.40508480329114e-13	4.14748284738973e-11	3	ATP-grasp fold, succinyl-CoA synthetase-type(IPR013650)|Succinyl-CoA synthetase-like(IPR016102)|ATP-citrate synthase, citrate-binding domain(IPR032263)
MsG0780040365.01	3.90352476116351e-13	6.61339274009755e-11	3	Tubulin(IPR000217)|Beta tubulin(IPR002453)|Tubulin/FtsZ, GTPase domain(IPR003008)|Tubulin/FtsZ, C-terminal(IPR008280)|Tubulin, conserved site(IPR017975)|Tubulin/FtsZ, 2-layer sandwich domain(IPR018316)|Tubulin, C-terminal(IPR023123)|Tubulin/FtsZ, GTPase domain superfamily(IPR036525)|Tubulin/FtsZ, C-terminal domain superfamily(IPR037103)
MsG0680031377.01	4.36980473174204e-13	7.2757248783505e-11	1	Transcription factor, GTP-binding domain(IPR000795)|Translation elongation factor EFTu/EF1A, C-terminal(IPR004160)|Translation elongation factor EFTu-like, domain 2(IPR004161)|Translation elongation factor EF1A, eukaryotic/archaeal(IPR004539)|Translation protein, beta-barrel domain superfamily(IPR009000)|Translation elongation factor EF1A/initiation factor IF2gamma, C-terminal(IPR009001)|P-loop c…
MsG0880047211.01	8.36988600732284e-13	1.36996591818164e-10	1	SANT/Myb domain(IPR001005)|Homeobox-like domain superfamily(IPR009057)
MsG0780036697.01	1.1847130908024e-12	1.90679571964647e-10	3	Proteasome, subunit alpha/beta(IPR001353)|Nucleophile aminohydrolases, N-terminal(IPR029055)
MsG0580030162.01	1.53924965779177e-12	2.436808843491e-10	3	Thiolase(IPR002155)|Thiolase-like(IPR016039)|Thiolase, active site(IPR020610)|Thiolase, conserved site(IPR020613)|Thiolase, N-terminal(IPR020616)|Thiolase, C-terminal(IPR020617)
MsG0880042727.01	2.17298850421572e-12	3.38460483632438e-10	3	Germin(IPR001929)|Cupin 1(IPR006045)|RmlC-like cupin domain superfamily(IPR011051)|RmlC-like jelly roll fold(IPR014710)
MsG0280006364.01	3.52785821349677e-12	5.40770266154576e-10	2	NA
MsG0780040174.01	3.93091249980463e-12	5.93137843915832e-10	1	H/ACA ribonucleoprotein complex, subunit Gar1/Naf1(IPR007504)|Translation protein, beta-barrel domain superfamily(IPR009000)|H/ACA ribonucleoprotein complex, subunit Gar1(IPR021154)|H/ACA RNP complex subunit Gar1/Naf1, Cbf5-binding domain(IPR038664)
MsG0280006855.01	5.24743190988188e-12	7.79606922365067e-10	1	Thiamine pyrophosphate enzyme, C-terminal TPP-binding(IPR011766)|Thiamine pyrophosphate enzyme, central domain(IPR012000)|Thiamine pyrophosphate enzyme, N-terminal TPP-binding domain(IPR012001)|Thiamine pyrophosphate (TPP)-dependent enzyme(IPR012110)|DHS-like NAD/FAD-binding domain superfamily(IPR029035)|Thiamin diphosphate-binding fold(IPR029061)
MsG0580024129.01	6.01701114523632e-12	8.80398130750714e-10	1	S-adenosyl-L-methionine-dependent methyltransferase(IPR029063)
MsG0180006064.01	6.59469827971482e-12	9.50522407271732e-10	3	ATPase, F1/V1/A1 complex, alpha/beta subunit, nucleotide-binding domain(IPR000194)|ATPase, alpha/beta subunit, nucleotide-binding domain, active site(IPR020003)|P-loop containing nucleoside triphosphate hydrolase(IPR027417)
MsG0780036638.01	9.71871395087503e-12	1.38020030328824e-09	3	Reversibly glycosylated polypeptide(IPR004901)|Nucleotide-diphospho-sugar transferases(IPR029044)|Reversibly glycosylated polypeptide family(IPR037595)
MsG0480022298.01	1.3210415034849e-11	1.84888373900778e-09	3	Pyridoxal-phosphate dependent enzyme(IPR001926)|Cysteine synthase(IPR005856)|Cysteine synthase CysK(IPR005859)|Tryptophan synthase beta subunit-like PLP-dependent enzyme(IPR036052)
MsG0880046243.01	1.35792053472681e-11	1.87334837197955e-09	1	Adenylate kinase/UMP-CMP kinase(IPR000850)|Nop domain(IPR002687)|Adenylate kinase subfamily(IPR006259)|Adenylate kinase, active site lid domain(IPR007862)|NOP5, N-terminal(IPR012974)|NOSIC(IPR012976)|P-loop containing nucleoside triphosphate hydrolase(IPR027417)|Helix hairpin bin domain superfamily(IPR029012)|Adenylate kinase, conserved site(IPR033690)|Nop domain superfamily(IPR036070)
MsG0580025338.01	1.63859188016707e-11	2.22871574461597e-09	1	Alternative oxidase(IPR002680)|Alternative oxidase superfamily(IPR038659)
MsG0480023640.01	1.85706402208875e-11	2.49078711962653e-09	1	Glutamate--cysteine ligase, GCS2(IPR006336)|Glutamine synthetase/guanido kinase, catalytic domain(IPR014746)
MsG0180004920.01	2.43035673004382e-11	3.21506232082646e-09	1	Lipase, GDXG, putative histidine active site(IPR002168)|Alpha/beta hydrolase fold-3(IPR013094)|Alpha/Beta hydrolase fold(IPR029058)
MsG0580030135.01	2.47383746486162e-11	3.22835789164442e-09	1	Aldo/keto reductase, conserved site(IPR018170)|Aldo/keto reductase(IPR020471)|NADP-dependent oxidoreductase domain(IPR023210)|NADP-dependent oxidoreductase domain superfamily(IPR036812)
MsG0280007699.01	3.41901438540661e-11	4.40232292264956e-09	1	Oxidoreductase FAD/NAD(P)-binding(IPR001433)|Ferredoxin--NADP reductase(IPR015701)|Riboflavin synthase-like beta-barrel(IPR017938)
MsG0380016364.01	7.19878900729921e-11	9.14719808466953e-09	2	Thioredoxin domain(IPR013766)|Thioredoxin-like superfamily(IPR036249)
MsG0880047454.01	7.41136399598153e-11	9.29500546872644e-09	1	Aminoacyl-tRNA synthetase, class II (D/K/N)(IPR004364)
MsG0180000709.01	1.14649676167163e-10	1.41945118300807e-08	3	Glycosyl transferase, family 14(IPR003406)
MsG0680030694.01	1.27176882787724e-10	1.55461665453298e-08	1	AAA+ ATPase domain(IPR003593)|ATPase, AAA-type, core(IPR003959)|ATPase, AAA-type, conserved site(IPR003960)|AAA-type ATPase, N-terminal domain(IPR025753)|P-loop containing nucleoside triphosphate hydrolase(IPR027417)
MsG0180000497.01	1.37447106126575e-10	1.65915837983041e-08	3	Signal transduction response regulator, receiver domain(IPR001789)|Histidine kinase/HSP90-like ATPase(IPR003594)|Signal transduction histidine kinase, dimerisation/phosphoacceptor domain(IPR003661)|Signal transduction histidine kinase-related protein, C-terminal(IPR004358)|CheY-like superfamily(IPR011006)|Signal transduction histidine kinase, dimerisation/phosphoacceptor domain superfamily(IPR036…
MsG0780040559.01	1.96842600801949e-10	2.34680122956101e-08	3	Ribosomal protein S10(IPR001848)|Ribosomal protein S10, eukaryotic/archaeal(IPR005729)|Ribosomal protein S10 domain(IPR027486)|Ribosomal protein S10 domain superfamily(IPR036838)
MsG0480020597.01	2.00926480098385e-10	2.36627685159768e-08	3	Glycosyltransferase 2-like(IPR001173)|Nucleotide-diphospho-sugar transferases(IPR029044)
MsG0780039774.01	2.87154443675158e-10	3.34102465370001e-08	3	Late embryogenesis abundant protein, LEA-14(IPR004864)|Water stress and hypersensitive response domain(IPR013990)
MsG0780041522.01	5.44357277300023e-10	6.25816455581706e-08	1	Ribosomal protein L22e(IPR002671)|Ribosomal protein L22e superfamily(IPR038526)
MsG0480023720.01	5.86598244222434e-10	6.66444616994829e-08	3	Heat shock protein 70 family(IPR013126)|Heat shock protein 70, conserved site(IPR018181)|Heat shock protein 70kD, peptide-binding domain superfamily(IPR029047)|Heat shock protein 70kD, C-terminal domain superfamily(IPR029048)
MsG0880046247.01	7.24309431656684e-10	8.13332114128907e-08	3	Glyceraldehyde-3-phosphate dehydrogenase, type I(IPR006424)|Glyceraldehyde 3-phosphate dehydrogenase, NAD(P) binding domain(IPR020828)|Glyceraldehyde 3-phosphate dehydrogenase, catalytic domain(IPR020829)|Glyceraldehyde 3-phosphate dehydrogenase, active site(IPR020830)|Glyceraldehyde/Erythrose phosphate dehydrogenase family(IPR020831)|NAD(P)-binding domain superfamily(IPR036291)
MsG0580027880.01	7.93629174963342e-10	8.80928384209309e-08	1	DAHP synthetase, class II(IPR002480)|Aldolase-type TIM barrel(IPR013785)
MsG0880044782.01	8.93616598663637e-10	9.80642669692584e-08	3	Leucine zipper, homeobox-associated(IPR003106)|Ribonuclease H superfamily(IPR036397)
MsG0480021828.01	9.04711983124837e-10	9.81663328206354e-08	1	Nitrite/Sulfite reductase ferredoxin-like domain(IPR005117)|Nitrite/sulphite reductase iron-sulphur/sirohaem-binding site(IPR006066)|Nitrite/sulphite reductase 4Fe-4S domain(IPR006067)|Sulphite reductase, ferredoxin dependent(IPR011787)|Nitrite/Sulfite reductase ferredoxin-like domain superfamily(IPR036136)
MsG0780039937.01	9.8819721756294e-10	1.06033561444504e-07	1	Hyaluronan/mRNA-binding protein(IPR006861)|Stm1-like, N-terminal(IPR019084)
MsG0280010793.01	1.06343995798511e-09	1.12853183233651e-07	3	FAS1 domain(IPR000782)|FAS1 domain superfamily(IPR036378)
MsG0780041510.01	1.11305042931616e-09	1.16833999955502e-07	1	Alpha/beta hydrolase fold-1(IPR000073)|Epoxide hydrolase-like(IPR000639)|Alpha/Beta hydrolase fold(IPR029058)
MsG0880045890.01	1.25234155370942e-09	1.30041531012601e-07	3	Filament-like plant protein(IPR008587)
MsG0080048702.01	1.4066485186683e-09	1.44510688774253e-07	1	O-methyltransferase, family 3(IPR002935)|S-adenosyl-L-methionine-dependent methyltransferase(IPR029063)
MsG0380016142.01	1.74842387033686e-09	1.7773188753519e-07	3	Adenosylhomocysteinase-like(IPR000043)|S-adenosyl-L-homocysteine hydrolase, NAD binding domain(IPR015878)|S-adenosyl-L-homocysteine hydrolase, conserved site(IPR020082)|NAD(P)-binding domain superfamily(IPR036291)
MsG0880045441.01	1.76957257519847e-09	1.78007941236371e-07	1	NmrA-like domain(IPR008030)|NAD(P)-binding domain superfamily(IPR036291)
MsG0680032461.01	2.47845735896784e-09	2.46571375750287e-07	1	Plant peroxidase(IPR000823)|Haem peroxidase, plant/fungal/bacterial(IPR002016)|Haem peroxidase(IPR010255)|Peroxidases heam-ligand binding site(IPR019793)|Peroxidase, active site(IPR019794)|Secretory peroxidase(IPR033905)
MsG0780040900.01	2.5022258282622e-09	2.46571375750287e-07	1	Ribosomal protein S23, eukaryotic/archaeal(IPR005680)|Ribosomal protein S12/S23(IPR006032)|Nucleic acid-binding, OB-fold(IPR012340)
MsG0580029810.01	2.9233273026944e-09	2.85157290526463e-07	3	Bromodomain(IPR001487)|Bromodomain, conserved site(IPR018359)|Bromodomain-like superfamily(IPR036427)
MsG0280008283.01	3.09415557395298e-09	2.9880260377664e-07	1	Ribosomal protein L7, eukaryotic(IPR005998)|Ribosomal protein L30, N-terminal(IPR012988)|Ribosomal protein L30, ferredoxin-like fold domain(IPR016082)|Ribosomal protein L30, conserved site(IPR018038)|Ribosomal protein L30, central domain, archaeal type(IPR023106)|Ribosomal protein L7, eukaryotic/archaeal(IPR035808)|Ribosomal protein L30, ferredoxin-like fold domain superfamily(IPR036919)
MsG0380015809.01	3.77216019365928e-09	3.60670801882849e-07	1	Chromo/chromo shadow domain(IPR000953)|Chromo-like domain superfamily(IPR016197)|RST domain of plant C-terminal(IPR022003)
MsG0780041498.01	3.85140486966008e-09	3.64637419865759e-07	3	Zinc finger, RING-type(IPR001841)|Zinc finger, PHD-type(IPR001965)|Zinc finger, FYVE/PHD-type(IPR011011)|Zinc finger, RING/FYVE/PHD-type(IPR013083)|Zinc finger, RING-type, conserved site(IPR017907)|Zinc finger, PHD-finger(IPR019787)
MsG0480018188.01	3.97424450746664e-09	3.72614361248595e-07	1	WRKY domain(IPR003657)|WRKY domain superfamily(IPR036576)
MsG0580028603.01	5.24132075499831e-09	4.86686870490565e-07	1	Cytochrome P450(IPR001128)|Cytochrome P450, E-class, group I(IPR002401)|Cytochrome P450, conserved site(IPR017972)|Cytochrome P450 superfamily(IPR036396)
MsG0680030463.01	5.84489729104395e-09	5.37563553710585e-07	1	D-isomer specific 2-hydroxyacid dehydrogenase, catalytic domain(IPR006139)|D-isomer specific 2-hydroxyacid dehydrogenase, NAD-binding domain(IPR006140)|D-isomer specific 2-hydroxyacid dehydrogenase, NAD-binding domain conserved site 1(IPR029752)|D-isomer specific 2-hydroxyacid dehydrogenase, NAD-binding domain conserved site(IPR029753)|NAD-dependent formate dehydrogenase(IPR033689)|NAD(P)-binding…
MsG0280009328.01	7.16320140889394e-09	6.48481651822085e-07	3	NA
MsG0480018577.01	7.18520624883122e-09	6.48481651822085e-07	1	RNA-binding S4 domain(IPR002942)|KOW(IPR005824)|Ribosomal protein S4e, N-terminal(IPR013843)|Ribosomal protein S4e, central region(IPR013845)|Ribosomal protein L2, domain 2(IPR014722)|Ribosomal protein S4e, N-terminal, conserved site(IPR018199)|Domain of unknown function DUF4339(IPR025640)|40S ribosomal protein S4, C-terminal domain(IPR032277)|Ribosomal protein S4e, central domain superfamily(IPR…
MsG0380018031.01	7.39497075204895e-09	6.6123363474571e-07	2	NA
MsG0180000047.01	8.62382112103115e-09	7.64038904273374e-07	3	Heat shock protein Hsp90 family(IPR001404)|Histidine kinase/HSP90-like ATPase(IPR003594)|Heat shock protein Hsp90, conserved site(IPR019805)|Ribosomal protein S5 domain 2-type fold(IPR020568)|Heat shock protein Hsp90, N-terminal(IPR020575)|Histidine kinase/HSP90-like ATPase superfamily(IPR036890)|HSP90, C-terminal domain(IPR037196)
MsG0580029548.01	8.80921262786047e-09	7.73368784974987e-07	3	EF-hand domain(IPR002048)|EF-hand domain pair(IPR011992)|EF-Hand 1, calcium-binding site(IPR018247)
MsG0580029275.01	8.94218315977483e-09	7.7796993490041e-07	1	NA
MsG0180000011.01	9.12965615337365e-09	7.87188298867227e-07	3	Multicopper oxidase, type 1(IPR001117)|Cupredoxin(IPR008972)|Multicopper oxidase, type 2(IPR011706)|Multicopper oxidase, type 3(IPR011707)|Ascorbate oxidase homologue, first cupredoxin domain(IPR034273)|Ascorbate oxidase homologue, third cupredoxin domain(IPR034275)
MsG0780041053.01	1.0275465124006e-08	8.78143068163948e-07	3	NA
MsG0280010347.01	1.04686228162543e-08	8.86802548566388e-07	1	Histone H2A(IPR002119)|Histone H2A/H2B/H3(IPR007125)|Histone-fold(IPR009072)|Histone H2A, C-terminal domain(IPR032454)|Histone H2A conserved site(IPR032458)
MsG0280006813.01	1.12178491627281e-08	9.35535241292425e-07	1	Thiamine pyrophosphate enzyme, C-terminal TPP-binding(IPR011766)|Thiamine pyrophosphate enzyme, central domain(IPR012000)|Thiamine pyrophosphate enzyme, N-terminal TPP-binding domain(IPR012001)|Thiamine pyrophosphate (TPP)-dependent enzyme(IPR012110)|DHS-like NAD/FAD-binding domain superfamily(IPR029035)|Thiamin diphosphate-binding fold(IPR029061)
MsG0780038911.01	1.12376605560652e-08	9.35535241292425e-07	1	NA
MsG0380017708.01	1.28692884875516e-08	1.06221127285715e-06	2	Tubulin(IPR000217)|Alpha tubulin(IPR002452)|Tubulin/FtsZ, GTPase domain(IPR003008)|Tubulin/FtsZ, C-terminal(IPR008280)|Tubulin, conserved site(IPR017975)|Tubulin/FtsZ, 2-layer sandwich domain(IPR018316)|Tubulin, C-terminal(IPR023123)|Tubulin/FtsZ, GTPase domain superfamily(IPR036525)|Tubulin/FtsZ, C-terminal domain superfamily(IPR037103)
MsG0180005209.01	1.42765483682096e-08	1.16148542570894e-06	3	Major intrinsic protein(IPR000425)|Major intrinsic protein, conserved site(IPR022357)|Aquaporin-like(IPR023271)
MsG0780041311.01	1.43125987013942e-08	1.16148542570894e-06	1	Ribosomal protein L18e/L15P(IPR021131)|Ribosomal L18e/L15P superfamily(IPR036227)
MsG0380016174.01	1.50280208358309e-08	1.20937997676349e-06	1	Transcription factor, MADS-box(IPR002100)|Transcription factor, K-box(IPR002487)|MADS MEF2-like(IPR033896)|Transcription factor, MADS-box superfamily(IPR036879)
MsG0180005253.01	2.52623732280521e-08	2.0161879195314e-06	1	Transcription factor, GTP-binding domain(IPR000795)|Translation elongation factor EFTu/EF1A, C-terminal(IPR004160)|Translation elongation factor EFTu-like, domain 2(IPR004161)|Translation elongation factor EF1A, eukaryotic/archaeal(IPR004539)|Translation protein, beta-barrel domain superfamily(IPR009000)|Translation elongation factor EF1A/initiation factor IF2gamma, C-terminal(IPR009001)|P-loop c…
MsG0480022836.01	2.79422664450598e-08	2.19380867528408e-06	1	NA
MsG0780041372.01	2.78913759686758e-08	2.19380867528408e-06	3	NA
MsG0480018433.01	3.07565692402965e-08	2.39529184801245e-06	3	ABC transporter-like(IPR003439)|AAA+ ATPase domain(IPR003593)|ABC-2 type transporter(IPR013525)|P-loop containing nucleoside triphosphate hydrolase(IPR027417)|ABC-transporter N-terminal domain(IPR029481)
MsG0180004376.01	3.37623723060537e-08	2.60834583487648e-06	3	Glycosyl transferase, family 1(IPR001296)|Bacterial/plant glycogen synthase(IPR011835)|Starch synthase, catalytic domain(IPR013534)
MsG0880047426.01	3.41822774627262e-08	2.61982740839323e-06	3	Protein translocase complex, SecE/Sec61-gamma subunit(IPR001901)|Protein translocase SecE domain superfamily(IPR023391)
MsG0180003251.01	3.46941684866143e-08	2.63812271712783e-06	1	RNA polymerase, Rpb8(IPR005570)|Nucleic acid-binding, OB-fold(IPR012340)
MsG0580028122.01	3.7165667112581e-08	2.78223912640461e-06	2	Heavy metal-associated domain, HMA(IPR006121)|Heavy metal-associated domain superfamily(IPR036163)
MsG0680030288.01	3.70642729494745e-08	2.78223912640461e-06	1	Pyruvate kinase(IPR001697)|Pyruvate kinase-like, insert domain superfamily(IPR011037)|Pyruvate kinase, barrel(IPR015793)|Pyruvate kinase, C-terminal(IPR015795)|Pyruvate kinase, insert domain superfamily(IPR015806)|Pyruvate/Phosphoenolpyruvate kinase-like domain superfamily(IPR015813)|Pyruvate kinase, active site(IPR018209)|Protein of unknown function DUF3531(IPR021920)|Pyruvate kinase, C-terminal…
MsG0480018164.01	4.28254775456704e-08	3.18127412814261e-06	1	Ribosomal protein S12e(IPR000530)|Ribosomal protein L7Ae/L30e/S12e/Gadd45(IPR004038)|50S ribosomal protein L30e-like(IPR029064)
MsG0280011133.01	4.47763359822656e-08	3.30080211130335e-06	1	RNA recognition motif domain(IPR000504)|Pentatricopeptide repeat(IPR002885)|Tetratricopeptide-like helical domain superfamily(IPR011990)|Nucleotide-binding alpha-beta plait domain superfamily(IPR012677)|RNA-binding domain superfamily(IPR035979)
MsG0480023050.01	4.56266523988694e-08	3.33800441072638e-06	1	Ribosomal protein L32e(IPR001515)|Ribosomal protein L32e superfamily(IPR036351)
MsG0580029583.01	4.72888183474291e-08	3.43359487805356e-06	1	Cystatin domain(IPR000010)|Proteinase inhibitor I25, cystatin, conserved site(IPR018073)
MsG0580027638.01	6.13101731029593e-08	4.41845031086029e-06	1	Trehalose-phosphatase(IPR003337)|HAD-superfamily hydrolase, subfamily IIB(IPR006379)|HAD superfamily(IPR023214)|HAD-like superfamily(IPR036412)
MsG0280008296.01	6.29733253689691e-08	4.50469187472692e-06	2	Glutaredoxin(IPR002109)|Glutaredoxin active site(IPR011767)|Thioredoxin-like superfamily(IPR036249)
MsG0380016003.01	7.61174857235652e-08	5.36544934038299e-06	3	Exostosin-like(IPR004263)|Leucine-rich repeat domain superfamily(IPR032675)|Endonuclease/exonuclease/phosphatase superfamily(IPR036691)
MsG0880046946.01	7.58086690591201e-08	5.36544934038299e-06	2	Copper amine oxidase(IPR000269)|Copper amine oxidase, catalytic domain(IPR015798)|Copper amine oxidase, N2-terminal(IPR015800)|Copper amine oxidase, N3-terminal(IPR015802)|Copper amine oxidase, N-terminal(IPR016182)|Copper amine oxidase, catalytic domain superfamily(IPR036460)
MsG0580024126.01	8.34446903928769e-08	5.83931431249284e-06	1	Sugar/inositol transporter(IPR003663)|Major facilitator, sugar transporter-like(IPR005828)|Sugar transporter, conserved site(IPR005829)|Major facilitator superfamily domain(IPR020846)|MFS transporter superfamily(IPR036259)
MsG0580030002.01	8.85718191929602e-08	6.15351120824761e-06	3	EF-hand domain(IPR002048)|EF-hand domain pair(IPR011992)
MsG0180005396.01	1.01484725826727e-07	7.00027140934787e-06	3	NA
MsG0480021236.01	1.02465886989375e-07	7.01782319614465e-06	2	BURP domain(IPR004873)
MsG0880042046.01	1.04160508641425e-07	7.08364811232564e-06	1	Frigida-like(IPR012474)
MsG0880042125.01	1.14535736084436e-07	7.73476645711468e-06	1	Ribosomal protein S8e(IPR001047)|FKBP-type peptidyl-prolyl cis-trans isomerase domain(IPR001179)|Tetratricopeptide repeat 1(IPR001440)|Tetratricopeptide-like helical domain superfamily(IPR011990)|Ribosomal protein S8e, conserved site(IPR018283)|Tetratricopeptide repeat(IPR019734)|Ribosomal protein S8e/ribosomal biogenesis NSA2(IPR022309)
MsG0180000289.01	1.17316607650017e-07	7.86754500052929e-06	3	Kinesin motor domain(IPR001752)|Kinesin motor domain, conserved site(IPR019821)|P-loop containing nucleoside triphosphate hydrolase(IPR027417)|Kinesin motor domain superfamily(IPR036961)
MsG0580029623.01	1.20592160206405e-07	8.03143786974657e-06	1	Zinc finger, lateral root primordium type 1(IPR006510)|SHORT INTERNODES, C-terminal(IPR006511)
MsG0580024540.01	1.2800016451374e-07	8.40924582073293e-06	1	Ribosomal protein S12e(IPR000530)|Ribosomal protein L7Ae/L30e/S12e/Gadd45(IPR004038)|DNA helicase Pif1-like(IPR010285)|50S ribosomal protein L30e-like(IPR029064)
MsG0880047337.01	1.28006537811716e-07	8.40924582073293e-06	1	Serine-threonine/tyrosine-protein kinase, catalytic domain(IPR001245)|Serine/threonine-protein kinase, active site(IPR008271)|Protein kinase-like domain superfamily(IPR011009)
MsG0680030865.01	1.30647138458939e-07	8.52472578444575e-06	3	Phytocyanin domain(IPR003245)|Cupredoxin(IPR008972)
MsG0180005669.01	1.36159709817262e-07	8.82479407855902e-06	1	Ubiquitin domain(IPR000626)|Ubiquitin conserved site(IPR019954)|Ubiquitin(IPR019956)|Ubiquitin-like domain superfamily(IPR029071)
MsG0480022849.01	1.37733395300733e-07	8.86727598946117e-06	3	ATPase, V1 complex, subunit F, eukaryotic(IPR005772)|ATPase, V1 complex, subunit F(IPR008218)|ATPase, V1 complex, subunit F superfamily(IPR036906)
MsG0180003409.01	1.56225856030725e-07	9.99121252773979e-06	1	Brix domain(IPR007109)
MsG0680031654.01	1.61218364642569e-07	1.02426693904822e-05	2	F-box domain(IPR001810)|F-box associated interaction domain(IPR017451)|F-box-like domain superfamily(IPR036047)
MsG0880046123.01	1.71742471234524e-07	1.08393592265546e-05	1	AP2/ERF domain(IPR001471)|DNA-binding domain superfamily(IPR016177)|AP2/ERF domain superfamily(IPR036955)
MsG0880046227.01	1.72855060669919e-07	1.08393592265546e-05	1	CBS domain(IPR000644)
MsG0280007199.01	1.74039627238759e-07	1.0843230195127e-05	3	Aspartic peptidase domain superfamily(IPR021109)|Xylanase inhibitor, C-terminal(IPR032799)
MsG0480023531.01	1.89496711653552e-07	1.17305752848613e-05	3	Ferrochelatase(IPR001015)|Ferrochelatase, active site(IPR019772)|Ferrochelatase, C-terminal(IPR033644)|Ferrochelatase, N-terminal(IPR033659)
MsG0480021279.01	2.02857344052845e-07	1.24776647867409e-05	1	Protein of unknown function DUF241, plant(IPR004320)|Ribosomal protein S25(IPR004977)
MsG0880046140.01	2.07090604430933e-07	1.26574301708197e-05	3	Proteinase inhibitor I3, Kunitz legume(IPR002160)|Kunitz inhibitor STI-like superfamily(IPR011065)
MsG0480022285.01	2.16539807322752e-07	1.31517290523007e-05	3	PMR5 N-terminal domain(IPR025846)|PC-Esterase(IPR026057)
MsG0280010248.01	2.36804076624001e-07	1.42926060497374e-05	3	Protein of unknown function DUF1218(IPR009606)|F-box-like domain superfamily(IPR036047)
MsG0180000510.01	2.46772784619987e-07	1.48017688265541e-05	3	TMEM85/ER membrane protein complex subunit 4(IPR009445)
MsG0580024363.01	2.86312850446358e-07	1.70674271404968e-05	3	V-type ATPase subunit E(IPR002842)|V-type ATPase subunit E, C-terminal domain superfamily(IPR038495)
MsG0180006082.01	2.9718063704869e-07	1.76065853495656e-05	1	Fibrillarin(IPR000692)|S-adenosyl-L-methionine-dependent methyltransferase(IPR029063)
MsG0180005667.01	3.06312031712755e-07	1.80369225015248e-05	3	Glycoside hydrolase family 16(IPR000757)|Glycoside hydrolase, family 16, active site(IPR008263)|Beta-glucanase(IPR008264)|Xyloglucan endo-transglycosylase, C-terminal(IPR010713)|Concanavalin A-like lectin/glucanase domain superfamily(IPR013320)|Xyloglucan endotransglucosylase/hydrolase(IPR016455)
MsG0480018109.01	3.26628258604939e-07	1.91166611718054e-05	3	ATPase, F1/V1/A1 complex, alpha/beta subunit, nucleotide-binding domain(IPR000194)|ATPase, F1/V1/A1 complex, alpha/beta subunit, N-terminal domain(IPR004100)|ATPase, V1 complex, subunit A(IPR005725)|ATPase, alpha/beta subunit, nucleotide-binding domain, active site(IPR020003)|ATP synthase subunit alpha, N-terminal domain-like superfamily(IPR023366)|ATPase, F1/V1 complex, beta/alpha subunit, C-ter…
MsG0180003780.01	3.3324412109407e-07	1.93863763699122e-05	3	Protein kinase domain(IPR000719)|Leucine-rich repeat(IPR001611)|Serine/threonine-protein kinase, active site(IPR008271)|Protein kinase-like domain superfamily(IPR011009)|Leucine-rich repeat-containing N-terminal, plant-type(IPR013210)|Protein kinase, ATP binding site(IPR017441)|Leucine-rich repeat domain superfamily(IPR032675)
MsG0080049150.01	3.45462004638795e-07	1.99768058610589e-05	1	Protein kinase domain(IPR000719)|Legume lectin domain(IPR001220)|ABC transporter-like(IPR003439)|AAA+ ATPase domain(IPR003593)|Serine/threonine-protein kinase, active site(IPR008271)|Protein kinase-like domain superfamily(IPR011009)|Zinc finger, FYVE/PHD-type(IPR011011)|ABC transporter type 1, transmembrane domain(IPR011527)|Zinc finger, RING/FYVE/PHD-type(IPR013083)|Concanavalin A-like lectin/gl…
MsG0280006771.01	3.65457973833774e-07	2.1007307460195e-05	2	Homeobox domain(IPR001356)|HB1/Asxl, restriction endonuclease HTH domain(IPR007759)|Homeobox-like domain superfamily(IPR009057)|DDT domain(IPR018501)
MsG0180004158.01	3.77363247303314e-07	2.15632951432432e-05	3	AUX/IAA domain(IPR033389)
MsG0480022076.01	4.35982533518545e-07	2.46215399192315e-05	3	Expansin(IPR002963)|Expansin/pollen allergen, DPBB domain(IPR007112)|Expansin/Lol pI(IPR007118)|RlpA-like protein, double-psi beta-barrel domain(IPR009009)|RlpA-like domain superfamily(IPR036908)
MsG0480022215.01	4.34789293044394e-07	2.46215399192315e-05	3	Purine-rich element binding protein family(IPR006628)
MsG0280006411.01	4.46615686902378e-07	2.50753935373038e-05	1	NA
MsG0480021776.01	4.83851865599503e-07	2.70090026941873e-05	3	Clathrin/coatomer adaptor, adaptin-like, N-terminal(IPR002553)|Clathrin adaptor, alpha/beta/gamma-adaptin, appendage, Ig-like subdomain(IPR008152)|Coatomer/calthrin adaptor appendage, C-terminal subdomain(IPR009028)|Armadillo-like helical(IPR011989)|Clathrin adaptor, beta-adaptin, appendage, Ig-like subdomain(IPR013037)|Clathrin adaptor, appendage, Ig-like subdomain superfamily(IPR013041)|Beta-ad…
MsG0580027776.01	5.34051906882301e-07	2.96398808319677e-05	1	Adhesive plaque protein(IPR002964)
MsG0580027526.01	5.47437550848093e-07	3.02091681630859e-05	1	Oxidoreductase, molybdopterin-binding domain(IPR000572)|Cytochrome b5-like heme/steroid binding domain(IPR001199)|Oxidoreductase FAD/NAD(P)-binding(IPR001433)|Flavoprotein pyridine nucleotide cytochrome reductase(IPR001709)|NADH(IPR001834)|Moybdenum cofactor oxidoreductase, dimerisation(IPR005066)|Oxidoreductase, FAD-binding domain(IPR008333)|Eukaryotic molybdopterin oxidoreductase(IPR008335)|Nit…
MsG0180005648.01	5.58198394157628e-07	3.06279652976149e-05	1	Alpha/beta hydrolase fold-3(IPR013094)|Alpha/Beta hydrolase fold(IPR029058)
MsG0680034906.01	5.63724646419337e-07	3.07564345224381e-05	2	Oligosaccharyl transferase, STT3 subunit(IPR003674)
MsG0580024260.01	6.64744677155587e-07	3.60642659960197e-05	2	Chalcone/stilbene synthase, N-terminal(IPR001099)|Chalcone/stilbene synthase, C-terminal(IPR012328)|Thiolase-like(IPR016039)|Chalcone/stilbene synthase, active site(IPR018088)
MsG0380017437.01	6.86671335051762e-07	3.70457267184071e-05	3	NA
MsG0280007316.01	7.46327768703839e-07	4.0040484790961e-05	3	WD40 repeat(IPR001680)|Major facilitator, sugar transporter-like(IPR005828)|WD40/YVTN repeat-like-containing domain superfamily(IPR015943)|Major facilitator superfamily domain(IPR020846)|MFS transporter superfamily(IPR036259)|WD40-repeat-containing domain superfamily(IPR036322)
MsG0880042834.01	7.85093916170594e-07	4.18875798257427e-05	1	Aminotransferase, class I/classII(IPR004839)|Pyridoxal phosphate-dependent transferase, major domain(IPR015421)|Pyridoxal phosphate-dependent transferase domain 1(IPR015422)|Pyridoxal phosphate-dependent transferase(IPR015424)
MsG0880042325.01	8.03542452552743e-07	4.26363157379222e-05	3	Major intrinsic protein(IPR000425)|Pex, N-terminal(IPR006845)|Major intrinsic protein, conserved site(IPR022357)|Aquaporin-like(IPR023271)
MsG0580027043.01	9.25192184303096e-07	4.8822846578224e-05	1	Ribosomal protein P1/P2, N-terminal domain(IPR038716)
MsG0180004830.01	1.0309796930668e-06	5.36903651521898e-05	1	AP2/ERF domain(IPR001471)|DNA-binding domain superfamily(IPR016177)|AP2/ERF domain superfamily(IPR036955)
MsG0280010906.01	1.0341107919962e-06	5.36903651521898e-05	3	Serine-threonine/tyrosine-protein kinase, catalytic domain(IPR001245)|Protein kinase-like domain superfamily(IPR011009)|Thioredoxin domain(IPR013766)|Thioredoxin-like superfamily(IPR036249)
MsG0780040943.01	1.03233279835557e-06	5.36903651521898e-05	1	Aromatic amino acid lyase(IPR001106)|Phenylalanine ammonia-lyase(IPR005922)|L-Aspartase-like(IPR008948)|Phenylalanine/histidine ammonia-lyases, active site(IPR022313)|Phenylalanine ammonia-lyase, shielding domain superfamily(IPR023144)|Fumarase/histidase, N-terminal(IPR024083)
MsG0580024390.01	1.11184957381739e-06	5.74178146222169e-05	1	Nop domain(IPR002687)|NOP5, N-terminal(IPR012974)|NOSIC(IPR012976)|Helix hairpin bin domain superfamily(IPR029012)|Nop domain superfamily(IPR036070)
MsG0680035696.01	1.12337974041016e-06	5.77046710273451e-05	3	Sugar/inositol transporter(IPR003663)|Major facilitator, sugar transporter-like(IPR005828)|Sugar transporter, conserved site(IPR005829)|Major facilitator superfamily domain(IPR020846)|MFS transporter superfamily(IPR036259)
MsG0780037187.01	1.13043973637359e-06	5.77600874823269e-05	3	CBS domain(IPR000644)|Chloride channel, voltage gated(IPR001807)|Chloride channel ClC-plant(IPR002251)|Chloride channel, core(IPR014743)
MsG0180000495.01	1.31319325056249e-06	6.67447748456945e-05	3	Signal transduction histidine kinase, dimerisation/phosphoacceptor domain(IPR003661)|Signal transduction histidine kinase, dimerisation/phosphoacceptor domain superfamily(IPR036097)
MsG0880043714.01	1.32030026324093e-06	6.67546578121343e-05	3	Aspartic peptidase domain superfamily(IPR021109)|Xylanase inhibitor, C-terminal(IPR032799)|Xylanase inhibitor, N-terminal(IPR032861)
MsG0380017913.01	1.39673173799696e-06	7.02512416345661e-05	3	Multicopper oxidase, type 1(IPR001117)|Cupredoxin(IPR008972)|Multicopper oxidase, type 2(IPR011706)|Multicopper oxidase, type 3(IPR011707)|Ascorbate oxidase homologue, second cupredoxin domain(IPR034271)|Ascorbate oxidase homologue, first cupredoxin domain(IPR034273)|Ascorbate oxidase homologue, third cupredoxin domain(IPR034275)
MsG0180000096.01	1.4288397401369e-06	7.1493810209855e-05	3	Ribosomal protein L13 superfamily(IPR036899)
MsG0880046850.01	1.58921178352905e-06	7.91083412038146e-05	3	Pyrophosphate-energised proton pump(IPR004131)
MsG0380015371.01	1.64225970535924e-06	8.13297537161755e-05	1	GPR domain(IPR000965)|Aspartate/glutamate/uridylate kinase(IPR001048)|Glutamate/acetylglutamate kinase(IPR001057)|Glutamate 5-kinase/delta-1-pyrroline-5-carboxylate synthase(IPR005715)|Delta l-pyrroline-5-carboxylate synthetase(IPR005766)|Aldehyde/histidinol dehydrogenase(IPR016161)|Aldehyde dehydrogenase, N-terminal(IPR016162)|Aldehyde dehydrogenase, C-terminal(IPR016163)|Glutamate 5-kinase, con…
MsG0480023373.01	1.66016282634953e-06	8.17969000717216e-05	1	NA
MsG0280009739.01	1.67609050177061e-06	8.21624668812121e-05	2	Helicase, C-terminal(IPR001650)|AAA+ ATPase domain(IPR003593)|Sec63 domain(IPR004179)|DEAD/DEAH box helicase domain(IPR011545)|Helicase superfamily 1/2, ATP-binding domain(IPR014001)|Immunoglobulin E-set(IPR014756)|P-loop containing nucleoside triphosphate hydrolase(IPR027417)|C2 domain superfamily(IPR035892)|Winged helix DNA-binding domain superfamily(IPR036390)
MsG0080049159.01	1.73338779611142e-06	8.45420502376163e-05	3	Ribosomal protein S12, bacterial-type(IPR005679)|Ribosomal protein S12/S23(IPR006032)|Nucleic acid-binding, OB-fold(IPR012340)
MsG0180004622.01	1.76220110722268e-06	8.55154577510022e-05	3	Ribosomal protein L22e(IPR002671)|Ribosomal protein L22e superfamily(IPR038526)
MsG0480021424.01	1.80938854216347e-06	8.73663257583632e-05	1	PUA domain(IPR002478)|Pseudouridine synthase II, N-terminal(IPR002501)|Uncharacterised domain CHP00451(IPR004521)|tRNA pseudouridine synthase B family(IPR004802)|Dyskerin-like(IPR012960)|PUA-like superfamily(IPR015947)|Pseudouridine synthase, catalytic domain superfamily(IPR020103)|tRNA pseudouridylate synthase B, C-terminal(IPR032819)
MsG0180004767.01	1.81881401118134e-06	8.73845119700409e-05	3	Small GTP-binding protein domain(IPR005225)|Small GTPase superfamily, ARF/SAR type(IPR006689)|P-loop containing nucleoside triphosphate hydrolase(IPR027417)
MsG0180003540.01	1.8335146752924e-06	8.76547090064291e-05	3	Adenosine kinase(IPR001805)|Carbohydrate/puine kinase, PfkB, conserved site(IPR002173)|Carbohydrate kinase PfkB(IPR011611)|Ribokinase-like(IPR029056)
MsG0380016920.01	1.85022411497405e-06	8.79960369627709e-05	2	XS domain(IPR005380)|Zinc finger-XS domain(IPR005381)
MsG0480018687.01	1.8588786932179e-06	8.79960369627709e-05	2	Glycoside hydrolase family 1(IPR001360)|Glycoside hydrolase superfamily(IPR017853)
MsG0480021671.01	1.88423506601862e-06	8.8761258695326e-05	3	NA
MsG0480023639.01	1.99308041950797e-06	9.34329010251869e-05	3	Tubulin(IPR000217)|Beta tubulin(IPR002453)|Tubulin/FtsZ, GTPase domain(IPR003008)|Tubulin/FtsZ, C-terminal(IPR008280)|Beta tubulin, autoregulation binding site(IPR013838)|Tubulin, conserved site(IPR017975)|Tubulin/FtsZ, 2-layer sandwich domain(IPR018316)|Tubulin, C-terminal(IPR023123)|Tubulin/FtsZ, GTPase domain superfamily(IPR036525)|Tubulin/FtsZ, C-terminal domain superfamily(IPR037103)
MsG0880047779.01	2.02024188286e-06	9.39983286162031e-05	3	NADH dehydrogenase [ubiquinone] 1 beta subcomplex subunit 3(IPR012576)
MsG0080048705.01	2.024609335422e-06	9.39983286162031e-05	1	Cyclophilin-type peptidyl-prolyl cis-trans isomerase domain(IPR002130)|Cyclophilin-like domain superfamily(IPR029000)
MsG0480022932.01	2.07337774086316e-06	9.58019561890694e-05	2	Remorin, C-terminal(IPR005516)
MsG0580029805.01	2.11447739689819e-06	9.72357534373609e-05	1	Toll/interleukin-1 receptor homology (TIR) domain(IPR000157)|NB-ARC(IPR002182)|P-loop containing nucleoside triphosphate hydrolase(IPR027417)|Toll/interleukin-1 receptor homology (TIR) domain superfamily(IPR035897)
MsG0480023904.01	2.22992167143574e-06	0.000102058547777512	3	Alpha-D-phosphohexomutase, alpha/beta/alpha domain I(IPR005844)|Alpha-D-phosphohexomutase, alpha/beta/alpha I/II/III(IPR016055)|Alpha-D-phosphohexomutase, conserved site(IPR016066)
MsG0280008492.01	2.45658689253814e-06	0.000111369370912982	1	Sucrose synthase(IPR000368)|Glycosyl transferase, family 1(IPR001296)|Sucrose synthase, plant/cyanobacteria(IPR012820)
MsG0380015447.01	2.46795540803336e-06	0.000111369370912982	3	Major intrinsic protein(IPR000425)|Major intrinsic protein, conserved site(IPR022357)|Aquaporin-like(IPR023271)
MsG0580024687.01	2.46788951467681e-06	0.000111369370912982	3	Peptidase M20(IPR002933)|Peptidase M20, dimerisation domain(IPR011650)|Bacterial exopeptidase dimerisation domain(IPR036264)
MsG0880046539.01	2.53098902430583e-06	0.000113682609338239	3	NA
MsG0780039356.01	2.63756595454559e-06	0.000117921177884476	1	UDP-glucuronosyl/UDP-glucosyltransferase(IPR002213)|UDP-glycosyltransferase family, conserved site(IPR035595)
MsG0480018440.01	2.79074925459701e-06	0.000123625071337814	1	Oxoglutarate/iron-dependent dioxygenase(IPR005123)|Non-haem dioxygenase N-terminal domain(IPR026992)
MsG0480023360.01	2.77822734174305e-06	0.000123625071337814	1	NA
MsG0880047444.01	3.02934149788167e-06	0.00013358151070796	1	EF-hand domain(IPR002048)|EF-hand domain pair(IPR011992)|EF-Hand 1, calcium-binding site(IPR018247)|Glyceraldehyde 3-phosphate dehydrogenase, NAD(P) binding domain(IPR020828)|NAD(P)-binding domain superfamily(IPR036291)
MsG0180005358.01	3.13539861080572e-06	0.000137629747202504	1	Chalcone/stilbene synthase, N-terminal(IPR001099)|Polyketide synthase, type III(IPR011141)|Chalcone/stilbene synthase, C-terminal(IPR012328)|Thiolase-like(IPR016039)|Chalcone/stilbene synthase, active site(IPR018088)
MsG0280007911.01	3.17453591940629e-06	0.000138717164586907	1	Bet v I/Major latex protein(IPR000916)|START-like domain superfamily(IPR023393)|Bet v I type allergen(IPR024949)
MsG0180006047.01	3.21721823038983e-06	0.000139948993021957	1	Phospholipase-like(IPR007942)
MsG0480020497.01	3.26038909640782e-06	0.000141190930511257	1	NA
MsG0880046888.01	3.39242673943693e-06	0.000146252968851529	1	NA
MsG0580024154.01	3.40794922317071e-06	0.000146269180658487	1	GNAT domain(IPR000182)|Acyl-CoA N-acyltransferase(IPR016181)
MsG0280009764.01	3.46562460066967e-06	0.000148086445879058	2	Glutathione S-transferase, C-terminal domain superfamily(IPR036282)
MsG0080048011.01	3.50543707039247e-06	0.000149127778805198	2	NADH(IPR001750)|NADH(IPR003918)
MsG0280007916.01	3.71187194567594e-06	0.000157217313067511	1	Bet v I/Major latex protein(IPR000916)|START-like domain superfamily(IPR023393)|Bet v I type allergen(IPR024949)
MsG0880043517.01	3.82365249817122e-06	0.000161244594649954	1	Ribosomal protein L32e(IPR001515)|Ribosomal protein L32e superfamily(IPR036351)
MsG0280010553.01	3.84144743897766e-06	0.000161290686600901	3	NA
MsG0380016567.01	3.87532963054192e-06	0.000161310595871307	3	Molybdate-anion transporter(IPR008509)|Major facilitator superfamily domain(IPR020846)|MFS transporter superfamily(IPR036259)
MsG0580025347.01	3.85866817859186e-06	0.000161310595871307	3	Acyl-CoA-binding protein, ACBP(IPR000582)|FERM/acyl-CoA-binding protein superfamily(IPR014352)|Acyl-CoA-binding protein, ACBP, conserved site(IPR022408)|Acyl-CoA binding protein superfamily(IPR035984)
MsG0780036773.01	4.06618679275005e-06	0.000168528608830846	2	NA
MsG0780040511.01	4.33683924937498e-06	0.000178978019791514	3	Small-subunit processome, Utp14(IPR006709)|Protein of unknown function DUF1138(IPR009515)|Armadillo-type fold(IPR016024)
MsG0580025783.01	4.58282959935006e-06	0.000188325044429462	2	RNA recognition motif domain(IPR000504)|PWI domain(IPR002483)|Nucleotide-binding alpha-beta plait domain superfamily(IPR012677)|RBM25, RNA recognition motif(IPR034268)|RNA-binding domain superfamily(IPR035979)|PWI domain superfamily(IPR036483)
MsG0780038643.01	4.72167154979437e-06	0.000193208398967645	3	NA
MsG0180005407.01	4.831500239277e-06	0.000196868345192818	2	Transcription factor, GTP-binding domain(IPR000795)|Translation elongation factor EFTu-like, domain 2(IPR004161)|Small GTP-binding protein domain(IPR005225)|Translation protein, beta-barrel domain superfamily(IPR009000)|Translation initiation factor IF- 2, domain 3(IPR023115)|P-loop containing nucleoside triphosphate hydrolase(IPR027417)|Translation initiation factor IF-2, domain 3 superfamily(IP…
MsG0680035646.01	5.23746681595044e-06	0.000212513516981653	1	Arabinogalactan peptide, AGP(IPR009424)
MsG0480023467.01	5.27751954128003e-06	0.000213242703808123	1	Ribosomal protein S12e(IPR000530)|Ribosomal protein L7Ae/L30e/S12e/Gadd45(IPR004038)|Cation/H+ exchanger(IPR006153)|50S ribosomal protein L30e-like(IPR029064)
MsG0180005397.01	5.37832823358551e-06	0.000216410482298897	3	SANT/Myb domain(IPR001005)
MsG0380018013.01	5.69343945753168e-06	0.000228139190213209	3	Dehydrin(IPR000167)|Dehydrin, conserved site(IPR030513)
MsG0380015641.01	5.76404528131343e-06	0.000229598371365509	3	NA
MsG0480018621.01	5.77740543044617e-06	0.000229598371365509	2	Glycoside hydrolase family 1(IPR001360)|Glycoside hydrolase superfamily(IPR017853)|Glycoside hydrolase family 1, active site(IPR018120)
MsG0580024217.01	6.2487920391413e-06	0.000247313871811424	1	Chalcone/stilbene synthase, N-terminal(IPR001099)|Polyketide synthase, type III(IPR011141)|Chalcone/stilbene synthase, C-terminal(IPR012328)|Thiolase-like(IPR016039)|Chalcone/stilbene synthase, active site(IPR018088)
MsG0580029922.01	6.60317980081931e-06	0.000260273091169437	1	ABC transporter-like(IPR003439)|AAA+ ATPase domain(IPR003593)|ABC transporter type 1, transmembrane domain(IPR011527)|ABC transporter, conserved site(IPR017871)|P-loop containing nucleoside triphosphate hydrolase(IPR027417)|ABC transporter type 1, transmembrane domain superfamily(IPR036640)
MsG0380018015.01	6.65415973628215e-06	0.000261216343793808	3	Kinesin motor domain(IPR001752)|Kinesin motor domain, conserved site(IPR019821)|P-loop containing nucleoside triphosphate hydrolase(IPR027417)|Kinesin motor domain superfamily(IPR036961)
MsG0880046428.01	6.97323742069382e-06	0.000271534491014678	2	Aldehyde dehydrogenase domain(IPR015590)|Aldehyde dehydrogenase, cysteine active site(IPR016160)|Aldehyde/histidinol dehydrogenase(IPR016161)|Aldehyde dehydrogenase, N-terminal(IPR016162)|Aldehyde dehydrogenase, C-terminal(IPR016163)
MsG0880047697.01	6.96217912812346e-06	0.000271534491014678	3	Oxoglutarate/iron-dependent dioxygenase(IPR005123)|Non-haem dioxygenase N-terminal domain(IPR026992)|Isopenicillin N synthase-like(IPR027443)
MsG0180003181.01	7.21203338497759e-06	0.000279705246581239	3	F-box domain(IPR001810)|Galactose oxidase/kelch, beta-propeller(IPR011043)|F-box associated domain, type 3(IPR013187)|F-box associated interaction domain(IPR017451)|F-box-like domain superfamily(IPR036047)
MsG0380016221.01	7.36177177417046e-06	0.000284370520092656	1	Glyceraldehyde 3-phosphate dehydrogenase, catalytic domain(IPR020829)
MsG0480019669.01	8.08096832973556e-06	0.000310908012590662	3	BAG domain superfamily(IPR036533)
MsG0480022259.01	8.11837969753816e-06	0.000311107907694945	3	Signal transduction response regulator, receiver domain(IPR001789)|Histidine kinase/HSP90-like ATPase(IPR003594)|Signal transduction histidine kinase-related protein, C-terminal(IPR004358)|CheY-like superfamily(IPR011006)|Histidine kinase/HSP90-like ATPase superfamily(IPR036890)
MsG0780038640.01	8.4755820448076e-06	0.000323512631647063	1	DNA/RNA-binding protein Alba-like(IPR002775)|Alba-like domain superfamily(IPR036882)
MsG0580024781.01	8.5501649840256e-06	0.000325074579727304	3	WD40 repeat(IPR001680)|WD40/YVTN repeat-like-containing domain superfamily(IPR015943)|G-protein beta WD-40 repeat(IPR020472)|WD40-repeat-containing domain superfamily(IPR036322)
MsG0280007084.01	9.07749250351653e-06	0.000343769980809644	3	Acyl carrier protein (ACP)(IPR003231)|Phosphopantetheine attachment site(IPR006162)|Phosphopantetheine binding ACP domain(IPR009081)|Polyketide synthase, phosphopantetheine-binding domain(IPR020806)|ACP-like superfamily(IPR036736)
MsG0780040861.01	9.1353798694732e-06	0.000344610794529307	1	Small GTPase superfamily(IPR001806)|Small GTP-binding protein domain(IPR005225)|Longin-like domain superfamily(IPR011012)|AP complex, mu/sigma subunit(IPR022775)|P-loop containing nucleoside triphosphate hydrolase(IPR027417)|BRCT domain superfamily(IPR036420)
MsG0280007281.01	9.68094269823598e-06	0.000360960863462799	2	Hydroxymethylglutaryl-CoA reductase, class I/II(IPR002202)|Hydroxymethylglutaryl-CoA reductase, eukaryotic/archaeal type(IPR004554)|Hydroxymethylglutaryl-CoA reductase, class I/II, NAD/NADP-binding domain superfamily(IPR009023)|Hydroxymethylglutaryl-CoA reductase, class I/II, substrate-binding domain superfamily(IPR009029)|Hydroxymethylglutaryl-CoA reductase, class I/II, catalytic domain superfam…
MsG0580024176.01	9.65400343523387e-06	0.000360960863462799	1	NADH(IPR001155)|Aldolase-type TIM barrel(IPR013785)
MsG0780039515.01	9.61642879017289e-06	0.000360960863462799	3	FAS1 domain(IPR000782)|FAS1 domain superfamily(IPR036378)
MsG0480018617.01	9.82178074357901e-06	0.000364803602464394	2	Glycoside hydrolase family 1(IPR001360)|Glycoside hydrolase superfamily(IPR017853)|Glycoside hydrolase family 1, active site(IPR018120)
MsG0880043126.01	1.01352252433008e-05	0.000375003334002131	1	Protein kinase-like domain superfamily(IPR011009)|Protein kinase, ATP binding site(IPR017441)
MsG0180005366.01	1.04672236818605e-05	0.000385809080518042	1	Ribosomal protein S13(IPR001892)|Ribosomal protein S13-like, H2TH(IPR010979)|Ribosomal protein S13, conserved site(IPR018269)|30s ribosomal protein S13, C-terminal(IPR027437)
MsG0380013178.01	1.05504677837367e-05	0.000387398735313861	1	Nucleosome assembly protein (NAP)(IPR002164)|NAP-like superfamily(IPR037231)
MsG0480019880.01	1.12958759246141e-05	0.000413198006833327	1	Protein BYPASS-related(IPR008511)
MsG0280007634.01	1.14801293324231e-05	0.000418353241370602	1	Ribosomal protein S27e(IPR000592)|Zinc-binding ribosomal protein(IPR011332)
MsG0580028924.01	1.19566629684372e-05	0.00043408080558721	3	GDSL lipase/esterase(IPR001087)|GDSL lipase/esterase-like, plant(IPR035669)|SGNH hydrolase superfamily(IPR036514)
MsG0480021034.01	1.20319397368181e-05	0.000435177685537276	1	Pumilio RNA-binding repeat(IPR001313)|Armadillo-like helical(IPR011989)|Nucleic acid binding NABP(IPR012940)|Armadillo-type fold(IPR016024)|Pumilio, RNA binding domain(IPR033712)
MsG0680030695.01	1.21717532535982e-05	0.00043696141698884	1	AAA+ ATPase domain(IPR003593)|ATPase, AAA-type, core(IPR003959)|ATPase, AAA-type, conserved site(IPR003960)|AAA-type ATPase, N-terminal domain(IPR025753)|P-loop containing nucleoside triphosphate hydrolase(IPR027417)
MsG0780039877.01	1.21544220661405e-05	0.00043696141698884	1	UDP-glucuronosyl/UDP-glucosyltransferase(IPR002213)|UDP-glycosyltransferase family, conserved site(IPR035595)
MsG0180001292.01	1.2437405849008e-05	0.000444844549199518	3	Zinc finger, CCCH-type(IPR000571)|U2 auxiliary factor small subunit(IPR009145)|Nucleotide-binding alpha-beta plait domain superfamily(IPR012677)|RNA-binding domain superfamily(IPR035979)
MsG0880041873.01	1.26141387022556e-05	0.000449500876190709	3	PRIB5(IPR012398)|Histidine phosphatase superfamily, clade-1(IPR013078)|Histidine phosphatase superfamily(IPR029033)
MsG0780039334.01	1.27829623507114e-05	0.000453842159635368	1	WRKY domain(IPR003657)|WRKY domain superfamily(IPR036576)
MsG0380014561.01	1.3454113145756e-05	0.000475920771606468	1	Cellulose synthase(IPR005150)
MsG0280011473.01	1.38836688380006e-05	0.000489323321053181	1	WRKY domain(IPR003657)|WRKY domain superfamily(IPR036576)
MsG0180000339.01	1.40779329000717e-05	0.000494365810967246	1	Ribosomal protein S17/S11(IPR000266)|U box domain(IPR003613)|Armadillo-like helical(IPR011989)|Nucleic acid-binding, OB-fold(IPR012340)|Zinc finger, RING/FYVE/PHD-type(IPR013083)|Armadillo-type fold(IPR016024)|Ribosomal protein S17, conserved site(IPR019979)|Ribosomal protein S17, archaeal/eukaryotic(IPR028333)|40S ribosomal protein S11, N-terminal(IPR032440)
MsG0180000882.01	1.4346264737386e-05	0.000500151186169447	1	RNA recognition motif domain(IPR000504)|SANT/Myb domain(IPR001005)|Aminotransferase class IV(IPR001544)|La-type HTH domain(IPR006630)|Homeobox-like domain superfamily(IPR009057)|Nucleotide-binding alpha-beta plait domain superfamily(IPR012677)|La protein, RNA-binding domain(IPR014886)|RNA-binding domain superfamily(IPR035979)|Aminotransferase-like, PLP-dependent enzymes(IPR036038)|Winged helix-li…
MsG0880043684.01	1.43179250548217e-05	0.000500151186169447	3	Aspartic peptidase domain superfamily(IPR021109)|Xylanase inhibitor, C-terminal(IPR032799)|Xylanase inhibitor, N-terminal(IPR032861)
MsG0180003921.01	1.48424168372048e-05	0.000515587120132688	3	Domain of unknown function DUF4378(IPR025486)
MsG0480019486.01	1.53093049489932e-05	0.000529899490653862	1	FKBP-type peptidyl-prolyl cis-trans isomerase domain(IPR001179)
MsG0380014586.01	1.62641082585694e-05	0.000560937476617875	3	EF-hand domain(IPR002048)|EF-hand domain pair(IPR011992)
MsG0880042214.01	1.66672722399609e-05	0.000572796612175452	3	FKBP-type peptidyl-prolyl cis-trans isomerase domain(IPR001179)
MsG0780036706.01	1.6901872553945e-05	0.000578799231395201	3	Proteasome, subunit alpha/beta(IPR001353)|Nucleophile aminohydrolases, N-terminal(IPR029055)
MsG0380018046.01	1.75686563553467e-05	0.000597396177547827	2	Translocon-associated protein (TRAP), alpha subunit(IPR005595)
MsG0680030745.01	1.75401569999144e-05	0.000597396177547827	3	Myc-type, basic helix-loop-helix (bHLH) domain(IPR011598)|Helix-loop-helix DNA-binding domain superfamily(IPR036638)
MsG0780040359.01	1.77127803066836e-05	0.000600183576918049	1	AAA+ ATPase domain(IPR003593)|ATPase, AAA-type, core(IPR003959)|ATPase, AAA-type, conserved site(IPR003960)|P-loop containing nucleoside triphosphate hydrolase(IPR027417)
MsG0480021065.01	1.80684676632741e-05	0.000610095077707127	3	NA
MsG0180001976.01	1.83078385407165e-05	0.000615286175322498	3	Potassium channel, voltage-dependent, beta subunit, KCNAB-related(IPR005399)|NADP-dependent oxidoreductase domain(IPR023210)|NADP-dependent oxidoreductase domain superfamily(IPR036812)
MsG0280010484.01	1.83528944417447e-05	0.000615286175322498	1	Prephenate dehydratase(IPR001086)|Bifunctional P-protein, chorismate mutase/prephenate dehydratase(IPR008242)|Prephenate dehydratase, conserved site(IPR018528)
MsG0480018217.01	1.84770623219969e-05	0.000615286175322498	1	Transferase(IPR003480)|Chloramphenicol acetyltransferase-like domain superfamily(IPR023213)
MsG0780041449.01	1.84364839997974e-05	0.000615286175322498	2	Pectinacetylesterase/NOTUM(IPR004963)
MsG0380014920.01	1.97996397000132e-05	0.000657062270044768	1	WRKY domain(IPR003657)|WRKY domain superfamily(IPR036576)
MsG0180006053.01	1.99774291043901e-05	0.000660691893359915	1	FAD-binding domain(IPR002938)|Nucleotide-binding alpha-beta plait domain superfamily(IPR012677)|Splicing factor RBM39, linker(IPR029123)|FAD/NAD(P)-binding domain superfamily(IPR036188)
MsG0880044075.01	2.04018867377076e-05	0.00067242669019127	3	Caspase-like domain superfamily(IPR029030)
MsG0780041688.01	2.05305765723245e-05	0.000674366591697066	1	Glycoside hydrolase family 18, catalytic domain(IPR001223)|Glycoside hydrolase, chitinase active site(IPR001579)|Cyclophilin-type peptidyl-prolyl cis-trans isomerase domain(IPR002130)|Glycoside hydrolase superfamily(IPR017853)|Cyclophilin-type peptidyl-prolyl cis-trans isomerase, conserved site(IPR020892)|Cyclophilin-like domain superfamily(IPR029000)
MsG0080048135.01	2.07280896907409e-05	0.000678546312350795	1	NA
MsG0880046933.01	2.08615970424797e-05	0.0006806096035109	1	Ribosomal protein S8(IPR000630)|Ribosomal protein S8 superfamily(IPR035987)
MsG0280008049.01	2.15955699190271e-05	0.000702183227973215	3	Glycosyltransferase family 92(IPR008166)
MsG0880042836.01	2.17583291506011e-05	0.000705101290628707	3	Pectinesterase, catalytic(IPR000070)|Zinc finger, CCCH-type(IPR000571)|Zinc finger, RING-type(IPR001841)|Pectinesterase inhibitor domain(IPR006501)|Pectin lyase fold/virulence factor(IPR011050)|Pectin lyase fold(IPR012334)|Zinc finger, RING/FYVE/PHD-type(IPR013083)|Zinc finger, RING-type, conserved site(IPR017907)|Pectinesterase, Asp active site(IPR033131)|Invertase/pectin methylesterase inhibito…
MsG0580026529.01	2.32010362972074e-05	0.000749339155592414	3	Reversibly glycosylated polypeptide(IPR004901)|Nucleotide-diphospho-sugar transferases(IPR029044)|Reversibly glycosylated polypeptide family(IPR037595)
MsG0780040143.01	2.48735979772037e-05	0.000800681118886187	1	NAC domain(IPR003441)|NAC domain superfamily(IPR036093)
MsG0780039884.01	2.69934649379996e-05	0.000866032860153696	3	ATPase, F1/V1/A1 complex, alpha/beta subunit, nucleotide-binding domain(IPR000194)|ATPase, F1/V1/A1 complex, alpha/beta subunit, N-terminal domain(IPR004100)|P-loop containing nucleoside triphosphate hydrolase(IPR027417)
MsG0380012889.01	2.70982562909048e-05	0.000866516096030689	3	Glycoside hydrolase family 1(IPR001360)|Glycoside hydrolase superfamily(IPR017853)
MsG0580029932.01	2.86097407384872e-05	0.00091182926175436	2	NA
MsG0480021904.01	2.94862085754963e-05	0.000936672092807789	1	Ribosomal RNA methyltransferase FtsJ domain(IPR002877)|Ribosomal RNA methyltransferase, Spb1, C-terminal(IPR012920)|Ribosomal RNA methyltransferase Spb1, domain of unknown function DUF3381(IPR024576)|S-adenosyl-L-methionine-dependent methyltransferase(IPR029063)
MsG0880045958.01	3.16254939646202e-05	0.00100133572202078	3	NA
MsG0880047427.01	3.37494812696114e-05	0.00106509392359685	1	SRP40, C-terminal(IPR007718)
MsG0680035848.01	3.43569901419843e-05	0.00108073437720242	1	Ribosomal protein L31e(IPR000054)|O-methyltransferase, family 3(IPR002935)|Ribosomal protein L31e, conserved site(IPR020052)|Ribosomal protein L31e domain superfamily(IPR023621)|S-adenosyl-L-methionine-dependent methyltransferase(IPR029063)
MsG0280010047.01	3.49240865635416e-05	0.00109500618163676	1	Bulb-type lectin domain(IPR001480)|S-locus-specific glycoprotein/EP1(IPR035446)|Bulb-type lectin domain superfamily(IPR036426)
MsG0180000417.01	3.52707081380089e-05	0.00110229523782768	3	NB-ARC(IPR002182)|Glycine dehydrogenase (decarboxylating)(IPR003437)|Pyridoxal phosphate-dependent transferase, major domain(IPR015421)|Pyridoxal phosphate-dependent transferase domain 1(IPR015422)|Pyridoxal phosphate-dependent transferase(IPR015424)|Glycine cleavage system P protein(IPR020581)|P-loop containing nucleoside triphosphate hydrolase(IPR027417)|Virus X resistance protein-like, coiled-…
MsG0180003813.01	3.57911351189624e-05	0.00111495158659297	2	Dolichyl-diphosphooligosaccharide--protein glycosyltransferase subunit Swp1(IPR008814)
MsG0580030063.01	3.62581207964003e-05	0.00112586711424706	2	Nucleotidyl transferase domain(IPR005835)|ADP-glucose pyrophosphorylase, conserved site(IPR005836)|Trimeric LpxA-like superfamily(IPR011004)|Glucose-1-phosphate adenylyltransferase(IPR011831)|Nucleotide-diphospho-sugar transferases(IPR029044)
MsG0080048185.01	3.68609461692174e-05	0.00114091717037222	1	Histone H3/CENP-A(IPR000164)|NADH dehydrogenase ubiquinone Fe-S protein 4, mitochondrial(IPR006885)|Histone H2A/H2B/H3(IPR007125)|Histone-fold(IPR009072)|NADH dehydrogenase ubiquinone Fe-S protein 4-like superfamily(IPR038532)
MsG0780040050.01	3.70388493957391e-05	0.00114276092209154	3	F-box domain(IPR001810)|ATPase, V1 complex, subunit C(IPR004907)|Leucine-rich repeat domain superfamily(IPR032675)|F-box-like domain superfamily(IPR036047)|Vacuolar ATP synthase subunit C superfamily(IPR036132)
MsG0380015564.01	3.75904377805553e-05	0.00115608553390708	2	MORN motif(IPR003409)
MsG0180004606.01	3.81893925246915e-05	0.00117077766225697	1	Hypoxia induced protein, domain(IPR007667)
MsG0380015992.01	3.86033268832285e-05	0.00117972255604854	3	Heat shock protein 70 family(IPR013126)|Heat shock protein 70, conserved site(IPR018181)|Heat shock protein 70kD, peptide-binding domain superfamily(IPR029047)|Heat shock protein 70kD, C-terminal domain superfamily(IPR029048)
MsG0780038865.01	3.95794514721515e-05	0.00120573742229201	1	NA
MsG0380016141.01	4.0298328367285e-05	0.00122377659447444	3	Serine hydroxymethyltransferase(IPR001085)|Pyridoxal phosphate-dependent transferase, major domain(IPR015421)|Pyridoxal phosphate-dependent transferase domain 1(IPR015422)|Pyridoxal phosphate-dependent transferase(IPR015424)|Serine hydroxymethyltransferase, pyridoxal phosphate binding site(IPR019798)
MsG0480018403.01	4.11031997691496e-05	0.00124430595664789	2	Cytochrome c oxidase, subunit Vb(IPR002124)|Cytochrome c oxidase, subunit Vb superfamily(IPR036972)
MsG0380017449.01	4.25376138083189e-05	0.00127970634438298	1	Small GTPase superfamily(IPR001806)|Ran GTPase(IPR002041)|P-loop containing nucleoside triphosphate hydrolase(IPR027417)
MsG0480020858.01	4.24733856270323e-05	0.00127970634438298	1	Haem peroxidase, plant/fungal/bacterial(IPR002016)|Class I peroxidase(IPR002207)|Haem peroxidase(IPR010255)|Peroxidases heam-ligand binding site(IPR019793)|Peroxidase, active site(IPR019794)
MsG0480023672.01	4.32092166470754e-05	0.00129587392907083	2	High mobility group box domain(IPR009071)|High mobility group box domain superfamily(IPR036910)
MsG0880047171.01	4.36915260190868e-05	0.00130628194045301	1	EF-hand domain(IPR002048)|EF-hand domain pair(IPR011992)|EF-Hand 1, calcium-binding site(IPR018247)
MsG0480019765.01	4.59675112235771e-05	0.00137008720952495	3	Ribosomal protein S10(IPR001848)|Ribosomal protein S10 domain(IPR027486)|Ribosomal protein S10 domain superfamily(IPR036838)
MsG0880046220.01	4.86852147826995e-05	0.00144662498202009	1	Peptidase S8/S53 domain(IPR000209)|PA domain(IPR003137)|Peptidase S8, subtilisin-related(IPR015500)|Peptidase S8, subtilisin, Ser-active site(IPR023828)|Peptidase S8/S53 domain superfamily(IPR036852)
MsG0780038647.01	4.89763850608038e-05	0.00145081273169381	3	Pectate lyase(IPR002022)|Pectin lyase fold/virulence factor(IPR011050)|Pectin lyase fold(IPR012334)|AmbAllergen(IPR018082)
MsG0180004129.01	5.42234510276268e-05	0.00160133292530212	1	Ribosomal protein L14e domain(IPR002784)|Translation protein SH3-like domain superfamily(IPR008991)|Ribosomal protein L2, domain 2(IPR014722)
MsG0680030721.01	5.45403038630833e-05	0.00160577961709084	1	Porin domain superfamily(IPR023614)|Eukaryotic porin/Tom40(IPR027246)
MsG0280007255.01	5.50760435544205e-05	0.00161662417205179	2	Glyoxalase/fosfomycin resistance/dioxygenase domain(IPR004360)|Glyoxalase I(IPR004361)|Glyoxalase I, conserved site(IPR018146)|Glyoxalase/Bleomycin resistance protein/Dihydroxybiphenyl dioxygenase(IPR029068)
MsG0280008284.01	5.52789044161163e-05	0.00161766175741344	1	Heat shock protein 70 family(IPR013126)|Heat shock protein 70, conserved site(IPR018181)|Heat shock protein 70kD, peptide-binding domain superfamily(IPR029047)|Heat shock protein 70kD, C-terminal domain superfamily(IPR029048)
MsG0180004577.01	5.65563034260739e-05	0.00165004296732808	1	Aminoacyl-tRNA synthetase, class II (G/ P/ S/T)(IPR002314)|Serine-tRNA ligase, type1(IPR002317)|Class I and II aminoacyl-tRNA synthetase, tRNA-binding arm(IPR010978)|Serine-tRNA synthetase, type1, N-terminal(IPR015866)|Serine-tRNA ligase catalytic core domain(IPR033729)
MsG0380015843.01	5.67298737565833e-05	0.00165012165923893	2	Aldehyde dehydrogenase domain(IPR015590)|Aldehyde dehydrogenase, cysteine active site(IPR016160)|Aldehyde/histidinol dehydrogenase(IPR016161)|Aldehyde dehydrogenase, N-terminal(IPR016162)|Aldehyde dehydrogenase, C-terminal(IPR016163)|Aldehyde dehydrogenase, glutamic acid active site(IPR029510)
MsG0480023653.01	5.85864205566803e-05	0.00169900619614373	3	Major intrinsic protein(IPR000425)|Aquaporin-like(IPR023271)
MsG0780041724.01	6.04164614310263e-05	0.00174683164083659	3	Basic-leucine zipper domain(IPR004827)|G-box binding protein, multifunctional mosaic region(IPR012900)
MsG0480021486.01	6.18529765423656e-05	0.00178302744617798	3	FAD linked oxidase, N-terminal(IPR006094)|FAD-binding, type 2-like superfamily(IPR036318)
MsG0880042967.01	6.20971963153751e-05	0.00178473995481422	1	P-type ATPase(IPR001757)|Cation-transporting P-type ATPase, N-terminal(IPR004014)|Cation-transporting P-type ATPase, C-terminal(IPR006068)|P-type ATPase, A domain superfamily(IPR008250)|P-type ATPase, phosphorylation site(IPR018303)|HAD superfamily(IPR023214)|P-type ATPase, transmembrane domain superfamily(IPR023298)|P-type ATPase, cytoplasmic domain N(IPR023299)|HAD-like superfamily(IPR036412)
MsG0880044952.01	6.30880431587066e-05	0.00180783748600484	1	Leucine-rich repeat domain superfamily(IPR032675)
MsG0780037097.01	6.44340425259272e-05	0.00184094541027479	1	Ribosomal protein L7A/L8(IPR001921)|Ribosomal protein L7Ae conserved site(IPR004037)|Ribosomal protein L7Ae/L30e/S12e/Gadd45(IPR004038)|Ribosomal protein L7Ae/L8/Nhp2 family(IPR018492)|50S ribosomal protein L30e-like(IPR029064)|Ribosomal protein L7A/L8 superfamily(IPR038524)
MsG0680031147.01	6.60061388631002e-05	0.00188029876991433	3	PMR5 N-terminal domain(IPR025846)|PC-Esterase(IPR026057)
MsG0580025510.01	6.71221887093822e-05	0.00190646757754854	1	Tetratricopeptide-like helical domain superfamily(IPR011990)
MsG0480023004.01	6.94154757622113e-05	0.00196582184585242	1	UDP-glucuronosyl/UDP-glucosyltransferase(IPR002213)|UDP-glycosyltransferase family, conserved site(IPR035595)
MsG0480018362.01	7.05712817815874e-05	0.001983155756455	2	C2 domain(IPR000008)|Phospholipase D/Transphosphatidylase(IPR001736)|Phospholipase D, plant(IPR011402)|Phospholipase D, C-terminal(IPR024632)|C2 domain superfamily(IPR035892)
MsG0880042212.01	7.06436346919871e-05	0.001983155756455	1	FKBP-type peptidyl-prolyl cis-trans isomerase domain(IPR001179)|Tetratricopeptide repeat 1(IPR001440)|Tetratricopeptide-like helical domain superfamily(IPR011990)|Tetratricopeptide repeat(IPR019734)
MsG0880047078.01	7.06292729956504e-05	0.001983155756455	1	Pumilio RNA-binding repeat(IPR001313)|Armadillo-like helical(IPR011989)|CPL domain(IPR012959)|Armadillo-type fold(IPR016024)
MsG0180001143.01	7.1322284810316e-05	0.00199640378090789	1	Dynein light chain, type 1/2(IPR001372)|Dynein light chain superfamily(IPR037177)
MsG0880045312.01	7.20497967857001e-05	0.00201093898138585	3	Pyruvate phosphate dikinase, PEP/pyruvate-binding(IPR002192)
MsG0380015495.01	7.41805551176088e-05	0.00206444271115489	3	Clathrin, heavy chain/VPS, 7-fold repeat(IPR000547)|Tetratricopeptide-like helical domain superfamily(IPR011990)|Clathrin, heavy chain, linker(IPR012331)|Clathrin, heavy chain, linker, core motif(IPR015348)|Armadillo-type fold(IPR016024)|Clathrin heavy chain, N-terminal(IPR016025)|Clathrin, heavy chain(IPR016341)|Clathrin, heavy chain, propeller repeat(IPR022365)
MsG0380016458.01	7.87711651098632e-05	0.0021858998317987	1	Alcohol dehydrogenase, zinc-type, conserved site(IPR002328)|GroES-like superfamily(IPR011032)|Alcohol dehydrogenase, C-terminal(IPR013149)|Alcohol dehydrogenase, N-terminal(IPR013154)|NAD(P)-binding domain superfamily(IPR036291)
MsG0280007260.01	7.97265873122287e-05	0.00220509797005802	2	Cytochrome P450(IPR001128)|Cytochrome P450, E-class, group IV(IPR002403)|Cytochrome P450, conserved site(IPR017972)|Cytochrome P450 superfamily(IPR036396)
MsG0480023779.01	7.99196737620695e-05	0.00220509797005802	2	WHEP-TRS domain(IPR000738)|Aspartyl/Asparaginyl-tRNA synthetase, class IIb(IPR002312)|Aminoacyl-tRNA synthetase, class II (D/K/N)(IPR004364)|OB-fold nucleic acid binding domain, AA-tRNA synthetase-type(IPR004365)|Asparagine-tRNA ligase(IPR004522)|Nucleic acid-binding, OB-fold(IPR012340)
MsG0380015332.01	8.33931703540924e-05	0.00229438132794721	2	Uncharacterised domain XH(IPR005379)|XS domain(IPR005380)|Zinc finger-XS domain(IPR005381)|XS domain superfamily(IPR038588)
MsG0780040799.01	8.39939403104925e-05	0.0022978172282675	2	Protein kinase domain(IPR000719)|Leucine-rich repeat(IPR001611)|Serine/threonine-protein kinase, active site(IPR008271)|Protein kinase-like domain superfamily(IPR011009)|Leucine-rich repeat-containing N-terminal, plant-type(IPR013210)|Protein kinase, ATP binding site(IPR017441)|Leucine-rich repeat domain superfamily(IPR032675)
MsG0880046412.01	8.39672580451367e-05	0.0022978172282675	3	Helix-turn-helix motif(IPR000047)|Homeobox domain(IPR001356)|Leucine zipper, homeobox-associated(IPR003106)|Homeobox-like domain superfamily(IPR009057)|Homeobox, conserved site(IPR017970)
MsG0480023361.01	8.47232319765825e-05	0.00230471056675453	3	NA
MsG0680032060.01	8.46816030465801e-05	0.00230471056675453	3	SANT/Myb domain(IPR001005)
MsG0180003585.01	9.0415524972694e-05	0.0024526481029812	1	Ribosomal protein L11/L12(IPR000911)|Ribosomal protein L11, C-terminal(IPR020783)|Ribosomal protein L11, N-terminal(IPR020784)|Ribosomal protein L11, conserved site(IPR020785)|Ribosomal protein L11, C-terminal domain superfamily(IPR036769)|Ribosomal protein L11/L12, N-terminal domain superfamily(IPR036796)
MsG0480020913.01	9.19734015644795e-05	0.00248791915660554	3	Major intrinsic protein(IPR000425)|Major intrinsic protein, conserved site(IPR022357)|Aquaporin-like(IPR023271)
MsG0280009417.01	0.000100432591139771	0.00270915511909712	3	Neprosin(IPR004314)|Neprosin activation peptide(IPR025521)
MsG0180000028.01	0.000102053259430455	0.00274520425158747	3	Expansin(IPR002963)|Expansin/pollen allergen, DPBB domain(IPR007112)|Expansin, cellulose-binding-like domain(IPR007117)|Expansin/Lol pI(IPR007118)|RlpA-like protein, double-psi beta-barrel domain(IPR009009)|Expansin, cellulose-binding-like domain superfamily(IPR036749)|RlpA-like domain superfamily(IPR036908)
MsG0280010346.01	0.000103235711147019	0.00276929795151879	1	Histone H2A(IPR002119)|Histone H2A/H2B/H3(IPR007125)|Histone-fold(IPR009072)|Histone H2A, C-terminal domain(IPR032454)|Histone H2A conserved site(IPR032458)
MsG0180004707.01	0.000107866321974426	0.00288549881248485	2	Proton-dependent oligopeptide transporter family(IPR000109)|MFS transporter superfamily(IPR036259)
MsG0580029882.01	0.000108938643004211	0.00290613391019796	3	Bifunctional inhibitor/plant lipid transfer protein/seed storage helical domain(IPR016140)|Bifunctional inhibitor/plant lipid transfer protein/seed storage helical domain superfamily(IPR036312)
MsG0780039289.01	0.000110045343364579	0.00292756991975686	1	CCAAT-binding factor(IPR005612)|Nucleolar complex-associated protein 3, N-terminal(IPR011501)
MsG0480018995.01	0.000112075019568565	0.0029693259436233	1	Metallothionein, family 15, plant(IPR000347)
MsG0780040411.01	0.000112229881891116	0.0029693259436233	2	V-ATPase proteolipid subunit(IPR000245)|V-ATPase proteolipid subunit C-like domain(IPR002379)|F/V-ATP synthase subunit C superfamily(IPR035921)
MsG0380011643.01	0.000114432985496939	0.00301934246159545	1	Histone acetyltransferase domain, MYST-type(IPR002717)|Acyl-CoA N-acyltransferase(IPR016181)|Chromo-like domain superfamily(IPR016197)|Ribosomal protein L5, conserved site(IPR020929)|Ribosomal protein L5 domain superfamily(IPR022803)|RNA binding activity-knot of a chromodomain(IPR025995)|Ribosomal protein L5, C-terminal(IPR031309)|Ribosomal protein L5, N-terminal(IPR031310)|Winged helix-like DNA-…
MsG0880042894.01	0.00012146850688063	0.00319624351756469	3	Clathrin, heavy chain/VPS, 7-fold repeat(IPR000547)|Dehydrogenase, E1 component(IPR001017)|Pyruvate dehydrogenase (acetyl-transferring) E1 component, alpha subunit, subgroup y(IPR017597)|Vacuolar protein sorting-associated protein 8, central domain(IPR025941)|Thiamin diphosphate-binding fold(IPR029061)
MsG0380017118.01	0.000122676055145923	0.00321924637104397	3	Tetrapyrrole biosynthesis, uroporphyrinogen III synthase(IPR003754)|Domain of unknown function DUF547(IPR006869)|Ternary complex factor MIP1, leucine-zipper(IPR025757)|Tetrapyrrole biosynthesis, uroporphyrinogen III synthase superfamily(IPR036108)
MsG0880045683.01	0.000128938309446918	0.00337440990333033	3	SecY/SEC61-alpha family(IPR002208)|Translocon Sec61/SecY, plug domain(IPR019561)|SecY domain superfamily(IPR023201)|SecY conserved site(IPR030659)
MsG0280006523.01	0.000134251906633323	0.00350397476312972	1	DNA polymerase V(IPR007015)
MsG0480022283.01	0.000139384723749117	0.0036281355181812	2	Conserved hypothetical protein CHP02058(IPR011719)|Tubulin/FtsZ, C-terminal domain superfamily(IPR037103)
MsG0680030421.01	0.000141029051060933	0.00366106867229955	2	3-beta hydroxysteroid dehydrogenase/isomerase(IPR002225)|NAD(P)-binding domain superfamily(IPR036291)
MsG0880045943.01	0.000142868330223252	0.00369887256023042	3	NA
MsG0280011234.01	0.000144396788334255	0.00372844862284464	3	Ribosomal L28e/Mak16(IPR029004)
MsG0780040277.01	0.00014528160713038	0.00374129194682156	1	Cysteine synthase/cystathionine beta-synthase, pyridoxal-phosphate attachment site(IPR001216)|Pyridoxal-phosphate dependent enzyme(IPR001926)|Exostosin-like(IPR004263)|Cysteine synthase(IPR005856)|Cysteine synthase CysK(IPR005859)|Tryptophan synthase beta subunit-like PLP-dependent enzyme(IPR036052)
MsG0380014542.01	0.000146199892707589	0.00375492649967336	3	NA
MsG0780040418.01	0.000146907050314851	0.00376308059652657	3	Signal transduction response regulator, receiver domain(IPR001789)|CheY-like superfamily(IPR011006)
MsG0480019853.01	0.000153806373299877	0.00392938663216114	3	Cyclin, C-terminal domain(IPR004367)|Cyclin, N-terminal(IPR006671)|Cyclin-like(IPR013763)|Cyclin-like superfamily(IPR036915)
MsG0280006692.01	0.000165772037196528	0.00422390649922657	3	NA
MsG0880043026.01	0.000166682107702184	0.00423591872126315	1	Helicase, C-terminal(IPR001650)|DEAD/DEAH box helicase domain(IPR011545)|P-loop containing nucleoside triphosphate hydrolase(IPR027417)
MsG0180005819.01	0.000169035646704535	0.00428445469875511	1	Protein kinase domain(IPR000719)|ACT domain(IPR002912)|Sialate O-acetylesterase domain(IPR005181)|D-isomer specific 2-hydroxyacid dehydrogenase, catalytic domain(IPR006139)|D-isomer specific 2-hydroxyacid dehydrogenase, NAD-binding domain(IPR006140)|Protein kinase-like domain superfamily(IPR011009)|S-adenosyl-L-homocysteine hydrolase, NAD binding domain(IPR015878)|D-isomer specific 2-hydroxyacid …
MsG0480021164.01	0.000186294485219947	0.00470954409363621	1	Ribosome biogenesis protein BMS1/TSR1, C-terminal(IPR007034)|AARP2CN(IPR012948)
MsG0380016789.01	0.000189984512488531	0.00479028834752413	3	Actin family(IPR004000)|Actin, conserved site(IPR004001)|Actin/actin-like conserved site(IPR020902)
MsG0380015685.01	0.000192203261532125	0.00483361170993679	3	Forkhead-associated (FHA) domain(IPR000253)|AAA+ ATPase domain(IPR003593)|ATPase, AAA-type, core(IPR003959)|ATPase, AAA-type, conserved site(IPR003960)|SMAD/FHA domain superfamily(IPR008984)|P-loop containing nucleoside triphosphate hydrolase(IPR027417)
MsG0780041147.01	0.000200578137945455	0.00503112487828379	1	Ubiquitin domain(IPR000626)|Ribosomal protein L40e(IPR001975)|Zinc-binding ribosomal protein(IPR011332)|Ubiquitin conserved site(IPR019954)|Ubiquitin(IPR019956)|Ubiquitin-like domain superfamily(IPR029071)|Ribosomal protein L40e superfamily(IPR038587)
MsG0180003623.01	0.000201533393108149	0.00504198957835594	1	Ribosomal protein L4/L1e(IPR002136)|Ribosomal protein L4/L1e, eukaryotic/archaeal, conserved site(IPR013000)|Ribosomal protein L4 domain superfamily(IPR023574)|60S ribosomal protein L4, C-terminal domain(IPR025755)
MsG0580024738.01	0.000203157862394004	0.00506949735694805	1	Ribosomal protein L26/L24, eukaryotic/archaeal(IPR005756)|KOW(IPR005824)|Ribosomal protein L24/L26, conserved site(IPR005825)|Translation protein SH3-like domain superfamily(IPR008991)|Ribosomal protein L2, domain 2(IPR014722)
MsG0580024739.01	0.000206696074667761	0.00514449482749116	3	Porin domain superfamily(IPR023614)|Eukaryotic porin/Tom40(IPR027246)
MsG0180004064.01	0.000211020397834332	0.00523862206140397	2	HR-like lesion-inducer(IPR008637)
MsG0480021226.01	0.000212586537196276	0.00526396971719086	3	Nucleotide-diphospho-sugar transferase(IPR005069)|Nucleotide-diphospho-sugar transferases(IPR029044)
MsG0280010244.01	0.000213185478422384	0.00526529965505105	1	Domain of unknown function DUF3700(IPR024286)|Nucleophile aminohydrolases, N-terminal(IPR029055)
MsG0480021962.01	0.00021456230721917	0.00528578622657022	1	Acetohydroxy acid isomeroreductase C-terminal(IPR000506)|6-phosphogluconate dehydrogenase-like, C-terminal domain superfamily(IPR008927)|Acetohydroxy acid isomeroreductase, NADPH-binding domain(IPR013116)|6-phosphogluconate dehydrogenase, domain 2(IPR013328)|NAD(P)-binding domain superfamily(IPR036291)
MsG0280008401.01	0.000215724895127573	0.0053009041024096	1	Tubulin-tyrosine ligase/Tubulin polyglutamylase(IPR004344)
MsG0380014534.01	0.000218358379928161	0.00533844778472469	2	Elongation factor 1B gamma, C-terminal(IPR001662)|Glutathione S-transferase, N-terminal(IPR004045)|Glutathione S-transferase, C-terminal(IPR004046)|Thioredoxin-like superfamily(IPR036249)|Glutathione S-transferase, C-terminal domain superfamily(IPR036282)|Elongation factor EF1B gamma, C-terminal domain superfamily(IPR036433)
MsG0780040836.01	0.000217854249938222	0.00533844778472469	3	HEAT repeat(IPR000357)|Armadillo-like helical(IPR011989)|Armadillo-type fold(IPR016024)|CLASP N-terminal domain(IPR024395)|TOG domain(IPR034085)
MsG0480023064.01	0.000220760988424042	0.00538355774043176	3	Tubulin(IPR000217)|Alpha tubulin(IPR002452)|Tubulin/FtsZ, GTPase domain(IPR003008)|Tubulin/FtsZ, C-terminal(IPR008280)|Tubulin, C-terminal(IPR023123)|Tubulin/FtsZ, GTPase domain superfamily(IPR036525)|Tubulin/FtsZ, C-terminal domain superfamily(IPR037103)
MsG0580028560.01	0.000223248007305127	0.00543049371925846	1	WRKY domain(IPR003657)|WRKY domain superfamily(IPR036576)
MsG0680030699.01	0.000225761846129093	0.00547784459313732	2	Nucleic acid-binding, OB-fold(IPR012340)
MsG0780039874.01	0.000230947126690179	0.00558961504372696	3	Cytochrome c, class IA/ IB(IPR002327)|Cytochrome c-like domain(IPR009056)|Cytochrome c-like domain superfamily(IPR036909)
MsG0480018132.01	0.000232305412736138	0.00560843342698221	1	AMP-dependent synthetase/ligase(IPR000873)|AMP-binding, conserved site(IPR020845)|AMP-binding enzyme, C-terminal domain(IPR025110)
MsG0680030384.01	0.000236554235750064	0.0056967687148089	1	Alpha crystallin/Hsp20 domain(IPR002068)|HSP20-like chaperone(IPR008978)
MsG0480023107.01	0.000240231931351929	0.0057709446792676	1	Glutathione S-transferase, N-terminal(IPR004045)|Thioredoxin-like superfamily(IPR036249)|Glutathione S-transferase, C-terminal domain superfamily(IPR036282)
MsG0580030088.01	0.000251599708480674	0.00602902825011878	3	Signal transduction response regulator, receiver domain(IPR001789)|Histidine kinase/HSP90-like ATPase(IPR003594)|Signal transduction histidine kinase, dimerisation/phosphoacceptor domain(IPR003661)|Signal transduction histidine kinase-related protein, C-terminal(IPR004358)|CHASE domain(IPR006189)|CheY-like superfamily(IPR011006)|X8 domain(IPR012946)|Signal transduction histidine kinase, dimerisat…
MsG0580026079.01	0.000253966176200622	0.00607067169200348	2	Myc-type, basic helix-loop-helix (bHLH) domain(IPR011598)|Helix-loop-helix DNA-binding domain superfamily(IPR036638)
MsG0180000738.01	0.000258785074104803	0.00615538783406424	1	WRKY domain(IPR003657)|Zn-cluster domain(IPR018872)|WRKY domain superfamily(IPR036576)
MsG0280007505.01	0.000258360411647753	0.00615538783406424	2	Heavy metal-associated domain superfamily(IPR036163)
MsG0380016826.01	0.00026351355593875	0.00625245800909215	1	NAC domain(IPR003441)|NAC domain superfamily(IPR036093)
MsG0180004946.01	0.000265125903406233	0.00627529619900488	1	Chaperonin Cpn60(IPR001844)|Chaperonin Cpn60/TCP-1 family(IPR002423)|GroEL-like apical domain superfamily(IPR027409)|TCP-1-like chaperonin intermediate domain superfamily(IPR027410)|GroEL-like equatorial domain superfamily(IPR027413)
MsG0180003258.01	0.000281005395271779	0.00663488778029234	1	Ribosomal protein S8e/ribosomal biogenesis NSA2(IPR022309)
MsG0180006219.01	0.000283941335174595	0.00667158509435781	2	Protein kinase domain(IPR000719)|Protein kinase-like domain superfamily(IPR011009)|Protein kinase, ATP binding site(IPR017441)
MsG0380016735.01	0.000283763822151878	0.00667158509435781	2	NA
MsG0780040488.01	0.000288468170783615	0.00676149787683828	3	Villin headpiece(IPR003128)|Villin/Gelsolin(IPR007122)|Gelsolin-like domain(IPR007123)|ADF-H/Gelsolin-like domain superfamily(IPR029006)|Gelsolin-like domain superfamily(IPR036180)|Villin headpiece domain superfamily(IPR036886)
MsG0480022955.01	0.000290182981143015	0.00678522287868787	1	Ribosomal protein L22/L17(IPR001063)|Ribosomal protein L22/L17, eukaryotic/archaeal(IPR005721)|Peptidase M28(IPR007484)|Ribosomal protein L22/L17, conserved site(IPR018260)|Ribosomal protein L22/L17 superfamily(IPR036394)
MsG0880047248.01	0.000297603275523439	0.00694191988340544	2	NA
MsG0380017781.01	0.00030285919926762	0.00703055597915242	1	NmrA-like domain(IPR008030)|NAD(P)-binding domain superfamily(IPR036291)
MsG0580025750.01	0.000302618445084915	0.00703055597915242	1	Ubiquitin domain(IPR000626)|Ribosomal protein S27a(IPR002906)|Zinc-binding ribosomal protein(IPR011332)|Ubiquitin conserved site(IPR019954)|Ubiquitin(IPR019956)|Ubiquitin-like domain superfamily(IPR029071)|S27a-like superfamily(IPR038582)
MsG0480022407.01	0.000304849380825566	0.00705978530127695	3	Clathrin light chain(IPR000996)
MsG0380015689.01	0.000306683508392407	0.00708526947498917	3	Metallo-beta-lactamase(IPR001279)|Zn-dependent metallo-hydrolase, RNA specificity domain(IPR011108)|Cycloeucalenol cycloisomerase(IPR020532)|Ribonuclease Z/Hydroxyacylglutathione hydrolase-like(IPR036866)
MsG0680035611.01	0.000312249229527208	0.00717950192748631	2	Ribosomal protein S7e(IPR000554)
MsG0880045393.01	0.000311983499870815	0.00717950192748631	2	SWAP/Surp(IPR000061)|RNA recognition motif domain(IPR000504)|CID domain(IPR006569)|mRNA splicing factor Cwf21 domain(IPR013170)|SR140, RNA recognition motif(IPR035009)|SWAP/Surp superfamily(IPR035967)|RNA-binding domain superfamily(IPR035979)
MsG0380017891.01	0.000313800707196796	0.00718097969052004	3	Methyltransferase type 11(IPR013216)|Sterol methyltransferase C-terminal(IPR013705)|S-adenosyl-L-methionine-dependent methyltransferase(IPR029063)
MsG0880045973.01	0.000313706782941831	0.00718097969052004	3	Plant peroxidase(IPR000823)|Haem peroxidase, plant/fungal/bacterial(IPR002016)|Haem peroxidase(IPR010255)|Peroxidases heam-ligand binding site(IPR019793)|Peroxidase, active site(IPR019794)|Secretory peroxidase(IPR033905)
MsG0580024894.01	0.000316494900797054	0.00722551124585615	1	Ribosomal protein S4e(IPR000876)|RNA-binding S4 domain(IPR002942)|KOW(IPR005824)|Ribosomal protein S4e, N-terminal(IPR013843)|Ribosomal protein S4e, central region(IPR013845)|Ribosomal protein L2, domain 2(IPR014722)|Ribosomal protein S4e, N-terminal, conserved site(IPR018199)|40S ribosomal protein S4, C-terminal domain(IPR032277)|Ribosomal protein S4e, central domain superfamily(IPR038237)
MsG0480023996.01	0.000320246013804073	0.00729390508326871	1	WD40 repeat(IPR001680)|WD40/YVTN repeat-like-containing domain superfamily(IPR015943)|WD40 repeat, conserved site(IPR019775)|G-protein beta WD-40 repeat(IPR020472)|WD40-repeat-containing domain superfamily(IPR036322)
MsG0180003313.01	0.000332458853470579	0.00755424740697738	1	Ribosomal protein S17e(IPR001210)|Ribosomal protein S17e, conserved site(IPR018273)|Ribosomal protein S17e-like superfamily(IPR036401)
MsG0880042986.01	0.000339960102605243	0.00770656035412872	3	B3 DNA binding domain(IPR003340)|Auxin response factor(IPR010525)|DNA-binding pseudobarrel domain superfamily(IPR015300)|AUX/IAA domain(IPR033389)
MsG0780038116.01	0.000342128107295913	0.00773754363502723	1	UDP-glucuronosyl/UDP-glucosyltransferase(IPR002213)|UDP-glycosyltransferase family, conserved site(IPR035595)
MsG0880046177.01	0.000344166583921326	0.00776545958160806	1	Ribosomal protein S15(IPR000589)|S15/NS1, RNA-binding(IPR009068)|Ribosomal protein S13/S15, N-terminal(IPR012606)
MsG0480021409.01	0.000352961927702392	0.00793658708382526	2	SPRY domain(IPR003877)|Concanavalin A-like lectin/glucanase domain superfamily(IPR013320)
MsG0880042663.01	0.000353394682204086	0.00793658708382526	1	AAA+ ATPase domain(IPR003593)|ATPase, dynein-related, AAA domain(IPR011704)|Midasin(IPR012099)|Sigma-54 interaction domain, ATP-binding site 1(IPR025662)|P-loop containing nucleoside triphosphate hydrolase(IPR027417)|von Willebrand factor A-like domain superfamily(IPR036465)
MsG0280007446.01	0.000361397444239326	0.00807873870143328	2	Transcription initiation factor IIF, alpha subunit(IPR008851)|Transcription Factor IIF, Rap30/Rap74, interaction(IPR011039)|Winged helix-like DNA-binding domain superfamily(IPR036388)|Winged helix DNA-binding domain superfamily(IPR036390)
MsG0380016232.01	0.000360781889421824	0.00807873870143328	2	NA
MsG0080049110.01	0.00037389751556985	0.00833886445232804	1	GSKIP domain(IPR007967)|Tetratricopeptide-like helical domain superfamily(IPR011990)|GSKIP domain superfamily(IPR023231)|CLU domain(IPR025697)|Clustered mitochondria protein, N-terminal(IPR028275)|CLU central domain(IPR033646)
MsG0780036197.01	0.000391741051127625	0.00870318471231812	1	RmlC-like cupin domain superfamily(IPR011051)|Cysteine oxygenase/2-aminoethanethiol dioxygenase(IPR012864)
MsG0780038861.01	0.000392035347401717	0.00870318471231812	1	Mitochondrial glycoprotein(IPR003428)|Mitochondrial glycoprotein superfamily(IPR036561)
MsG0180006006.01	0.000395525254580065	0.00870793753617031	2	Inner centromere protein, ARK-binding domain(IPR005635)
MsG0380012400.01	0.000395856329955345	0.00870793753617031	1	NADH(IPR001155)|Aldolase-type TIM barrel(IPR013785)
MsG0580025339.01	0.000393695212628773	0.00870793753617031	2	Bromodomain(IPR001487)|Tensin phosphatase, C2 domain(IPR014020)|Formin, FH2 domain(IPR015425)|Transcription initiation factor TFIID subunit 1, domain of unknown function(IPR022591)|Bromodomain-like superfamily(IPR036427)
MsG0080047876.01	0.000394938358583387	0.00870793753617031	3	V-ATPase proteolipid subunit(IPR000245)|NAD-dependent epimerase/dehydratase(IPR001509)|V-ATPase proteolipid subunit C-like domain(IPR002379)|Epimerase family protein SDR39U1(IPR010099)|V-ATPase proteolipid subunit C, eukaryotic(IPR011555)|Domain of unknown function DUF1731(IPR013549)|F/V-ATP synthase subunit C superfamily(IPR035921)|NAD(P)-binding domain superfamily(IPR036291)
MsG0580029291.01	0.000398750045104043	0.00875165723993123	1	Plant peroxidase(IPR000823)|Haem peroxidase, plant/fungal/bacterial(IPR002016)|Haem peroxidase(IPR010255)|Peroxidases heam-ligand binding site(IPR019793)|Peroxidase, active site(IPR019794)|Secretory peroxidase(IPR033905)
MsG0180005320.01	0.00040513150967894	0.00887155326296943	2	Exostosin-like(IPR004263)
MsG0880047285.01	0.000413452388272421	0.0090332798949022	2	TMEM14 family(IPR005349)
MsG0380017014.01	0.00041648345014608	0.0090625706030897	3	14-3-3 protein(IPR000308)|14-3-3 protein, conserved site(IPR023409)|14-3-3 domain(IPR023410)|14-3-3 domain superfamily(IPR036815)
MsG0880047338.01	0.000416669912785733	0.0090625706030897	2	Peptidase C1A, papain C-terminal(IPR000668)|Cathepsin propeptide inhibitor domain (I29)(IPR013201)|Cysteine peptidase, histidine active site(IPR025660)|Cysteine peptidase, asparagine active site(IPR025661)
MsG0480022855.01	0.000422978585052391	0.00915982068917644	3	Vps72/YL1 family(IPR008895)|Vps72/YL1, C-terminal(IPR013272)
MsG0080048409.01	0.00042303821345891	0.00915982068917644	3	NA
MsG0680035412.01	0.000424201582273415	0.0091644623713968	1	NA
MsG0280006520.01	0.000428561410696321	0.00923798558726422	1	Heat shock protein 70 family(IPR013126)|Heat shock protein 70, conserved site(IPR018181)|Heat shock protein 70kD, peptide-binding domain superfamily(IPR029047)|Heat shock protein 70kD, C-terminal domain superfamily(IPR029048)
MsG0880041833.01	0.000445799269285189	0.00958815933961485	3	NA
MsG0480023798.01	0.000465282730509546	0.00998496739673486	3	Pectinesterase, catalytic(IPR000070)|Pectin lyase fold/virulence factor(IPR011050)|Pectin lyase fold(IPR012334)|Pectinesterase, Asp active site(IPR033131)
MsG0880044657.01	0.000474714842976641	0.0101647921033823	1	UDP-glucuronosyl/UDP-glucosyltransferase(IPR002213)
MsG0880044044.01	0.000488795248905594	0.0104431321209764	2	Prohibitin(IPR000163)|Band 7 domain(IPR001107)|Band 7/SPFH domain superfamily(IPR036013)
MsG0580029253.01	0.000495367465793655	0.0105581927870121	2	SNF2-related, N-terminal domain(IPR000330)|Helicase, C-terminal(IPR001650)|Helicase superfamily 1/2, ATP-binding domain(IPR014001)|P-loop containing nucleoside triphosphate hydrolase(IPR027417)|SNF2-like, N-terminal domain superfamily(IPR038718)
MsG0580029579.01	0.000496367352728953	0.0105581927870121	1	UBA-like superfamily(IPR009060)
MsG0180000139.01	0.00050374584712982	0.0106915904301817	1	Ribosomal protein L30, ferredoxin-like fold domain superfamily(IPR036919)
MsG0180004849.01	0.000530261974809968	0.0112051201110281	2	Poly(ADP-ribose) polymerase, regulatory domain(IPR004102)|WGR domain(IPR008893)|Poly(ADP-ribose) polymerase, catalytic domain(IPR012317)|Poly(ADP-ribose) polymerase, regulatory domain superfamily(IPR036616)|WGR domain superfamily(IPR036930)
MsG0080048497.01	0.000529366776338724	0.0112051201110281	2	60S ribosomal protein L18a/ L20, eukaryotes(IPR021138)|Ribosomal protein 50S-L18Ae/60S-L20/60S-L18A(IPR023573)
MsG0680035889.01	0.00053885858259618	0.0113619155723391	2	NA
MsG0780040805.01	0.000543437922582043	0.0114136307116601	1	ABC-2 type transporter(IPR013525)
MsG0080048556.01	0.000543675067553448	0.0114136307116601	1	Protein RETICULATA-related(IPR021825)
MsG0580025748.01	0.000551520946980984	0.011510054228679	2	Signal recognition particle receptor, beta subunit(IPR019009)|P-loop containing nucleoside triphosphate hydrolase(IPR027417)
MsG0580029884.01	0.000551843751463018	0.011510054228679	3	PLC-like phosphodiesterase, TIM beta/alpha-barrel domain superfamily(IPR017946)|Glycerophosphodiester phosphodiesterase domain(IPR030395)
MsG0880044003.01	0.000550652352483189	0.011510054228679	2	Ribosomal protein L5, conserved site(IPR020929)|Ribosomal protein L5 domain superfamily(IPR022803)|Ribosomal protein L5, C-terminal(IPR031309)|Ribosomal protein L5, N-terminal(IPR031310)
MsG0380017560.01	0.000559526277636888	0.0116200973400848	3	Sugar phosphate transporter domain(IPR004853)
MsG0380017581.01	0.00055914220497514	0.0116200973400848	2	NA
MsG0680030918.01	0.000580486754496657	0.0120295291591721	3	Glycosyl transferase, family 35(IPR000811)|Glycogen/starch/alpha-glucan phosphorylase(IPR011833)|Phosphorylase pyridoxal-phosphate attachment site(IPR035090)
MsG0180003729.01	0.000591670806739472	0.012223517243753	1	Ribosomal protein S4/S9, N-terminal(IPR001912)|RNA-binding S4 domain(IPR002942)|Ribosomal protein S4/S9, eukaryotic/archaeal(IPR005710)|Ribosomal protein S4, conserved site(IPR018079)|RNA-binding S4 domain superfamily(IPR036986)
MsG0480021994.01	0.000592379214049541	0.012223517243753	1	LSM domain, eukaryotic/archaea-type(IPR001163)|LSM domain superfamily(IPR010920)
MsG0180005361.01	0.000595038897314067	0.012252218830196	1	Ribosomal protein S13(IPR001892)|Ribosomal protein S13-like, H2TH(IPR010979)|Ribosomal protein S13, conserved site(IPR018269)|30s ribosomal protein S13, C-terminal(IPR027437)
MsG0680034275.01	0.000599293175460902	0.0123135621179275	1	Toll/interleukin-1 receptor homology (TIR) domain(IPR000157)|NB-ARC(IPR002182)|Cofactor assembly of complex C subunit B, CCB2/CCB4(IPR021325)|P-loop containing nucleoside triphosphate hydrolase(IPR027417)|Leucine-rich repeat domain superfamily(IPR032675)|Toll/interleukin-1 receptor homology (TIR) domain superfamily(IPR035897)|Winged helix DNA-binding domain superfamily(IPR036390)
MsG0480022595.01	0.000615312469255726	0.0126158652135935	2	Histidine phosphatase superfamily, clade-1(IPR013078)|Histidine phosphatase superfamily(IPR029033)
MsG0880042368.01	0.000617703622501992	0.0126380590730969	1	ABC transporter-like(IPR003439)|AAA+ ATPase domain(IPR003593)|ABC-2 type transporter(IPR013525)|Plant PDR ABC transporter associated(IPR013581)|P-loop containing nucleoside triphosphate hydrolase(IPR027417)|ABC-transporter N-terminal domain(IPR029481)|ATP-binding cassette transporter, PDR-like subfamily G, domain 1(IPR034001)
MsG0180000030.01	0.000631342264918882	0.0128897933452889	1	Alcohol dehydrogenase, zinc-type, conserved site(IPR002328)|GroES-like superfamily(IPR011032)|Alcohol dehydrogenase, C-terminal(IPR013149)|Alcohol dehydrogenase, N-terminal(IPR013154)|NAD(P)-binding domain superfamily(IPR036291)
MsG0280009981.01	0.000636746634046767	0.012972705158206	3	BES1/BZR1 plant transcription factor, N-terminal(IPR008540)
MsG0480023251.01	0.000638340053797223	0.0129777892621469	3	Helix-turn-helix motif(IPR000047)|Homeobox domain(IPR001356)|Leucine zipper, homeobox-associated(IPR003106)|Homeobox-like domain superfamily(IPR009057)|Homeobox, conserved site(IPR017970)
MsG0380017606.01	0.000639721798484939	0.0129785575797669	1	GroES-like superfamily(IPR011032)|GroES chaperonin family(IPR020818)|GroES chaperonin superfamily(IPR037124)
MsG0380016928.01	0.000643784727635339	0.0130063370601976	3	Calreticulin/calnexin(IPR001580)|Calreticulin/calnexin, P domain superfamily(IPR009033)|Concanavalin A-like lectin/glucanase domain superfamily(IPR013320)|Calreticulin/calnexin, conserved site(IPR018124)
MsG0680035650.01	0.00064249756597575	0.0130063370601976	3	Protein kinase-like domain superfamily(IPR011009)|Armadillo-like helical(IPR011989)|Armadillo-type fold(IPR016024)
MsG0880042657.01	0.000646287296453444	0.0130296376239059	3	Biotin/lipoyl attachment(IPR000089)|2-oxoacid dehydrogenase acyltransferase, catalytic domain(IPR001078)|2-oxo acid dehydrogenase, lipoyl-binding site(IPR003016)|Peripheral subunit-binding domain(IPR004167)|Dihydrolipoyllysine-residue acetyltransferase component of pyruvate dehydrogenase complex(IPR006257)|Single hybrid motif(IPR011053)|Chloramphenicol acetyltransferase-like domain superfamily(IP…
MsG0380018060.01	0.000651095304952471	0.0130992236665125	3	Mago nashi protein(IPR004023)|Mago nashi superfamily(IPR036605)
MsG0880046893.01	0.000653076529697133	0.0131117672500732	3	G-patch domain(IPR000467)|Sugar/inositol transporter(IPR003663)|Nonaspanin (TM9SF)(IPR004240)|Major facilitator, sugar transporter-like(IPR005828)|Sugar transporter, conserved site(IPR005829)|Major facilitator superfamily domain(IPR020846)|MFS transporter superfamily(IPR036259)
MsG0480019373.01	0.000675128876608971	0.0135263891315619	1	Uncharacterised domain NUC173(IPR012978)|Armadillo-type fold(IPR016024)
MsG0480021321.01	0.00068758148926426	0.0137473590928053	3	AH/BAR domain superfamily(IPR027267)|SH3-like domain superfamily(IPR036028)
MsG0080048565.01	0.000709574346479295	0.0141577674875011	2	NADH(IPR001694)
MsG0880044838.01	0.000719241640248668	0.0143210649894461	1	Porin, eukaryotic type(IPR001925)|Porin domain superfamily(IPR023614)|Eukaryotic porin/Tom40(IPR027246)
MsG0180003346.01	0.000731076801880271	0.014521895469936	3	NA
MsG0280009166.01	0.00073233541408914	0.014521895469936	1	H/ACA ribonucleoprotein complex, subunit Nhp2, eukaryote(IPR002415)|Ribosomal protein L7Ae conserved site(IPR004037)|Ribosomal protein L7Ae/L30e/S12e/Gadd45(IPR004038)|Ribosomal protein L7Ae/L8/Nhp2 family(IPR018492)|50S ribosomal protein L30e-like(IPR029064)
MsG0180000092.01	0.000742129867905182	0.0146559266551336	1	Histone H3/CENP-A(IPR000164)|Histone H2A/H2B/H3(IPR007125)|Histone-fold(IPR009072)
MsG0380015857.01	0.000741776944000848	0.0146559266551336	1	Ribosomal protein L15e(IPR000439)|Ribosomal protein L23/L15e core domain superfamily(IPR012678)|Ribosomal protein L15e, conserved site(IPR020925)|Ribosomal protein L15e core domain superfamily(IPR024794)
MsG0480018767.01	0.000751305955877686	0.0148068604406343	3	Tubulin(IPR000217)|Beta tubulin(IPR002453)|Tubulin/FtsZ, GTPase domain(IPR003008)|Tubulin/FtsZ, C-terminal(IPR008280)|Tubulin, conserved site(IPR017975)|Tubulin/FtsZ, 2-layer sandwich domain(IPR018316)|Tubulin, C-terminal(IPR023123)|Tubulin/FtsZ, GTPase domain superfamily(IPR036525)|Tubulin/FtsZ, C-terminal domain superfamily(IPR037103)
MsG0380012176.01	0.000787579856412453	0.0154901398643077	1	Ribosomal protein L26/L24, eukaryotic/archaeal(IPR005756)|KOW(IPR005824)|Ribosomal protein L24/L26, conserved site(IPR005825)|Translation protein SH3-like domain superfamily(IPR008991)|Ribosomal protein L2, domain 2(IPR014722)
MsG0680031823.01	0.000797241996488092	0.0156483047969218	3	IQ motif, EF-hand binding site(IPR000048)
MsG0180000001.01	0.000809331007357316	0.0157574789073581	3	Sugar phosphate transporter domain(IPR004853)
MsG0280006406.01	0.000809283155837176	0.0157574789073581	1	Ribosomal protein L10P(IPR001790)|Ribosome assembly factor Mrt4(IPR033867)
MsG0580029349.01	0.000804903955710204	0.0157574789073581	2	Zinc finger, CCHC-type(IPR001878)|Zinc finger, CCHC-type superfamily(IPR036875)
MsG0680031449.01	0.000807013723558263	0.0157574789073581	2	Rubisco LSMT, substrate-binding domain(IPR015353)|Rubisco LSMT, substrate-binding domain superfamily(IPR036464)
MsG0280007136.01	0.000818377844053499	0.0159015590342548	3	Glutamine synthetase, catalytic domain(IPR008146)|Glutamine synthetase/guanido kinase, catalytic domain(IPR014746)|Glutamine synthetase, N-terminal conserved site(IPR027302)|Glutamine synthetase, glycine-rich site(IPR027303)|Glutamine synthetase, N-terminal domain superfamily(IPR036651)
MsG0480019881.01	0.000825025349580361	0.0159985337367421	3	Peptidase S10, serine carboxypeptidase(IPR001563)|Serine carboxypeptidase, serine active site(IPR018202)|Alpha/Beta hydrolase fold(IPR029058)
MsG0280011399.01	0.000828991006095188	0.0160111322917225	3	C2 domain(IPR000008)|Phospholipase D/Transphosphatidylase(IPR001736)|Phospholipase D, plant(IPR011402)|Phospholipase D, C-terminal(IPR024632)|C2 domain superfamily(IPR035892)
MsG0480023074.01	0.000828710743221891	0.0160111322917225	3	Mitochondrial substrate/solute carrier(IPR018108)|Mitochondrial carrier domain superfamily(IPR023395)
MsG0380012073.01	0.000832895348279105	0.0160224509528512	1	Ribosomal protein S19e(IPR001266)|Ribosomal protein S19e, conserved site(IPR018277)|Winged helix DNA-binding domain superfamily(IPR036390)|Ribosomal protein S19e domain superfamily(IPR038111)
MsG0580025625.01	0.000832456550073034	0.0160224509528512	1	NA
MsG0880047170.01	0.000839143992593463	0.0161105636908053	3	Enoyl-CoA hydratase/isomerase(IPR001753)|ClpP/crotonase-like domain superfamily(IPR029045)
MsG0780038495.01	0.000844120130510887	0.016173944643539	3	Uncharacterised protein family SERF(IPR007513)
MsG0280007667.01	0.000853289982042405	0.0163172700130366	1	Patatin-like phospholipase domain(IPR002641)|Acyl transferase/acyl hydrolase/lysophospholipase(IPR016035)
MsG0480023452.01	0.000857267012612922	0.0163609239936818	1	Aspartate/glutamate/uridylate kinase(IPR001048)|WD40 repeat(IPR001680)|WD40/YVTN repeat-like-containing domain superfamily(IPR015943)|WD40-repeat-containing domain superfamily(IPR036322)|Acetylglutamate kinase-like superfamily(IPR036393)
MsG0480018397.01	0.000875715146839148	0.0166800417613918	1	Zinc finger, RanBP2-type(IPR001876)|Zinc finger, RanBP2-type superfamily(IPR036443)
MsG0380015844.01	0.000877562200912991	0.0166823192405842	3	Hexapeptide repeat(IPR001451)|Nucleotidyl transferase domain(IPR005835)|Nucleotide-diphospho-sugar transferases(IPR029044)
MsG0180004879.01	0.000897740646264194	0.0169989831783791	1	Glutathione S-transferase, N-terminal(IPR004045)|Glutathione S-transferase, C-terminal(IPR004046)|Glutathione S-transferases Phi, C-terminal(IPR034347)|Thioredoxin-like superfamily(IPR036249)|Glutathione S-transferase, C-terminal domain superfamily(IPR036282)
MsG0280007480.01	0.000897366847529535	0.0169989831783791	3	Inositol monophosphatase-like(IPR000760)|Armadillo-like helical(IPR011989)|Mo25-like(IPR013878)|Armadillo-type fold(IPR016024)|Inositol monophosphatase, conserved site(IPR020550)|Inositol monophosphatase, Lithium-sensitive(IPR020552)|Inositol monophosphatase, metal-binding site(IPR020583)|Inositol monophosphatase(IPR033942)
MsG0380014577.01	0.000904507900709624	0.0170936062566592	1	DNA-directed RNA polymerase, 30-40kDa subunit, conserved site(IPR001514)|SAM-dependent methyltransferase RsmB/NOP2-type(IPR001678)|DNA-directed RNA polymerase, insert domain(IPR011262)|DNA-directed RNA polymerase, RpoA/D/Rpb3-type(IPR011263)|Bacterial Fmu (Sun)/eukaryotic nucleolar NOL1/Nop2p, conserved site(IPR018314)|RNA (C5-cytosine) methyltransferase(IPR023267)|RNA (C5-cytosine) methyltransfe…
MsG0680030793.01	0.000914662647982841	0.0172181231804489	3	NA
MsG0880044792.01	0.000913674740125821	0.0172181231804489	3	MFS transporter superfamily(IPR036259)
MsG0280010702.01	0.000937977432805081	0.0176226616120597	2	PPM-type phosphatase domain(IPR001932)|PPM-type phosphatase domain superfamily(IPR036457)
MsG0180003567.01	0.00094339883728236	0.0176901020808461	2	Nucleolar protein 14(IPR007276)
MsG0580025061.01	0.000945651291142052	0.017697973873176	3	V-ATPase proteolipid subunit(IPR000245)|F-box domain(IPR001810)|V-ATPase proteolipid subunit C-like domain(IPR002379)|V-ATPase proteolipid subunit C, eukaryotic(IPR011555)|F-box associated interaction domain(IPR017451)|F/V-ATP synthase subunit C superfamily(IPR035921)|F-box-like domain superfamily(IPR036047)
MsG0180001447.01	0.000960641865178077	0.0179437495010149	1	O-methyltransferase, family 2(IPR001077)|S-adenosyl-L-methionine-dependent methyltransferase(IPR029063)|Winged helix-like DNA-binding domain superfamily(IPR036388)
MsG0780041476.01	0.000970452968847836	0.0180920160620918	2	GDSL lipase/esterase(IPR001087)|GDSL lipase/esterase-like, plant(IPR035669)|SGNH hydrolase superfamily(IPR036514)
MsG0180003032.01	0.00101933334783909	0.0189301964232348	2	Serine-threonine/tyrosine-protein kinase, catalytic domain(IPR001245)|Tyrosine-protein kinase, active site(IPR008266)|TRAF-like(IPR008974)|Protein kinase-like domain superfamily(IPR011009)|Zinc finger, RING/FYVE/PHD-type(IPR013083)|Protein kinase, ATP binding site(IPR017441)|Seven-in-absentia protein, TRAF-like domain(IPR018121)|Tyrosine-protein kinase, catalytic domain(IPR020635)
MsG0880047467.01	0.00101765490388622	0.0189301964232348	1	LSM domain, eukaryotic/archaea-type(IPR001163)|LSM domain superfamily(IPR010920)|Sm-like protein Lsm6/SmF(IPR016487)|Small nuclear ribonucleoprotein F(IPR034100)
MsG0280008641.01	0.00104464825868829	0.0192890406006747	2	F-box domain(IPR001810)|F-box associated domain, type 1(IPR006527)|F-box associated interaction domain(IPR017451)|F-box-like domain superfamily(IPR036047)
MsG0380017151.01	0.001043263034974	0.0192890406006747	1	Transferase(IPR003480)|Chloramphenicol acetyltransferase-like domain superfamily(IPR023213)
MsG0480022249.01	0.00104456402088929	0.0192890406006747	1	NA
MsG0380012703.01	0.00107345989833715	0.0197832103783241	2	NB-ARC(IPR002182)|P-loop containing nucleoside triphosphate hydrolase(IPR027417)|Leucine-rich repeat domain superfamily(IPR032675)
MsG0180000363.01	0.0010780542404761	0.0198160570356063	1	DnaJ domain(IPR001623)|Chaperone J-domain superfamily(IPR036869)
MsG0880043835.01	0.00107934617383545	0.0198160570356063	3	Cytochrome P450(IPR001128)|Cytochrome P450, E-class, group I(IPR002401)|Cytochrome P450, conserved site(IPR017972)|Cytochrome P450 superfamily(IPR036396)
MsG0480023151.01	0.00108447129256433	0.0198723705356618	3	Cold-regulated 413 protein(IPR008892)
MsG0780036547.01	0.00108801397615183	0.0198995283479133	1	RNA recognition motif domain(IPR000504)|Nucleotide-binding alpha-beta plait domain superfamily(IPR012677)|RNA-binding domain superfamily(IPR035979)
MsG0880043461.01	0.00110173316255998	0.0201123575630279	3	Sec7 domain(IPR000904)|Sec7, C-terminal(IPR015403)|Armadillo-type fold(IPR016024)|Sec7, C-terminal domain superfamily(IPR023394)|Guanine nucleotide exchange factor, N-terminal(IPR032691)|Sec7 domain superfamily(IPR035999)
MsG0380016653.01	0.00112804513081811	0.0205538336383216	1	Ribosomal protein P1/P2, N-terminal domain(IPR038716)
MsG0680035883.01	0.00113450020210491	0.0206325206247216	1	WD40 repeat(IPR001680)|Small-subunit processome, Utp21(IPR007319)|Quinoprotein alcohol dehydrogenase-like superfamily(IPR011047)|WD40/YVTN repeat-like-containing domain superfamily(IPR015943)|WD40 repeat, conserved site(IPR019775)
MsG0280006424.01	0.00115115569346339	0.0208960724281502	1	Ribosomal protein L44e(IPR000552)|Zinc-binding ribosomal protein(IPR011332)
MsG0280011387.01	0.00116261113400605	0.0210644197393928	1	Mak16 protein(IPR006958)|Ribosomal L28e/Mak16(IPR029004)
MsG0380016572.01	0.00117171243734345	0.0211895636843178	1	Oligopeptide transporter, OPT superfamily(IPR004813)
MsG0280010221.01	0.00117804279215722	0.0212245508281012	1	PAP/25A-associated(IPR002058)|Polymerase, nucleotidyl transferase domain(IPR002934)|Thioredoxin domain(IPR013766)|Thioredoxin-like superfamily(IPR036249)
MsG0380016236.01	0.00117789190022702	0.0212245508281012	3	NA
MsG0280006315.01	0.00119084693733919	0.0214152865435467	1	YTH domain(IPR007275)
MsG0580027369.01	0.00119686966892014	0.0214835880906354	3	NA
MsG0880044706.01	0.00120203422910799	0.0215362607615879	3	NB-ARC(IPR002182)|DNA helicase Pif1-like(IPR010285)|P-loop containing nucleoside triphosphate hydrolase(IPR027417)
MsG0880046069.01	0.00121505302310003	0.0217291982297722	3	Putative S-adenosyl-L-methionine-dependent methyltransferase(IPR004159)
MsG0580025095.01	0.00124046936856243	0.022142722166742	1	Protein kinase domain(IPR000719)|EF-hand domain(IPR002048)|Serine/threonine-protein kinase, active site(IPR008271)|Protein kinase-like domain superfamily(IPR011009)|EF-hand domain pair(IPR011992)|Protein kinase, ATP binding site(IPR017441)|EF-Hand 1, calcium-binding site(IPR018247)
MsG0480023987.01	0.00127137895212062	0.0226525950934111	3	Late embryogenesis abundant protein, LEA-14(IPR004864)
MsG0280010235.01	0.00128095104513826	0.0227811127861881	1	Mlo-related protein(IPR004326)|GTP binding domain(IPR006073)|Nucleolar GTP-binding protein 2, N-terminal domain(IPR012971)|GTP-binding protein, orthogonal bundle domain superfamily(IPR023179)|P-loop containing nucleoside triphosphate hydrolase(IPR027417)
MsG0380017435.01	0.00131045917478388	0.0232630592847205	3	Zinc finger, RING-type(IPR001841)|Cellulose synthase(IPR005150)|Zinc finger, RING/FYVE/PHD-type(IPR013083)|Cellulose synthase, RING-type zinc finger(IPR027934)|Nucleotide-diphospho-sugar transferases(IPR029044)
MsG0080048280.01	0.00132282158368681	0.0234394275847037	1	Sas10/Utp3/C1D(IPR007146)
MsG0780039570.01	0.00133106015657216	0.0235422123297021	2	WD40 repeat(IPR001680)|WD40/YVTN repeat-like-containing domain superfamily(IPR015943)|WD40 repeat, conserved site(IPR019775)|WD40-repeat-containing domain superfamily(IPR036322)
MsG0480021958.01	0.00133357668125694	0.0235436014824466	1	PMR5 N-terminal domain(IPR025846)|PC-Esterase(IPR026057)
MsG0280010148.01	0.00134069140692196	0.0236260162712507	2	NA
MsG0480023492.01	0.00135677251804654	0.0238658510141628	2	Chaperone J-domain superfamily(IPR036869)
MsG0280008134.01	0.00136590053859983	0.0239827300022883	1	Helicase, C-terminal(IPR001650)|DEAD/DEAH box helicase domain(IPR011545)|Helicase superfamily 1/2, ATP-binding domain(IPR014001)|P-loop containing nucleoside triphosphate hydrolase(IPR027417)
MsG0580026059.01	0.00137456251788075	0.0240910167607521	2	IQ motif, EF-hand binding site(IPR000048)|Domain of unknown function DUF4005(IPR025064)|P-loop containing nucleoside triphosphate hydrolase(IPR027417)
MsG0480020547.01	0.00137910485046757	0.0241139147985658	1	Zinc finger, AN1-type(IPR000058)|Zinc finger, A20-type(IPR002653)|AN1-like Zinc finger(IPR035896)
MsG0780038991.01	0.00138086309243107	0.0241139147985658	1	RNA polymerase archaeal subunit P/eukaryotic subunit RPABC4(IPR006591)|RNA polymerase subunit RPABC4/transcription elongation factor Spt4(IPR029040)
MsG0180000355.01	0.00140482609115028	0.0244530342215437	1	Chaperonin Cpn60/TCP-1 family(IPR002423)|Chaperone tailless complex polypeptide 1 (TCP-1)(IPR017998)|Chaperonin Cpn60, conserved site(IPR018370)|GroEL-like apical domain superfamily(IPR027409)|TCP-1-like chaperonin intermediate domain superfamily(IPR027410)|GroEL-like equatorial domain superfamily(IPR027413)
MsG0180003113.01	0.00140534679434159	0.0244530342215437	1	G-protein, beta subunit(IPR001632)|WD40 repeat(IPR001680)|Quinoprotein alcohol dehydrogenase-like superfamily(IPR011047)|NLE(IPR012972)|WD40/YVTN repeat-like-containing domain superfamily(IPR015943)|WD40 repeat, conserved site(IPR019775)|G-protein beta WD-40 repeat(IPR020472)
MsG0780040079.01	0.00141496926124352	0.0245761837335047	3	Serine-threonine/tyrosine-protein kinase, catalytic domain(IPR001245)|Protein of unknown function DUF677(IPR007749)|Protein kinase-like domain superfamily(IPR011009)|Protein kinase, ATP binding site(IPR017441)
MsG0180001169.01	0.00143247662824827	0.024835595689396	1	Zinc finger, RING-type(IPR001841)|Ribosomal protein S5, C-terminal(IPR005324)|Ribosomal protein S5, eukaryotic/archaeal(IPR005711)|Zinc finger, RING/FYVE/PHD-type(IPR013083)|Ribosomal protein S5, N-terminal(IPR013810)|Ribosomal protein S5 domain 2-type fold, subgroup(IPR014721)|Ribosomal protein S5, N-terminal, conserved site(IPR018192)|Ribosomal protein S5 domain 2-type fold(IPR020568)
MsG0380011748.01	0.00144979478340998	0.0250875535040865	3	K Homology domain(IPR004087)|STAR protein, homodimerisation region(IPR032377)|K Homology domain, type 1 superfamily(IPR036612)
MsG0380015987.01	0.00145220486784554	0.0250875535040865	1	Development/cell death domain(IPR013989)
MsG0780041282.01	0.00147394434841444	0.0254176438797112	3	NAD-dependent epimerase/dehydratase(IPR001509)|GDP-L-fucose synthase/GDP-L-colitose synthase(IPR028614)|NAD(P)-binding domain superfamily(IPR036291)
MsG0780039918.01	0.00149013284336501	0.0256510033304383	3	Peptidase S8/S53 domain(IPR000209)|Peptidase S8 propeptide/proteinase inhibitor I9(IPR010259)|Peptidase S8, subtilisin-related(IPR015500)|Peptidase S8, subtilisin, Ser-active site(IPR023828)|Cucumisin-like catalytic domain(IPR034197)|Peptidase S8/S53 domain superfamily(IPR036852)|Peptidase S8 propeptide/proteinase inhibitor I9 superfamily(IPR037045)
MsG0080049128.01	0.00150240203840738	0.0258161859161922	1	Protein kinase domain(IPR000719)|EF-hand domain(IPR002048)|Serine/threonine-protein kinase, active site(IPR008271)|Protein kinase-like domain superfamily(IPR011009)|EF-hand domain pair(IPR011992)|Protein kinase, ATP binding site(IPR017441)|EF-Hand 1, calcium-binding site(IPR018247)
MsG0480023688.01	0.00150563644132032	0.0258258101488993	3	Nucleoside diphosphate kinase(IPR001564)|Nucleoside diphosphate kinase, active site(IPR023005)|Nucleoside diphosphate kinase-like domain(IPR034907)|Nucleoside diphosphate kinase-like domain superfamily(IPR036850)
MsG0380016813.01	0.00150923289000207	0.0258415993240247	2	Cyclophilin-type peptidyl-prolyl cis-trans isomerase domain(IPR002130)|Cyclophilin-like domain superfamily(IPR029000)
MsG0480021299.01	0.00153437719839363	0.026225629389181	3	MCM domain(IPR001208)|V-type ATPase, V0 complex, 116kDa subunit family(IPR002490)|SHORT INTERNODES, C-terminal(IPR006511)|Mini-chromosome maintenance complex protein 4(IPR008047)|Nucleic acid-binding, OB-fold(IPR012340)|Mini-chromosome maintenance, conserved site(IPR018525)|P-loop containing nucleoside triphosphate hydrolase(IPR027417)|MCM N-terminal domain(IPR027925)|Mini-chromosome maintenance …
MsG0580025769.01	0.00154595500484167	0.0263080970747992	1	Protein of unknown function DUF1645, plant(IPR012442)
MsG0780037372.01	0.00154246045171765	0.0263080970747992	3	Serine aminopeptidase, S33(IPR022742)|Alpha/Beta hydrolase fold(IPR029058)
MsG0780040460.01	0.00154737487195671	0.0263080970747992	1	Membrane transport protein(IPR004776)|Auxin efflux carrier, plant type(IPR014024)
MsG0180001283.01	0.00155270812167038	0.0263484752367271	2	Protein of unknown function DUF677(IPR007749)|PPPDE putative peptidase domain(IPR008580)
MsG0580026157.01	0.00155520667753282	0.0263484752367271	1	Ribosomal protein L34Ae(IPR008195)|Protein of unknown function DUF1666(IPR012870)|Ribosomal protein L34Ae superfamily(IPR038562)
MsG0380013075.01	0.00155871207101038	0.0263616155337079	2	AT hook, DNA-binding motif(IPR017956)|WD40-repeat-containing domain superfamily(IPR036322)
MsG0480022791.01	0.00157138092232702	0.0265294153267693	1	NUC153(IPR012580)
MsG0880045645.01	0.00157633445399075	0.0265666000387236	1	Oxoglutarate/iron-dependent dioxygenase(IPR005123)|Non-haem dioxygenase N-terminal domain(IPR026992)|Isopenicillin N synthase-like(IPR027443)
MsG0180000115.01	0.00161832904075993	0.0272268354470709	2	Glycoside hydrolase, family 35(IPR001944)|Galactose-binding-like domain superfamily(IPR008979)|Glycoside hydrolase superfamily(IPR017853)|Glycoside hydrolase, family 35, conserved site(IPR019801)|Glycoside hydrolase 35, catalytic domain(IPR031330)
MsG0680031538.01	0.00163246100057109	0.0274168276217653	3	EF-hand domain(IPR002048)|EF-hand domain pair(IPR011992)|EF-Hand 1, calcium-binding site(IPR018247)
MsG0180003073.01	0.00164307834908775	0.0274887777310254	1	Zinc finger, TRAF-type(IPR001293)|S1 domain(IPR003029)|Suppressor of forked(IPR008847)|TRAF-like(IPR008974)|Tetratricopeptide-like helical domain superfamily(IPR011990)|Nucleic acid-binding, OB-fold(IPR012340)|Zinc finger, RING/FYVE/PHD-type(IPR013083)|RNA-binding domain, S1(IPR022967)
MsG0480018700.01	0.00164155687912823	0.0274887777310254	1	Thiamine pyrophosphate enzyme, C-terminal TPP-binding(IPR011766)|Thiamine pyrophosphate enzyme, central domain(IPR012000)|Thiamine pyrophosphate enzyme, N-terminal TPP-binding domain(IPR012001)|Thiamine pyrophosphate (TPP)-dependent enzyme(IPR012110)|DHS-like NAD/FAD-binding domain superfamily(IPR029035)|Thiamin diphosphate-binding fold(IPR029061)
MsG0480023195.01	0.00165097764150303	0.0274887777310254	2	Cupin 1(IPR006045)|RmlC-like cupin domain superfamily(IPR011051)|RmlC-like jelly roll fold(IPR014710)
MsG0880046373.01	0.00165030903215279	0.0274887777310254	2	F-box domain(IPR001810)|Galactose oxidase/kelch, beta-propeller(IPR011043)|Aldehyde dehydrogenase domain(IPR015590)|Aldehyde dehydrogenase, cysteine active site(IPR016160)|Aldehyde/histidinol dehydrogenase(IPR016161)|Aldehyde dehydrogenase, N-terminal(IPR016162)|Aldehyde dehydrogenase, C-terminal(IPR016163)|Aldehyde dehydrogenase, glutamic acid active site(IPR029510)|F-box-like domain superfamily…
MsG0080048404.01	0.00164974025604925	0.0274887777310254	3	Protein of unknown function DUF962(IPR009305)
MsG0380016164.01	0.00167898558266171	0.027906994443656	2	Cystatin domain(IPR000010)|Proteinase inhibitor I25, cystatin, conserved site(IPR018073)
MsG0180003992.01	0.00169105995538621	0.0280181432713977	1	Aspartic peptidase domain superfamily(IPR021109)|Xylanase inhibitor, C-terminal(IPR032799)|Xylanase inhibitor, N-terminal(IPR032861)|Xylanase inhibitor I-like(IPR033868)
MsG0180005367.01	0.00169147535748419	0.0280181432713977	3	NA
MsG0580025421.01	0.00169725295387471	0.0280657050951509	1	Eukaryotic rRNA processing(IPR008610)
MsG0680035854.01	0.00171408092879416	0.0282955205630175	1	S-adenosyl-L-methionine-dependent methyltransferase(IPR029063)
MsG0280008857.01	0.00171745258683164	0.028302798005176	1	Cytochrome P450(IPR001128)|Cytochrome P450, E-class, group I(IPR002401)|Cytochrome P450, conserved site(IPR017972)|Cytochrome P450 superfamily(IPR036396)
MsG0480022310.01	0.00176949223634147	0.0291107095849227	1	O-methyltransferase, family 2(IPR001077)|Plant methyltransferase dimerisation(IPR012967)|O-methyltransferase COMT-type(IPR016461)|S-adenosyl-L-methionine-dependent methyltransferase(IPR029063)|Winged helix-like DNA-binding domain superfamily(IPR036388)|Winged helix DNA-binding domain superfamily(IPR036390)
MsG0380016247.01	0.00177712527087514	0.0291865624844239	3	Oxysterol-binding protein(IPR000648)|Pleckstrin homology domain(IPR001849)|Oxysterol-binding protein superfamily(IPR037239)
MsG0480021870.01	0.00180298334480311	0.0295609680148788	3	NA
MsG0280007536.01	0.00182036275044845	0.029787234556876	2	Polyprenyl synthetase(IPR000092)|Isoprenoid synthase domain superfamily(IPR008949)|Polyprenyl synthetase, conserved site(IPR033749)
MsG0880046760.01	0.00182295284489114	0.029787234556876	1	H/ACA ribonucleoprotein complex, subunit Nhp2, eukaryote(IPR002415)|Ribosomal protein L7Ae conserved site(IPR004037)|Ribosomal protein L7Ae/L30e/S12e/Gadd45(IPR004038)|Ribosomal protein L7Ae/L8/Nhp2 family(IPR018492)|50S ribosomal protein L30e-like(IPR029064)
MsG0280010476.01	0.00185005788996488	0.0301790693300521	2	RNA recognition motif domain(IPR000504)|Zinc finger, CCCH-type(IPR000571)|RNA recognition motif domain, eukaryote(IPR003954)|U2 auxiliary factor small subunit(IPR009145)|Nucleotide-binding alpha-beta plait domain superfamily(IPR012677)|RNA-binding domain superfamily(IPR035979)
MsG0480022304.01	0.00186282320703821	0.0303360602198448	3	Selenoprotein F/M(IPR014912)|Thioredoxin-like superfamily(IPR036249)|Selenoprotein F/M superfamily(IPR038219)
MsG0680035855.01	0.00186691870689881	0.0303515723106428	3	NA
MsG0380016246.01	0.00187463793990324	0.0303747962846403	2	Chaperonin TCP-1, conserved site(IPR002194)|Chaperonin Cpn60/TCP-1 family(IPR002423)|T-complex protein 1, epsilon subunit(IPR012718)|Chaperone tailless complex polypeptide 1 (TCP-1)(IPR017998)|GroEL-like apical domain superfamily(IPR027409)|TCP-1-like chaperonin intermediate domain superfamily(IPR027410)|GroEL-like equatorial domain superfamily(IPR027413)
MsG0680034273.01	0.00187254299046005	0.0303747962846403	1	Toll/interleukin-1 receptor homology (TIR) domain(IPR000157)|NB-ARC(IPR002182)|P-loop containing nucleoside triphosphate hydrolase(IPR027417)|Leucine-rich repeat domain superfamily(IPR032675)|Toll/interleukin-1 receptor homology (TIR) domain superfamily(IPR035897)|Winged helix DNA-binding domain superfamily(IPR036390)
MsG0380017664.01	0.00189578053566832	0.0306659173081222	1	NA
MsG0180000796.01	0.00189951810422932	0.030674993867128	2	Peptidase A22B, signal peptide peptidase(IPR007369)
MsG0180004941.01	0.00192690416181601	0.0310652979810637	1	Glutathione S-transferase, C-terminal domain superfamily(IPR036282)
MsG0180000741.01	0.00193327147259899	0.0311160043514808	2	NA
MsG0280007596.01	0.00194926684027823	0.0311861276851151	2	Transcription factor, GTP-binding domain(IPR000795)|Aminoacyl-tRNA synthetase, class II (G/ P/ S/T)(IPR002314)|Serine-tRNA ligase, type1(IPR002317)|Class I and II aminoacyl-tRNA synthetase, tRNA-binding arm(IPR010978)|Serine-tRNA synthetase, type1, N-terminal(IPR015866)|P-loop containing nucleoside triphosphate hydrolase(IPR027417)
MsG0580024688.01	0.00194366653775582	0.0311861276851151	1	NA
MsG0580025073.01	0.00194720159812566	0.0311861276851151	1	Ribosomal protein L2(IPR002171)|Translation protein SH3-like domain superfamily(IPR008991)|Nucleic acid-binding, OB-fold(IPR012340)|Ribosomal protein L2, domain 2(IPR014722)|Ribosomal protein L2, domain 3(IPR014726)|Ribosomal Proteins L2, RNA binding domain(IPR022666)|Ribosomal protein L2, C-terminal(IPR022669)|Ribosomal protein L2, conserved site(IPR022671)
MsG0680035632.01	0.00195054583429735	0.0311861276851151	1	STAS domain(IPR002645)|SLC26A/SulP transporter domain(IPR011547)|STAS domain superfamily(IPR036513)
MsG0480021356.01	0.00195871746324179	0.0312191029399973	2	Aldo/keto reductase, conserved site(IPR018170)|Aldo/keto reductase(IPR020471)|NADP-dependent oxidoreductase domain(IPR023210)|NADP-dependent oxidoreductase domain superfamily(IPR036812)
MsG0780040519.01	0.0019590738719725	0.0312191029399973	1	Guanylate kinase/L-type calcium channel beta subunit(IPR008145)|Galactose oxidase/kelch, beta-propeller(IPR011043)|Guanylate kinase(IPR017665)|Guanylate kinase, conserved site(IPR020590)|P-loop containing nucleoside triphosphate hydrolase(IPR027417)
MsG0180000280.01	0.00196841800705467	0.0313163306328287	2	RNA recognition motif domain(IPR000504)|Polyadenylate-binding protein/Hyperplastic disc protein(IPR002004)|Polyadenylate binding protein, human types 1, 2, 3, 4(IPR006515)|Nucleotide-binding alpha-beta plait domain superfamily(IPR012677)|RNA-binding domain superfamily(IPR035979)|PABC (PABP) domain(IPR036053)
MsG0180005957.01	0.00199350932293444	0.0315078879403893	1	Nucleolar complex protein 2(IPR005343)
MsG0180006179.01	0.0019880771893178	0.0315078879403893	3	Glutathione S-transferase, N-terminal(IPR004045)|Thioredoxin-like superfamily(IPR036249)|Glutathione S-transferase, C-terminal domain superfamily(IPR036282)
MsG0380015829.01	0.00199184503349146	0.0315078879403893	1	NA
MsG0380017973.01	0.00198376279986267	0.0315078879403893	3	Sugar/inositol transporter(IPR003663)|Major facilitator, sugar transporter-like(IPR005828)|Sugar transporter, conserved site(IPR005829)|Major facilitator superfamily domain(IPR020846)|MFS transporter superfamily(IPR036259)
MsG0480021139.01	0.00202324822833646	0.0319256668971327	1	Bromodomain(IPR001487)|AAA+ ATPase domain(IPR003593)|ATPase, AAA-type, core(IPR003959)|ATPase, AAA-type, conserved site(IPR003960)|P-loop containing nucleoside triphosphate hydrolase(IPR027417)|Bromodomain-like superfamily(IPR036427)
MsG0680031376.01	0.00202958111346391	0.0319733520599038	1	Transcription factor, GTP-binding domain(IPR000795)|Translation elongation factor EFTu/EF1A, C-terminal(IPR004160)|Translation elongation factor EFTu-like, domain 2(IPR004161)|Translation elongation factor EF1A, eukaryotic/archaeal(IPR004539)|Translation protein, beta-barrel domain superfamily(IPR009000)|Translation elongation factor EF1A/initiation factor IF2gamma, C-terminal(IPR009001)|P-loop c…
MsG0480021453.01	0.00206429393343883	0.0324672418814638	1	Zinc finger, CCHC-type(IPR001878)|Zinc finger, CCHC-type superfamily(IPR036875)
MsG0480022961.01	0.00208754543688869	0.0327795549333888	1	Zinc finger, MYND-type(IPR002893)|Tetratricopeptide-like helical domain superfamily(IPR011990)|F-box-like domain superfamily(IPR036047)
MsG0380017237.01	0.00211784505885876	0.0331475360346825	1	Uncharacterised conserved protein UCP015417, vWA(IPR011205)|Domain of unknown function DUF2828(IPR024553)|von Willebrand factor A-like domain superfamily(IPR036465)
MsG0780038307.01	0.00211722252518685	0.0331475360346825	3	Pectinesterase, catalytic(IPR000070)|Pectinesterase inhibitor domain(IPR006501)|Pectin lyase fold/virulence factor(IPR011050)|Pectin lyase fold(IPR012334)|Pectinesterase, Tyr active site(IPR018040)|Pectinesterase, Asp active site(IPR033131)|Invertase/pectin methylesterase inhibitor domain superfamily(IPR035513)
MsG0380012413.01	0.00213303488171445	0.0332452271228606	1	NA
MsG0480022363.01	0.00213441449893068	0.0332452271228606	1	Ribosomal protein S6e(IPR001377)|Ribosomal protein S6e, conserved site(IPR018282)
MsG0480023959.01	0.00213199125986464	0.0332452271228606	1	Semialdehyde dehydrogenase, dimerisation domain(IPR012280)|NAD(P)-binding domain superfamily(IPR036291)
MsG0480021225.01	0.00216548185710203	0.0336748120676881	3	Dolichyl-diphosphooligosaccharide--protein glycosyltransferase 48kDa subunit(IPR005013)|NADPH-dependent FMN reductase-like(IPR005025)|Flavoprotein WrbA-like(IPR010089)|Flavoprotein-like superfamily(IPR029039)
MsG0280007643.01	0.00217135681184709	0.0336886719579985	2	Ribosomal protein S27e(IPR000592)|Zinc-binding ribosomal protein(IPR011332)
MsG0880047658.01	0.00217335017394978	0.0336886719579985	3	Glycoside hydrolase family 17(IPR000490)|Endonuclease/exonuclease/phosphatase(IPR005135)|Cupredoxin(IPR008972)|Multicopper oxidase, type 2(IPR011706)|Multicopper oxidase, type 3(IPR011707)|X8 domain(IPR012946)|Glycoside hydrolase superfamily(IPR017853)|Endonuclease/exonuclease/phosphatase superfamily(IPR036691)
MsG0780036795.01	0.00221514379118347	0.0342814801145173	3	PMR5 N-terminal domain(IPR025846)|PC-Esterase(IPR026057)
MsG0280011042.01	0.00223971046826775	0.0346062143872986	1	Transcription factor GRAS(IPR005202)
MsG0580027886.01	0.00225092890948971	0.0347239943753069	3	Cytochrome c oxidase, subunit VIb(IPR003213)|Cytochrome c oxidase, subunit VIb superfamily(IPR036549)
MsG0080047962.01	0.00227423013916158	0.0350274967366561	2	SANT/Myb domain(IPR001005)|Homeobox-like domain superfamily(IPR009057)|Nucleotide-binding alpha-beta plait domain superfamily(IPR012677)|La protein, RNA-binding domain(IPR014886)|RNA-binding domain superfamily(IPR035979)
MsG0380017962.01	0.0022784081117278	0.0350359667754066	3	Domain of unknown function CP12(IPR003823)|Glyceraldehyde-3-phosphate dehydrogenase, type I(IPR006424)|Glyceraldehyde 3-phosphate dehydrogenase, NAD(P) binding domain(IPR020828)|Glyceraldehyde 3-phosphate dehydrogenase, catalytic domain(IPR020829)|Glyceraldehyde 3-phosphate dehydrogenase, active site(IPR020830)|Glyceraldehyde/Erythrose phosphate dehydrogenase family(IPR020831)|NAD(P)-binding doma…
MsG0180004846.01	0.00228914723603912	0.0351451428591888	3	Late embryogenesis abundant protein, LEA5-type(IPR004926)
MsG0380015759.01	0.00230861724447821	0.0353475916012712	2	Protein kinase domain(IPR000719)|Serine-threonine/tyrosine-protein kinase, catalytic domain(IPR001245)|Serine/threonine-protein kinase, active site(IPR008271)|Protein kinase-like domain superfamily(IPR011009)|Protein kinase, ATP binding site(IPR017441)
MsG0580029855.01	0.00230965416800271	0.0353475916012712	2	EF-hand domain pair(IPR011992)|P-loop containing nucleoside triphosphate hydrolase(IPR027417)|EH domain-containing protein, N-terminal(IPR031692)
MsG0080048809.01	0.00232450405644798	0.0355185691030351	1	Ribosomal protein L18(IPR005484)
MsG0380016874.01	0.0023409208855965	0.0356004299089849	1	NAC domain(IPR003441)|NAC domain superfamily(IPR036093)
MsG0780038022.01	0.00233798838727899	0.0356004299089849	3	Cyclin P/U(IPR012389)|Cyclin PHO80-like(IPR013922)|Cyclin-like superfamily(IPR036915)
MsG0780040167.01	0.00233767563381685	0.0356004299089849	2	DnaJ domain(IPR001623)|DnaJ domain, conserved site(IPR018253)|Chaperone J-domain superfamily(IPR036869)
MsG0480021131.01	0.00236728414865234	0.0359447531816598	1	Glycoside hydrolase family 1(IPR001360)|Glycoside hydrolase superfamily(IPR017853)|Glycoside hydrolase family 1, active site(IPR018120)|Glycosyl hydrolases family 1, N-terminal conserved site(IPR033132)
MsG0280006737.01	0.00238886219246858	0.0362154508519138	1	VQ(IPR008889)
MsG0280010585.01	0.00242538284176496	0.0367114766503515	2	Cellulose synthase(IPR005150)|Nucleotide-diphospho-sugar transferases(IPR029044)
MsG0280007253.01	0.00243732121359957	0.0368344459463709	2	Autophagy protein Atg8 ubiquitin-like(IPR004241)|Ubiquitin-like domain superfamily(IPR029071)
MsG0780036310.01	0.00245031852704644	0.0369730093995116	1	Cys/Met metabolism, pyridoxal phosphate-dependent enzyme(IPR000277)|Pyridoxal phosphate-dependent transferase, major domain(IPR015421)|Pyridoxal phosphate-dependent transferase domain 1(IPR015422)|Pyridoxal phosphate-dependent transferase(IPR015424)
MsG0880045326.01	0.00246157978569105	0.0370686457058932	1	NA
MsG0880047433.01	0.00246433370023646	0.0370686457058932	1	RNA recognition motif domain(IPR000504)|Nucleotide-binding alpha-beta plait domain superfamily(IPR012677)|Proline-rich protein PRCC(IPR018800)|RNA-binding domain superfamily(IPR035979)
MsG0680035780.01	0.00250199133412107	0.037576563473728	1	Protein kinase domain(IPR000719)|Leucine-rich repeat(IPR001611)|Serine/threonine-protein kinase, active site(IPR008271)|Protein kinase-like domain superfamily(IPR011009)|Leucine-rich repeat-containing N-terminal, plant-type(IPR013210)|Protein kinase, ATP binding site(IPR017441)|Leucine-rich repeat domain superfamily(IPR032675)
MsG0280011338.01	0.00252242683950294	0.0378246521569563	1	Kelch repeat type 1(IPR006652)|Kelch-type beta propeller(IPR015915)|F-box-like domain superfamily(IPR036047)
MsG0680030296.01	0.00254473184559904	0.0380999619115503	1	Multi antimicrobial extrusion protein(IPR002528)|Nucleic acid-binding, OB-fold(IPR012340)
MsG0880045706.01	0.00256387300168541	0.0383271231846378	1	U box domain(IPR003613)|APC10/DOC domain(IPR004939)|Galactose-binding-like domain superfamily(IPR008979)|Armadillo-like helical(IPR011989)|Zinc finger, RING/FYVE/PHD-type(IPR013083)|Armadillo-type fold(IPR016024)|Anaphase-promoting complex subunit APC10/Doc1(IPR016901)
MsG0580024773.01	0.00260263063799103	0.0388434005127292	3	NA
MsG0580028999.01	0.00260645371567242	0.0388434005127292	1	Serine-threonine/tyrosine-protein kinase, catalytic domain(IPR001245)|Serine/threonine-protein kinase, active site(IPR008271)|Protein kinase-like domain superfamily(IPR011009)|Protein kinase, ATP binding site(IPR017441)
MsG0280008386.01	0.00261968056841974	0.0389803624795523	1	NA
MsG0280011015.01	0.00263572014776194	0.0390985398877682	3	NAD-dependent epimerase/dehydratase(IPR001509)|Nucleic acid-binding, OB-fold(IPR012340)|NAD(P)-binding domain(IPR016040)|NAD(P)-binding domain superfamily(IPR036291)
MsG0880047495.01	0.00263203432872037	0.0390985398877682	1	Glycoside hydrolase family 16(IPR000757)|Glycoside hydrolase, family 16, active site(IPR008263)|Xyloglucan endo-transglycosylase, C-terminal(IPR010713)|Concanavalin A-like lectin/glucanase domain superfamily(IPR013320)|Xyloglucan endotransglucosylase/hydrolase(IPR016455)
MsG0180003309.01	0.0026407571332926	0.0391131773561451	3	Ubiquitin-conjugating enzyme/RWD-like(IPR016135)
MsG0480023968.01	0.00264702357184425	0.0391459519652373	1	Porin domain superfamily(IPR023614)|Eukaryotic porin/Tom40(IPR027246)
MsG0180004566.01	0.00267320455563758	0.0394726856174191	3	Transcription factor CBF/NF-Y/archaeal histone domain(IPR003958)|Heavy metal-associated domain, HMA(IPR006121)|Histone-fold(IPR009072)|Heavy metal-associated domain superfamily(IPR036163)
MsG0280008263.01	0.00269455493105361	0.0397272014796713	1	RNA polymerase I associated factor, A49-like(IPR009668)
MsG0180004053.01	0.00270460901688668	0.0398146482866992	1	Cellulose synthase(IPR005150)|Nucleotide-diphospho-sugar transferases(IPR029044)
MsG0380014680.01	0.00276825461768211	0.0406895507503138	1	Protein kinase domain(IPR000719)|Serine-threonine/tyrosine-protein kinase, catalytic domain(IPR001245)|Histone H4(IPR001951)|Serine/threonine-protein kinase, active site(IPR008271)|Histone-fold(IPR009072)|Protein kinase-like domain superfamily(IPR011009)|Protein kinase, ATP binding site(IPR017441)|Histone H4, conserved site(IPR019809)|CENP-T/Histone H4, histone fold(IPR035425)
MsG0380012244.01	0.00277753334405972	0.0407638898230771	1	NADPH-dependent FMN reductase-like(IPR005025)|Flavoprotein-like superfamily(IPR029039)
MsG0380017540.01	0.0028330830718969	0.0415160595224709	1	Dim1 family(IPR004123)|Thioredoxin-like superfamily(IPR036249)
MsG0680031118.01	0.00287223806204833	0.042026065098789	2	Pyridoxal-phosphate dependent enzyme(IPR001926)|Tryptophan synthase, beta chain, conserved site(IPR006653)|Tryptophan synthase beta subunit-like PLP-dependent enzyme(IPR036052)
MsG0380016314.01	0.00289628173279666	0.0422498379057663	3	PLAT/LH2 domain(IPR001024)|PLAT/LH2 domain superfamily(IPR036392)
MsG0880047758.01	0.00289408725114247	0.0422498379057663	1	SKP1/BTB/POZ domain superfamily(IPR011333)|NPH3 domain(IPR027356)
MsG0380016389.01	0.0029129873577836	0.0424286173605263	3	Keratinocyte-associated protein 2(IPR018614)
MsG0580025425.01	0.0029173244203572	0.0424286173605263	2	Ankyrin repeat(IPR002110)|Ankyrin repeat-containing domain(IPR020683)|PGG domain(IPR026961)|Ankyrin repeat-containing domain superfamily(IPR036770)
MsG0180004790.01	0.00293656853680767	0.0426442742254912	3	Six-bladed beta-propeller, TolB-like(IPR011042)
MsG0580029539.01	0.00295296524052171	0.0427538010910318	2	Glycoside hydrolase, family 14(IPR001554)|Transcription factor GRAS(IPR005202)|Domain of unknown function DUF676, lipase-like(IPR007751)|Glycoside hydrolase superfamily(IPR017853)
MsG0780038866.01	0.0029495789979481	0.0427538010910318	2	GPR domain(IPR000965)|Aspartate/glutamate/uridylate kinase(IPR001048)|Glutamate/acetylglutamate kinase(IPR001057)|Glutamate 5-kinase/delta-1-pyrroline-5-carboxylate synthase(IPR005715)|Delta l-pyrroline-5-carboxylate synthetase(IPR005766)|Aldehyde dehydrogenase domain(IPR015590)|Aldehyde/histidinol dehydrogenase(IPR016161)|Aldehyde dehydrogenase, N-terminal(IPR016162)|Aldehyde dehydrogenase, C-te…
MsG0380016315.01	0.00297420394254095	0.0429764819306567	3	Myo-inositol-1-phosphate synthase(IPR002587)|Myo-inositol-1-phosphate synthase, GAPDH-like(IPR013021)|NAD(P)-binding domain superfamily(IPR036291)
MsG0080047825.01	0.00297724618531732	0.0429764819306567	3	BRCT domain(IPR001357)|BRCT domain superfamily(IPR036420)
MsG0280011027.01	0.00298391015641069	0.0430083886275493	2	NA
MsG0380016086.01	0.00304628038088547	0.0438419219645469	1	Aldo/keto reductase, conserved site(IPR018170)|Aldo/keto reductase(IPR020471)|NADP-dependent oxidoreductase domain(IPR023210)|NADP-dependent oxidoreductase domain superfamily(IPR036812)
MsG0280008280.01	0.00305907858517156	0.043911826309651	1	Clp, N-terminal domain superfamily(IPR036628)
MsG0880042404.01	0.00306023186355961	0.043911826309651	2	FKBP-type peptidyl-prolyl cis-trans isomerase domain(IPR001179)
MsG0380017262.01	0.00307217390600327	0.0440177795404653	1	Ferrochelatase(IPR001015)|Ferrochelatase, active site(IPR019772)|Ferrochelatase, C-terminal(IPR033644)|Ferrochelatase, N-terminal(IPR033659)
MsG0380018065.01	0.00311469228159364	0.0445608642419997	1	Ribosomal protein S2(IPR001865)|UDPGP family(IPR002618)|Ribosomal protein S2, conserved site(IPR018130)|Ribosomal protein S2, flavodoxin-like domain superfamily(IPR023591)|Nucleotide-diphospho-sugar transferases(IPR029044)
MsG0480020802.01	0.00317873936108472	0.04540989054733	3	Thioredoxin domain(IPR013766)|Thioredoxin, conserved site(IPR017937)|Thioredoxin-like superfamily(IPR036249)
MsG0380017101.01	0.00318452134827556	0.0454199262673461	1	Peptidase S26A, signal peptidase I(IPR000223)|Peptidase S24/S26A/S26B/S26C(IPR015927)|Peptidase S26A, signal peptidase I, serine active site(IPR019756)|LexA/Signal peptidase-like superfamily(IPR036286)
MsG0580029044.01	0.00318884850463505	0.0454199262673461	1	GNAT domain(IPR000182)|Acyl-CoA N-acyltransferase(IPR016181)|Histone acetyl transferase HAT1 N-terminal(IPR019467)|Histone acetyl transferase 1, N-terminal domain superfamily(IPR037113)
MsG0780040978.01	0.00325201967918346	0.0462514787067374	3	S-adenosylmethionine synthetase(IPR002133)|S-adenosylmethionine synthetase, N-terminal(IPR022628)|S-adenosylmethionine synthetase, central domain(IPR022629)|S-adenosylmethionine synthetase, C-terminal(IPR022630)|S-adenosylmethionine synthetase, conserved site(IPR022631)|S-adenosylmethionine synthetase superfamily(IPR022636)
MsG0480023388.01	0.00328748160058544	0.0466870732600788	1	GNAT domain(IPR000182)|Helicase domain(IPR007807)|tRNA(Met) cytidine acetyltransferase TmcA, N-terminal(IPR013562)|Possible tRNA binding domain(IPR027992)
MsG0280011079.01	0.00330231984602526	0.0467602679663724	1	NA
MsG0780036546.01	0.00329906505827692	0.0467602679663724	1	RNA recognition motif domain(IPR000504)|Nucleotide-binding alpha-beta plait domain superfamily(IPR012677)|RNA-binding domain superfamily(IPR035979)
MsG0280011149.01	0.00335858146550244	0.0474872931366868	1	ATP-dependent RNA helicase DEAD-box, conserved site(IPR000629)|Helicase, C-terminal(IPR001650)|DEAD/DEAH box helicase domain(IPR011545)|Helicase superfamily 1/2, ATP-binding domain(IPR014001)|P-loop containing nucleoside triphosphate hydrolase(IPR027417)
MsG0880045368.01	0.00338790739414174	0.047831903077817	2	CTP synthase, N-terminal(IPR017456)|Glutamine amidotransferase(IPR017926)|P-loop containing nucleoside triphosphate hydrolase(IPR027417)|Class I glutamine amidotransferase-like(IPR029062)|CTP synthase GATase domain(IPR033828)
MsG0480020411.01	0.00341026434679625	0.0479372966477604	1	Heat shock protein DnaJ, cysteine-rich domain(IPR001305)|DnaJ domain(IPR001623)|NB-ARC(IPR002182)|Chaperone DnaJ, C-terminal(IPR002939)|HSP40/DnaJ peptide-binding(IPR008971)|DnaJ domain, conserved site(IPR018253)|P-loop containing nucleoside triphosphate hydrolase(IPR027417)|Leucine-rich repeat domain superfamily(IPR032675)|Heat shock protein DnaJ, cysteine-rich domain superfamily(IPR036410)|Chap…
MsG0880042517.01	0.00341018499108757	0.0479372966477604	1	Ribosomal L28e/Mak16(IPR029004)
MsG0880046844.01	0.00340341360353702	0.0479372966477604	1	Armadillo-type fold(IPR016024)
MsG0380016255.01	0.00342598132438512	0.0480882291418417	1	Copine(IPR010734)|von Willebrand factor A-like domain superfamily(IPR036465)
MsG0180005851.01	0.00345001829270345	0.0483553362157289	1	RNA recognition motif domain(IPR000504)|Nucleotide-binding alpha-beta plait domain superfamily(IPR012677)|RNA-binding domain superfamily(IPR035979)
MsG0380017496.01	0.00346565816367802	0.0484339520790719	2	Ribosomal protein L4/L1e(IPR002136)|Ribosomal protein L4 domain superfamily(IPR023574)
MsG0780040472.01	0.00346215505383685	0.0484339520790719	2	Tubulin(IPR000217)|Beta tubulin(IPR002453)|Tubulin/FtsZ, GTPase domain(IPR003008)|Tubulin/FtsZ, C-terminal(IPR008280)|Tubulin/FtsZ, 2-layer sandwich domain(IPR018316)|Tubulin, C-terminal(IPR023123)|Tubulin/FtsZ, GTPase domain superfamily(IPR036525)|Tubulin/FtsZ, C-terminal domain superfamily(IPR037103)
MsG0480022763.01	0.00347122289497782	0.0484416177699434	1	Ribosomal protein S8(IPR000630)|Glycosyl transferase, family 1(IPR001296)|Bacterial/plant glycogen synthase(IPR011835)|Starch synthase, catalytic domain(IPR013534)|Ribosomal protein S8 superfamily(IPR035987)
MsG0780038922.01	0.00353184226479682	0.0492164513003504	1	Glutathione S-transferase, N-terminal(IPR004045)|Glutathione S-transferase, C-terminal(IPR004046)|Thioredoxin-like superfamily(IPR036249)|Glutathione S-transferase, C-terminal domain superfamily(IPR036282)
MsG0580024267.01	0.00354471816060372	0.0493247021281702	1	Small GTP-binding protein domain(IPR005225)|Small GTPase superfamily, ARF/SAR type(IPR006689)|P-loop containing nucleoside triphosphate hydrolase(IPR027417)
MsG0880047705.01	0.00355491010075647	0.0493953479755471	2	HECT domain(IPR000569)|Ubiquitin domain(IPR000626)|Ubiquitin(IPR019956)|Ubiquitin-like domain superfamily(IPR029071)|HECT, E3 ligase catalytic domain(IPR035983)
MsG0480020595.01	0.00360062238237582	0.0499586355554644	1	Prephenate dehydratase(IPR001086)|Prephenate dehydratase, conserved site(IPR018528)
MsG0180004775.01	0.00361553845855083	0.0500936225168227	1	Helicase, C-terminal(IPR001650)|AAA+ ATPase domain(IPR003593)|Helicase-associated domain(IPR007502)|Domain of unknown function DUF1605(IPR011709)|Helicase superfamily 1/2, ATP-binding domain(IPR014001)|P-loop containing nucleoside triphosphate hydrolase(IPR027417)
MsG0380017317.01	0.00364186128497952	0.0503860378639645	3	Myosin head, motor domain(IPR001609)|P-type ATPase(IPR001757)|P-type ATPase, A domain superfamily(IPR008250)|HAD superfamily(IPR023214)|P-type ATPase, cytoplasmic domain N(IPR023299)|P-loop containing nucleoside triphosphate hydrolase(IPR027417)|HAD-like superfamily(IPR036412)|Kinesin motor domain superfamily(IPR036961)
MsG0480023873.01	0.00370370235332595	0.0511683170616147	3	NA
MsG0480018449.01	0.00378278005426706	0.0521861528343672	1	Aminotransferases, class-I, pyridoxal-phosphate-binding site(IPR004838)|Aminotransferase, class I/classII(IPR004839)|Pyridoxal phosphate-dependent transferase, major domain(IPR015421)|Pyridoxal phosphate-dependent transferase domain 1(IPR015422)|Pyridoxal phosphate-dependent transferase(IPR015424)
MsG0280007135.01	0.00380056816618584	0.0523567571766856	3	Glutamine synthetase, catalytic domain(IPR008146)|Glutamine synthetase/guanido kinase, catalytic domain(IPR014746)|F-box associated interaction domain(IPR017451)|Glutamine synthetase, glycine-rich site(IPR027303)|Glutamine synthetase, N-terminal domain superfamily(IPR036651)
MsG0880047574.01	0.00383498710807954	0.0527556559867865	2	EF-hand domain pair(IPR011992)
MsG0580025325.01	0.0038577840968607	0.0529937710147707	2	Protein kinase domain(IPR000719)|Serine/threonine-protein kinase, active site(IPR008271)|Protein kinase-like domain superfamily(IPR011009)|Protein kinase, ATP binding site(IPR017441)
MsG0280007923.01	0.00389104259749844	0.0533747135852876	3	Glycoside hydrolase, family 28(IPR000743)|Pectin lyase fold/virulence factor(IPR011050)|Pectin lyase fold(IPR012334)
MsG0880042957.01	0.00390344504805386	0.0534688919561079	2	Cytochrome b5-like heme/steroid binding domain(IPR001199)|Cytochrome b5, heme-binding site(IPR018506)|Cytochrome b5-like heme/steroid binding domain superfamily(IPR036400)
MsG0380016707.01	0.00394292985915954	0.0539332487958976	3	Zinc finger, TFIIS-type(IPR001222)|Transcription elongation factor S-II, central domain(IPR003618)|Transcription elongation factor, TFIIS(IPR006289)|Transcription elongation factor, IIS-type(IPR035100)|Transcription elongation factor S-II, central domain superfamily(IPR036575)
MsG0780039627.01	0.00397112788449931	0.0542080484595203	1	Domain of unknown function DUF223(IPR003871)|Nucleic acid-binding, OB-fold(IPR012340)
MsG0880045660.01	0.00397424648538266	0.0542080484595203	3	V-ATPase proteolipid subunit(IPR000245)|V-ATPase proteolipid subunit C, eukaryotic(IPR011555)
MsG0280010100.01	0.00399537441860567	0.0543427193809506	3	Tetratricopeptide-like helical domain superfamily(IPR011990)|Thioredoxin domain(IPR013766)|Tetratricopeptide repeat(IPR019734)|Thioredoxin-like superfamily(IPR036249)
MsG0880047055.01	0.0039909402293708	0.0543427193809506	1	NAD-dependent epimerase/dehydratase(IPR001509)|Late embryogenesis abundant protein, LEA5-type(IPR004926)|NAD(P)-binding domain superfamily(IPR036291)
MsG0880046569.01	0.00404597374045731	0.0549535420697556	2	Protein kinase domain(IPR000719)|Serine/threonine-protein kinase, active site(IPR008271)|Protein kinase-like domain superfamily(IPR011009)
MsG0180005372.01	0.00406871881315641	0.0551848561497914	1	Plant peroxidase(IPR000823)|F-box domain(IPR001810)|Haem peroxidase, plant/fungal/bacterial(IPR002016)|Haem peroxidase(IPR010255)|Peroxidases heam-ligand binding site(IPR019793)|Peroxidase, active site(IPR019794)|Secretory peroxidase(IPR033905)
MsG0180004142.01	0.00409605239664581	0.0554776689963655	3	Putative S-adenosyl-L-methionine-dependent methyltransferase(IPR004159)|S-adenosyl-L-methionine-dependent methyltransferase(IPR029063)
MsG0380015213.01	0.00410880719112788	0.0555181462944238	1	Glutathione-dependent formaldehyde-activating enzyme/centromere protein V(IPR006913)|Mss4-like superfamily(IPR011057)
MsG0780041218.01	0.00411053894589552	0.0555181462944238	1	WD40 repeat(IPR001680)|ABC transporter-like(IPR003439)|AAA+ ATPase domain(IPR003593)|Quinoprotein alcohol dehydrogenase-like superfamily(IPR011047)|ABC-2 type transporter(IPR013525)|WD40/YVTN repeat-like-containing domain superfamily(IPR015943)|ABC transporter, conserved site(IPR017871)|WD40 repeat, conserved site(IPR019775)|P-loop containing nucleoside triphosphate hydrolase(IPR027417)
MsG0280007308.01	0.00413894629985543	0.0558237491867373	1	SANT/Myb domain(IPR001005)|Homeobox-like domain superfamily(IPR009057)
MsG0580027927.01	0.00414921550985032	0.055884203875348	2	Leucine-rich repeat domain superfamily(IPR032675)|F-box-like domain superfamily(IPR036047)
MsG0180006029.01	0.00415537576692651	0.0558885686483931	2	Proteasome alpha-subunit, N-terminal domain(IPR000426)|Proteasome, subunit alpha/beta(IPR001353)|Nucleophile aminohydrolases, N-terminal(IPR029055)|Proteasome subunit alpha5(IPR033812)
MsG0380017174.01	0.00416111430653357	0.0558885686483931	2	Zinc finger, TFIIS-type(IPR001222)|DNA-directed RNA polymerase subunit/transcription factor S(IPR012164)|Pol I subunit A12, C-terminal zinc ribbon(IPR034004)
MsG0380016701.01	0.00424802127573692	0.0569765853608215	3	GroES-like superfamily(IPR011032)|Polyketide synthase, enoylreductase domain(IPR020843)|NAD(P)-binding domain superfamily(IPR036291)
MsG0680033951.01	0.00426244597593519	0.0570907639245578	1	Alpha/beta hydrolase fold-3(IPR013094)|Alpha/Beta hydrolase fold(IPR029058)
MsG0680035602.01	0.00427093934485949	0.0571252925946095	3	Armadillo-like helical(IPR011989)|Armadillo-type fold(IPR016024)|Vacuole morphology and inheritance protein 14, Fab1-binding region(IPR032878)
MsG0380015970.01	0.00429352164582125	0.0573479094518614	1	Tim10-like(IPR004217)|Tim10-like domain superfamily(IPR035427)
MsG0880044688.01	0.0043219462219206	0.0576478379352034	1	GH3 family(IPR004993)
MsG0880045995.01	0.00433381642405835	0.0577264347684573	1	Histone H3/CENP-A(IPR000164)|Histone H2A/H2B/H3(IPR007125)|Histone-fold(IPR009072)
MsG0380014330.01	0.00435177842371228	0.0578858460575613	3	ATPase, V0 complex, subunit e1/e2(IPR008389)
MsG0280010280.01	0.00439251946218633	0.0583474008890418	1	WD40/YVTN repeat-like-containing domain superfamily(IPR015943)|WD40-repeat-containing domain superfamily(IPR036322)
MsG0880047422.01	0.004467485310082	0.0592616835706893	1	Zn-cluster domain(IPR018872)
MsG0280006626.01	0.00449441661979479	0.0595371485560471	1	Cysteine-rich secretory protein, allergen V5/Tpx-1-related(IPR001283)|Ves allergen(IPR002413)|GroES-like superfamily(IPR011032)|Alcohol dehydrogenase, C-terminal(IPR013149)|Alcohol dehydrogenase, N-terminal(IPR013154)|CAP domain(IPR014044)|Quinone oxidoreductase PIG3(IPR014189)|Allergen V5/Tpx-1-related, conserved site(IPR018244)|Polyketide synthase, enoylreductase domain(IPR020843)|Pathogenesis-…
MsG0580029214.01	0.00458281173932435	0.0606249492693907	3	Clathrin, heavy chain/VPS, 7-fold repeat(IPR000547)|Tetratricopeptide-like helical domain superfamily(IPR011990)|Clathrin, heavy chain, linker, core motif(IPR015348)|Armadillo-type fold(IPR016024)|Clathrin heavy chain, N-terminal(IPR016025)|Clathrin, heavy chain(IPR016341)|Clathrin, heavy chain, propeller repeat(IPR022365)
MsG0280007391.01	0.00459239603677835	0.0606686299961266	1	WRKY domain(IPR003657)|WRKY domain superfamily(IPR036576)
MsG0880045148.01	0.00460019756615701	0.0606886719895877	3	RNA recognition motif domain(IPR000504)|Nucleotide-binding alpha-beta plait domain superfamily(IPR012677)|RNA-binding domain superfamily(IPR035979)
MsG0280009551.01	0.00460918756031371	0.0607243168757837	3	PB1 domain(IPR000270)|Protein kinase domain(IPR000719)|Serine-threonine/tyrosine-protein kinase, catalytic domain(IPR001245)|Serine/threonine-protein kinase, active site(IPR008271)|Protein kinase-like domain superfamily(IPR011009)|Protein kinase, ATP binding site(IPR017441)
MsG0880043095.01	0.0046718714639835	0.0614662979941262	2	Reticulon(IPR003388)
MsG0180005416.01	0.00468649449902079	0.0615282697394557	3	Short-chain dehydrogenase/reductase SDR(IPR002347)|NAD(P)-binding domain superfamily(IPR036291)
MsG0480018906.01	0.00468932448257631	0.0615282697394557	3	Universal stress protein A(IPR006015)|UspA(IPR006016)|Rossmann-like alpha/beta/alpha sandwich fold(IPR014729)
MsG0280007481.01	0.00473778736117248	0.0620797999278734	1	DOMON domain(IPR005018)|Cytochrome b561/ferric reductase transmembrane(IPR006593)|Cytochrome b561 and DOMON domain-containing protein(IPR017214)
MsG0180000019.01	0.00476583645142509	0.0621941656910975	1	NA
MsG0180005754.01	0.00475313310533563	0.0621941656910975	2	Paired amphipathic helix(IPR003822)|Paired amphipathic helix superfamily(IPR036600)
MsG0480023648.01	0.00476319669738489	0.0621941656910975	1	GMP synthase, C-terminal(IPR001674)|GMP synthase, glutamine amidotransferase(IPR004739)|Rossmann-like alpha/beta/alpha sandwich fold(IPR014729)|Glutamine amidotransferase(IPR017926)|NAD/GMP synthase(IPR022310)|Class I glutamine amidotransferase-like(IPR029062)
MsG0480022320.01	0.00479085318854607	0.0624362607851409	3	Forkhead-associated (FHA) domain(IPR000253)|SMAD/FHA domain superfamily(IPR008984)
MsG0580024887.01	0.00481271590942042	0.0626366543629016	2	Domain of unknown function DUF547(IPR006869)|Ternary complex factor MIP1, leucine-zipper(IPR025757)
MsG0180005608.01	0.00488743830630538	0.063523542024214	1	Frigida-like(IPR012474)
MsG0180003302.01	0.00492277055418445	0.0638967677980635	1	Anticodon-binding(IPR004154)|Histidyl-anticodon-binding(IPR033656)|Anticodon-binding domain superfamily(IPR036621)
MsG0780038373.01	0.00500232606504008	0.064842231959855	3	Bifunctional inhibitor/plant lipid transfer protein/seed storage helical domain(IPR016140)|Bifunctional inhibitor/plant lipid transfer protein/seed storage helical domain superfamily(IPR036312)
MsG0380013754.01	0.00504720299103367	0.0653362456895605	1	Calcineurin-like phosphoesterase domain, ApaH type(IPR004843)|Serine/threonine-specific protein phosphatase/bis(5-nucleosyl)-tetraphosphatase(IPR006186)|Metallo-dependent phosphatase-like(IPR029052)
MsG0480023706.01	0.00508487173222329	0.0656478694091982	3	Bromo adjacent homology (BAH) domain(IPR001025)|AAA+ ATPase domain(IPR003593)|ATPase, AAA-type, core(IPR003959)|Zinc finger, FYVE/PHD-type(IPR011011)|Zinc finger, RING/FYVE/PHD-type(IPR013083)|Zinc finger, PHD-finger(IPR019787)|P-loop containing nucleoside triphosphate hydrolase(IPR027417)
MsG0780041424.01	0.00508459120214368	0.0656478694091982	3	Glycoside hydrolase, family 28(IPR000743)|Pectin lyase fold/virulence factor(IPR011050)|Pectin lyase fold(IPR012334)
MsG0280007256.01	0.00513088571241192	0.0660652844330158	1	Phosphoadenosine phosphosulphate reductase(IPR002500)|Thioredoxin-independent 5'-adenylylsulphate reductase(IPR004508)|Rossmann-like alpha/beta/alpha sandwich fold(IPR014729)|Thioredoxin-like superfamily(IPR036249)
MsG0480022968.01	0.00512627749105015	0.0660652844330158	3	Stress-associated endoplasmic reticulum protein(IPR010580)
MsG0480021251.01	0.00514979797714113	0.0662114512394239	1	RNA recognition motif domain(IPR000504)|Nucleotide-binding alpha-beta plait domain superfamily(IPR012677)|RNA-binding domain superfamily(IPR035979)
MsG0680034395.01	0.00515595022595493	0.0662114512394239	1	Translation initiation factor IF6(IPR002769)
MsG0280006352.01	0.00516876641391596	0.0662878848063565	1	Armadillo-like helical(IPR011989)|Armadillo-type fold(IPR016024)
MsG0180003115.01	0.00518071643704397	0.0663530220590631	1	Ribosomal protein S5/S7(IPR000235)|Ribosomal protein S5/S7, eukaryotic/archaeal(IPR005716)|Ribosomal protein S7, conserved site(IPR020606)|Ribosomal protein S7 domain(IPR023798)|Ribosomal protein S7 domain superfamily(IPR036823)
MsG0880046945.01	0.00519401024430779	0.0664351747407686	2	Copper amine oxidase(IPR000269)|Copper amine oxidase, catalytic domain(IPR015798)|Copper amine oxidase, N2-terminal(IPR015800)|Copper amine oxidase, N3-terminal(IPR015802)|Copper amine oxidase, N-terminal(IPR016182)|Copper amine oxidase, catalytic domain superfamily(IPR036460)
MsG0780039846.01	0.00522169729452986	0.0667009666313159	3	NA
MsG0780036726.01	0.00524042709169949	0.0668517892001876	1	6-phosphogluconate dehydrogenase, decarboxylating(IPR006113)|6-phosphogluconate dehydrogenase, C-terminal(IPR006114)|6-phosphogluconate dehydrogenase, NADP-binding(IPR006115)|6-phosphogluconate dehydrogenase(IPR006183)|6-phosphogluconate dehydrogenase-like, C-terminal domain superfamily(IPR008927)|6-phosphogluconate dehydrogenase, domain 2(IPR013328)|NAD(P)-binding domain superfamily(IPR036291)
MsG0480023109.01	0.00526030607971885	0.0670168546330407	1	Glutathione S-transferase, N-terminal(IPR004045)|Glutathione S-transferase, C-terminal(IPR004046)|Thioredoxin-like superfamily(IPR036249)|Glutathione S-transferase, C-terminal domain superfamily(IPR036282)
MsG0880046558.01	0.00527196182788123	0.0670768581974296	3	Myc-type, basic helix-loop-helix (bHLH) domain(IPR011598)|Helix-loop-helix DNA-binding domain superfamily(IPR036638)
MsG0180000222.01	0.00534763380610515	0.0679501311388914	1	Protein of unknown function DUF1645, plant(IPR012442)
MsG0480020797.01	0.00540247961755853	0.0685568274201876	3	Major intrinsic protein(IPR000425)|Major intrinsic protein, conserved site(IPR022357)|Aquaporin-like(IPR023271)
MsG0180005888.01	0.00544389287726067	0.0689012759052507	1	Multi antimicrobial extrusion protein(IPR002528)
MsG0780041078.01	0.00544180843998106	0.0689012759052507	3	DNA glycosylase(IPR011257)
MsG0780038400.01	0.0054525171823744	0.0689201026573162	1	Sucrose synthase(IPR000368)|Ribosomal protein S8e(IPR001047)|Ribosomal protein S8e, conserved site(IPR018283)|Ribosomal protein S8e/ribosomal biogenesis NSA2(IPR022309)
MsG0180002023.01	0.00546633998988761	0.0690045036370518	1	Protein of unknown function DUF247, plant(IPR004158)|GTP binding domain(IPR006073)|Guanine nucleotide-binding protein-like 3, N-terminal domain(IPR014813)|GTP-binding protein, orthogonal bundle domain superfamily(IPR023179)|P-loop containing nucleoside triphosphate hydrolase(IPR027417)
MsG0180005255.01	0.00551465825617372	0.0694329267012641	1	Translation elongation factor EFTu/EF1A, C-terminal(IPR004160)|Translation elongation factor EFTu-like, domain 2(IPR004161)|Translation protein, beta-barrel domain superfamily(IPR009000)
MsG0380013577.01	0.00551110740988823	0.0694329267012641	2	Vps16, N-terminal(IPR006926)|WD40/YVTN repeat-like-containing domain superfamily(IPR015943)|WD40-repeat-containing domain superfamily(IPR036322)
MsG0480022599.01	0.0055544360981309	0.0697518717810795	1	Heat shock protein 70 family(IPR013126)|Heat shock protein 70, conserved site(IPR018181)
MsG0580025446.01	0.00554908467062444	0.0697518717810795	3	DAD/Ost2(IPR003038)
MsG0180005954.01	0.00558642642987059	0.0700624935496887	2	Membrane bound O-acyl transferase, MBOAT(IPR004299)
MsG0880042750.01	0.0056179479719667	0.0703664378278631	1	PLAT/LH2 domain(IPR001024)|Cytochrome P450(IPR001128)|Cytochrome P450, E-class, group I(IPR002401)|Lipoxygenase, C-terminal(IPR013819)|Lipoxygenase, iron binding site(IPR020833)|Lipoxygenase, conserved site(IPR020834)|Lipoxygenase, domain 3(IPR027433)|Lipoxigenase, C-terminal domain superfamily(IPR036226)|PLAT/LH2 domain superfamily(IPR036392)|Cytochrome P450 superfamily(IPR036396)
MsG0880047469.01	0.00563558265618741	0.0704958830450801	3	HAD hydrolase, subfamily IA(IPR006439)|Phosphoglycolate phosphatase-like, domain 2(IPR023198)|HAD superfamily(IPR023214)|HAD-like superfamily(IPR036412)
MsG0180004651.01	0.00568712017413114	0.0708651864794638	2	SNU66/SART1 family(IPR005011)
MsG0180005357.01	0.00567617317659276	0.0708651864794638	1	Chalcone/stilbene synthase, N-terminal(IPR001099)|Polyketide synthase, type III(IPR011141)|Chalcone/stilbene synthase, C-terminal(IPR012328)|Thiolase-like(IPR016039)|Chalcone/stilbene synthase, active site(IPR018088)
MsG0680030881.01	0.00568202354131289	0.0708651864794638	3	NA
MsG0480022559.01	0.00572490422901348	0.0712307770645865	2	Kinesin motor domain(IPR001752)|Protein of unknown function DUF1218(IPR009606)|Kinesin motor domain, conserved site(IPR019821)|P-loop containing nucleoside triphosphate hydrolase(IPR027417)|Kinesin motor domain superfamily(IPR036961)
MsG0580024178.01	0.00573121194772535	0.0712307770645865	2	NADH(IPR001155)|Aldolase-type TIM barrel(IPR013785)
MsG0380015825.01	0.00574174202548436	0.07126992640116	3	Xanthine/uracil/vitamin C permease(IPR006043)
MsG0780040442.01	0.00575395042589422	0.0713297808252381	1	Basic-leucine zipper domain(IPR004827)|Transcription factor TGA like domain(IPR025422)
MsG0280007684.01	0.00581142309042551	0.0718750026391873	1	Plant peroxidase(IPR000823)|Haem peroxidase, plant/fungal/bacterial(IPR002016)|Haem peroxidase(IPR010255)|Secretory peroxidase(IPR033905)
MsG0280009760.01	0.00581281734091388	0.0718750026391873	1	Glutathione S-transferase, N-terminal(IPR004045)|Glutathione S-transferase, C-terminal(IPR004046)|Thioredoxin-like superfamily(IPR036249)|Glutathione S-transferase, C-terminal domain superfamily(IPR036282)
MsG0680032126.01	0.00586333689023389	0.0723144883128846	3	Concanavalin A-like lectin/glucanase domain superfamily(IPR013320)|Alginate lyase 2(IPR014895)
MsG0880043290.01	0.00585972141708175	0.0723144883128846	2	Homeobox domain(IPR001356)|START domain(IPR002913)|Homeobox-like domain superfamily(IPR009057)|Homeobox, conserved site(IPR017970)
MsG0580030230.01	0.00591384996006715	0.0727516548590681	1	Serine-threonine/tyrosine-protein kinase, catalytic domain(IPR001245)|Serine/threonine-protein kinase, active site(IPR008271)|Protein kinase-like domain superfamily(IPR011009)|Protein kinase, ATP binding site(IPR017441)|S-receptor-like serine/threonine-protein kinase(IPR024171)
MsG0880046342.01	0.00590772476104588	0.0727516548590681	2	Protein kinase domain(IPR000719)|Serine-threonine/tyrosine-protein kinase, catalytic domain(IPR001245)|Serine/threonine-protein kinase, active site(IPR008271)|Protein kinase-like domain superfamily(IPR011009)
MsG0180005331.01	0.00594041984751128	0.072892801102181	1	NAC domain(IPR003441)|NAC domain superfamily(IPR036093)
MsG0380016659.01	0.00593721849903833	0.072892801102181	2	Ribosome hibernation promoting factor/RaiA(IPR003489)|Ribosome hibernation promotion factor-like(IPR036567)
MsG0480023596.01	0.00610764749433189	0.0748496850923389	3	Heavy metal-associated domain, HMA(IPR006121)|Heavy metal-associated domain superfamily(IPR036163)
MsG0380017119.01	0.00611904415936651	0.0748943085513339	1	RNA recognition motif domain(IPR000504)|Patatin-like phospholipase domain(IPR002641)|Nucleotide-binding alpha-beta plait domain superfamily(IPR012677)|Acyl transferase/acyl hydrolase/lysophospholipase(IPR016035)|RNA-binding domain superfamily(IPR035979)
MsG0880046378.01	0.00613705680645233	0.0750196931391268	3	HEAT repeat(IPR000357)|Armadillo-like helical(IPR011989)|Armadillo-type fold(IPR016024)
MsG0880046148.01	0.00614505750191178	0.0750225288191682	1	Peptidase C13, legumain(IPR001096)
MsG0280006749.01	0.00616937546031012	0.0751294562676102	3	Zinc finger, CCCH-type(IPR000571)|Zinc finger, CCCH-type superfamily(IPR036855)
MsG0880043472.01	0.00616730685982668	0.0751294562676102	1	PPC domain(IPR005175)
MsG0480019217.01	0.00620046485369174	0.0754129585542835	3	Pectinesterase, catalytic(IPR000070)|Pectin lyase fold/virulence factor(IPR011050)|Pectin lyase fold(IPR012334)|Pectinesterase, Asp active site(IPR033131)
MsG0280006923.01	0.00621855519502857	0.0755199306237303	2	NA
MsG0880047450.01	0.00622490056710048	0.0755199306237303	3	Plant peroxidase(IPR000823)|Haem peroxidase, plant/fungal/bacterial(IPR002016)|Haem peroxidase(IPR010255)|Peroxidases heam-ligand binding site(IPR019793)|Peroxidase, active site(IPR019794)|Secretory peroxidase(IPR033905)
MsG0480020416.01	0.00626677324359679	0.0759325335174583	3	Calcineurin-like phosphoesterase domain, ApaH type(IPR004843)|Serine/threonine-specific protein phosphatase/bis(5-nucleosyl)-tetraphosphatase(IPR006186)|Kelch repeat type 2(IPR011498)|Serine/threonine protein phosphatase, BSU1(IPR012391)|Kelch-type beta propeller(IPR015915)|Metallo-dependent phosphatase-like(IPR029052)
MsG0880046799.01	0.00629277676844194	0.0761520617203556	2	NA
MsG0180004107.01	0.00632088714754246	0.0763965046105351	3	Peptidase M20(IPR002933)|Amidase, carbamoylase-type(IPR010158)|TPX2, C-terminal(IPR027329)|Bacterial exopeptidase dimerisation domain(IPR036264)
MsG0280010130.01	0.00633525150098238	0.0764744046812335	1	Peptidase M24(IPR000994)|Peptidase M24, methionine aminopeptidase(IPR001714)|PA2G4 family(IPR004545)|Plant AUGMIN subunit 7(IPR010604)|Creatinase/aminopeptidase-like(IPR036005)|Winged helix-like DNA-binding domain superfamily(IPR036388)|Winged helix DNA-binding domain superfamily(IPR036390)
MsG0480022318.01	0.00640630015441341	0.0772355063560179	2	NA
MsG0680031269.01	0.00650159443715021	0.0782866552114209	2	Amino acid/polyamine transporter I(IPR002293)|Cationic amino acid transporter, C-terminal(IPR029485)
MsG0780039978.01	0.00654505625886849	0.0787118409612615	1	NA
MsG0180004656.01	0.00664233254418139	0.079584373919553	1	Lon, substrate-binding domain(IPR003111)|AAA+ ATPase domain(IPR003593)|ATPase, AAA-type, core(IPR003959)|Lon protease, bacterial/eukaryotic-type(IPR004815)|Peptidase S16, active site(IPR008268)|Peptidase S16, Lon proteolytic domain(IPR008269)|Ribosomal protein S5 domain 2-type fold, subgroup(IPR014721)|Ribosomal protein S5 domain 2-type fold(IPR020568)|P-loop containing nucleoside triphosphate hy…
MsG0380012566.01	0.00664051057788891	0.079584373919553	1	RNA recognition motif domain(IPR000504)|Nucleotide-binding alpha-beta plait domain superfamily(IPR012677)|RNA-binding domain superfamily(IPR035979)
MsG0480022302.01	0.00664032009805703	0.079584373919553	1	NA
MsG0780039849.01	0.00667605725633823	0.0798893245656236	1	Short-chain dehydrogenase/reductase SDR(IPR002347)|Short-chain dehydrogenase/reductase, conserved site(IPR020904)|NAD(P)-binding domain superfamily(IPR036291)
MsG0280007914.01	0.00672107444284868	0.0803125630155993	1	Bet v I/Major latex protein(IPR000916)|START-like domain superfamily(IPR023393)|Bet v I type allergen(IPR024949)
MsG0580026921.01	0.00672805876355181	0.0803125630155993	1	Heat shock protein Hsp90 family(IPR001404)|Histidine kinase/HSP90-like ATPase(IPR003594)|Heat shock protein Hsp90, conserved site(IPR019805)|Ribosomal protein S5 domain 2-type fold(IPR020568)|Heat shock protein Hsp90, N-terminal(IPR020575)|Histidine kinase/HSP90-like ATPase superfamily(IPR036890)|HSP90, C-terminal domain(IPR037196)
MsG0780040945.01	0.0068007058203083	0.0810795260576756	1	L-Aspartase-like(IPR008948)|Phenylalanine ammonia-lyase, shielding domain superfamily(IPR023144)
MsG0580029727.01	0.00686507811729929	0.0817460658184454	2	XPG/Rad2 endonuclease(IPR006084)|XPG-I domain(IPR006086)|PIN-like domain superfamily(IPR029060)
MsG0380015541.01	0.00691111627978841	0.0821929186131978	2	Amino acid transporter, transmembrane domain(IPR013057)
MsG0280009679.01	0.00692898300920617	0.082304045411936	2	NA
MsG0880044889.01	0.00695338521151963	0.0824527503082682	3	F-box domain(IPR001810)|FBD domain(IPR006566)|Leucine-rich repeat domain superfamily(IPR032675)|F-box-like domain superfamily(IPR036047)
MsG0880045503.01	0.0069611305244443	0.0824527503082682	2	Hydroxymethylglutaryl-CoA reductase, class I/II(IPR002202)|Hydroxymethylglutaryl-CoA reductase, class I/II, NAD/NADP-binding domain superfamily(IPR009023)|Hydroxymethylglutaryl-CoA reductase, class I/II, substrate-binding domain superfamily(IPR009029)|Hydroxymethylglutaryl-CoA reductase, class I/II, catalytic domain superfamily(IPR023074)|Hydroxymethylglutaryl-CoA reductase, class I/II, conserved…
MsG0080048614.01	0.00696711652185429	0.0824527503082682	1	mRNA capping enzyme, catalytic domain(IPR001339)|Nucleic acid-binding, OB-fold(IPR012340)|mRNA capping enzyme, C-terminal(IPR013846)
MsG0580024085.01	0.00700213639041288	0.0827657663674629	1	Protein kinase domain(IPR000719)|Gnk2-homologous domain(IPR002902)|Serine/threonine-protein kinase, active site(IPR008271)|Protein kinase-like domain superfamily(IPR011009)|Protein kinase, ATP binding site(IPR017441)|Gnk2-homologous domain superfamily(IPR038408)
MsG0280006483.01	0.007058358265724	0.0833220077726019	3	FKBP-type peptidyl-prolyl cis-trans isomerase domain(IPR001179)
MsG0380011868.01	0.0070664517309476	0.0833220077726019	1	Leucine-rich repeat-containing N-terminal, plant-type(IPR013210)|Leucine-rich repeat domain superfamily(IPR032675)
MsG0180003781.01	0.0070769005780771	0.0833434498566958	2	AUX/IAA domain(IPR033389)
MsG0580024396.01	0.00709703038375023	0.0834787118341973	2	C2 domain(IPR000008)|Exostosin-like(IPR004263)|Phosphoribosyltransferase C-terminal(IPR013583)|C2 domain superfamily(IPR035892)
MsG0880047509.01	0.00711487772918484	0.0835868299644015	3	Xylose isomerase(IPR001998)|Xylose isomerase-like superfamily(IPR036237)
MsG0880046919.01	0.00713411281706932	0.0837109689847368	1	Protein kinase domain(IPR000719)|Serine/threonine-protein kinase, active site(IPR008271)|Protein kinase-like domain superfamily(IPR011009)|Protein kinase, ATP binding site(IPR017441)|Domain of unknown function DUF3700(IPR024286)|Nucleophile aminohydrolases, N-terminal(IPR029055)
MsG0880047038.01	0.00725267501634765	0.0849988866903753	1	CCAAT-binding factor(IPR005612)|Armadillo-type fold(IPR016024)
MsG0880042640.01	0.00734885547739712	0.0860216937517866	2	PLAT/LH2 domain(IPR001024)|Lipoxygenase, plant(IPR001246)|Lipoxygenase, C-terminal(IPR013819)|Lipoxygenase, conserved site(IPR020834)|Lipoxigenase, C-terminal domain superfamily(IPR036226)|PLAT/LH2 domain superfamily(IPR036392)
MsG0880041967.01	0.00740646430097881	0.0865910723420731	2	Ribosomal protein L37ae(IPR002674)|Ribosomal protein L37ae/L37e(IPR011331)|Zinc-binding ribosomal protein(IPR011332)
MsG0080048008.01	0.00743280163644052	0.0867939122165732	3	ATP synthase, F0 complex, subunit B/MI25(IPR008688)
MsG0180002255.01	0.00746478446507252	0.0869570851377628	1	NADPH-dependent FMN reductase-like(IPR005025)|Flavoprotein-like superfamily(IPR029039)
MsG0380017562.01	0.0074636900364376	0.0869570851377628	2	RNA recognition motif domain(IPR000504)|Nucleotide-binding alpha-beta plait domain superfamily(IPR012677)|RNA-binding domain superfamily(IPR035979)
MsG0180004055.01	0.00760393859164215	0.0884713674451666	2	NA
MsG0880045950.01	0.00768944036453264	0.0893585145611212	2	Oxoglutarate/iron-dependent dioxygenase(IPR005123)|Prolyl 4-hydroxylase, alpha subunit(IPR006620)
MsG0180001988.01	0.007925217252733	0.0919877680404358	2	Pectate lyase(IPR002022)|Pectin lyase fold/virulence factor(IPR011050)|Pectin lyase fold(IPR012334)|AmbAllergen(IPR018082)
MsG0180005516.01	0.00795899716925145	0.092158316143239	2	Alpha-D-phosphohexomutase superfamily(IPR005841)|Alpha-D-phosphohexomutase, C-terminal(IPR005843)|Alpha-D-phosphohexomutase, alpha/beta/alpha domain I(IPR005844)|Alpha-D-phosphohexomutase, alpha/beta/alpha domain II(IPR005845)|Alpha-D-phosphohexomutase, alpha/beta/alpha domain III(IPR005846)|Alpha-D-phosphohexomutase, alpha/beta/alpha I/II/III(IPR016055)|Alpha-D-phosphohexomutase, conserved site(…
MsG0380014770.01	0.00795192684417853	0.092158316143239	2	Smr domain(IPR002625)|Smr domain superfamily(IPR036063)
MsG0880044881.01	0.00799453737795688	0.0924589789927301	1	Histone H3/CENP-A(IPR000164)|Histone H2A/H2B/H3(IPR007125)|Histone-fold(IPR009072)
MsG0280010237.01	0.00804822167273512	0.0928574392994062	3	Leucine-rich repeat(IPR001611)|Leucine-rich repeat domain superfamily(IPR032675)
MsG0880044567.01	0.00804106338967497	0.0928574392994062	3	Protein of unknown function DUF1223(IPR010634)|Thioredoxin-like superfamily(IPR036249)
MsG0380013414.01	0.0080752287329123	0.093057856651234	3	UDP-glucuronosyl/UDP-glucosyltransferase(IPR002213)
MsG0880041883.01	0.00809893205775996	0.0932197698233468	1	DnaJ domain(IPR001623)|HSP40/DnaJ peptide-binding(IPR008971)|DnaJ domain, conserved site(IPR018253)|Chaperone J-domain superfamily(IPR036869)
MsG0180003484.01	0.00813652214852754	0.0934359232363097	1	Alpha carbonic anhydrase(IPR001148)|Carbonic anhydrase, alpha-class, conserved site(IPR018338)|Alpha carbonic anhydrase superfamily(IPR036398)
MsG0180003632.01	0.00813706238394289	0.0934359232363097	1	Glutathione S-transferase, N-terminal(IPR004045)|Integral membrane protein TerC(IPR005496)|Thioredoxin-like superfamily(IPR036249)|Glutathione S-transferase, C-terminal domain superfamily(IPR036282)
MsG0580025633.01	0.00815299611534344	0.0935077001019852	1	AP2/ERF domain(IPR001471)|DNA-binding domain superfamily(IPR016177)|AP2/ERF domain superfamily(IPR036955)
MsG0280008580.01	0.00826759742110745	0.0945973794971975	1	NA
MsG0380015672.01	0.00826236931861634	0.0945973794971975	2	Leucine-rich repeat domain superfamily(IPR032675)
MsG0380015738.01	0.00830275254067941	0.0948871967873859	1	NA
MsG0380017404.01	0.00832356552362149	0.0950126149664453	1	Phosphoribosyltransferase domain(IPR000836)|Adenine phosphoribosyl transferase(IPR005764)|Phosphoribosyltransferase-like(IPR029057)
MsG0280011397.01	0.00838794419166353	0.0955787790589969	3	Embryo-specific ATS3(IPR010417)|Longin-like domain superfamily(IPR011012)|PLAT/LH2 domain superfamily(IPR036392)
MsG0880042017.01	0.00839295895640772	0.0955787790589969	3	Adenylate kinase/UMP-CMP kinase(IPR000850)|P-loop containing nucleoside triphosphate hydrolase(IPR027417)|Adenylate kinase, conserved site(IPR033690)
MsG0180005262.01	0.00844609105467413	0.0960486023932994	3	ATP synthase, F0 complex, subunit D, mitochondrial(IPR008689)|ATP synthase, F0 complex, subunit D superfamily, mitochondrial(IPR036228)
MsG0280007829.01	0.00846265848939613	0.0960486023932994	1	NA
MsG0480019038.01	0.008464053084467	0.0960486023932994	1	Synaptobrevin(IPR001388)|Longin domain(IPR010908)|Longin-like domain superfamily(IPR011012)
MsG0180001009.01	0.00856266828351901	0.0969398447994644	2	NA
MsG0480022789.01	0.00855627147785185	0.0969398447994644	1	Ribosomal protein S11(IPR001971)|Ribosomal S11, conserved site(IPR018102)|Ribosomal protein S11 superfamily(IPR036967)
MsG0380017623.01	0.00860655588225647	0.0973226114226589	2	Presenilin/signal peptide peptidase(IPR006639)|Peptidase A22B, signal peptide peptidase(IPR007369)
MsG0480019117.01	0.00874845080652791	0.0988114496358362	2	F-box domain(IPR001810)|F-box associated domain, type 1(IPR006527)|Galactose oxidase/kelch, beta-propeller(IPR011043)|F-box associated interaction domain(IPR017451)|Leucine-rich repeat domain superfamily(IPR032675)|F-box-like domain superfamily(IPR036047)
MsG0780039676.01	0.00883000687220555	0.0996160938842162	2	Serine-threonine/tyrosine-protein kinase, catalytic domain(IPR001245)|Protein kinase-like domain superfamily(IPR011009)
MsG0180000550.01	0.00889314539508551	0.100165207811378	1	Enhancer of rudimentary(IPR000781)|Enhancer of rudimentary superfamily(IPR035912)
MsG0480023102.01	0.00889942511154213	0.100165207811378	2	WRKY domain(IPR003657)|WRKY domain superfamily(IPR036576)
MsG0380017967.01	0.00892129790036137	0.10017787653929	2	Ribophorin I(IPR007676)
MsG0480023682.01	0.00891462311935261	0.10017787653929	3	Glycoside hydrolase family 9(IPR001701)|Six-hairpin glycosidase superfamily(IPR008928)|Six-hairpin glycosidase-like superfamily(IPR012341)|Glycoside hydrolase family 9, His active site(IPR018221)|Carbohydrate binding domain CBM49(IPR019028)|Glycosyl hydrolases family 9, Asp/Glu active sites(IPR033126)
MsG0480021150.01	0.0089482427508516	0.100363740121921	2	Ribokinase/fructokinase(IPR002139)|Carbohydrate/puine kinase, PfkB, conserved site(IPR002173)|Carbohydrate kinase PfkB(IPR011611)|Ribokinase-like(IPR029056)
MsG0280010776.01	0.00897700980444347	0.100569586637483	1	Nucleic acid-binding, OB-fold(IPR012340)
MsG0480018366.01	0.00899597070099017	0.100665224866121	1	Helicase, C-terminal(IPR001650)|DEAD/DEAH box helicase domain(IPR011545)|Helicase superfamily 1/2, ATP-binding domain(IPR014001)|P-loop containing nucleoside triphosphate hydrolase(IPR027417)
MsG0480023730.01	0.00911456755579643	0.101874281118433	1	Phosphoribosylformylglycinamidine synthase(IPR010073)|PurM-like, C-terminal domain(IPR010918)|Class I glutamine amidotransferase-like(IPR029062)|Phosphoribosylformylglycinamidine synthase subunit PurS-like superfamily(IPR036604)|PurM-like, C-terminal domain superfamily(IPR036676)|PurM-like, N-terminal domain superfamily(IPR036921)
MsG0280009741.01	0.00913324154663091	0.101964986839092	3	RecQ mediated genome instability protein, N-terminal(IPR013894)|Ribokinase-like(IPR029056)|RecQ mediated genome instability protein, DUF1767(IPR033472)
MsG0480023951.01	0.00914705245819691	0.102001253566752	3	Heat shock factor (HSF)-type, DNA-binding(IPR000232)|Winged helix-like DNA-binding domain superfamily(IPR036388)|Winged helix DNA-binding domain superfamily(IPR036390)
MsG0580024871.01	0.00918956328103438	0.102357107964186	2	Protein kinase domain(IPR000719)|Serine/threonine-protein kinase, active site(IPR008271)|Protein kinase-like domain superfamily(IPR011009)|Protein kinase, ATP binding site(IPR017441)
MsG0880047048.01	0.0093090436215112	0.103568472641629	3	Rapid ALkalinization Factor(IPR008801)
MsG0380016485.01	0.00936607798633331	0.104083101397032	3	Serine-threonine/tyrosine-protein kinase, catalytic domain(IPR001245)|Leucine-rich repeat(IPR001611)|Protein kinase-like domain superfamily(IPR011009)|Leucine-rich repeat-containing N-terminal, plant-type(IPR013210)|Protein kinase, ATP binding site(IPR017441)|Leucine-rich repeat domain superfamily(IPR032675)
MsG0480023794.01	0.00940533419309812	0.104279348223592	3	Profilin(IPR005455)|Profilin conserved site(IPR027310)|Profilin superfamily(IPR036140)
MsG0080047901.01	0.00940367225195552	0.104279348223592	1	Histone deacetylase superfamily(IPR000286)|Histone deacetylase(IPR003084)|Ureohydrolase domain superfamily(IPR023696)|Histone deacetylase domain(IPR023801)|Histone deacetylase domain superfamily(IPR037138)
MsG0280010113.01	0.00943851560203882	0.10440749732977	1	NA
MsG0480023364.01	0.00943780732748519	0.10440749732977	2	Aminotransferase class-III(IPR005814)|Pyridoxal phosphate-dependent transferase, major domain(IPR015421)|Pyridoxal phosphate-dependent transferase domain 1(IPR015422)|Pyridoxal phosphate-dependent transferase(IPR015424)
MsG0180004294.01	0.00945840931940297	0.104507847594364	2	NA
MsG0480021475.01	0.00958102431327345	0.10569771022127	3	C2 domain(IPR000008)|Synaptotagmin-like mitochondrial-lipid-binding domain(IPR031468)|C2 domain superfamily(IPR035892)
MsG0480022182.01	0.00958798738260667	0.10569771022127	2	Zinc finger, ZPR1-type(IPR004457)
MsG0880045342.01	0.00965775859855709	0.10634546725914	2	SANT/Myb domain(IPR001005)|Homeobox-like domain superfamily(IPR009057)
MsG0780041360.01	0.00968282029595911	0.10649999498642	1	Basic-leucine zipper domain(IPR004827)
MsG0480018627.01	0.00971157837048359	0.106694780800637	2	Carbohydrate binding module family 20(IPR002044)|Immunoglobulin-like fold(IPR013783)|Carbohydrate-binding-like fold(IPR013784)
MsG0380014151.01	0.00972635311194272	0.106735672729581	1	NA
MsG0880045708.01	0.00977799486579568	0.107180586173654	1	Exoribonuclease, phosphorolytic domain 2(IPR015847)|PNPase/RNase PH domain superfamily(IPR027408)|Exoribonuclease, PH domain 2 superfamily(IPR036345)
MsG0580029300.01	0.00980241714556463	0.107326465277458	3	Protein translocase SecE domain superfamily(IPR023391)
MsG0380015174.01	0.00982822977351534	0.107487219618163	1	NA
MsG0580024481.01	0.0098824249236057	0.107957666840792	1	Ribosomal protein S15(IPR000589)|S15/NS1, RNA-binding(IPR009068)|Ribosomal protein S13/S15, N-terminal(IPR012606)
MsG0580029868.01	0.00992898662188896	0.108343755714782	2	NA
MsG0780041583.01	0.00994966104347939	0.10844681342763	1	Glutathione synthase, substrate-binding domain(IPR004887)|Glutathione synthase(IPR005615)|Glutathione synthase, alpha-helical(IPR014042)|Glutathione synthase, N-terminal, eukaryotic(IPR014049)|Glutathione synthase, C-terminal, eukaryotic(IPR014709)|Pre-ATP-grasp domain superfamily(IPR016185)|Glutathione synthase, substrate-binding domain superfamily(IPR037013)
MsG0280007201.01	0.010007338367548	0.108952499002718	1	Aspartic peptidase domain superfamily(IPR021109)|Xylanase inhibitor, C-terminal(IPR032799)|Xylanase inhibitor, N-terminal(IPR032861)
MsG0880042768.01	0.0100577702018585	0.109378250945211	1	Fungal lipase-like domain(IPR002921)|Mono-/di-acylglycerol lipase, N-terminal(IPR005592)|Alpha/Beta hydrolase fold(IPR029058)
MsG0180005575.01	0.010166613452278	0.110437554677895	3	NA
MsG0880042604.01	0.0102723030477331	0.111460259024672	1	GTP binding domain(IPR006073)|Nucleolar GTP-binding protein 1, Rossman-fold domain(IPR010674)|NOG, C-terminal(IPR012973)|P-loop containing nucleoside triphosphate hydrolase(IPR027417)|Leucine-rich repeat domain superfamily(IPR032675)|Winged helix DNA-binding domain superfamily(IPR036390)
MsG0480024016.01	0.0104413400976741	0.1131672517657	1	EF-hand domain(IPR002048)|EF-hand domain pair(IPR011992)|EF-Hand 1, calcium-binding site(IPR018247)
MsG0180004456.01	0.0104684776247447	0.113334179845471	3	Ankyrin repeat-containing domain(IPR020683)|Ankyrin repeat domain-containing protein 13(IPR021832)|Ankyrin repeat-containing domain superfamily(IPR036770)
MsG0180003238.01	0.0105104905347402	0.11366159808957	3	NA
MsG0280010735.01	0.0105668328118955	0.114036878003068	3	Ion transport domain(IPR005821)|EF-hand domain pair(IPR011992)|Voltage-dependent channel domain superfamily(IPR027359)
MsG0680033931.01	0.0105688107914203	0.114036878003068	1	Toll/interleukin-1 receptor homology (TIR) domain(IPR000157)|NB-ARC(IPR002182)|P-loop containing nucleoside triphosphate hydrolase(IPR027417)|Leucine-rich repeat domain superfamily(IPR032675)|Toll/interleukin-1 receptor homology (TIR) domain superfamily(IPR035897)
MsG0680033913.01	0.0105902365687589	0.114140529625563	3	Polynucleotide kinase 3 phosphatase(IPR013954)|HAD superfamily(IPR023214)|HAD-like superfamily(IPR036412)
MsG0580028852.01	0.0106280665183004	0.114420555593341	1	Small GTPase superfamily(IPR001806)|Small GTP-binding protein domain(IPR005225)|P-loop containing nucleoside triphosphate hydrolase(IPR027417)
MsG0180005170.01	0.0107189737799832	0.115270745872269	3	FAD-dependent glycerol-3-phosphate dehydrogenase(IPR000447)|Sec1-like protein(IPR001619)|RNA-binding S4 domain(IPR002942)|FAD dependent oxidoreductase(IPR006076)|Pseudouridine synthase, RsuA/RluB/C/D/E/F(IPR006145)|Pseudouridine synthase, RsuA/RluB/E/F, conserved site(IPR018496)|Pseudouridine synthase, catalytic domain superfamily(IPR020103)|Sec1-like, domain 2(IPR027482)|Alpha-glycerophosphate o…
MsG0480019017.01	0.0107936442515833	0.115944630186362	1	Ankyrin repeat(IPR002110)|Zinc finger, RING/FYVE/PHD-type(IPR013083)|Ankyrin repeat-containing domain(IPR020683)|Ankyrin repeat-containing domain superfamily(IPR036770)
MsG0280008592.01	0.0108130665000595	0.116024203545638	3	NA
MsG0280006299.01	0.0108566737621647	0.116248592242785	2	Zinc finger, CCCH-type(IPR000571)|Protein kinase domain(IPR000719)|Small GTPase superfamily(IPR001806)|RNA recognition motif domain, eukaryote(IPR003954)|Small GTP-binding protein domain(IPR005225)|Serine/threonine-protein kinase, active site(IPR008271)|U2 auxiliary factor small subunit(IPR009145)|Protein kinase-like domain superfamily(IPR011009)|Nucleotide-binding alpha-beta plait domain superfa…
MsG0580025351.01	0.0108598355802393	0.116248592242785	2	Ankyrin repeat(IPR002110)|Ankyrin repeat-containing domain(IPR020683)|Ankyrin repeat-containing domain superfamily(IPR036770)
MsG0780041438.01	0.010870092036371	0.116248592242785	3	Peptidase C1A, papain C-terminal(IPR000668)|Cysteine peptidase, histidine active site(IPR025660)
MsG0880042382.01	0.0108860582883121	0.116290558506892	2	Elongation factor EFG, domain V-like(IPR000640)|Translation elongation factor EFG/EF2, domain IV(IPR005517)|GTP binding domain(IPR006073)|Translation protein, beta-barrel domain superfamily(IPR009000)|Ribosomal protein S5 domain 2-type fold, subgroup(IPR014721)|Ribosomal protein S5 domain 2-type fold(IPR020568)|P-loop containing nucleoside triphosphate hydrolase(IPR027417)|EF-G domain III/V-like(…
MsG0480023414.01	0.0109654109779189	0.117008810843936	1	Ribonucleotide reductase large subunit, C-terminal(IPR000788)|ATP-cone domain(IPR005144)|Ribonucleotide reductase R1 subunit, N-terminal(IPR008926)|Ribonucleotide reductase, class I , alpha subunit(IPR013346)|Ribonucleotide reductase large subunit, N-terminal(IPR013509)
MsG0180004041.01	0.0110159519798207	0.11741837557299	3	Ubiquitin-conjugating enzyme E2(IPR000608)|Ubiquitin-conjugating enzyme/RWD-like(IPR016135)|Ubiquitin-conjugating enzyme, active site(IPR023313)
MsG0580025516.01	0.0110608829797385	0.117767306433666	1	Protein of unknown function DUF597(IPR006734)
MsG0180001837.01	0.0111008389774205	0.118062557274173	1	Translation Initiation factor eIF- 4e(IPR001040)|Eukaryotic translation initiation factor 4E (eIF-4E), conserved site(IPR019770)|Translation Initiation factor eIF- 4e-like(IPR023398)
MsG0780038755.01	0.0112333156957304	0.1193400766487	3	Oxysterol-binding protein(IPR000648)|Oxysterol-binding protein, conserved site(IPR018494)|Oxysterol-binding protein superfamily(IPR037239)
MsG0680032202.01	0.0112537057541938	0.119425314800274	1	UDP-glucuronosyl/UDP-glucosyltransferase(IPR002213)|UDP-glycosyltransferase family, conserved site(IPR035595)
MsG0480019200.01	0.011398711595621	0.120831347836346	2	S-adenosyl-L-methionine-dependent methyltransferase(IPR029063)
MsG0380015450.01	0.0114433041613319	0.121171039787262	1	Hs1pro-1, C-terminal(IPR009743)|Nematode resistance protein-like HSPRO1, N-terminal(IPR009869)|Tryptophan/Indoleamine 2,3-dioxygenase-like(IPR037217)
MsG0780039711.01	0.0115658411452217	0.122334422715669	1	Cysteine synthase/cystathionine beta-synthase, pyridoxal-phosphate attachment site(IPR001216)|Pyridoxal-phosphate dependent enzyme(IPR001926)|Cysteine synthase(IPR005856)|Cysteine synthase CysK(IPR005859)|Tryptophan synthase beta subunit-like PLP-dependent enzyme(IPR036052)
MsG0780041568.01	0.0115864468186107	0.12241828985484	3	Transcription factor CBF/NF-Y/archaeal histone domain(IPR003958)|Histone-fold(IPR009072)
MsG0180005659.01	0.0116457757838749	0.122910663109159	1	Ribosomal protein S8(IPR000630)|START domain(IPR002913)|Ribosomal protein S8 superfamily(IPR035987)
MsG0680031843.01	0.0117392380459731	0.123761814203016	3	AAA+ ATPase domain(IPR003593)|ATPase, AAA-type, core(IPR003959)|ATPase, AAA-type, conserved site(IPR003960)|P-loop containing nucleoside triphosphate hydrolase(IPR027417)
MsG0680031741.01	0.0117663650829081	0.12391252737802	3	NA
MsG0880043148.01	0.0118000542250991	0.123996870132516	1	Phospholipid/glycerol acyltransferase(IPR002123)|Major facilitator superfamily(IPR011701)|Major facilitator superfamily domain(IPR020846)|HAD superfamily(IPR023214)|MFS transporter superfamily(IPR036259)
MsG0880045655.01	0.0117953058376968	0.123996870132516	2	NA
MsG0480022822.01	0.0118905572385915	0.124812077448998	2	LysM domain(IPR018392)|LysM domain superfamily(IPR036779)
MsG0280011037.01	0.0119180538303663	0.124964870618727	3	Rab5-interacting protein family(IPR029008)
MsG0880045879.01	0.0120556499814431	0.126270511790451	2	Late embryogenesis abundant protein, LEA-14(IPR004864)
MsG0580027847.01	0.0122037193888073	0.127682901557652	1	PPM-type phosphatase domain(IPR001932)|FBD domain(IPR006566)|PPM-type phosphatase domain superfamily(IPR036457)
MsG0880047328.01	0.0122872843776881	0.128418079259019	1	RNA recognition motif domain(IPR000504)|Nucleotide-binding alpha-beta plait domain superfamily(IPR012677)|RNA-binding domain superfamily(IPR035979)
MsG0480021842.01	0.0124250684787277	0.129717714917917	2	Small GTP-binding protein domain(IPR005225)|Small GTPase superfamily, ARF/SAR type(IPR006689)|P-loop containing nucleoside triphosphate hydrolase(IPR027417)
MsG0180001756.01	0.0125974607915388	0.131233029211282	3	NADH(IPR001949)|NADH ubiquinone oxidoreductase, F subunit(IPR011537)|NADH-ubiquinone oxidoreductase 51kDa subunit, FMN-binding domain(IPR011538)|Soluble ligand binding domain(IPR019554)|NADH-ubiquinone oxidoreductase 51kDa subunit, iron-sulphur binding domain(IPR019575)|NADH-ubiquinone oxidoreductase 51kDa subunit, iron-sulphur binding domain superfamily(IPR037207)|NADH-ubiquinone oxidoreductase …
MsG0380013886.01	0.0126109817860691	0.131233029211282	1	Helicase, C-terminal(IPR001650)|DEAD/DEAH box helicase domain(IPR011545)|Helicase superfamily 1/2, ATP-binding domain(IPR014001)|P-loop containing nucleoside triphosphate hydrolase(IPR027417)
MsG0780036661.01	0.0125917735041457	0.131233029211282	1	Chalcone/stilbene synthase, N-terminal(IPR001099)|SNARE(IPR010989)|Chalcone/stilbene synthase, C-terminal(IPR012328)|Thiolase-like(IPR016039)|Chalcone/stilbene synthase, active site(IPR018088)
MsG0380017376.01	0.012709545803884	0.132006066607934	3	SANT/Myb domain(IPR001005)|Signal transduction response regulator, receiver domain(IPR001789)|Myb domain, plants(IPR006447)|Homeobox-like domain superfamily(IPR009057)|CheY-like superfamily(IPR011006)|Response regulator B-type, plant(IPR017053)
MsG0480019968.01	0.0127126066009504	0.132006066607934	1	Alpha crystallin/Hsp20 domain(IPR002068)|HSP20-like chaperone(IPR008978)
MsG0780039234.01	0.0127382161556514	0.132129917739125	2	LMBR1-like membrane protein(IPR006876)
MsG0780041177.01	0.012781573910686	0.132437402634651	1	Late embryogenesis abundant protein, LEA-14(IPR004864)
MsG0880045290.01	0.0128551746553166	0.133057257927537	1	NA
MsG0780040782.01	0.012917118556438	0.133555261134391	2	Ribosomal protein L14P(IPR000218)|Ribosomal protein L14P, conserved site(IPR019972)|Ribosomal protein L14 superfamily(IPR036853)
MsG0480023737.01	0.0129593876630631	0.133848991082568	3	Protein kinase domain(IPR000719)|Serine/threonine-protein kinase, active site(IPR008271)|Protein kinase-like domain superfamily(IPR011009)|Protein kinase, ATP binding site(IPR017441)
MsG0380012655.01	0.0129762560535563	0.133851630785796	3	ATPase, OSCP/delta subunit(IPR000711)|ATPase, OSCP/delta subunit, conserved site(IPR020781)|F1F0 ATP synthase OSCP/delta subunit, N-terminal domain superfamily(IPR026015)
MsG0380016842.01	0.0129873644036752	0.133851630785796	1	U box domain(IPR003613)|Armadillo-like helical(IPR011989)|Zinc finger, RING/FYVE/PHD-type(IPR013083)|Armadillo-type fold(IPR016024)
MsG0380017253.01	0.0130287472060378	0.134134980563654	1	Zinc finger, CCCH-type(IPR000571)|Zinc finger, CCCH-type superfamily(IPR036855)
MsG0180004869.01	0.0131022754449764	0.134748321589071	1	ABC transporter-like(IPR003439)|AAA+ ATPase domain(IPR003593)|ABC transporter type 1, transmembrane domain(IPR011527)|ABC transporter, conserved site(IPR017871)|P-loop containing nucleoside triphosphate hydrolase(IPR027417)|ABC transporter type 1, transmembrane domain superfamily(IPR036640)
MsG0380017526.01	0.0131188095858199	0.134774834223684	1	Protein arginine N-methyltransferase PRMT5(IPR007857)|S-adenosyl-L-methionine-dependent methyltransferase(IPR029063)|PRMT5 arginine-N-methyltransferase(IPR035075)|PRMT5, TIM barrel domain(IPR035247)|PRMT5, oligomerisation domain(IPR035248)
MsG0880045899.01	0.0132102480290184	0.135569994916292	2	Kinesin motor domain(IPR001752)|Kinesin motor domain, conserved site(IPR019821)|P-loop containing nucleoside triphosphate hydrolase(IPR027417)|Kinesin motor domain superfamily(IPR036961)
MsG0680034499.01	0.0132596383205244	0.135932406859134	1	NA
MsG0880042550.01	0.0132803867075148	0.136000736409831	2	NA
MsG0480022806.01	0.0134411434852745	0.137501189234423	3	Inositol monophosphatase-like(IPR000760)|UDPGP family(IPR002618)|3(2),5 -bisphosphate nucleotidase HAL2(IPR006239)|Inositol monophosphatase, conserved site(IPR020550)|Inositol monophosphatase, metal-binding site(IPR020583)|Nucleotide-diphospho-sugar transferases(IPR029044)
MsG0180004160.01	0.0135226638509855	0.138188745829595	3	AUX/IAA domain(IPR033389)
MsG0780039481.01	0.0136006694035071	0.138838968741721	1	C2 domain(IPR000008)|Phospholipase D/Transphosphatidylase(IPR001736)|Phospholipase D, C-terminal(IPR024632)|C2 domain superfamily(IPR035892)
MsG0580025272.01	0.0136584380287816	0.139281453055907	3	Pentatricopeptide repeat(IPR002885)|Tetratricopeptide-like helical domain superfamily(IPR011990)
MsG0480023962.01	0.0137534738794203	0.140102634233715	1	LSM domain, eukaryotic/archaea-type(IPR001163)|LSM domain superfamily(IPR010920)|Small nuclear ribonucleoprotein Sm D2(IPR027248)
MsG0580028958.01	0.0137752961040511	0.140177064780634	1	CCAAT-binding factor(IPR005612)
MsG0780040686.01	0.0137945924867806	0.140225662784042	1	Protein of unknown function PDDEXK-like(IPR006502)
MsG0480023898.01	0.0138850784223834	0.140848952022013	1	CALMODULIN-BINDING PROTEIN60(IPR012416)
MsG0880042294.01	0.0138786741068967	0.140848952022013	1	FKBP-type peptidyl-prolyl cis-trans isomerase domain(IPR001179)
MsG0280007941.01	0.0140013311070257	0.14187917576133	1	AP2/ERF domain(IPR001471)|DNA-binding domain superfamily(IPR016177)|AP2/ERF domain superfamily(IPR036955)
MsG0180001687.01	0.0142216764950067	0.143659759322468	2	Protein of unknown function PDDEXK-like(IPR006502)
MsG0480021332.01	0.0142136712069292	0.143659759322468	3	Kinesin motor domain(IPR001752)|P-loop containing nucleoside triphosphate hydrolase(IPR027417)|Kinesin motor domain superfamily(IPR036961)
MsG0480023936.01	0.0142159242688326	0.143659759322468	1	Ubiquitin fusion degradation protein Ufd1-like(IPR004854)
MsG0580024182.01	0.0143023626456686	0.144323841242656	2	P-loop containing nucleoside triphosphate hydrolase(IPR027417)
MsG0380014945.01	0.0143376726897977	0.144529128565111	2	Protein kinase domain(IPR000719)|NAF domain(IPR004041)|Serine/threonine-protein kinase, active site(IPR008271)|Protein kinase-like domain superfamily(IPR011009)|Protein kinase, ATP binding site(IPR017441)
MsG0280007449.01	0.0145540522116058	0.146416258695238	2	Fumarylacetoacetase(IPR005959)|Fumarylacetoacetase-like, C-terminal(IPR011234)|Fumarylacetoacetase, N-terminal(IPR015377)|Fumarylacetoacetase, N-terminal domain superfamily(IPR036462)|Fumarylacetoacetase-like, C-terminal domain superfamily(IPR036663)
MsG0780040119.01	0.0145552043437328	0.146416258695238	1	Glycoside hydrolase family 16(IPR000757)|Glycoside hydrolase, family 16, active site(IPR008263)|Xyloglucan endo-transglycosylase, C-terminal(IPR010713)|Concanavalin A-like lectin/glucanase domain superfamily(IPR013320)|Xyloglucan endotransglucosylase/hydrolase(IPR016455)
MsG0580025144.01	0.0146003958673034	0.146529689413444	1	Aconitase A/isopropylmalate dehydratase small subunit, swivel domain(IPR000573)|Aconitase/3-isopropylmalate dehydratase large subunit, alpha/beta/alpha domain(IPR001030)|Aconitase/Iron-responsive element-binding protein 2(IPR006249)|Aconitase/3-isopropylmalate dehydratase, swivel(IPR015928)|Aconitase/3-isopropylmalate dehydratase large subunit, alpha/beta/alpha, subdomain 1/3(IPR015931)|Aconitase…
MsG0780040641.01	0.0146128240240567	0.146529689413444	2	BTB/POZ domain(IPR000210)|Armadillo(IPR000225)|SKP1/BTB/POZ domain superfamily(IPR011333)|Armadillo-like helical(IPR011989)|Armadillo-type fold(IPR016024)
MsG0880044228.01	0.0146271741321901	0.146529689413444	2	Ribosome-binding ATPase YchF/Obg-like ATPase 1(IPR004396)|GTP binding domain(IPR006073)|Beta-grasp domain superfamily(IPR012675)|TGS-like(IPR012676)|YchF, C-terminal domain(IPR013029)|TGS-like domain superfamily(IPR023192)|P-loop containing nucleoside triphosphate hydrolase(IPR027417)
MsG0080048890.01	0.0145880457006761	0.146529689413444	3	NA
MsG0180003448.01	0.0146942818660122	0.147049409305782	1	Helicase, C-terminal(IPR001650)|DEAD/DEAH box helicase domain(IPR011545)|Helicase superfamily 1/2, ATP-binding domain(IPR014001)|P-loop containing nucleoside triphosphate hydrolase(IPR027417)
MsG0380016800.01	0.0147530017326483	0.147484200550916	2	Protein kinase domain(IPR000719)|Protein of unknown function DUF167(IPR003746)|Serine/threonine-protein kinase, active site(IPR008271)|Protein kinase-like domain superfamily(IPR011009)|YggU-like superfamily(IPR036591)
MsG0580024291.01	0.0147883391115894	0.147684582006845	1	Cytochrome c, class IA/ IB(IPR002327)|Cytochrome c-like domain superfamily(IPR036909)
MsG0580024181.01	0.0148365652072876	0.147860382050336	2	Proteasome, subunit alpha/beta(IPR001353)|Nucleophile aminohydrolases, N-terminal(IPR029055)|Proteasome subunit beta 2(IPR035206)
MsG0880046365.01	0.0148354667359383	0.147860382050336	2	Glycoside hydrolase family 47(IPR001382)|Six-hairpin glycosidase-like superfamily(IPR012341)|Seven-hairpin glycosidases(IPR036026)
MsG0380017650.01	0.0149838013042243	0.149020153650766	2	Protein kinase domain(IPR000719)|Serine/threonine-protein kinase, active site(IPR008271)|Domain of unknown function DUF828(IPR008546)|Protein kinase-like domain superfamily(IPR011009)|Protein kinase, ATP binding site(IPR017441)
MsG0780040352.01	0.0149686658074788	0.149020153650766	1	PsbP family(IPR002683)|AAA+ ATPase domain(IPR003593)|ATPase, AAA-type, core(IPR003959)|ATPase, AAA-type, conserved site(IPR003960)|Mog1/PsbP, alpha/beta/alpha sandwich(IPR016123)|P-loop containing nucleoside triphosphate hydrolase(IPR027417)
MsG0480018532.01	0.0150054547049991	0.149081971282075	2	Toll/interleukin-1 receptor homology (TIR) domain(IPR000157)|NB-ARC(IPR002182)|P-loop containing nucleoside triphosphate hydrolase(IPR027417)|Leucine-rich repeat domain superfamily(IPR032675)|Toll/interleukin-1 receptor homology (TIR) domain superfamily(IPR035897)|Winged helix DNA-binding domain superfamily(IPR036390)
MsG0180005826.01	0.015214807852133	0.151006577007244	2	Kynurenine formamidase(IPR007325)|Kynurenine formamidase superfamily(IPR037175)
MsG0580030171.01	0.0154419443805169	0.153103549160833	3	FAS1 domain(IPR000782)|FAS1 domain superfamily(IPR036378)
MsG0580029370.01	0.0155061139714186	0.153582094996912	3	Thioredoxin-like superfamily(IPR036249)
MsG0580028755.01	0.0156630077055776	0.154977116201601	2	CBS domain(IPR000644)
MsG0280010560.01	0.0156802347802048	0.154988768958482	3	DnaJ domain(IPR001623)|Chaperone J-domain superfamily(IPR036869)
MsG0080049073.01	0.0157042757235471	0.155067679613798	2	NA
MsG0180005356.01	0.0157226009454376	0.155090048345343	1	Chalcone/stilbene synthase, N-terminal(IPR001099)|Chalcone/stilbene synthase, C-terminal(IPR012328)|Thiolase-like(IPR016039)|Chalcone/stilbene synthase, active site(IPR018088)
MsG0080049068.01	0.0157387719291609	0.15509114338766	1	Ribosomal protein L31(IPR002150)|L28p-like(IPR034704)
MsG0380011707.01	0.0157637487933356	0.15517892160779	3	Ankyrin repeat(IPR002110)|Ankyrin repeat-containing domain(IPR020683)|Ankyrin repeat-containing domain superfamily(IPR036770)
MsG0180003612.01	0.0160066786914025	0.157409873852214	1	Ribosomal protein S12/S23(IPR006032)|Nucleic acid-binding, OB-fold(IPR012340)
MsG0380013379.01	0.0160554171099997	0.157728548353272	1	F-box domain(IPR001810)|F-box-like domain superfamily(IPR036047)
MsG0080049058.01	0.0162844557824981	0.159816046231285	1	P-loop containing nucleoside triphosphate hydrolase(IPR027417)|UvrD/AddA helicase, N-terminal(IPR034739)
MsG0580024068.01	0.0163111947974268	0.15991594736929	1	NA
MsG0380016382.01	0.0163839751009522	0.160141748532283	3	Cyclin, C-terminal domain(IPR004367)|Cyclin, N-terminal(IPR006671)|Cyclin-like(IPR013763)|Cyclin-like superfamily(IPR036915)
MsG0580024388.01	0.0163754653679817	0.160141748532283	3	Major intrinsic protein(IPR000425)|Aquaporin-like(IPR023271)
MsG0780040532.01	0.0163789328879474	0.160141748532283	1	Adenylosuccinate synthetase(IPR001114)|Adenylosuccinate synthase, GTP-binding site(IPR018220)|P-loop containing nucleoside triphosphate hydrolase(IPR027417)
MsG0480023940.01	0.0164612821698077	0.16073468343158	2	Nucleoporin, Nup133/Nup155-like, C-terminal(IPR007187)|Nucleoporin, Nup133/Nup155-like, N-terminal(IPR014908)
MsG0480018923.01	0.0165256370263803	0.161200077539146	3	Toll/interleukin-1 receptor homology (TIR) domain(IPR000157)|NB-ARC(IPR002182)|P-loop containing nucleoside triphosphate hydrolase(IPR027417)|Leucine-rich repeat domain superfamily(IPR032675)|Toll/interleukin-1 receptor homology (TIR) domain superfamily(IPR035897)
MsG0280010203.01	0.0165844849209766	0.161393433539129	1	Ribosomal protein S10(IPR001848)|Ribosomal protein S10, eukaryotic/archaeal(IPR005729)|Ribosomal protein S10 domain(IPR027486)|Ribosomal protein S10 domain superfamily(IPR036838)
MsG0780040162.01	0.0165955969249617	0.161393433539129	1	IMP dehydrogenase/GMP reductase(IPR001093)|Aldolase-type TIM barrel(IPR013785)|IMP dehydrogenase / GMP reductase, conserved site(IPR015875)
MsG0880047767.01	0.0165728504919703	0.161393433539129	1	Glutathione S-transferase, N-terminal(IPR004045)|Glutathione S-transferase, C-terminal(IPR004046)|Glutathione S-transferases, class Zeta(IPR005955)|Glutathione S-transferases, class Zeta , C-terminal(IPR034330)|Glutathione S-transferases, class Zeta , N-terminal(IPR034333)|Thioredoxin-like superfamily(IPR036249)|Glutathione S-transferase, C-terminal domain superfamily(IPR036282)
MsG0180000041.01	0.0167307620768626	0.162380873744987	2	NA
MsG0280007169.01	0.0167255773614977	0.162380873744987	2	Aminoacyl-tRNA synthetase, class II (D/K/N)(IPR004364)|OB-fold nucleic acid binding domain, AA-tRNA synthetase-type(IPR004365)|Nucleic acid-binding, OB-fold(IPR012340)|F-box associated interaction domain(IPR017451)|Lysyl-tRNA synthetase, class II, C-terminal(IPR018149)|F-box-like domain superfamily(IPR036047)
MsG0180003464.01	0.0169056422485167	0.163429052756671	1	Amidohydrolase-related(IPR006680)|Glutamine synthetase, catalytic domain(IPR008146)|Glutamine synthetase/guanido kinase, catalytic domain(IPR014746)|Metal-dependent hydrolase(IPR032466)|Glutamine synthetase, N-terminal domain superfamily(IPR036651)
MsG0180004652.01	0.0169281814072159	0.163429052756671	2	Calreticulin/calnexin(IPR001580)|Calreticulin/calnexin, P domain superfamily(IPR009033)|Concanavalin A-like lectin/glucanase domain superfamily(IPR013320)|Calreticulin/calnexin, conserved site(IPR018124)
MsG0280010551.01	0.0168823472234409	0.163429052756671	2	Frigida-like(IPR012474)
MsG0380016097.01	0.0169142033778564	0.163429052756671	1	Oxoglutarate/iron-dependent dioxygenase(IPR005123)|Non-haem dioxygenase N-terminal domain(IPR026992)|Isopenicillin N synthase-like(IPR027443)
MsG0480018084.01	0.0169446628791246	0.163429052756671	1	Ribosomal protein S9(IPR000754)|Ribosomal protein S5 domain 2-type fold, subgroup(IPR014721)|Ribosomal protein S5 domain 2-type fold(IPR020568)|Ribosomal protein S9, conserved site(IPR020574)
MsG0480021772.01	0.0169572238647804	0.163429052756671	2	NA
MsG0880046575.01	0.0169542759842553	0.163429052756671	1	H/ACA ribonucleoprotein complex, subunit Nhp2, eukaryote(IPR002415)|Ribosomal protein L7Ae/L30e/S12e/Gadd45(IPR004038)|Ribosomal protein L7Ae/L8/Nhp2 family(IPR018492)|50S ribosomal protein L30e-like(IPR029064)
MsG0280010792.01	0.0170231027455168	0.163737154595075	1	Prohibitin(IPR000163)|Band 7 domain(IPR001107)|Band 7/SPFH domain superfamily(IPR036013)
MsG0680030791.01	0.0170075014213145	0.163737154595075	1	NA
MsG0380016850.01	0.0171837691349331	0.165118068195074	3	Putative S-adenosyl-L-methionine-dependent methyltransferase(IPR004159)|S-adenosyl-L-methionine-dependent methyltransferase(IPR029063)
MsG0280007815.01	0.0173952741512285	0.166984256936793	1	Domain of unknown function DUF814(IPR008532)|Domain of unknown function DUF3441(IPR021846)
MsG0280007648.01	0.0175603761152561	0.168401739965272	3	RHD3/Sey1(IPR008803)
MsG0280006308.01	0.0177851575022848	0.17005075841541	3	PB1 domain(IPR000270)
MsG0480023627.01	0.0177730725738594	0.17005075841541	1	Nin one binding (NOB1) Zn-ribbon-like(IPR014881)|Ribonuclease Nob1, eukaryote(IPR017117)|Ribonuclease, PIN domain(IPR033411)|NOB1 zinc finger-like superfamily(IPR036283)
MsG0080048717.01	0.0177514603563342	0.17005075841541	3	Protein kinase domain(IPR000719)|Leucine-rich repeat(IPR001611)|Protein kinase-like domain superfamily(IPR011009)|Leucine-rich repeat-containing N-terminal, plant-type(IPR013210)|Protein kinase, ATP binding site(IPR017441)|Leucine-rich repeat domain superfamily(IPR032675)
MsG0880044834.01	0.0178181008904203	0.170197230760424	2	Glycosyl hydrolase, family 13, catalytic domain(IPR006047)|Alpha-amylase, C-terminal beta-sheet(IPR012850)|Glycoside hydrolase superfamily(IPR017853)
MsG0580026245.01	0.0179222753128264	0.171023135075063	2	Ubiquitously expressed transcript protein UXT(IPR003994)|Prefoldin alpha-like(IPR004127)|Prefoldin(IPR009053)|Prefoldin alpha subunit, archaea-type(IPR011599)
MsG0680033916.01	0.0180458796698991	0.172032635708011	1	NA
MsG0480021448.01	0.0180835496949727	0.172221735112773	1	Zinc finger, CCHC-type(IPR001878)|Cold-shock protein, DNA-binding(IPR002059)|Cold shock domain(IPR011129)|Nucleic acid-binding, OB-fold(IPR012340)|Cold-shock conserved site(IPR019844)|Zinc finger, CCHC-type superfamily(IPR036875)
MsG0780038939.01	0.0181054830649588	0.17226073887518	1	Glutathione S-transferase, N-terminal(IPR004045)|Glutathione S-transferase, C-terminal(IPR004046)|Thioredoxin-like superfamily(IPR036249)|Glutathione S-transferase, C-terminal domain superfamily(IPR036282)
MsG0680030397.01	0.0181277476403504	0.172302813939827	1	DNA helicase(IPR003840)|DNA helicase Pif1-like(IPR010285)|Isocitrate/isopropylmalate dehydrogenase, conserved site(IPR019818)|Isopropylmalate dehydrogenase-like domain(IPR024084)|P-loop containing nucleoside triphosphate hydrolase(IPR027417)
MsG0480021914.01	0.0182215504410478	0.173024102860569	2	Armadillo-like helical(IPR011989)|Armadillo-type fold(IPR016024)
MsG0280011071.01	0.0183311476202828	0.173893804095355	1	Transcription factor IIA, alpha/beta subunit(IPR004855)|Transcription factor IIA, beta-barrel(IPR009088)
MsG0280007723.01	0.0184183099253211	0.174549184444383	3	Pentatricopeptide repeat(IPR002885)|Tetratricopeptide-like helical domain superfamily(IPR011990)
MsG0380016981.01	0.0185492419873454	0.175617676344897	2	Protein kinase domain(IPR000719)|Serine/threonine-protein kinase, active site(IPR008271)|Protein kinase-like domain superfamily(IPR011009)|Protein kinase, ATP binding site(IPR017441)
MsG0780041161.01	0.0185759264992816	0.175698062883019	3	NA
MsG0280006907.01	0.0186548441684919	0.176021158311819	3	NA
MsG0480022210.01	0.0186829954716386	0.176021158311819	3	Glucosidase II beta subunit, N-terminal(IPR028146)
MsG0680034239.01	0.0186492355536841	0.176021158311819	3	Proteinase inhibitor I3, Kunitz legume(IPR002160)|Kunitz inhibitor STI-like superfamily(IPR011065)
MsG0780036759.01	0.0186749791070368	0.176021158311819	1	Allene oxide cyclase(IPR009410)|Allene oxide cyclase superfamily(IPR034871)
MsG0180001576.01	0.0187197170542369	0.176195231571897	3	ArgE/DapE/ACY1/CPG2/YscS, conserved site(IPR001261)|Peptidase M20(IPR002933)|N-acyl-L-amino-acid amidohydrolase(IPR010159)|Peptidase M20, dimerisation domain(IPR011650)
MsG0480018117.01	0.0188731141028121	0.177293446391883	2	Heat shock protein 70 family(IPR013126)|Heat shock protein 70kD, peptide-binding domain superfamily(IPR029047)|Heat shock protein 70kD, C-terminal domain superfamily(IPR029048)
MsG0880047057.01	0.0188613511318345	0.177293446391883	3	NAD(P)-binding domain(IPR016040)|NAD(P)-binding domain superfamily(IPR036291)
MsG0380013909.01	0.0190150899527034	0.178453570139219	1	ATP-dependent RNA helicase DEAD-box, conserved site(IPR000629)|Helicase, C-terminal(IPR001650)|DEAD/DEAH box helicase domain(IPR011545)|Helicase superfamily 1/2, ATP-binding domain(IPR014001)|P-loop containing nucleoside triphosphate hydrolase(IPR027417)
MsG0180004241.01	0.0190718959943457	0.178639475865564	3	Phytocyanin domain(IPR003245)|Cupredoxin(IPR008972)|Protein kinase-like domain superfamily(IPR011009)
MsG0780041729.01	0.0190541592276261	0.178639475865564	3	Ubiquitin-conjugating enzyme E2(IPR000608)|Ubiquitin-conjugating enzyme/RWD-like(IPR016135)|Ubiquitin-conjugating enzyme, active site(IPR023313)
MsG0280006547.01	0.0191490942316352	0.178842169240717	2	NA
MsG0580024679.01	0.0191233482455785	0.178842169240717	3	SUF system FeS cluster assembly, SufBD(IPR000825)|SUF system FeS cluster assembly, SufD(IPR011542)|SUF system FeS cluster assembly, SufBD superfamily(IPR037284)
MsG0880043086.01	0.0191321549878562	0.178842169240717	3	F-box domain(IPR001810)|Galactose oxidase/kelch, beta-propeller(IPR011043)|F-box associated interaction domain(IPR017451)|F-box-like domain superfamily(IPR036047)
MsG0380014507.01	0.0191996453087181	0.179037335146724	1	Ribosomal protein L19(IPR001857)|Translation protein SH3-like domain superfamily(IPR008991)|ATP synthase, F1 beta subunit(IPR020971)|Ribosomal protein L19 superfamily(IPR038657)
MsG0780036813.01	0.0192070704371964	0.179037335146724	2	DNA-directed RNA polymerase, RBP11-like dimerisation domain(IPR009025)|RNA polymerase, RBP11-like subunit(IPR036603)
MsG0580030160.01	0.0192457202265656	0.179224609670148	3	NB-ARC(IPR002182)|P-loop containing nucleoside triphosphate hydrolase(IPR027417)|Leucine-rich repeat domain superfamily(IPR032675)|Virus X resistance protein-like, coiled-coil domain(IPR038005)
MsG0880042743.01	0.0192667987023439	0.179248049198974	1	RNA-binding S4 domain(IPR002942)|HD/PDEase domain(IPR003607)|RelA/SpoT(IPR007685)
MsG0180000415.01	0.019318306518989	0.179554269541748	2	Pyridoxal phosphate-dependent transferase domain 1(IPR015422)
MsG0180002895.01	0.0193548919833011	0.179721338348787	1	DnaJ domain(IPR001623)|Chaperone J-domain superfamily(IPR036869)
MsG0480022588.01	0.0194584253840997	0.180163004730825	3	Palmitoyltransferase, DHHC domain(IPR001594)|Ankyrin repeat(IPR002110)|Ankyrin repeat-containing domain(IPR020683)|Ankyrin repeat-containing domain superfamily(IPR036770)
MsG0880042929.01	0.0194492545082472	0.180163004730825	2	IQ motif, EF-hand binding site(IPR000048)|Domain of unknown function DUF4005(IPR025064)|P-loop containing nucleoside triphosphate hydrolase(IPR027417)
MsG0880047309.01	0.0194378575413884	0.180163004730825	3	NA
MsG0480022696.01	0.0194780787665729	0.180170352962905	1	RNA recognition motif domain(IPR000504)|Zinc finger, CCHC-type(IPR001878)|Nucleotide-binding alpha-beta plait domain superfamily(IPR012677)|RNA-binding domain superfamily(IPR035979)|Zinc finger, CCHC-type superfamily(IPR036875)
MsG0780041261.01	0.0194965329653346	0.180170352962905	3	Ubiquitin-like domain superfamily(IPR029071)
MsG0180003088.01	0.0195429989240948	0.180301945153595	3	Helicase, C-terminal(IPR001650)|DEAD/DEAH box helicase domain(IPR011545)|Helicase superfamily 1/2, ATP-binding domain(IPR014001)|P-loop containing nucleoside triphosphate hydrolase(IPR027417)
MsG0680030287.01	0.0195481139666371	0.180301945153595	1	Actin family(IPR004000)|Actin, conserved site(IPR004001)
MsG0480021333.01	0.0196069768957543	0.180672305231202	1	Ornithine/DAP/Arg decarboxylase(IPR000183)|Arginine decarboxylase(IPR002985)|Alanine racemase/group IV decarboxylase, C-terminal(IPR009006)|Orn/DAP/Arg decarboxylase 2, N-terminal(IPR022644)|Orn/DAP/Arg decarboxylase 2, pyridoxal-phosphate binding site(IPR022653)|Orn/DAP/Arg decarboxylase 2, conserved site(IPR022657)|PLP-binding barrel(IPR029066)
MsG0880044901.01	0.0196316257804585	0.180694133027374	3	Calcineurin-like phosphoesterase domain, ApaH type(IPR004843)|Serine/threonine-specific protein phosphatase/bis(5-nucleosyl)-tetraphosphatase(IPR006186)|Metallo-dependent phosphatase-like(IPR029052)
MsG0080049080.01	0.019646768114191	0.180694133027374	2	Ribosomal protein S4/S9, N-terminal(IPR001912)|RNA-binding S4 domain(IPR002942)|Ribosomal protein S4, conserved site(IPR018079)|RNA-binding S4 domain superfamily(IPR036986)
MsG0180005867.01	0.0196843327476483	0.180867365693663	3	Repressor of RNA polymerase III transcription Maf1(IPR015257)|Repressor of RNA polymerase III transcription Maf1 superfamily(IPR038564)
MsG0280009749.01	0.0197363683670104	0.181001053485489	3	Endosulphine(IPR006760)
MsG0480023626.01	0.0197356709204335	0.181001053485489	2	Serine-threonine/tyrosine-protein kinase, catalytic domain(IPR001245)|Leucine-rich repeat(IPR001611)|Protein kinase-like domain superfamily(IPR011009)|Leucine-rich repeat-containing N-terminal, plant-type(IPR013210)|Leucine-rich repeat domain superfamily(IPR032675)
MsG0780035916.01	0.0197835566853391	0.181261676385503	1	WW domain superfamily(IPR036020)
MsG0280009633.01	0.0198164285265102	0.181315428688286	1	Ribosomal protein S17e(IPR001210)|Ribosomal protein S17e, conserved site(IPR018273)|Ribosomal protein S17e-like superfamily(IPR036401)
MsG0380016717.01	0.0198457500386785	0.181315428688286	1	Chalcone isomerase(IPR016087)|Chalcone isomerase, 3-layer sandwich(IPR016088)|Chalcone isomerase, orthogonal bundle domain superfamily(IPR016089)|Chalcone isomerase superfamily(IPR036298)
MsG0580026451.01	0.0198418596830725	0.181315428688286	2	Pentatricopeptide repeat(IPR002885)|Tetratricopeptide-like helical domain superfamily(IPR011990)
MsG0580025846.01	0.0199230127099579	0.181849275746752	3	Cyclin, C-terminal domain(IPR004367)|Cyclin, N-terminal(IPR006671)|Cyclin-like(IPR013763)|Cyclin-like superfamily(IPR036915)
MsG0480022526.01	0.0199906716082861	0.182294537980377	2	JmjC domain(IPR003347)
MsG0680030968.01	0.0200392520369459	0.182393079095934	3	Proteasome component (PCI) domain(IPR000717)
MsG0780040439.01	0.0200204537419425	0.182393079095934	3	Amino acid transporter, transmembrane domain(IPR013057)
MsG0880043516.01	0.0200729816061176	0.182528044604781	2	RecF/RecN/SMC, N-terminal(IPR003395)|SMCs flexible hinge(IPR010935)|Structural maintenance of chromosomes protein(IPR024704)|Smc2, ATP-binding cassette domain(IPR027120)|P-loop containing nucleoside triphosphate hydrolase(IPR027417)|SMCs flexible hinge superfamily(IPR036277)
MsG0880044268.01	0.0201807507933799	0.18333538138445	2	NA
MsG0580027641.01	0.0202241479252948	0.183556951611439	1	Tetratricopeptide repeat 1(IPR001440)|Tetratricopeptide-like helical domain superfamily(IPR011990)|Thioredoxin domain(IPR013766)|Tetratricopeptide repeat(IPR019734)|Thioredoxin-like superfamily(IPR036249)
MsG0580029497.01	0.0202520012292528	0.183637160442154	1	BTB/POZ domain(IPR000210)|MATH/TRAF domain(IPR002083)|TRAF-like(IPR008974)|SKP1/BTB/POZ domain superfamily(IPR011333)|BPM, C-terminal(IPR034090)
MsG0380014030.01	0.02049712163134	0.18517521256707	2	NADH(IPR001750)|NADH(IPR002128)|NADH-plastoquinone oxidoreductase, chain 5 subgroup(IPR018393)
MsG0580024595.01	0.0205174523266941	0.18517521256707	2	Casein kinase II, regulatory subunit(IPR000704)|Casein kinase II, regulatory subunit, N-terminal(IPR016149)|Casein kinase II subunit beta-like(IPR035991)
MsG0780041103.01	0.0205174979234509	0.18517521256707	3	Inosine/uridine-preferring nucleoside hydrolase domain(IPR001910)|Ribonucleoside hydrolase-like(IPR036452)
MsG0780040879.01	0.0204507132554062	0.18517521256707	3	P-type ATPase(IPR001757)|Cation-transporting P-type ATPase, N-terminal(IPR004014)|Cation-transporting P-type ATPase, C-terminal(IPR006068)|P-type ATPase, A domain superfamily(IPR008250)|P-type ATPase, phosphorylation site(IPR018303)|HAD superfamily(IPR023214)|P-type ATPase, transmembrane domain superfamily(IPR023298)|P-type ATPase, cytoplasmic domain N(IPR023299)|HAD-like superfamily(IPR036412)
MsG0080048611.01	0.020505493732953	0.18517521256707	3	NA
MsG0680035875.01	0.0206080111595213	0.185818453564423	3	NA
MsG0880045291.01	0.0207215190748088	0.186667639650586	1	Nucleoside phosphorylase/phosphoribosyltransferase catalytic domain superfamily(IPR035902)|Glycosyl transferase family 3, N-terminal domain superfamily(IPR036320)
MsG0380016519.01	0.0208552445691153	0.187556776351326	3	CCT domain(IPR010402)
MsG0380017483.01	0.0208590636638007	0.187556776351326	1	4Fe-4S ferredoxin, iron-sulphur binding, conserved site(IPR017900)|Zinc finger, CTCHY-type superfamily(IPR037275)
MsG0180004666.01	0.0209731325252915	0.188057140944048	1	Helix-loop-helix DNA-binding domain superfamily(IPR036638)
MsG0280011336.01	0.0209628511387402	0.188057140944048	2	EamA domain(IPR000620)|Glycosyl transferase, family 1(IPR001296)|WD40 repeat(IPR001680)|Coatomer, WD associated region(IPR006692)|WD40/YVTN repeat-like-containing domain superfamily(IPR015943)|WD40 repeat, conserved site(IPR019775)|G-protein beta WD-40 repeat(IPR020472)|Major facilitator superfamily domain(IPR020846)|WD40-repeat-containing domain superfamily(IPR036322)
MsG0380016745.01	0.0209398035021868	0.188057140944048	1	Haem peroxidase, plant/fungal/bacterial(IPR002016)|Haem peroxidase(IPR010255)
MsG0180004752.01	0.0210531277622733	0.188599308720105	1	ABC transporter-like(IPR003439)|AAA+ ATPase domain(IPR003593)|ABC transporter type 1, transmembrane domain(IPR011527)|ABC transporter, conserved site(IPR017871)|P-loop containing nucleoside triphosphate hydrolase(IPR027417)|ABC transporter type 1, transmembrane domain superfamily(IPR036640)
MsG0480020886.01	0.0211210639986069	0.18903254405426	2	E3 UFM1-protein ligase 1(IPR018611)
MsG0780038645.01	0.0212150965876467	0.189698321987874	1	Ribosomal protein L30, ferredoxin-like fold domain(IPR016082)|Ribosomal protein L30, central domain, archaeal type(IPR023106)|Ribosomal protein L7, eukaryotic/archaeal(IPR035808)|Ribosomal protein L30, ferredoxin-like fold domain superfamily(IPR036919)
MsG0880047494.01	0.0213437263292589	0.190671938169892	1	Glycoside hydrolase family 16(IPR000757)|Glycoside hydrolase, family 16, active site(IPR008263)|Xyloglucan endo-transglycosylase, C-terminal(IPR010713)|Concanavalin A-like lectin/glucanase domain superfamily(IPR013320)
MsG0380012818.01	0.0214918781835721	0.191817992253933	3	Domain of unknown function DUF642(IPR006946)
MsG0680030960.01	0.0215822623710345	0.192446821530083	1	Transferase(IPR003480)|Chloramphenicol acetyltransferase-like domain superfamily(IPR023213)
MsG0880043626.01	0.0216943012172429	0.193267404847707	1	WD40 repeat(IPR001680)|NB-ARC(IPR002182)|WD40/YVTN repeat-like-containing domain superfamily(IPR015943)|WD40 repeat, conserved site(IPR019775)|P-loop containing nucleoside triphosphate hydrolase(IPR027417)|Leucine-rich repeat domain superfamily(IPR032675)|WD40-repeat-containing domain superfamily(IPR036322)
MsG0580026274.01	0.0217604752654476	0.193499916794132	1	K Homology domain, type 1(IPR004088)|Nucleic acid-binding, OB-fold(IPR012340)|K Homology domain, type 1 superfamily(IPR036612)|Rrp40, S1 domain(IPR037319)
MsG0780038853.01	0.0217509850798825	0.193499916794132	3	Regulator of chromosome condensation, RCC1(IPR000408)|Regulator of chromosome condensation 1/beta-lactamase-inhibitor protein II(IPR009091)
MsG0080049069.01	0.0218420090922931	0.194046257409636	1	NA
MsG0780041527.01	0.0219157885610563	0.19452276666739	1	NA
MsG0880043407.01	0.0220201150298406	0.195269284520818	2	Transcription factor, MADS-box(IPR002100)|Transcription factor, K-box(IPR002487)|Viral movement protein(IPR028919)|MADS MEF2-like(IPR033896)|Transcription factor, MADS-box superfamily(IPR036879)
MsG0580024220.01	0.0220764885973043	0.195589587508411	1	Chalcone/stilbene synthase, N-terminal(IPR001099)|Chalcone/stilbene synthase, C-terminal(IPR012328)|Thiolase-like(IPR016039)|Chalcone/stilbene synthase, active site(IPR018088)
MsG0880043246.01	0.0224369754313634	0.198601165665148	1	Short-chain dehydrogenase/reductase SDR(IPR002347)|NAD(P)-binding domain superfamily(IPR036291)
MsG0480021305.01	0.0224714186755734	0.198723892078766	3	Kinesin motor domain(IPR001752)|P-loop containing nucleoside triphosphate hydrolase(IPR027417)|Kinesin motor domain superfamily(IPR036961)
MsG0580030133.01	0.0225219595656515	0.198988621706767	1	Aldo/keto reductase, conserved site(IPR018170)|Aldo/keto reductase(IPR020471)|NADP-dependent oxidoreductase domain(IPR023210)|NADP-dependent oxidoreductase domain superfamily(IPR036812)
MsG0880047714.01	0.0227078582198971	0.200447702769238	1	DOMON domain(IPR005018)|Cytochrome b561/ferric reductase transmembrane(IPR006593)|Cytochrome b561 and DOMON domain-containing protein(IPR017214)|P-loop containing nucleoside triphosphate hydrolase(IPR027417)
MsG0480021390.01	0.0228225937058876	0.201092871731529	3	Pentatricopeptide repeat(IPR002885)|Tetratricopeptide-like helical domain superfamily(IPR011990)|Pentacotripeptide-repeat region of PRORP(IPR033443)
MsG0880047630.01	0.0228141290123454	0.201092871731529	1	2Fe-2S ferredoxin-type iron-sulfur binding domain(IPR001041)|Beta-grasp domain superfamily(IPR012675)|Adrenodoxin, iron-sulphur binding site(IPR018298)|2Fe-2S ferredoxin-like superfamily(IPR036010)
MsG0880046620.01	0.0229420763378248	0.201961377570076	1	Ribosomal protein S28e(IPR000289)|Nucleic acid-binding, OB-fold(IPR012340)
MsG0180003990.01	0.0231661937837046	0.203657150105486	1	F-box-like domain superfamily(IPR036047)
MsG0480021237.01	0.0231768880569461	0.203657150105486	1	Organ specific protein(IPR024489)
MsG0580028450.01	0.0232319686733648	0.203955564980622	3	Asparagine synthase(IPR001962)|Asparagine synthase, glutamine-hydrolyzing(IPR006426)|Rossmann-like alpha/beta/alpha sandwich fold(IPR014729)|Glutamine amidotransferase type 2 domain(IPR017932)|Nucleophile aminohydrolases, N-terminal(IPR029055)
MsG0180004693.01	0.0233091837329063	0.204447581570097	1	NA
MsG0380012458.01	0.0233614933377935	0.204720454775927	2	SANT/Myb domain(IPR001005)
MsG0180004305.01	0.0236493800530044	0.206812638383826	3	Protein of unknown function DUF1442(IPR009902)
MsG0680035682.01	0.023664488496855	0.206812638383826	3	NA
MsG0880046836.01	0.0236309883080279	0.206812638383826	3	Calcineurin-like phosphoesterase domain, ApaH type(IPR004843)|Purple acid phosphatase-like, N-terminal(IPR008963)|Purple acid phosphatase, N-terminal(IPR015914)|Iron/zinc purple acid phosphatase-like C-terminal domain(IPR025733)|Metallo-dependent phosphatase-like(IPR029052)
MsG0780040237.01	0.023722957234114	0.207012408157578	1	Ribosomal protein L25/Gln-tRNA synthetase, anti-codon-binding domain superfamily(IPR011035)|NEMP family(IPR019358)|Ribosomal protein L25(IPR029751)
MsG0880044374.01	0.0237302201336273	0.207012408157578	1	Ubiquitin-conjugating enzyme E2(IPR000608)|Ubiquitin-conjugating enzyme/RWD-like(IPR016135)
MsG0780041829.01	0.0237962233182748	0.207400838072725	1	NA
MsG0480023944.01	0.0240813624080321	0.20969676895795	3	Dynamin central domain(IPR000375)|Dynamin, GTPase domain(IPR001401)|Dynamin GTPase effector(IPR003130)|Dynamin superfamily(IPR022812)|P-loop containing nucleoside triphosphate hydrolase(IPR027417)
MsG0180001923.01	0.0242150979029001	0.210642418405401	1	Calycin(IPR012674)|Domain of unknown function DUF1794(IPR014878)
MsG0180005746.01	0.0242335846379207	0.210642418405401	1	Arginine-tRNA ligase(IPR001278)|Aminoacyl-tRNA synthetase, class I, conserved site(IPR001412)|Arginyl tRNA synthetase N-terminal domain(IPR005148)|DALR anticodon binding(IPR008909)|Aminoacyl-tRNA synthetase, class Ia, anticodon-binding(IPR009080)|Rossmann-like alpha/beta/alpha sandwich fold(IPR014729)|Arginyl-tRNA synthetase, catalytic core domain(IPR035684)|Arginyl tRNA synthetase N-terminal dom…
MsG0780039439.01	0.024333443028157	0.211320197232835	3	Glycoside hydrolase, family 27(IPR002241)|Glycosyl hydrolase, all-beta(IPR013780)|Aldolase-type TIM barrel(IPR013785)|Glycoside hydrolase superfamily(IPR017853)
MsG0580029811.01	0.0243850620438658	0.211578206790307	1	GDSL lipase/esterase(IPR001087)|GDSL lipase/esterase-like, plant(IPR035669)|SGNH hydrolase superfamily(IPR036514)
MsG0880047481.01	0.0244342625203496	0.211814787395885	3	NA
MsG0180001784.01	0.0246367802277873	0.213378822116361	3	Lactate/malate dehydrogenase, N-terminal(IPR001236)|Malate dehydrogenase, active site(IPR001252)|L-lactate/malate dehydrogenase(IPR001557)|Malate dehydrogenase, type 2(IPR010945)|Malate dehydrogenase, NAD-dependent, cytosolic(IPR011274)|Lactate dehydrogenase/glycoside hydrolase, family 4, C-terminal(IPR015955)|Lactate/malate dehydrogenase, C-terminal(IPR022383)|NAD(P)-binding domain superfamily(I…
MsG0880047764.01	0.0249093110589112	0.215545893275901	2	NA
MsG0280010801.01	0.0249375837734332	0.215597355863961	1	FKBP-type peptidyl-prolyl cis-trans isomerase domain(IPR001179)|Ribosomal protein L10e(IPR001197)|Ribosomal protein L10e/L16(IPR016180)|Ribosomal protein L10e, conserved site(IPR018255)|Ribosomal protein L10e/L16 superfamily(IPR036920)
MsG0180002148.01	0.025089102599835	0.215602720259182	3	HAD-superfamily hydrolase, subfamily IIB(IPR006379)|Sucrose-phosphatase-like, N-terminal(IPR006380)|Sucrose phosphatase, plant/cyanobacteria(IPR012847)|Sucrose-phosphatase, C-terminal(IPR013679)|HAD superfamily(IPR023214)|NTF2-like domain superfamily(IPR032710)|HAD-like superfamily(IPR036412)
MsG0380017541.01	0.0250508943212476	0.215602720259182	2	JAB1/MPN/MOV34 metalloenzyme domain(IPR000555)
MsG0380017695.01	0.025055940324549	0.215602720259182	2	Phosphofructokinase domain(IPR000023)|Pyrophosphate-dependent phosphofructokinase TP0108-type(IPR012004)|ATP-dependent 6-phosphofructokinase(IPR022953)|Phosphofructokinase superfamily(IPR035966)
MsG0780041619.01	0.0250866700117761	0.215602720259182	3	Zinc finger, CCHC-type(IPR001878)|Putative 5-3 exonuclease(IPR004859)|5'-3' exoribonuclease type 2(IPR017151)|Zinc finger, CCHC-type superfamily(IPR036875)
MsG0880046471.01	0.0249887360631997	0.215602720259182	1	Zinc finger, RING-type(IPR001841)|Zinc finger, RING/FYVE/PHD-type(IPR013083)
MsG0880047331.01	0.0250944866491996	0.215602720259182	3	Glycoside hydrolase, family 28(IPR000743)|Pectin lyase fold/virulence factor(IPR011050)|Pectin lyase fold(IPR012334)
MsG0880047661.01	0.0250487263335195	0.215602720259182	3	Aminomethyltransferase, folate-binding domain(IPR006222)|Glycine cleavage T-protein, C-terminal barrel domain(IPR013977)|GTP-binding protein TrmE/Glycine cleavage system T protein, domain 1(IPR027266)|Aminomethyltransferase-like(IPR028896)|Glycine cleavage T-protein/YgfZ, C-terminal(IPR029043)
MsG0480022592.01	0.0251816742443384	0.215967520583993	2	Tetrapyrrole biosynthesis, glutamyl-tRNA reductase(IPR000343)|Quinate/shikimate 5-dehydrogenase/glutamyl-tRNA reductase(IPR006151)|Tetrapyrrole biosynthesis, glutamyl-tRNA reductase, N-terminal(IPR015895)|Tetrapyrrole biosynthesis, glutamyl-tRNA reductase, dimerisation domain(IPR015896)|Glutamyl-tRNA reductase, conserved site(IPR018214)|NAD(P)-binding domain superfamily(IPR036291)|Glutamyl-tRNA r…
MsG0580024431.01	0.0251678308586732	0.215967520583993	3	Hydroxymethylglutaryl-coenzyme A synthase, active site(IPR000590)|Hydroxymethylglutaryl-CoA synthase, eukaryotic(IPR010122)|Hydroxymethylglutaryl-coenzyme A synthase, N-terminal(IPR013528)|Hydroxymethylglutaryl-coenzyme A synthase C-terminal domain(IPR013746)|Thiolase-like(IPR016039)
MsG0280009519.01	0.0252340619391774	0.216018374716556	1	ENT domain(IPR005491)|Agenet domain, plant type(IPR014002)|ENT domain-like superfamily(IPR036142)
MsG0480021156.01	0.0252317537047647	0.216018374716556	2	Metallo-beta-lactamase(IPR001279)|Calreticulin/calnexin(IPR001580)|3-beta hydroxysteroid dehydrogenase/isomerase(IPR002225)|Calreticulin/calnexin, P domain superfamily(IPR009033)|Concanavalin A-like lectin/glucanase domain superfamily(IPR013320)|Hydroxyacylglutathione hydrolase(IPR017782)|Calreticulin/calnexin, conserved site(IPR018124)|Hydroxyacylglutathione hydrolase, C-terminal domain(IPR03228…
MsG0880047586.01	0.0252547110960952	0.216018374716556	1	NA
MsG0580026081.01	0.0255810095304888	0.218422465991097	3	Cyclophilin-type peptidyl-prolyl cis-trans isomerase domain(IPR002130)|Cyclophilin-like domain superfamily(IPR029000)
MsG0780040148.01	0.0255585918680531	0.218422465991097	1	RNA recognition motif domain(IPR000504)|Nucleotide-binding alpha-beta plait domain superfamily(IPR012677)|RNA-binding domain superfamily(IPR035979)
MsG0380017922.01	0.0259241694516992	0.221156982681148	2	Protein of unknown function DUF241, plant(IPR004320)
MsG0380013680.01	0.0259685782360085	0.221340300110445	1	Phosphoribosyltransferase domain(IPR000836)|Phosphoribosyltransferase-like(IPR029057)
MsG0480022693.01	0.0262357768907404	0.223027198445317	1	Ribosomal protein L44e(IPR000552)|Zinc-binding ribosomal protein(IPR011332)
MsG0480023530.01	0.0262177095689397	0.223027198445317	2	VHS domain(IPR002014)|GAT domain(IPR004152)|ENTH/VHS(IPR008942)|GAT domain superfamily(IPR038425)
MsG0680031616.01	0.0262250714306183	0.223027198445317	2	C2 domain(IPR000008)|Phosphoribosyltransferase C-terminal(IPR013583)|C2 domain superfamily(IPR035892)
MsG0180004796.01	0.0262647098900007	0.223076783999768	3	NA
MsG0780038566.01	0.0263011392611793	0.223189896173294	1	ATP-dependent RNA helicase DEAD-box, conserved site(IPR000629)|Helicase, C-terminal(IPR001650)|DEAD/DEAH box helicase domain(IPR011545)|Helicase superfamily 1/2, ATP-binding domain(IPR014001)|P-loop containing nucleoside triphosphate hydrolase(IPR027417)
MsG0180005289.01	0.026365973136854	0.223543637034767	3	SNARE associated Golgi protein(IPR032816)
MsG0380016194.01	0.0263896496762483	0.22354811133643	1	Uncharacterised protein family UPF0250(IPR007454)|YbeD-like domain superfamily(IPR027471)
MsG0280006922.01	0.0264685538370024	0.224020003859712	1	Cellulose synthase(IPR005150)|Zinc finger, RING/FYVE/PHD-type(IPR013083)|Cellulose synthase, RING-type zinc finger(IPR027934)|Nucleotide-diphospho-sugar transferases(IPR029044)
MsG0880047364.01	0.0265041765462972	0.224125072598592	1	NA
MsG0680031558.01	0.0265623623319981	0.224224416993099	2	Histidine triad (HIT) protein(IPR001310)|Histidine triad, conserved site(IPR019808)|HIT-like superfamily(IPR036265)
MsG0880046696.01	0.026541281249335	0.224224416993099	3	Protein kinase domain(IPR000719)|Protein kinase-like domain superfamily(IPR011009)|Leucine-rich repeat-containing N-terminal, plant-type(IPR013210)|Leucine-rich repeat domain superfamily(IPR032675)
MsG0180000144.01	0.0267741044627207	0.225617388129576	2	NA
MsG0380016203.01	0.0267518994761319	0.225617388129576	3	F-box domain(IPR001810)|Kelch repeat type 1(IPR006652)|Kelch-type beta propeller(IPR015915)
MsG0780036662.01	0.026807351753488	0.225700606698721	1	Zinc finger, RING-type(IPR001841)|Zinc finger, RING/FYVE/PHD-type(IPR013083)|Zinc finger, RING-H2-type(IPR024766)
MsG0880045095.01	0.0268826640551743	0.22613753203904	1	DC1(IPR004146)|Thioredoxin-like fold(IPR012336)|Thioredoxin, conserved site(IPR017937)|Thioredoxin-like superfamily(IPR036249)
MsG0280006638.01	0.0270002667382725	0.226898279643036	2	Alcohol dehydrogenase, zinc-type, conserved site(IPR002328)|GroES-like superfamily(IPR011032)|Alcohol dehydrogenase, C-terminal(IPR013149)|Alcohol dehydrogenase, N-terminal(IPR013154)|Polyketide synthase, enoylreductase domain(IPR020843)|D-isomer specific 2-hydroxyacid dehydrogenase, NAD-binding domain conserved site 1(IPR029752)|NAD(P)-binding domain superfamily(IPR036291)
MsG0280010632.01	0.0270200912902031	0.226898279643036	2	Glycoside hydrolase family 16(IPR000757)|Beta-glucanase(IPR008264)|Xyloglucan endo-transglycosylase, C-terminal(IPR010713)|Concanavalin A-like lectin/glucanase domain superfamily(IPR013320)|Xyloglucan endotransglucosylase/hydrolase(IPR016455)
MsG0380017994.01	0.0271864556608587	0.227898960344542	3	Clathrin/coatomer adaptor, adaptin-like, N-terminal(IPR002553)|Coatomer/calthrin adaptor appendage, C-terminal subdomain(IPR009028)|Armadillo-like helical(IPR011989)|TBP domain superfamily(IPR012295)|Coatomer, gamma subunit, appendage, Ig-like subdomain(IPR013040)|Clathrin adaptor, appendage, Ig-like subdomain superfamily(IPR013041)|Armadillo-type fold(IPR016024)|Coatomer gamma subunit(IPR017106)…
MsG0680034617.01	0.0271735747803655	0.227898960344542	1	Protein kinase domain(IPR000719)|Serine/threonine-protein kinase, active site(IPR008271)|Protein kinase-like domain superfamily(IPR011009)
MsG0180000118.01	0.0273013603043566	0.228521006855751	1	Ribosomal protein S3, C-terminal(IPR001351)|K Homology domain, type 2(IPR004044)|Ribosomal protein S3, eukaryotic/archaeal(IPR005703)|K homology domain superfamily, prokaryotic type(IPR009019)|K homology domain-like, alpha/beta(IPR015946)|Ribosomal protein S3, conserved site(IPR018280)|Ribosomal protein S3, C-terminal domain superfamily(IPR036419)
MsG0480023695.01	0.0273079881859311	0.228521006855751	1	Tetratricopeptide-like helical domain superfamily(IPR011990)|Wall-associated receptor kinase, galacturonan-binding domain(IPR025287)
MsG0180000614.01	0.0274110516005666	0.229184870395387	3	Histone H2A(IPR002119)|Histone H2A/H2B/H3(IPR007125)|Histone-fold(IPR009072)|Histone H2A, C-terminal domain(IPR032454)|Histone H2A conserved site(IPR032458)
MsG0480023149.01	0.0274723968873482	0.229499080225884	1	Ubiquitin domain(IPR000626)|Ribosomal protein S27a(IPR002906)|Zinc-binding ribosomal protein(IPR011332)|Ubiquitin conserved site(IPR019954)|Ubiquitin(IPR019956)|Ubiquitin-like domain superfamily(IPR029071)|S27a-like superfamily(IPR038582)
MsG0280008451.01	0.0276725448947612	0.229779678459767	2	GroES-like superfamily(IPR011032)|Chaperonin Cpn20(IPR017416)|Chaperonin GroES, conserved site(IPR018369)|GroES chaperonin family(IPR020818)|GroES chaperonin superfamily(IPR037124)
MsG0380016873.01	0.0275694278537121	0.229779678459767	3	Glycoside hydrolase, family 35(IPR001944)|Galactose-binding-like domain superfamily(IPR008979)|Glycoside hydrolase superfamily(IPR017853)|Glycoside hydrolase 35, catalytic domain(IPR031330)
MsG0380017666.01	0.0276132590929903	0.229779678459767	1	Homeobox domain(IPR001356)|START domain(IPR002913)|Homeobox-like domain superfamily(IPR009057)|MEKHLA(IPR013978)|START-like domain superfamily(IPR023393)
MsG0480019984.01	0.0276493241748078	0.229779678459767	1	DnaJ domain(IPR001623)|UBA-like domain DUF1421(IPR010820)|DnaJ domain, conserved site(IPR018253)|Chaperone J-domain superfamily(IPR036869)
MsG0580030199.01	0.0275329812143418	0.229779678459767	1	Coproporphyrinogen III oxidase, aerobic(IPR001260)|Coproporphyrinogen III oxidase, conserved site(IPR018375)|Oxygen-dependent coproporphyrinogen III oxidase superfamily(IPR036406)
MsG0680030352.01	0.0276509478597729	0.229779678459767	1	NA
MsG0780040406.01	0.0276341845433497	0.229779678459767	1	EF-hand domain(IPR002048)|EF-hand domain pair(IPR011992)|EF-Hand 1, calcium-binding site(IPR018247)
MsG0580029476.01	0.0277323907493274	0.230078777891971	2	Zinc finger, CCHC-type(IPR001878)|Zinc finger, CCHC-type superfamily(IPR036875)
MsG0180005296.01	0.027853746497489	0.230887235988198	2	NA
MsG0180006143.01	0.0279822201393534	0.231753258907149	1	Elongator complex protein 1(IPR006849)|WD40/YVTN repeat-like-containing domain superfamily(IPR015943)
MsG0380012445.01	0.0282936355433161	0.23413165247798	2	Target SNARE coiled-coil homology domain(IPR000727)
MsG0380015991.01	0.0283415623541321	0.234327455183094	1	OTU domain(IPR003323)
MsG0380017116.01	0.028381132687477	0.234453890815197	1	SANT/Myb domain(IPR001005)|Homeobox-like domain superfamily(IPR009057)
MsG0680031464.01	0.0284451868720028	0.234782196258916	1	UDP-glucuronosyl/UDP-glucosyltransferase(IPR002213)|UDP-glycosyltransferase family, conserved site(IPR035595)
MsG0280011472.01	0.028565335930016	0.235572544044547	1	Domain of unknown function DUF3883(IPR024975)
MsG0880046802.01	0.0286139945289257	0.23577247881044	3	WD40 repeat(IPR001680)|LIS1 homology motif(IPR006594)|CTLH, C-terminal LisH motif(IPR006595)|Quinoprotein alcohol dehydrogenase-like superfamily(IPR011047)|WD40/YVTN repeat-like-containing domain superfamily(IPR015943)
MsG0180000669.01	0.0286642370651193	0.235985112819997	2	mRNA splicing factor Cwf21 domain(IPR013170)
MsG0480023565.01	0.0287510848866394	0.236297214255555	1	ClpA/B family(IPR001270)|UVR domain(IPR001943)|AAA+ ATPase domain(IPR003593)|ATPase, AAA-type, core(IPR003959)|Clp, N-terminal(IPR004176)|ClpA/B, conserved site 1(IPR018368)|Clp ATPase, C-terminal(IPR019489)|P-loop containing nucleoside triphosphate hydrolase(IPR027417)|ClpA/B, conserved site 2(IPR028299)|Clp, N-terminal domain superfamily(IPR036628)
MsG0780040626.01	0.0287297042227936	0.236297214255555	1	Protein kinase domain(IPR000719)|Serine-threonine/tyrosine-protein kinase, catalytic domain(IPR001245)|Major facilitator, sugar transporter-like(IPR005828)|Serine/threonine-protein kinase, active site(IPR008271)|Protein kinase-like domain superfamily(IPR011009)|Protein kinase, ATP binding site(IPR017441)|Major facilitator superfamily domain(IPR020846)|MFS transporter superfamily(IPR036259)
MsG0480022775.01	0.0288233104526079	0.236689378436084	1	NA
MsG0580024798.01	0.0291289276489591	0.238893506220633	2	UDP-glucuronosyl/UDP-glucosyltransferase(IPR002213)|UDP-glycosyltransferase family, conserved site(IPR035595)
MsG0880042581.01	0.0291411981286015	0.238893506220633	1	Chaperonin Cpn60(IPR001844)|Chaperonin Cpn60/TCP-1 family(IPR002423)|Chaperonin Cpn60, conserved site(IPR018370)|GroEL-like apical domain superfamily(IPR027409)|TCP-1-like chaperonin intermediate domain superfamily(IPR027410)|GroEL-like equatorial domain superfamily(IPR027413)
MsG0580027884.01	0.0295551690622002	0.242081651936953	3	14-3-3 protein(IPR000308)|14-3-3 protein, conserved site(IPR023409)|14-3-3 domain(IPR023410)|14-3-3 domain superfamily(IPR036815)
MsG0280007606.01	0.0299456336297915	0.24507202030754	2	Trm112-like(IPR005651)
MsG0180002066.01	0.0300283134553622	0.245540578355997	2	Protein kinase domain(IPR000719)|Legume lectin domain(IPR001220)|Uricase(IPR002042)|Serine/threonine-protein kinase, active site(IPR008271)|Protein kinase-like domain superfamily(IPR011009)|Concanavalin A-like lectin/glucanase domain superfamily(IPR013320)|Protein kinase, ATP binding site(IPR017441)|Legume lectin, beta chain, Mn/Ca-binding site(IPR019825)|Uricase, conserved site(IPR019842)
MsG0380012557.01	0.0300808693730617	0.245762229725598	2	Domain of unknown function DUF4378(IPR025486)
MsG0180003061.01	0.0303076142891769	0.247405436340305	1	Endonuclease/exonuclease/phosphatase(IPR005135)|Endonuclease/exonuclease/phosphatase superfamily(IPR036691)
MsG0180004805.01	0.0303871145859076	0.247844903341309	3	Tetratricopeptide-like helical domain superfamily(IPR011990)|Tetratricopeptide repeat(IPR019734)
MsG0280010274.01	0.0305427354416774	0.248903963004455	2	Protein RETICULATA-related(IPR021825)
MsG0380016671.01	0.0306615797536651	0.249661783879548	3	Nascent polypeptide-associated complex NAC domain(IPR002715)|Nascent polypeptide-associated complex subunit alpha(IPR016641)|NAC A/B domain superfamily(IPR038187)
MsG0580024418.01	0.0307634275793555	0.250280050660351	2	MORN motif(IPR003409)
MsG0880046028.01	0.0307942517223159	0.250319940136704	3	Cytochrome c oxidase, subunit VIa superfamily(IPR036418)
MsG0780041186.01	0.0308637128829269	0.250673570488163	3	Protein kinase domain(IPR000719)|Leucine-rich repeat(IPR001611)|Serine/threonine-protein kinase, active site(IPR008271)|Protein kinase-like domain superfamily(IPR011009)|Leucine-rich repeat-containing N-terminal, plant-type(IPR013210)|Protein kinase, ATP binding site(IPR017441)|Leucine-rich repeat domain superfamily(IPR032675)
MsG0380012375.01	0.030890241817271	0.250678206075114	1	F-box domain(IPR001810)|F-box-like domain superfamily(IPR036047)
MsG0780040897.01	0.0310264020816864	0.251571758944454	2	HECT domain(IPR000569)|Histone-fold(IPR009072)|Armadillo-like helical(IPR011989)|Armadillo-type fold(IPR016024)|HECT, E3 ligase catalytic domain(IPR035983)
MsG0480018846.01	0.0311816245994352	0.252433638924647	2	Tubulin(IPR000217)|Beta tubulin(IPR002453)|Tubulin/FtsZ, GTPase domain(IPR003008)|Tubulin/FtsZ, C-terminal(IPR008280)|Beta tubulin, autoregulation binding site(IPR013838)|Tubulin, conserved site(IPR017975)|Tubulin/FtsZ, 2-layer sandwich domain(IPR018316)|Tubulin, C-terminal(IPR023123)|Tubulin/FtsZ, GTPase domain superfamily(IPR036525)|Tubulin/FtsZ, C-terminal domain superfamily(IPR037103)
MsG0080048914.01	0.0311849778644614	0.252433638924647	3	NA
MsG0580024823.01	0.0312639187942905	0.252860689946787	3	Forkhead-associated (FHA) domain(IPR000253)|FAD-binding domain(IPR002938)|SMAD/FHA domain superfamily(IPR008984)|FAD/NAD(P)-binding domain superfamily(IPR036188)
MsG0480023062.01	0.0313492696340496	0.253338825820935	3	HEAT repeat(IPR000357)|Importin-beta, N-terminal domain(IPR001494)|Armadillo-type fold(IPR016024)|TOG domain(IPR034085)
MsG0180005934.01	0.0315728747558949	0.254932484546553	1	Protein kinase domain(IPR000719)|Serine/threonine-protein kinase, active site(IPR008271)|Protein kinase-like domain superfamily(IPR011009)|Protein kinase, ATP binding site(IPR017441)|Wall-associated receptor kinase, galacturonan-binding domain(IPR025287)|Wall-associated receptor kinase, C-terminal(IPR032872)
MsG0480022150.01	0.0316504073381792	0.25534501559298	2	STAS domain(IPR002645)|SLC26A/SulP transporter domain(IPR011547)|STAS domain superfamily(IPR036513)
MsG0180001113.01	0.0317792021876231	0.2554326437622	2	Membrane transport protein(IPR004776)|Auxin efflux carrier, plant type(IPR014024)
MsG0180001158.01	0.031777372857573	0.2554326437622	1	NA
MsG0180002750.01	0.0317461996699864	0.2554326437622	1	Putative esterase(IPR000801)|Alpha/Beta hydrolase fold(IPR029058)
MsG0780040741.01	0.0317582745128248	0.2554326437622	1	SANT/Myb domain(IPR001005)|Homeobox-like domain superfamily(IPR009057)
MsG0880045907.01	0.0317935215700698	0.2554326437622	1	WRKY domain(IPR003657)|Zn-cluster domain(IPR018872)|WRKY domain superfamily(IPR036576)
MsG0880046824.01	0.0318239461560655	0.255464545327618	1	NA
MsG0080048602.01	0.0318963750808244	0.255833300793622	2	Tetratricopeptide-like helical domain superfamily(IPR011990)|Tetratricopeptide repeat(IPR019734)
MsG0180003547.01	0.0319654759901716	0.256174773142811	1	RNA recognition motif domain(IPR000504)|Cyclic nucleotide-binding domain(IPR000595)|Ion transport domain(IPR005821)|Nucleotide-binding alpha-beta plait domain superfamily(IPR012677)|RmlC-like jelly roll fold(IPR014710)|Cyclic nucleotide-binding-like(IPR018490)|RNA-binding domain superfamily(IPR035979)
MsG0180002442.01	0.0322555042099137	0.258284746397294	1	ABC transporter-like(IPR003439)|AAA+ ATPase domain(IPR003593)|ABC-2 type transporter(IPR013525)|Plant PDR ABC transporter associated(IPR013581)|P-loop containing nucleoside triphosphate hydrolase(IPR027417)|ABC-transporter N-terminal domain(IPR029481)|ATP-binding cassette transporter, PDR-like subfamily G, domain 2(IPR034003)
MsG0380016521.01	0.0322870421955718	0.258323087392409	3	Pectinesterase, catalytic(IPR000070)|Pectin lyase fold/virulence factor(IPR011050)|Pectin lyase fold(IPR012334)
MsG0580024392.01	0.0326457962992678	0.260761335700603	3	ARID DNA-binding domain superfamily(IPR036431)
MsG0680030294.01	0.032625575695078	0.260761335700603	1	TPP-binding enzyme, conserved site(IPR000399)|Thiamine pyrophosphate enzyme, C-terminal TPP-binding(IPR011766)|Thiamine pyrophosphate enzyme, central domain(IPR012000)|Thiamine pyrophosphate enzyme, N-terminal TPP-binding domain(IPR012001)|DHS-like NAD/FAD-binding domain superfamily(IPR029035)|Thiamin diphosphate-binding fold(IPR029061)
MsG0280010489.01	0.0326909999648305	0.260906600545759	1	Dimeric alpha-beta barrel(IPR011008)|Stress responsive alpha-beta barrel(IPR013097)
MsG0480023179.01	0.0327712300103711	0.261330939892777	3	Rab GDI protein(IPR000806)|GDP dissociation inhibitor(IPR018203)|FAD/NAD(P)-binding domain superfamily(IPR036188)
MsG0880044711.01	0.032820476843195	0.261507710292685	1	Ribosomal protein L34Ae(IPR008195)|Ribosomal protein L34e, conserved site(IPR018065)|Ribosomal protein L34Ae superfamily(IPR038562)
MsG0180004829.01	0.0328875085918865	0.261610107472692	1	Ribosomal protein L19/L19e(IPR000196)|Ribosomal protein L19/L19e, domain 1(IPR015972)|Ribosomal protein L19/L19e conserved site(IPR023638)|Ribosomal protein L19, eukaryotic(IPR033935)|Ribosomal protein L19/L19e superfamily(IPR035970)
MsG0480020681.01	0.0328825552605637	0.261610107472692	2	Zinc finger, RING/FYVE/PHD-type(IPR013083)
MsG0380012699.01	0.0330571058687777	0.262526703433212	1	Domain unknown function DUF295(IPR005174)|F-box-like domain superfamily(IPR036047)
MsG0880044035.01	0.0330345133613153	0.262526703433212	1	Ribosomal protein L5 domain superfamily(IPR022803)|Ribosomal protein L5, C-terminal(IPR031309)|Ribosomal protein L5, N-terminal(IPR031310)
MsG0480019244.01	0.0331856245917863	0.26272937235492	2	Zinc finger, NF-X1-type(IPR000967)|Agenet-like domain(IPR008395)|Agenet domain, plant type(IPR014002)|Zinc finger, PHD-type, conserved site(IPR019786)
MsG0780037512.01	0.0331914501680648	0.26272937235492	2	NA
MsG0880045118.01	0.0331279721277666	0.26272937235492	3	Phosphatidylinositol 3-/4-kinase, catalytic domain(IPR000403)
MsG0080048382.01	0.0331478420149532	0.26272937235492	2	Dihydrodipicolinate reductase, N-terminal(IPR000846)|Dihydrodipicolinate reductase(IPR023940)|NAD(P)-binding domain superfamily(IPR036291)
MsG0380015494.01	0.033270283272529	0.263137694973638	1	Ribosomal protein L1, 3-layer alpha/beta-sandwich(IPR016095)|Ribosomal protein L1-like(IPR023674)|Ribosomal protein L1/ribosomal biogenesis protein(IPR028364)
MsG0880046674.01	0.0334587799048338	0.264411978347774	2	Zinc finger, RING-type(IPR001841)|Zinc finger, RING/FYVE/PHD-type(IPR013083)|Transmembrane Fragile-X-F-associated protein(IPR019396)
MsG0180003991.01	0.0335836655416394	0.265019054492349	1	LSM domain, eukaryotic/archaea-type(IPR001163)|LSM domain superfamily(IPR010920)|Aspartic peptidase domain superfamily(IPR021109)|Xylanase inhibitor, C-terminal(IPR032799)|Xylanase inhibitor, N-terminal(IPR032861)|Small nuclear ribonucleoprotein D1(IPR034102)
MsG0480019287.01	0.0335904859375205	0.265019054492349	2	Armadillo-like helical(IPR011989)|Armadillo-type fold(IPR016024)|Membrane attack complex component/perforin (MACPF) domain(IPR020864)
MsG0380017382.01	0.0336737908039147	0.265459426770126	1	Ribosomal protein L39e(IPR000077)|Ribosomal protein L39e, conserved site(IPR020083)|Ribosomal protein L39e domain superfamily(IPR023626)
MsG0180004639.01	0.0338678691495277	0.266168068024189	3	WD40 repeat(IPR001680)|PPM-type phosphatase domain(IPR001932)|Pre-mRNA-splicing factor 38(IPR005037)|CTLH, C-terminal LisH motif(IPR006595)|Quinoprotein amine dehydrogenase, beta chain-like(IPR011044)|Quinoprotein alcohol dehydrogenase-like superfamily(IPR011047)|WD40/YVTN repeat-like-containing domain superfamily(IPR015943)|WD40 repeat, conserved site(IPR019775)|Pre-mRNA-splicing factor 38, C-te…
MsG0280007678.01	0.0338739314074483	0.266168068024189	3	Plant peroxidase(IPR000823)|Haem peroxidase, plant/fungal/bacterial(IPR002016)|Haem peroxidase(IPR010255)
MsG0780040054.01	0.033820109332787	0.266168068024189	3	Mitochondrial substrate/solute carrier(IPR018108)|Mitochondrial carrier domain superfamily(IPR023395)
MsG0880047157.01	0.0338655239684023	0.266168068024189	1	Methyl-CpG DNA binding(IPR001739)|DNA-binding pseudobarrel domain superfamily(IPR015300)|DNA-binding domain superfamily(IPR016177)
MsG0180005308.01	0.0340619878566745	0.267428143684476	1	MFS transporter superfamily(IPR036259)
MsG0180005813.01	0.0342036307550932	0.268104271267805	1	Alcohol dehydrogenase, zinc-type, conserved site(IPR002328)|GroES-like superfamily(IPR011032)|Alcohol dehydrogenase, C-terminal(IPR013149)|Alcohol dehydrogenase, N-terminal(IPR013154)|Polyketide synthase, enoylreductase domain(IPR020843)|NAD(P)-binding domain superfamily(IPR036291)
MsG0880047012.01	0.0341877786560391	0.268104271267805	2	EF-hand domain(IPR002048)|EF-hand domain pair(IPR011992)|EF-Hand 1, calcium-binding site(IPR018247)
MsG0180006036.01	0.034320806602325	0.268804565578794	3	Mitochondrial pyruvate carrier(IPR005336)
MsG0180005332.01	0.0344498781512803	0.269596817914841	2	Fatty acid hydroxylase(IPR006694)
MsG0480020796.01	0.0345561143142955	0.270209227476236	1	Ribosomal protein L11/L12(IPR000911)|Ribosomal protein L11, C-terminal(IPR020783)|Ribosomal protein L11, N-terminal(IPR020784)|Ribosomal protein L11, conserved site(IPR020785)|Ribosomal protein L11, C-terminal domain superfamily(IPR036769)|Ribosomal protein L11/L12, N-terminal domain superfamily(IPR036796)
MsG0380014983.01	0.0346026984611309	0.270354578510632	3	Basic-leucine zipper domain(IPR004827)
MsG0280008310.01	0.0347343021238072	0.271163424098307	2	Serine-threonine/tyrosine-protein kinase, catalytic domain(IPR001245)|Serine/threonine-protein kinase, active site(IPR008271)|Protein kinase-like domain superfamily(IPR011009)|Protein kinase, ATP binding site(IPR017441)
MsG0880041951.01	0.0348194577805143	0.271608646031039	3	GPI mannosyltransferase(IPR005599)
MsG0280010643.01	0.0348793671171211	0.271856374697368	2	Dihydroxy-acid/6-phosphogluconate dehydratase(IPR000581)|Dihydroxy-acid dehydratase(IPR004404)|Dihydroxy-acid/6-phosphogluconate dehydratase, conserved site(IPR020558)|IlvD/EDD, N-terminal domain(IPR037237)
MsG0480020739.01	0.0349447379487512	0.272146237396041	3	Heavy metal-associated domain, HMA(IPR006121)|Heavy metal-associated domain superfamily(IPR036163)
MsG0880047235.01	0.0350192007486872	0.272506383263556	2	Protein kinase domain(IPR000719)|Protein kinase-like domain superfamily(IPR011009)|Protein kinase, ATP binding site(IPR017441)
MsG0280010692.01	0.0350962501928623	0.272593370751503	3	Serine-threonine/tyrosine-protein kinase, catalytic domain(IPR001245)|Leucine-rich repeat(IPR001611)|Protein kinase-like domain superfamily(IPR011009)|Leucine-rich repeat domain superfamily(IPR032675)
MsG0480022050.01	0.0351150619462431	0.272593370751503	2	Toll/interleukin-1 receptor homology (TIR) domain(IPR000157)|NB-ARC(IPR002182)|P-loop containing nucleoside triphosphate hydrolase(IPR027417)|Toll/interleukin-1 receptor homology (TIR) domain superfamily(IPR035897)
MsG0580028034.01	0.0350639149385014	0.272593370751503	2	Glycoside hydrolase, family 3, N-terminal(IPR001764)|Glycoside hydrolase family 3 C-terminal domain(IPR002772)|Glycoside hydrolase superfamily(IPR017853)|Glycoside hydrolase, family 3, active site(IPR019800)|Glycoside hydrolase family 3 C-terminal domain superfamily(IPR036881)|Glycoside hydrolase, family 3, N-terminal domain superfamily(IPR036962)
MsG0380017983.01	0.0352242386641047	0.273214287566031	3	Phosphatidylinositol 3-/4-kinase, catalytic domain(IPR000403)|Phosphoinositide 3-kinase, accessory (PIK) domain(IPR001263)|Protein kinase-like domain superfamily(IPR011009)|Armadillo-type fold(IPR016024)|Phosphatidylinositol 3/4-kinase, conserved site(IPR018936)|Phosphatidylinositol 3-/4-kinase, catalytic domain superfamily(IPR036940)
MsG0780040702.01	0.0352516311802086	0.273214287566031	2	Glycosyl transferase, family 8(IPR002495)|Photosystem II PsbW, class 2(IPR009806)|Nucleotide-diphospho-sugar transferases(IPR029044)
MsG0280010866.01	0.035327356459772	0.273581620955908	2	WD40 repeat(IPR001680)|V-type ATPase, V0 complex, 116kDa subunit family(IPR002490)|WD40/YVTN repeat-like-containing domain superfamily(IPR015943)|WD40-repeat-containing domain superfamily(IPR036322)
MsG0780040629.01	0.0354106775953893	0.273882057103811	3	Pentatricopeptide repeat(IPR002885)|Tetratricopeptide-like helical domain superfamily(IPR011990)
MsG0880046765.01	0.0354228734930786	0.273882057103811	2	Heat shock protein DnaJ, cysteine-rich domain superfamily(IPR036410)
MsG0480023769.01	0.0355220422923363	0.274429089933674	2	ATP synthase, F0 complex, subunit G, mitochondrial(IPR006808)
MsG0380018076.01	0.0357060731570779	0.275630334514709	3	Sugar/inositol transporter(IPR003663)|Major facilitator, sugar transporter-like(IPR005828)|Sugar transporter, conserved site(IPR005829)|Major facilitator superfamily domain(IPR020846)|MFS transporter superfamily(IPR036259)
MsG0280011388.01	0.0358454498662834	0.276403211856372	3	Peptidase S26B(IPR001733)|Peptidase S24/S26A/S26B/S26C(IPR015927)|LexA/Signal peptidase-like superfamily(IPR036286)
MsG0480023323.01	0.0358634383821098	0.276403211856372	3	Domain of unknown function DUF4057(IPR025131)
MsG0180000764.01	0.0361127097930488	0.278102423023503	2	Basic-leucine zipper domain(IPR004827)
MsG0480023325.01	0.0361790457807229	0.278169621898441	3	NA
MsG0880046977.01	0.0361671552926134	0.278169621898441	3	ShKT domain(IPR003582)|Oxoglutarate/iron-dependent dioxygenase(IPR005123)|Prolyl 4-hydroxylase, alpha subunit(IPR006620)
MsG0880045849.01	0.0362265789704882	0.278313502878285	2	Pentatricopeptide repeat(IPR002885)|Tetratricopeptide-like helical domain superfamily(IPR011990)
MsG0580029419.01	0.0363607737542276	0.279122410289806	2	UBX domain(IPR001012)|UBA-like superfamily(IPR009060)|SEP domain(IPR012989)|Ubiquitin-like domain superfamily(IPR029071)|NSFL1 cofactor p47, SEP domain superfamily(IPR036241)
MsG0880047603.01	0.0364359517428356	0.279477351851122	1	Protein kinase domain(IPR000719)|NAF domain(IPR004041)|Serine/threonine-protein kinase, active site(IPR008271)|Protein kinase-like domain superfamily(IPR011009)
MsG0380017385.01	0.0367113392309667	0.281366192820195	1	Homeobox domain(IPR001356)|ELK domain(IPR005539)|KNOX1(IPR005540)|KNOX2(IPR005541)|Homeobox KN domain(IPR008422)|Neurochondrin(IPR008709)|Homeobox-like domain superfamily(IPR009057)|Armadillo-type fold(IPR016024)
MsG0380016156.01	0.0367423368894884	0.281380449914186	3	Glycoside hydrolase family 16(IPR000757)|Glycoside hydrolase, family 16, active site(IPR008263)|Xyloglucan endo-transglycosylase, C-terminal(IPR010713)|Concanavalin A-like lectin/glucanase domain superfamily(IPR013320)
MsG0780041316.01	0.0367765079289738	0.281402572342443	1	Pectinesterase, catalytic(IPR000070)|Pectin lyase fold/virulence factor(IPR011050)|Pectin lyase fold(IPR012334)|Pectinesterase, Asp active site(IPR033131)
MsG0880047116.01	0.036803505112199	0.281402572342443	1	K Homology domain, type 1(IPR004088)|Nucleic acid-binding, OB-fold(IPR012340)|K Homology domain, type 1 superfamily(IPR036612)
MsG0180003996.01	0.0368823549193459	0.281630351880279	1	Phenazine biosynthesis PhzF protein(IPR003719)|R3H-associated N-terminal domain(IPR025952)|R3H domain superfamily(IPR036867)
MsG0780036176.01	0.0368916221526926	0.281630351880279	1	Protein kinase domain(IPR000719)|Serine/threonine-protein kinase, active site(IPR008271)|Protein kinase-like domain superfamily(IPR011009)|Protein kinase, ATP binding site(IPR017441)
MsG0180001667.01	0.0369602147514286	0.281861444335706	1	Pentatricopeptide repeat(IPR002885)|Tetratricopeptide-like helical domain superfamily(IPR011990)|Cysteine-rich transmembrane CYSTM domain(IPR028144)
MsG0480022289.01	0.036980268196473	0.281861444335706	2	Thioesterase domain(IPR006683)|HotDog domain superfamily(IPR029069)
MsG0580025759.01	0.0371801140131895	0.282715244901867	2	Small GTP-binding protein domain(IPR005225)|Small GTPase superfamily, ARF/SAR type(IPR006689)|P-loop containing nucleoside triphosphate hydrolase(IPR027417)
MsG0780040889.01	0.0371674059372081	0.282715244901867	1	Protein kinase domain(IPR000719)|Serine-threonine/tyrosine-protein kinase, catalytic domain(IPR001245)|Serine/threonine-protein kinase, active site(IPR008271)|Protein kinase-like domain superfamily(IPR011009)|Protein kinase, ATP binding site(IPR017441)
MsG0780041531.01	0.0371708152342304	0.282715244901867	1	ATP-dependent Clp protease proteolytic subunit(IPR001907)|Clp protease proteolytic subunit /Translocation-enhancing protein TepA(IPR023562)|ClpP/crotonase-like domain superfamily(IPR029045)
MsG0880045703.01	0.0372449575375252	0.282985487757577	3	Alpha/beta hydrolase fold-1(IPR000073)|Inorganic pyrophosphatase(IPR008162)|Alpha/Beta hydrolase fold(IPR029058)|Inorganic pyrophosphatase superfamily(IPR036649)
MsG0480022213.01	0.0373097840812071	0.283123691608001	1	Pyruvate kinase-like, insert domain superfamily(IPR011037)|Pyruvate kinase, barrel(IPR015793)|Pyruvate kinase, insert domain superfamily(IPR015806)|Pyruvate/Phosphoenolpyruvate kinase-like domain superfamily(IPR015813)|Pyruvate kinase, C-terminal domain superfamily(IPR036918)
MsG0880045461.01	0.0373217831021006	0.283123691608001	2	Zinc finger, RING-type(IPR001841)|Pectinacetylesterase/NOTUM(IPR004963)|Zinc finger, RING/FYVE/PHD-type(IPR013083)|Myb/SANT-like domain(IPR024752)
MsG0880043082.01	0.0374245385123868	0.283680351973406	1	Translation initiation factor 1A (eIF-1A)(IPR001253)|RNA-binding domain, S1, IF1 type(IPR006196)|Nucleic acid-binding, OB-fold(IPR012340)|Translation initiation factor 1A (eIF-1A), conserved site(IPR018104)
MsG0680031446.01	0.0374746276005831	0.283779895346549	3	Cytochrome c1(IPR002326)|Cytochrome c1, transmembrane anchor, C-terminal(IPR021157)|Cytochrome c-like domain superfamily(IPR036909)
MsG0780040705.01	0.0374964426283728	0.283779895346549	1	Linker histone H1/H5, domain H15(IPR005818)|Histone H5(IPR005819)|Winged helix-like DNA-binding domain superfamily(IPR036388)|Winged helix DNA-binding domain superfamily(IPR036390)
MsG0180000349.01	0.0376296642275796	0.284565127208877	2	WW domain(IPR001202)|FF domain(IPR002713)|WW domain superfamily(IPR036020)|FF domain superfamily(IPR036517)
MsG0880045864.01	0.0378861759124853	0.286280751789413	3	NA
MsG0280006741.01	0.0379950896605045	0.28667854934623	1	Ribosomal protein S6e(IPR001377)|Ribosomal protein S6e, conserved site(IPR018282)
MsG0380011659.01	0.0379981923126411	0.28667854934623	1	Prohibitin(IPR000163)
MsG0480019295.01	0.038087194710299	0.287125713752816	1	Armadillo(IPR000225)|U box domain(IPR003613)|Zinc finger, RING/FYVE/PHD-type(IPR013083)|Armadillo-type fold(IPR016024)
MsG0780041548.01	0.038147555414954	0.287356429518105	2	Acyl-CoA-binding protein, ACBP(IPR000582)|FERM/acyl-CoA-binding protein superfamily(IPR014352)|Kelch-type beta propeller(IPR015915)|Acyl-CoA binding protein superfamily(IPR035984)
MsG0180006094.01	0.038228988713232	0.287745396729292	3	Semialdehyde dehydrogenase, NAD-binding(IPR000534)|Oligosaccharyl transferase, STT3 subunit(IPR003674)|NAD(P)-binding domain superfamily(IPR036291)
MsG0580024044.01	0.0383168425971242	0.288182047476969	1	NA
MsG0280008007.01	0.0384026979629603	0.288576225484469	1	C2 domain(IPR000008)|C2 domain superfamily(IPR035892)
MsG0580025993.01	0.0384290179116731	0.288576225484469	3	Myc-type, basic helix-loop-helix (bHLH) domain(IPR011598)|Helix-loop-helix DNA-binding domain superfamily(IPR036638)
MsG0380017369.01	0.0385169841306573	0.289012055749618	1	WD40 repeat(IPR001680)|TFIID subunit TAF5, NTD2 domain(IPR007582)|WD40/YVTN repeat-like-containing domain superfamily(IPR015943)|WD40 repeat, conserved site(IPR019775)|G-protein beta WD-40 repeat(IPR020472)|WD40-repeat-containing domain superfamily(IPR036322)|TFIID subunit TAF5, NTD2 domain superfamily(IPR037264)
MsG0480023459.01	0.0387459575959301	0.289850260959635	1	Aminotransferase class V domain(IPR000192)|Pyridoxal phosphate-dependent transferase, major domain(IPR015421)|Pyridoxal phosphate-dependent transferase domain 1(IPR015422)|Pyridoxal phosphate-dependent transferase(IPR015424)
MsG0680035339.01	0.0387487508438324	0.289850260959635	3	Late embryogenesis abundant protein, LEA-14(IPR004864)
MsG0680035895.01	0.0387287982391548	0.289850260959635	2	Domain of unknown function DUF223(IPR003871)|DNA helicase Pif1-like(IPR010285)|Nucleic acid-binding, OB-fold(IPR012340)|Replication factor A, C-terminal(IPR013955)|Helitron helicase-like domain(IPR025476)|P-loop containing nucleoside triphosphate hydrolase(IPR027417)
MsG0880046135.01	0.038692237666335	0.289850260959635	1	SANT/Myb domain(IPR001005)|Myb domain, plants(IPR006447)|Homeobox-like domain superfamily(IPR009057)
MsG0180004661.01	0.0389367427844314	0.29012365223084	2	Kelch repeat type 1(IPR006652)|Kelch-type beta propeller(IPR015915)
MsG0380011642.01	0.0389481528642272	0.29012365223084	1	Ribosomal protein L5, conserved site(IPR020929)|Ribosomal protein L5 domain superfamily(IPR022803)|Ribosomal protein L5, C-terminal(IPR031309)|Ribosomal protein L5, N-terminal(IPR031310)
MsG0380016167.01	0.0389655562745573	0.29012365223084	2	NA
MsG0580024591.01	0.0388170145412471	0.29012365223084	3	Cyclophilin-type peptidyl-prolyl cis-trans isomerase domain(IPR002130)|Cyclophilin-like domain superfamily(IPR029000)
MsG0580028107.01	0.0388477851431479	0.29012365223084	1	Ribosomal protein L6(IPR000702)|Ribosomal protein L6, conserved site-2(IPR002359)|Ribosomal protein L6, alpha-beta domain(IPR020040)|Ribosomal protein L6, alpha-beta domain superfamily(IPR036789)
MsG0880045994.01	0.0389653311105093	0.29012365223084	3	NADH dehydrogenase ubiquinone Fe-S protein 4, mitochondrial(IPR006885)|NADH dehydrogenase ubiquinone Fe-S protein 4-like superfamily(IPR038532)
MsG0380017355.01	0.0392425190264467	0.291735955533792	1	NA
MsG0680035695.01	0.0392229145240802	0.291735955533792	1	Zinc finger, RanBP2-type(IPR001876)|Zinc finger, RanBP2-type superfamily(IPR036443)
MsG0780041242.01	0.0393469661911403	0.292287425006032	1	Cleavage/polyadenylation specificity factor, A subunit, C-terminal(IPR004871)
MsG0280009888.01	0.0394457603021668	0.292469884741325	2	Ribokinase/fructokinase(IPR002139)|Carbohydrate/puine kinase, PfkB, conserved site(IPR002173)|Carbohydrate kinase PfkB(IPR011611)|Ribokinase(IPR011877)|Ribokinase-like(IPR029056)
MsG0480018093.01	0.0394357402897145	0.292469884741325	2	Terpene synthase, conserved site(IPR002365)|Terpenoid cyclases/protein prenyltransferase alpha-alpha toroid(IPR008930)|Squalene cyclase, C-terminal(IPR032696)
MsG0480022087.01	0.039462385815258	0.292469884741325	1	GCK(IPR012891)
MsG0380016684.01	0.039564151735509	0.292999243335744	1	Band 7 domain(IPR001107)|Band 7, C-terminal extension(IPR032435)|Band 7/SPFH domain superfamily(IPR036013)
MsG0280008102.01	0.0396533858277945	0.293435055125679	2	HAD hydrolase, subfamily IA(IPR006439)|HAD-superfamily hydrolase, subfamily IA, REG-2-like(IPR011949)|HAD superfamily(IPR023214)|HAD-like superfamily(IPR036412)
MsG0780039443.01	0.0397188154565749	0.293694181366113	3	NA
MsG0180000302.01	0.0398342660665367	0.293872809323564	1	Protein of unknown function DUF620(IPR006873)
MsG0180000493.01	0.0398121575738118	0.293872809323564	1	Zinc finger, RING-type(IPR001841)|Zinc finger, RING/FYVE/PHD-type(IPR013083)
MsG0280009575.01	0.0398322487645788	0.293872809323564	3	Proteasome alpha-subunit, N-terminal domain(IPR000426)|Proteasome, subunit alpha/beta(IPR001353)|Nucleophile aminohydrolases, N-terminal(IPR029055)
MsG0780036009.01	0.0399160030561243	0.29425102405572	1	Aminoacyl-tRNA synthetase, class II (G/ P/ S/T)(IPR002314)|Glycyl-tRNA synthetase(IPR002315)|Anticodon-binding(IPR004154)|Glycyl-tRNA synthetase-like core domain(IPR033731)|Anticodon-binding domain superfamily(IPR036621)
MsG0880044900.01	0.0400114945010226	0.294729978944604	1	NAD-dependent epimerase/dehydratase(IPR001509)|NAD(P)-binding domain superfamily(IPR036291)
MsG0180000383.01	0.0400736824461475	0.294963072700035	3	Peptidase C13, legumain(IPR001096)|Protein of unknown function DUF1639(IPR012438)
MsG0380016201.01	0.0402848616692674	0.295167609362758	1	Ribosomal protein L22/L17(IPR001063)|Ribosomal protein L22/L17, eukaryotic/archaeal(IPR005721)|Microsomal signal peptidase 12kDa subunit(IPR009542)|Ribosomal protein L22/L17, conserved site(IPR018260)|Ribosomal protein L22/L17 superfamily(IPR036394)
MsG0380016488.01	0.0402288374583358	0.295167609362758	1	AP2/ERF domain(IPR001471)|DNA-binding domain superfamily(IPR016177)|AP2/ERF domain superfamily(IPR036955)
MsG0480022254.01	0.0402540376450293	0.295167609362758	2	NA
MsG0580025865.01	0.0402755603961728	0.295167609362758	2	EF-hand domain pair(IPR011992)|EF-Hand 1, calcium-binding site(IPR018247)|P-loop containing nucleoside triphosphate hydrolase(IPR027417)
MsG0780040384.01	0.0402740343781909	0.295167609362758	1	RIO kinase(IPR000687)|Protein kinase-like domain superfamily(IPR011009)|Serine/threonine-protein kinase Rio1(IPR017407)|RIO kinase, conserved site(IPR018935)
MsG0880046852.01	0.0401763817264784	0.295167609362758	1	Prephenate dehydrogenase(IPR003099)|6-phosphogluconate dehydrogenase-like, C-terminal domain superfamily(IPR008927)|NAD(P)-binding domain superfamily(IPR036291)
MsG0480023016.01	0.0403898858201543	0.295265047210621	1	Heat shock factor (HSF)-type, DNA-binding(IPR000232)|Endonuclease/exonuclease/phosphatase superfamily(IPR036691)
MsG0780038117.01	0.0403720489475068	0.295265047210621	1	UDP-glucuronosyl/UDP-glucosyltransferase(IPR002213)|UDP-glycosyltransferase family, conserved site(IPR035595)
MsG0780039686.01	0.0403446831258468	0.295265047210621	2	Proteinase inhibitor I12, Bowman-Birk(IPR000877)|Bowman-Birk type proteinase inhibitor(IPR035995)
MsG0280006602.01	0.0404469934859231	0.295458862400574	1	UbiB domain(IPR004147)|Protein kinase-like domain superfamily(IPR011009)
MsG0080048267.01	0.040600502837503	0.296356051324086	2	WD40 repeat(IPR001680)|WD40/YVTN repeat-like-containing domain superfamily(IPR015943)|WD40 repeat, conserved site(IPR019775)|WD40-repeat-containing domain superfamily(IPR036322)
MsG0580025651.01	0.0406533809489956	0.296517900169525	1	Translation initiation factor aIF-2, bacterial-like(IPR000178)|Transcription factor, GTP-binding domain(IPR000795)|Transcription factor, MADS-box(IPR002100)|Transcription factor, K-box(IPR002487)|Small GTP-binding protein domain(IPR005225)|Translation protein, beta-barrel domain superfamily(IPR009000)|Translation initiation factor IF- 2, domain 3(IPR023115)|P-loop containing nucleoside triphospha…
MsG0280006993.01	0.0408461609088543	0.297413586450955	1	Ribosomal protein L38e(IPR002675)|Ribosomal protein L38e superfamily(IPR038464)
MsG0280008234.01	0.0408164774949832	0.297413586450955	3	Aldose 1-/Glucose-6-phosphate 1-epimerase(IPR008183)|Galactose mutarotase-like domain superfamily(IPR011013)|Glycoside hydrolase-type carbohydrate-binding(IPR014718)|Glucose-6-phosphate 1-epimerase(IPR025532)
MsG0580026029.01	0.0408685750461237	0.297413586450955	1	NA
MsG0280006498.01	0.0409756571475106	0.297432973352261	2	Chaperone DnaK(IPR012725)|Heat shock protein 70 family(IPR013126)|Heat shock protein 70, conserved site(IPR018181)|Heat shock protein 70kD, peptide-binding domain superfamily(IPR029047)|Heat shock protein 70kD, C-terminal domain superfamily(IPR029048)
MsG0380015113.01	0.0409263896819399	0.297432973352261	3	Histidine triad (HIT) protein(IPR001310)|Histidine triad, conserved site(IPR019808)|HIT-like superfamily(IPR036265)
MsG0380015369.01	0.0409918086431247	0.297432973352261	2	Protein kinase domain(IPR000719)|Serine-threonine/tyrosine-protein kinase, catalytic domain(IPR001245)|Serine/threonine-protein kinase, active site(IPR008271)|Protein kinase-like domain superfamily(IPR011009)|Protein kinase, ATP binding site(IPR017441)|Wall-associated receptor kinase, galacturonan-binding domain(IPR025287)
MsG0080048998.01	0.0409944379757544	0.297432973352261	2	NA
MsG0480019427.01	0.0410828734181384	0.297713944479546	2	UDP-glucuronosyl/UDP-glucosyltransferase(IPR002213)|UDP-glycosyltransferase family, conserved site(IPR035595)
MsG0880047665.01	0.0410948211650859	0.297713944479546	1	WRKY domain(IPR003657)|WRKY domain superfamily(IPR036576)
MsG0580029964.01	0.0411385541654952	0.297807359502389	1	NA
MsG0580027394.01	0.0411987856837182	0.298019980035705	1	Aspartyl/glutamyl-tRNA amidotransferase subunit B-like(IPR003789)|Aspartyl/glutamyl-tRNA(Asn/Gln) amidotransferase, B subunit(IPR004413)|Aspartyl/Glutamyl-tRNA(Gln) amidotransferase, subunit B/E, catalytic(IPR006075)|Glutamine synthetase/guanido kinase, catalytic domain(IPR014746)|Glutamyl-tRNA(Gln) amidotransferase, subunit B, conserved site(IPR017958)|Asn/Gln amidotransferase(IPR018027)|Asparty…
MsG0180005325.01	0.0412550996375593	0.298203964969993	2	Protein kinase domain(IPR000719)|Serine-threonine/tyrosine-protein kinase, catalytic domain(IPR001245)|Serine/threonine-protein kinase, active site(IPR008271)|Protein kinase-like domain superfamily(IPR011009)|Leucine-rich repeat-containing N-terminal, plant-type(IPR013210)|Protein kinase, ATP binding site(IPR017441)|Leucine-rich repeat domain superfamily(IPR032675)
MsG0280008887.01	0.0413635907351051	0.298764544299858	1	PB1 domain(IPR000270)|Serine-threonine/tyrosine-protein kinase, catalytic domain(IPR001245)|Protein kinase-like domain superfamily(IPR011009)|Protein kinase, ATP binding site(IPR017441)
MsG0480023371.01	0.0414361063057599	0.299064632731482	1	UbiB domain(IPR004147)|Protein kinase-like domain superfamily(IPR011009)
MsG0180000076.01	0.0416115654757847	0.299342550697591	1	B3 DNA binding domain(IPR003340)|Auxin response factor(IPR010525)|DNA-binding pseudobarrel domain superfamily(IPR015300)|AUX/IAA domain(IPR033389)
MsG0180003669.01	0.0416295998329569	0.299342550697591	3	Small GTPase superfamily(IPR001806)|Small GTP-binding protein domain(IPR005225)|P-loop containing nucleoside triphosphate hydrolase(IPR027417)
MsG0380011798.01	0.0415165948982164	0.299342550697591	1	Pectinesterase, catalytic(IPR000070)|Pectinesterase inhibitor domain(IPR006501)|Pectin lyase fold/virulence factor(IPR011050)|Pectin lyase fold(IPR012334)|Pectinesterase, Asp active site(IPR033131)|Invertase/pectin methylesterase inhibitor domain superfamily(IPR035513)
MsG0480020242.01	0.0416240708459801	0.299342550697591	1	EF-hand domain(IPR002048)|EF-hand domain pair(IPR011992)|EF-Hand 1, calcium-binding site(IPR018247)
MsG0480022133.01	0.0415528842182744	0.299342550697591	1	LSM domain, eukaryotic/archaea-type(IPR001163)|LSM domain superfamily(IPR010920)|Sm-like protein Lsm8(IPR034103)
MsG0180001713.01	0.0417333389536949	0.29979229433283	2	Glycolipid transfer protein domain(IPR014830)|Glycolipid transfer protein superfamily(IPR036497)
MsG0080049161.01	0.041777949312954	0.29979229433283	3	NADH(IPR001268)|NADH(IPR020396)|NADH(IPR037232)
MsG0080048711.01	0.0417852778473635	0.29979229433283	2	Ribonuclease P/MRP, subunit POP1(IPR009723)
MsG0380014267.01	0.0419002390689162	0.300393918848199	2	Protein kinase domain(IPR000719)|WD40 repeat(IPR001680)|Protein kinase-like domain superfamily(IPR011009)|WD40/YVTN repeat-like-containing domain superfamily(IPR015943)|WD40-repeat-containing domain superfamily(IPR036322)
MsG0180004097.01	0.0420195102731881	0.301025527231586	1	RNA polymerase Rpb7, N-terminal(IPR005576)|Nucleic acid-binding, OB-fold(IPR012340)|RNA polymerase Rpb7-like, N-terminal domain superfamily(IPR036898)
MsG0280011087.01	0.0424208989297511	0.30367577536294	1	Ethylene insensitive 3-like protein, DNA-binding domain superfamily(IPR023278)
MsG0180000466.01	0.0425243739701333	0.304191021799687	1	S-adenosyl-L-methionine-dependent methyltransferase(IPR029063)|Spermidine synthase, tetramerisation domain(IPR035246)|Spermidine synthase, tetramerisation domain superfamily(IPR037163)
MsG0480022059.01	0.0426138738089771	0.304561341296873	1	RNA recognition motif domain(IPR000504)|Nucleotide-binding alpha-beta plait domain superfamily(IPR012677)|RNA-binding domain superfamily(IPR035979)
MsG0580029043.01	0.0426392185392329	0.304561341296873	3	Hexapeptide repeat(IPR001451)|Nucleotidyl transferase domain(IPR005835)|Nucleotide-diphospho-sugar transferases(IPR029044)
MsG0880042694.01	0.0427040045646492	0.30479864898804	3	LsmAD domain(IPR009604)|Ataxin-2, C-terminal(IPR009818)|Ataxin 2, SM domain(IPR025852)
MsG0180002482.01	0.0429418594437215	0.305373216376841	3	WD40 repeat(IPR001680)|WD40/YVTN repeat-like-containing domain superfamily(IPR015943)|WD40-repeat-containing domain superfamily(IPR036322)
MsG0280010127.01	0.0429054802035311	0.305373216376841	2	EF-hand domain(IPR002048)|Sodium/calcium exchanger membrane region(IPR004837)|EF-hand domain pair(IPR011992)|EF-Hand 1, calcium-binding site(IPR018247)|P-loop containing nucleoside triphosphate hydrolase(IPR027417)
MsG0380017285.01	0.0429426144599513	0.305373216376841	2	Mitochondrial carrier protein(IPR002067)|Graves disease carrier protein(IPR002167)|Mitochondrial substrate/solute carrier(IPR018108)|Mitochondrial carrier domain superfamily(IPR023395)
MsG0580024361.01	0.0428346809038826	0.305373216376841	2	Glycosyl transferase, family 31(IPR002659)|Domain of unknown function DUF4094(IPR025298)
MsG0580028489.01	0.0429165280728007	0.305373216376841	1	UDP-glucuronosyl/UDP-glucosyltransferase(IPR002213)
MsG0280010627.01	0.0430461220909213	0.305884033136149	2	SET domain(IPR001214)|Leucine-rich repeat domain superfamily(IPR032675)|F-box-like domain superfamily(IPR036047)
MsG0380017929.01	0.0432409515501219	0.307042550823182	1	Ribosome biogenesis protein BMS1/TSR1, C-terminal(IPR007034)|AARP2CN(IPR012948)
MsG0280010642.01	0.0433053083324033	0.307273594831755	1	B-box-type zinc finger(IPR000315)
MsG0880045851.01	0.0433377967451989	0.307278343001751	2	UDP-glucuronosyl/UDP-glucosyltransferase(IPR002213)|UDP-glycosyltransferase family, conserved site(IPR035595)
MsG0080049027.01	0.0433786882714435	0.307342621157248	1	Lactate/malate dehydrogenase, N-terminal(IPR001236)|L-lactate/malate dehydrogenase(IPR001557)|L-lactate dehydrogenase(IPR011304)|Lactate dehydrogenase/glycoside hydrolase, family 4, C-terminal(IPR015955)|L-lactate dehydrogenase, active site(IPR018177)|Lactate/malate dehydrogenase, C-terminal(IPR022383)|NAD(P)-binding domain superfamily(IPR036291)
MsG0280006932.01	0.0434476965369236	0.307570234675358	3	WRKY domain(IPR003657)|WRKY domain superfamily(IPR036576)
MsG0380015199.01	0.0436028320302806	0.307570234675358	2	SANT/Myb domain(IPR001005)|Myb domain, plants(IPR006447)|NMD3(IPR007064)|Homeobox-like domain superfamily(IPR009057)
MsG0380015800.01	0.0434963184543402	0.307570234675358	1	SANT/Myb domain(IPR001005)|Sugar phosphate transporter domain(IPR004853)|Homeobox-like domain superfamily(IPR009057)
MsG0380016140.01	0.0435244339060107	0.307570234675358	2	P-loop containing nucleoside triphosphate hydrolase(IPR027417)
MsG0380017861.01	0.0435471982987763	0.307570234675358	3	Kinesin motor domain(IPR001752)|P-loop containing nucleoside triphosphate hydrolase(IPR027417)|Kinesin motor domain superfamily(IPR036961)
MsG0480023223.01	0.0436023063840138	0.307570234675358	1	Ricin B, lectin domain(IPR000772)|Glycoside hydrolase, family 5(IPR001547)|Copine(IPR010734)|Glycoside hydrolase superfamily(IPR017853)|Ricin B-like lectins(IPR035992)
MsG0580024998.01	0.0436656095826774	0.307570234675358	1	SAM dependent carboxyl methyltransferase(IPR005299)|Heavy metal-associated domain, HMA(IPR006121)|S-adenosyl-L-methionine-dependent methyltransferase(IPR029063)|Heavy metal-associated domain superfamily(IPR036163)
MsG0580025845.01	0.0436402991226254	0.307570234675358	1	Nucleotide-binding alpha-beta plait domain superfamily(IPR012677)|RNA-binding domain superfamily(IPR035979)
MsG0180000273.01	0.0437974817961838	0.308274257803022	3	Protein kinase domain(IPR000719)|Protein kinase-like domain superfamily(IPR011009)|Protein kinase, ATP binding site(IPR017441)
MsG0880047302.01	0.043998650311311	0.309464651169942	2	Conserved oligomeric Golgi complex, subunit 3(IPR007265)
MsG0780038135.01	0.0440828428941086	0.309831159991562	1	UDP-glucuronosyl/UDP-glucosyltransferase(IPR002213)|UDP-glycosyltransferase family, conserved site(IPR035595)
MsG0480021773.01	0.0441811834607618	0.310052851086609	2	Ubiquitin-conjugating enzyme E2(IPR000608)|Ubiquitin-conjugating enzyme/RWD-like(IPR016135)|Ubiquitin-conjugating enzyme, active site(IPR023313)
MsG0480022343.01	0.0442428113075849	0.310052851086609	3	Ubiquitin domain(IPR000626)|Ubiquitin conserved site(IPR019954)|Ubiquitin(IPR019956)|Ubiquitin-like domain superfamily(IPR029071)
MsG0480023206.01	0.0442404515485655	0.310052851086609	1	Phospholipase-like(IPR007942)
MsG0580024358.01	0.0442035991354039	0.310052851086609	2	Protein kinase domain(IPR000719)|Protein kinase-like domain superfamily(IPR011009)|Leucine-rich repeat-containing N-terminal, plant-type(IPR013210)|Protein kinase, ATP binding site(IPR017441)|Leucine-rich repeat domain superfamily(IPR032675)
MsG0780040180.01	0.0442797360120815	0.310086592218036	1	HEAT repeat(IPR000357)|Importin-beta, N-terminal domain(IPR001494)|Armadillo-type fold(IPR016024)|TOG domain(IPR034085)
MsG0880047306.01	0.0443965771000715	0.310679525402457	2	Phosphatidylinositol-4-phosphate 5-kinase, core(IPR002498)|Phosphatidylinositol-4-phosphate 5-kinase, N-terminal(IPR027484)
MsG0580025733.01	0.0444651306780622	0.310933936971793	3	Alpha/Beta hydrolase fold(IPR029058)
MsG0880045534.01	0.0445105699135808	0.311026464294827	3	WD40/YVTN repeat-like-containing domain superfamily(IPR015943)|WD40-repeat-containing domain superfamily(IPR036322)
MsG0880046213.01	0.0446881066108026	0.312041247679335	1	AAA+ ATPase domain(IPR003593)|ATPase, AAA-type, core(IPR003959)|DNA polymerase III, clamp loader complex, gamma/delta/delta subunit, C-terminal(IPR008921)|Replication factor C, C-terminal(IPR013748)|P-loop containing nucleoside triphosphate hydrolase(IPR027417)
MsG0180000535.01	0.0447561458985248	0.312181702699547	3	Nonaspanin (TM9SF)(IPR004240)|MFS transporter superfamily(IPR036259)
MsG0180003429.01	0.044772875451887	0.312181702699547	2	Pyruvate kinase(IPR001697)|Pyruvate kinase-like, insert domain superfamily(IPR011037)|Pyruvate kinase, barrel(IPR015793)|Pyruvate kinase, C-terminal(IPR015795)|Pyruvate kinase, insert domain superfamily(IPR015806)|Pyruvate/Phosphoenolpyruvate kinase-like domain superfamily(IPR015813)|Pyruvate kinase, C-terminal domain superfamily(IPR036918)
MsG0180005004.01	0.044847021866769	0.312429659625636	2	Glycosyl transferase, family 1(IPR001296)
MsG0480023412.01	0.0449219151338332	0.312429659625636	3	NA
MsG0880045530.01	0.0449378479051473	0.312429659625636	2	NA
MsG0880047040.01	0.0448916229000585	0.312429659625636	1	Glycoside hydrolase, family 28(IPR000743)|Mitochondrial carrier protein(IPR002067)|Pectin lyase fold/virulence factor(IPR011050)|Pectin lyase fold(IPR012334)|Mitochondrial substrate/solute carrier(IPR018108)|Mitochondrial carrier domain superfamily(IPR023395)
MsG0380016152.01	0.0452593792643921	0.314438723421752	2	Aspartate/glutamate/uridylate kinase(IPR001048)|Homoserine dehydrogenase, catalytic(IPR001342)|Bifunctional aspartokinase/homoserine dehydrogenase I(IPR011147)|Aspartate kinase, conserved site(IPR018042)|Homoserine dehydrogenase, conserved site(IPR019811)|Acetylglutamate kinase-like superfamily(IPR036393)
MsG0480023474.01	0.0453738054345497	0.315007073387093	2	Putative S-adenosyl-L-methionine-dependent methyltransferase(IPR004159)|S-adenosyl-L-methionine-dependent methyltransferase(IPR029063)
MsG0380014778.01	0.045425594806149	0.315140063967659	3	Cyclophilin-type peptidyl-prolyl cis-trans isomerase domain(IPR002130)|Cyclophilin-like domain superfamily(IPR029000)
MsG0380016046.01	0.0455099746668953	0.315498797816373	2	Peptidase C1A, papain C-terminal(IPR000668)|Protein of unknown function DUF868, plant(IPR008586)|Cysteine peptidase, histidine active site(IPR025660)
MsG0580025610.01	0.0461644944887627	0.319806688147763	1	Alcohol dehydrogenase, zinc-type, conserved site(IPR002328)|GroES-like superfamily(IPR011032)|Alcohol dehydrogenase, C-terminal(IPR013149)|Alcohol dehydrogenase, N-terminal(IPR013154)|Polyketide synthase, enoylreductase domain(IPR020843)|NAD(P)-binding domain superfamily(IPR036291)
MsG0180001973.01	0.0463390378836307	0.319868540988007	1	Thiolase(IPR002155)|Thiolase-like(IPR016039)|Thiolase, conserved site(IPR020613)|Thiolase, acyl-enzyme intermediate active site(IPR020615)|Thiolase, N-terminal(IPR020616)|Thiolase, C-terminal(IPR020617)
MsG0480022452.01	0.0462797046350919	0.319868540988007	3	Clathrin light chain(IPR000996)
MsG0680030746.01	0.0462351649950112	0.319868540988007	3	ABC transporter-like(IPR003439)|AAA+ ATPase domain(IPR003593)|ABC transporter type 1, transmembrane domain(IPR011527)|ABC transporter, conserved site(IPR017871)|P-loop containing nucleoside triphosphate hydrolase(IPR027417)|ABC transporter type 1, transmembrane domain superfamily(IPR036640)
MsG0780040516.01	0.0462469146863489	0.319868540988007	1	Protein kinase domain(IPR000719)|EF-hand domain(IPR002048)|Serine/threonine-protein kinase, active site(IPR008271)|Protein kinase-like domain superfamily(IPR011009)|EF-hand domain pair(IPR011992)|Protein kinase, ATP binding site(IPR017441)|EF-Hand 1, calcium-binding site(IPR018247)
MsG0780041219.01	0.0463249863206285	0.319868540988007	1	NA
MsG0180001288.01	0.046487548582163	0.319978800183855	3	Phosphofructokinase domain(IPR000023)|Pyrophosphate-dependent phosphofructokinase PfpB(IPR011183)|Phosphofructokinase superfamily(IPR035966)
MsG0380011674.01	0.0464712953231147	0.319978800183855	1	Trehalose-phosphatase(IPR003337)|HAD-superfamily hydrolase, subfamily IIB(IPR006379)|HAD superfamily(IPR023214)|HAD-like superfamily(IPR036412)
MsG0580025039.01	0.0464005141318017	0.319978800183855	1	Zinc finger, GATA-type(IPR000679)|Zinc finger, NHR/GATA-type(IPR013088)|Transcription factor, GATA, plant(IPR016679)
MsG0880047260.01	0.0464335618693617	0.319978800183855	1	ABC transporter-like(IPR003439)|DNA-directed RNA polymerase, subunit 2, hybrid-binding domain(IPR007120)|RNA polymerase, beta subunit, conserved site(IPR007121)|RNA polymerase Rpb2, domain 7(IPR007641)|RNA polymerase Rpb2, domain 2(IPR007642)|RNA polymerase Rpb2, domain 3(IPR007645)|DNA-directed RNA polymerase I subunit RPA2, domain 4(IPR009674)|ABC transporter type 1, transmembrane domain(IPR011…
MsG0880044544.01	0.0465501704016622	0.320181620775536	2	Nucleophile aminohydrolases, N-terminal(IPR029055)
MsG0180005544.01	0.0466243846112927	0.320463830741106	1	Rossmann-like alpha/beta/alpha sandwich fold(IPR014729)|PUA-like superfamily(IPR015947)|Sulphate adenylyltransferase catalytic domain(IPR024951)|ATP-sulfurylase PUA-like domain(IPR025980)
MsG0480022520.01	0.0467936609400191	0.321398565930131	1	Major sperm protein (MSP) domain(IPR000535)|PapD-like superfamily(IPR008962)|Immunoglobulin-like fold(IPR013783)
MsG0580026011.01	0.0468769343426447	0.321741687950902	1	Domain of unknown function DUF569(IPR007679)|Putative small multi-drug export(IPR009577)
MsG0480019557.01	0.047097555124463	0.322797082921887	3	CRAL-TRIO lipid binding domain(IPR001251)|GOLD domain superfamily(IPR036598)|CRAL-TRIO lipid binding domain superfamily(IPR036865)
MsG0780041828.01	0.0470903549685298	0.322797082921887	1	NA
MsG0780041391.01	0.0471456276178405	0.32289739425921	2	Nitrogen regulatory protein PII(IPR002187)|Nitrogen regulatory PII-like, alpha/beta(IPR011322)|Nitrogen regulatory protein PII/ATP phosphoribosyltransferase, C-terminal(IPR015867)|Nitrogen regulatory protein PII, conserved site(IPR017918)
MsG0280011278.01	0.0471928881813199	0.322992006496815	2	tRNase Z endonuclease(IPR027794)|Ribonuclease Z/Hydroxyacylglutathione hydrolase-like(IPR036866)
MsG0380017291.01	0.0472963704075365	0.32347099789347	2	Protein kinase domain(IPR000719)|Protein kinase-like domain superfamily(IPR011009)|Protein kinase, C-terminal(IPR017892)
MsG0180003537.01	0.0474870987213961	0.323868201885164	2	SANT/Myb domain(IPR001005)|Homeobox-like domain superfamily(IPR009057)
MsG0380012788.01	0.0475110713113825	0.323868201885164	2	DNA topoisomerase II, eukaryotic-type(IPR001154)|DNA topoisomerase, type IIA(IPR001241)|DNA topoisomerase, type IIA, subunit A/C-terminal(IPR002205)|Histidine kinase/HSP90-like ATPase(IPR003594)|TOPRIM domain(IPR006171)|DNA topoisomerase, type IIA, subunit B, domain 2(IPR013506)|Type IIA DNA topoisomerase subunit A, alpha-helical domain superfamily(IPR013757)|DNA topoisomerase, type IIA, subunit …
MsG0380014912.01	0.0475377192789242	0.323868201885164	3	Tetratricopeptide-like helical domain superfamily(IPR011990)|N-acetyltransferase B complex, non-catalytic subunit(IPR019183)
MsG0380016436.01	0.0475556705263707	0.323868201885164	2	Leucine-rich repeat(IPR001611)|F-box domain(IPR001810)|Leucine-rich repeat, cysteine-containing subtype(IPR006553)|Leucine-rich repeat domain superfamily(IPR032675)|F-box-like domain superfamily(IPR036047)
MsG0380018044.01	0.0474459533946185	0.323868201885164	1	COBRA, plant(IPR006918)|Nucleoside phosphorylase superfamily(IPR035994)
MsG0880045977.01	0.0473940731367361	0.323868201885164	1	Lateral organ boundaries, LOB(IPR004883)
MsG0780040722.01	0.0478015510778521	0.32531330426978	3	HR-like lesion-inducer(IPR008637)
MsG0680032167.01	0.0480568485880992	0.326820413250193	1	AP2/ERF domain(IPR001471)|DNA-binding domain superfamily(IPR016177)|AP2/ERF domain superfamily(IPR036955)
MsG0480021959.01	0.0483091711757605	0.328074308048044	3	NA
MsG0880042773.01	0.0482757906854718	0.328074308048044	2	Lung seven transmembrane receptor-like(IPR009637)
MsG0180004257.01	0.0484992851437659	0.328996154325763	3	Lactate/malate dehydrogenase, N-terminal(IPR001236)|Malate dehydrogenase, active site(IPR001252)|L-lactate/malate dehydrogenase(IPR001557)|Malate dehydrogenase, type 2(IPR010945)|Malate dehydrogenase, NAD-dependent, cytosolic(IPR011274)|Lactate dehydrogenase/glycoside hydrolase, family 4, C-terminal(IPR015955)|Lactate/malate dehydrogenase, C-terminal(IPR022383)|NAD(P)-binding domain superfamily(I…
MsG0780039250.01	0.0485130499906686	0.328996154325763	1	Acyl-CoA dehydrogenase, conserved site(IPR006089)|Acyl-CoA oxidase/dehydrogenase, central domain(IPR006091)|Acyl-CoA dehydrogenase/oxidase C-terminal(IPR009075)|Acyl-CoA dehydrogenase/oxidase, N-terminal and middle domain superfamily(IPR009100)|Acyl-CoA dehydrogenase/oxidase, N-terminal(IPR013786)|Acyl-CoA dehydrogenase-like, C-terminal(IPR036250)|Acyl-CoA dehydrogenase/oxidase, N-terminal domain…
MsG0580029658.01	0.0487014452728065	0.329810558905675	1	WD40 repeat(IPR001680)|CTLH, C-terminal LisH motif(IPR006595)|WD40/YVTN repeat-like-containing domain superfamily(IPR015943)|WD40 repeat, conserved site(IPR019775)|G-protein beta WD-40 repeat(IPR020472)|WD40-repeat-containing domain superfamily(IPR036322)
MsG0680030423.01	0.0486766715064813	0.329810558905675	1	Aminoacyl-tRNA synthetase, class II (G/ P/ S/T)(IPR002314)|Threonine-tRNA ligase, class IIa(IPR002320)|TGS(IPR004095)|Anticodon-binding(IPR004154)|Beta-grasp domain superfamily(IPR012675)|TGS-like(IPR012676)|Threonyl/alanyl tRNA synthetase, SAD(IPR012947)|Threonyl/alanyl tRNA synthetase, class II-like, putative editing domain superfamily(IPR018163)|Threonine-tRNA ligase catalytic core domain(IPR0…
MsG0380011663.01	0.0488597727214932	0.330419345358165	1	Protein kinase domain(IPR000719)|Serine-threonine/tyrosine-protein kinase, catalytic domain(IPR001245)|U box domain(IPR003613)|Serine/threonine-protein kinase, active site(IPR008271)|Protein kinase-like domain superfamily(IPR011009)|Zinc finger, RING/FYVE/PHD-type(IPR013083)|Rossmann-like alpha/beta/alpha sandwich fold(IPR014729)|Protein kinase, ATP binding site(IPR017441)
MsG0880047017.01	0.0488476983039151	0.330419345358165	2	SANT/Myb domain(IPR001005)|Homeobox-like domain superfamily(IPR009057)|DIRP domain(IPR033471)
MsG0880042844.01	0.0490712472257631	0.331617238949751	1	Leucine-rich repeat(IPR001611)|DNA-directed RNA polymerase, subunit 2, hybrid-binding domain(IPR007120)|RNA polymerase, beta subunit, conserved site(IPR007121)|RNA polymerase Rpb2, domain 7(IPR007641)|RNA polymerase Rpb2, domain 2(IPR007642)|RNA polymerase, beta subunit, protrusion(IPR007644)|RNA polymerase Rpb2, domain 3(IPR007645)|RNA polymerase Rpb2, domain 4(IPR007646)|RNA polymerase Rpb2, do…
MsG0480020551.01	0.0494840800697975	0.33417325960422	1	S-adenosyl-L-methionine-dependent methyltransferase(IPR029063)
MsG0680030561.01	0.0495742887126	0.334544082894176	1	FKBP-type peptidyl-prolyl cis-trans isomerase domain(IPR001179)
MsG0880047234.01	0.049608276556328	0.334544082894176	1	Pentatricopeptide repeat(IPR002885)|Tetratricopeptide-like helical domain superfamily(IPR011990)
MsG0280008853.01	0.049763176074734	0.335354495013054	3	Protein of unknown function DUF1068(IPR010471)
MsG0480022293.01	0.0498583758402285	0.335761740229488	3	Protein kinase domain(IPR000719)|Serine/threonine-protein kinase, active site(IPR008271)|Protein kinase-like domain superfamily(IPR011009)|Protein kinase, ATP binding site(IPR017441)
MsG0180000576.01	0.0499745764727448	0.336309745642715	2	Aspartate/other aminotransferase(IPR000796)|Aminotransferases, class-I, pyridoxal-phosphate-binding site(IPR004838)|Aminotransferase, class I/classII(IPR004839)|Pyridoxal phosphate-dependent transferase, major domain(IPR015421)|Pyridoxal phosphate-dependent transferase domain 1(IPR015422)|Pyridoxal phosphate-dependent transferase(IPR015424)
