# Supplementary material for: Single-nucleus RNA-seq and ATAC-seq analyses provide molecular insights into cadmium-stress response in alfalfa roots
Source: Hortic Res. 2026 Apr 6;13(8):uhag117. doi: 10.1093/hr/uhag117 (PMC13392044; doi:10.1093/hr/uhag117)
Supplement: Web_Material_uhag117 [file web_material_uhag117.zip › Table S7 .xlsx]

## Sheet: phloem_merged
Table S7 Clustering of gene expression patterns in phloem based on pseudotime analysis.
gene_short_name	pval	qval	Cluster	description
MsG0680031740.01	1.21984472971727e-132	9.07686463382619e-129	1	NA
MsG0680032771.01	1.42463115616367e-104	5.30034021650693e-101	1	ShKT domain(IPR003582)|Oxoglutarate/iron-dependent dioxygenase(IPR005123)|Prolyl 4-hydroxylase, alpha subunit(IPR006620)
MsG0280006908.01	1.22926847737709e-97	3.04899558005431e-94	1	NA
MsG0480018995.01	5.65743752979275e-79	1.0524248164797e-75	3	Metallothionein, family 15, plant(IPR000347)
MsG0780038735.01	6.0211477062272e-72	8.96067201640733e-69	3	Metallothionein, family 15, plant(IPR000347)
MsG0280008932.01	2.65140313128924e-71	3.28818178332054e-68	3	Phloem protein 2-like(IPR025886)
MsG0380015758.01	3.69325410970749e-50	3.92592911861906e-47	3	NA
MsG0880044380.01	7.58398864391463e-37	7.0540574374211e-34	3	FBD domain(IPR006566)
MsG0380014166.01	1.42150640510431e-36	1.17526990670902e-33	3	SUI1 domain(IPR001950)|Eukaryotic translation initiation factor SUI1(IPR005874)|Replication factor-A protein 1, N-terminal(IPR007199)|Nucleic acid-binding, OB-fold(IPR012340)|SUI1 domain superfamily(IPR036877)
MsG0380016745.01	2.77930570368027e-30	1.97332678713232e-27	3	Haem peroxidase, plant/fungal/bacterial(IPR002016)|Haem peroxidase(IPR010255)
MsG0780040435.01	2.91716095396527e-30	1.97332678713232e-27	3	Cysteine-rich transmembrane CYSTM domain(IPR028144)
MsG0780040182.01	1.19040339279583e-26	7.3814930381615e-24	1	NA
MsG0280006466.01	1.68095758749806e-26	9.62154262197928e-24	3	NA
MsG0280007427.01	2.13289766116716e-24	1.13363510691035e-21	3	Isopenicillin N synthase-like(IPR027443)
MsG0280007916.01	6.46730048872879e-24	3.20821219577539e-21	3	Bet v I/Major latex protein(IPR000916)|START-like domain superfamily(IPR023393)|Bet v I type allergen(IPR024949)
MsG0180005308.01	1.60793406461954e-22	7.25209677162219e-20	3	MFS transporter superfamily(IPR036259)
MsG0380016271.01	1.65684242867326e-22	7.25209677162219e-20	3	NA
MsG0380015757.01	3.93710736813309e-22	1.6275564403488e-19	3	NA
MsG0180005669.01	8.5723559418815e-21	3.35720529281791e-18	3	Ubiquitin domain(IPR000626)|Ubiquitin conserved site(IPR019954)|Ubiquitin(IPR019956)|Ubiquitin-like domain superfamily(IPR029071)
MsG0780041810.01	1.58539961377082e-19	5.89847926303434e-17	3	O-methyltransferase, family 2(IPR001077)|Plant methyltransferase dimerisation(IPR012967)|O-methyltransferase COMT-type(IPR016461)|S-adenosyl-L-methionine-dependent methyltransferase(IPR029063)|Winged helix-like DNA-binding domain superfamily(IPR036388)|Winged helix DNA-binding domain superfamily(IPR036390)
MsG0280010425.01	1.2847133214335e-17	4.5521675356127e-15	3	Plant peroxidase(IPR000823)|Haem peroxidase, plant/fungal/bacterial(IPR002016)|Haem peroxidase(IPR010255)|Peroxidases heam-ligand binding site(IPR019793)|Peroxidase, active site(IPR019794)|Secretory peroxidase(IPR033905)
MsG0180003632.01	7.85441747441381e-17	2.65657820123242e-14	3	Glutathione S-transferase, N-terminal(IPR004045)|Integral membrane protein TerC(IPR005496)|Thioredoxin-like superfamily(IPR036249)|Glutathione S-transferase, C-terminal domain superfamily(IPR036282)
MsG0280006907.01	2.62447347852553e-16	8.4907422407428e-14	1	NA
MsG0580027064.01	3.04803627951934e-14	9.45018248162642e-12	3	S-adenosylmethionine decarboxylase(IPR001985)|S-adenosyl-l-methionine decarboxylase leader peptide(IPR012511)|S-adenosylmethionine decarboxylase, core(IPR016067)|S-adenosylmethionine decarboxylase, conserved site(IPR018166)
MsG0780036538.01	1.00769794193045e-13	2.9993121543618e-11	3	Heavy metal-associated domain, HMA(IPR006121)|Heavy metal-associated domain superfamily(IPR036163)
MsG0880042298.01	1.10939107078805e-13	3.17499190682073e-11	3	NA
MsG0580028898.01	2.2608356589016e-13	6.23069560662476e-11	3	WD40/YVTN repeat-like-containing domain superfamily(IPR015943)|WD40-repeat-containing domain superfamily(IPR036322)
MsG0380013986.01	3.79854000460977e-13	1.00946200622505e-10	1	Protein kinase-like domain superfamily(IPR011009)|Leucine-rich repeat domain superfamily(IPR032675)
MsG0380017811.01	4.09619491836719e-13	1.05102711681277e-10	3	Thioredoxin(IPR005746)|Thioredoxin domain(IPR013766)|Thioredoxin, conserved site(IPR017937)|Thioredoxin-like superfamily(IPR036249)
MsG0280007914.01	6.1520032807852e-13	1.52590188041076e-10	3	Bet v I/Major latex protein(IPR000916)|START-like domain superfamily(IPR023393)|Bet v I type allergen(IPR024949)
MsG0280007201.01	9.17955708835336e-13	2.20338981594959e-10	3	Aspartic peptidase domain superfamily(IPR021109)|Xylanase inhibitor, C-terminal(IPR032799)|Xylanase inhibitor, N-terminal(IPR032861)
MsG0780036995.01	1.7780281954139e-12	4.13447118814838e-10	1	Heat shock protein 70 family(IPR013126)
MsG0380017710.01	2.1283324812111e-12	4.79906727051267e-10	3	Protein kinase domain(IPR000719)|Serine/threonine-protein kinase, active site(IPR008271)|Protein kinase-like domain superfamily(IPR011009)|Leucine-rich repeat domain superfamily(IPR032675)
MsG0280007869.01	2.27792190190219e-12	4.98529908001594e-10	3	Glycoside hydrolase family 17(IPR000490)|Glycoside hydrolase superfamily(IPR017853)
MsG0880047084.01	2.71982692514087e-12	5.78235204284949e-10	3	Bet v I/Major latex protein(IPR000916)|START-like domain superfamily(IPR023393)|Bet v I type allergen(IPR024949)
MsG0180000321.01	3.59025346494397e-12	7.42085445351336e-10	3	Alpha/Beta hydrolase fold(IPR029058)
MsG0280011370.01	5.67379235754474e-12	1.14104564682407e-09	3	Ribosomal protein S11(IPR001971)|Cytochrome c oxidase, subunit Vb(IPR002124)|Phospholipase/carboxylesterase/thioesterase(IPR003140)|Alpha/Beta hydrolase fold(IPR029058)|Ribosomal protein S11 superfamily(IPR036967)|Cytochrome c oxidase, subunit Vb superfamily(IPR036972)
MsG0780040782.01	1.14492253856238e-11	2.24193910774808e-09	2	Ribosomal protein L14P(IPR000218)|Ribosomal protein L14P, conserved site(IPR019972)|Ribosomal protein L14 superfamily(IPR036853)
MsG0180000842.01	6.27828895349077e-11	1.19786533597243e-08	3	Amino acid transporter, transmembrane domain(IPR013057)
MsG0180003612.01	6.63263278977978e-11	1.23383551471878e-08	2	Ribosomal protein S12/S23(IPR006032)|Nucleic acid-binding, OB-fold(IPR012340)
MsG0680032461.01	7.07795230975218e-11	1.28456202772844e-08	3	Plant peroxidase(IPR000823)|Haem peroxidase, plant/fungal/bacterial(IPR002016)|Haem peroxidase(IPR010255)|Peroxidases heam-ligand binding site(IPR019793)|Peroxidase, active site(IPR019794)|Secretory peroxidase(IPR033905)
MsG0280010715.01	1.13495181845245e-10	2.01075630502492e-08	3	Alpha/beta hydrolase fold-1(IPR000073)|Epoxide hydrolase-like(IPR000639)|Tetratricopeptide-like helical domain superfamily(IPR011990)|Alpha/Beta hydrolase fold(IPR029058)
MsG0380018070.01	3.8533310460384e-10	6.66805495664459e-08	3	Glycoside hydrolase, family 19, catalytic(IPR000726)|Chitin-binding, type 1(IPR001002)|Glycoside hydrolase, family 19(IPR016283)|Chitin-binding, type 1, conserved site(IPR018371)|Lysozyme-like domain superfamily(IPR023346)|Endochitinase-like superfamily(IPR036861)
MsG0580026269.01	4.26938183769186e-10	7.22010687596934e-08	3	Translation elongation factor IF5A-like(IPR001884)|Translation protein SH3-like domain superfamily(IPR008991)|Nucleic acid-binding, OB-fold(IPR012340)|Ribosomal protein L2, domain 2(IPR014722)|Translation elongation factor, IF5A, hypusine site(IPR019769)|Translation elongation factor, IF5A C-terminal(IPR020189)
MsG0580024209.01	1.64030047747602e-09	2.7123279673109e-07	3	Cyclic nucleotide-binding domain(IPR000595)|AMP-dependent synthetase/ligase(IPR000873)|Ion transport domain(IPR005821)|RmlC-like jelly roll fold(IPR014710)|Cyclic nucleotide-binding-like(IPR018490)|AMP-binding, conserved site(IPR020845)|AMP-binding enzyme, C-terminal domain(IPR025110)
MsG0480022178.01	1.78947574779674e-09	2.89467153029469e-07	3	Phloem protein 2-like(IPR025886)
MsG0180005573.01	2.04076648936078e-09	3.23092413773054e-07	2	Ribosomal protein S3Ae(IPR001593)|Ribosomal protein S3Ae, conserved site(IPR018281)
MsG0580025365.01	2.18700942431615e-09	3.39032023465343e-07	3	EF-hand domain(IPR002048)|EF-hand domain pair(IPR011992)|EF-Hand 1, calcium-binding site(IPR018247)
MsG0680032026.01	2.71465923067204e-09	4.12240394600626e-07	3	NA
MsG0580029276.01	3.84188539200595e-09	5.71749384038326e-07	3	Heavy metal-associated domain, HMA(IPR006121)|Heavy metal-associated domain superfamily(IPR036163)
MsG0380017781.01	4.00262617366942e-09	5.83991007024984e-07	3	NmrA-like domain(IPR008030)|NAD(P)-binding domain superfamily(IPR036291)
MsG0480019028.01	4.39769163918433e-09	6.29292759368666e-07	1	Nucleic acid-binding, OB-fold(IPR012340)
MsG0280006725.01	8.47481760552682e-09	1.18983241137217e-06	3	Ubiquitin-conjugating enzyme E2(IPR000608)|Ubiquitin-conjugating enzyme/RWD-like(IPR016135)
MsG0280011079.01	9.46875553426295e-09	1.30475944315649e-06	3	NA
MsG0280010622.01	9.99073550015857e-09	1.35165568830327e-06	3	Gnk2-homologous domain(IPR002902)|Gnk2-homologous domain superfamily(IPR038408)
MsG0480021237.01	1.97621468866967e-08	2.62589526756983e-06	3	Organ specific protein(IPR024489)
MsG0180005354.01	3.75191453677379e-08	4.89789404704101e-06	3	Protein kinase-like domain superfamily(IPR011009)
MsG0280007906.01	3.83935780057306e-08	4.92299564592459e-06	3	Bet v I/Major latex protein(IPR000916)|START-like domain superfamily(IPR023393)|Bet v I type allergen(IPR024949)
MsG0880046243.01	3.90346382353918e-08	4.92299564592459e-06	2	Adenylate kinase/UMP-CMP kinase(IPR000850)|Nop domain(IPR002687)|Adenylate kinase subfamily(IPR006259)|Adenylate kinase, active site lid domain(IPR007862)|NOP5, N-terminal(IPR012974)|NOSIC(IPR012976)|P-loop containing nucleoside triphosphate hydrolase(IPR027417)|Helix hairpin bin domain superfamily(IPR029012)|Adenylate kinase, conserved site(IPR033690)|Nop domain superfamily(IPR036070)
MsG0380015857.01	5.295460076545e-08	6.56725307159523e-06	2	Ribosomal protein L15e(IPR000439)|Ribosomal protein L23/L15e core domain superfamily(IPR012678)|Ribosomal protein L15e, conserved site(IPR020925)|Ribosomal protein L15e core domain superfamily(IPR024794)
MsG0780038911.01	6.03567547071103e-08	7.36253461927226e-06	3	NA
MsG0180006253.01	7.13224720962917e-08	8.55984701400817e-06	3	NA
MsG0280010995.01	7.26317557924735e-08	8.57861737859992e-06	2	GTP cyclohydrolase II, RibA(IPR000926)|Ribosomal protein L23/L25, conserved site(IPR001014)|Ribosomal protein L23/L25, N-terminal(IPR005633)|Nucleotide-binding alpha-beta plait domain superfamily(IPR012677)|Ribosomal protein L23/L15e core domain superfamily(IPR012678)|Ribosomal protein L25/L23(IPR013025)|GTP cyclohydrolase II(IPR032677)|RibA-like superfamily(IPR036144)
MsG0480020051.01	9.00539604565037e-08	1.04701799962007e-05	1	NA
MsG0580025271.01	1.1664257497565e-07	1.33528830829817e-05	3	NA
MsG0580025440.01	1.23643876211457e-07	1.37318519834246e-05	3	Glycoside hydrolase family 16(IPR000757)|Glycoside hydrolase, family 16, active site(IPR008263)|Xyloglucan endo-transglycosylase, C-terminal(IPR010713)|Concanavalin A-like lectin/glucanase domain superfamily(IPR013320)|Xyloglucan endotransglucosylase/hydrolase(IPR016455)
MsG0580030003.01	1.22378341048259e-07	1.37318519834246e-05	2	Heat shock protein Hsp90 family(IPR001404)|Histidine kinase/HSP90-like ATPase(IPR003594)|Heat shock protein Hsp90, conserved site(IPR019805)|Ribosomal protein S5 domain 2-type fold(IPR020568)|Heat shock protein Hsp90, N-terminal(IPR020575)|Histidine kinase/HSP90-like ATPase superfamily(IPR036890)|HSP90, C-terminal domain(IPR037196)
MsG0580026027.01	1.27814471043006e-07	1.39862864563384e-05	3	Thioredoxin(IPR005746)|Thioredoxin domain(IPR013766)|Thioredoxin, conserved site(IPR017937)|Thioredoxin-like superfamily(IPR036249)
MsG0780040848.01	1.39749113623396e-07	1.50706254271259e-05	2	Heat shock protein 70 family(IPR013126)|Heat shock protein 70, conserved site(IPR018181)|Heat shock protein 70kD, peptide-binding domain superfamily(IPR029047)|Heat shock protein 70kD, C-terminal domain superfamily(IPR029048)
MsG0280007911.01	1.6940853731493e-07	1.8008127516577e-05	3	Bet v I/Major latex protein(IPR000916)|START-like domain superfamily(IPR023393)|Bet v I type allergen(IPR024949)
MsG0280007686.01	1.84697532136976e-07	1.90879768976561e-05	3	Plant peroxidase(IPR000823)|Haem peroxidase, plant/fungal/bacterial(IPR002016)|Haem peroxidase(IPR010255)
MsG0480023380.01	1.84214600017427e-07	1.90879768976561e-05	2	60S ribosomal protein L6E(IPR000915)|Ribosomal protein L6, N-terminal(IPR005568)|Translation protein SH3-like domain superfamily(IPR008991)|Ribosomal protein L2, domain 2(IPR014722)
MsG0580026026.01	2.21683458627987e-07	2.25965289815185e-05	3	Thioredoxin(IPR005746)|Thioredoxin domain(IPR013766)|Thioredoxin, conserved site(IPR017937)|Thioredoxin-like superfamily(IPR036249)
MsG0180005426.01	2.67116829961404e-07	2.68596801586865e-05	2	Ribosomal protein L36e(IPR000509)|Ribosomal protein L36e domain superfamily(IPR038097)
MsG0280007995.01	3.63668266644609e-07	3.60807409613671e-05	2	Ribosomal protein S21e(IPR001931)|Ribosomal protein S21e superfamily(IPR038579)
MsG0480020418.01	4.04016027553594e-07	3.95563586977144e-05	3	The fantastic four family(IPR021410)
MsG0380016224.01	4.45630656785466e-07	4.30641261966319e-05	3	NADH-ubiquinone reductase complex 1 MLRQ subunit(IPR010530)
MsG0880046768.01	6.21272786113217e-07	5.9267830788057e-05	3	Plant peroxidase(IPR000823)|Haem peroxidase, plant/fungal/bacterial(IPR002016)|Haem peroxidase(IPR010255)|Peroxidases heam-ligand binding site(IPR019793)|Secretory peroxidase(IPR033905)
MsG0180005745.01	6.58981878124104e-07	6.07957956923235e-05	3	Phytosulfokine(IPR009438)
MsG0480023109.01	6.61800759451445e-07	6.07957956923235e-05	3	Glutathione S-transferase, N-terminal(IPR004045)|Glutathione S-transferase, C-terminal(IPR004046)|Thioredoxin-like superfamily(IPR036249)|Glutathione S-transferase, C-terminal domain superfamily(IPR036282)
MsG0480023947.01	6.51220180695922e-07	6.07957956923235e-05	3	Glutathione peroxidase(IPR000889)|Membrane attack complex component/perforin (MACPF) domain(IPR020864)|Glutathione peroxidase active site(IPR029759)|Glutathione peroxidase conserved site(IPR029760)|Thioredoxin-like superfamily(IPR036249)
MsG0180005982.01	8.53743185797616e-07	7.74719883600008e-05	1	Protein kinase domain(IPR000719)|Serine/threonine-protein kinase, active site(IPR008271)|Protein kinase-like domain superfamily(IPR011009)
MsG0180005366.01	9.78656843120202e-07	8.77371755380412e-05	2	Ribosomal protein S13(IPR001892)|Ribosomal protein S13-like, H2TH(IPR010979)|Ribosomal protein S13, conserved site(IPR018269)|30s ribosomal protein S13, C-terminal(IPR027437)
MsG0280006790.01	1.06498997014494e-06	9.43403615220064e-05	3	Protein kinase domain(IPR000719)|Serine/threonine-protein kinase, active site(IPR008271)|Protein kinase-like domain superfamily(IPR011009)|Protein kinase, ATP binding site(IPR017441)|Casein kinase substrate, phosphoprotein PP28(IPR019380)|Leucine-rich repeat domain superfamily(IPR032675)
MsG0480022363.01	1.6210003391387e-06	0.000141904276747424	2	Ribosomal protein S6e(IPR001377)|Ribosomal protein S6e, conserved site(IPR018282)
MsG0580029386.01	1.78854100462141e-06	0.000154750390876603	3	Atypical dual-specificity phosphatase Siw14-like(IPR004861)|Atypical dual-specificity phosphatase Siw14-like, plant and fungi(IPR020428)|Protein-tyrosine phosphatase-like(IPR029021)
MsG0480023634.01	2.1132865847572e-06	0.000180746729622739	3	Thioredoxin-like superfamily(IPR036249)
MsG0180005209.01	2.20836229816706e-06	0.000186732089325694	3	Major intrinsic protein(IPR000425)|Major intrinsic protein, conserved site(IPR022357)|Aquaporin-like(IPR023271)
MsG0780039228.01	2.45265321592767e-06	0.000205058343592335	3	High mobility group box domain(IPR009071)|High mobility group box domain superfamily(IPR036910)
MsG0080048761.01	2.52849099180043e-06	0.000209050016333189	3	Ubiquitin-conjugating enzyme E2(IPR000608)|Ubiquitin-conjugating enzyme/RWD-like(IPR016135)
MsG0480021530.01	2.93307587325266e-06	0.000239835357943659	2	RNA recognition motif domain(IPR000504)|Nucleotide-binding alpha-beta plait domain superfamily(IPR012677)|NUCL, RNA recognition motif 1(IPR034349)|RNA-binding domain superfamily(IPR035979)
MsG0180004483.01	3.10914331742462e-06	0.000251468863314745	3	Barwin domain(IPR001153)|Barwin, conserved site(IPR018226)|RlpA-like domain superfamily(IPR036908)
MsG0580024738.01	3.43376873428497e-06	0.000274738420987253	2	Ribosomal protein L26/L24, eukaryotic/archaeal(IPR005756)|KOW(IPR005824)|Ribosomal protein L24/L26, conserved site(IPR005825)|Translation protein SH3-like domain superfamily(IPR008991)|Ribosomal protein L2, domain 2(IPR014722)
MsG0880044676.01	3.60180423146352e-06	0.000285117290280001	3	NADPH-dependent FMN reductase-like(IPR005025)|Flavoprotein WrbA-like(IPR010089)|Flavoprotein-like superfamily(IPR029039)
MsG0480023548.01	4.11744400952092e-06	0.000322504219735212	3	NA
MsG0280008007.01	5.53934858013439e-06	0.000429357216508125	3	C2 domain(IPR000008)|C2 domain superfamily(IPR035892)
MsG0780041498.01	5.76770140517662e-06	0.000442448104700199	1	Zinc finger, RING-type(IPR001841)|Zinc finger, PHD-type(IPR001965)|Zinc finger, FYVE/PHD-type(IPR011011)|Zinc finger, RING/FYVE/PHD-type(IPR013083)|Zinc finger, RING-type, conserved site(IPR017907)|Zinc finger, PHD-finger(IPR019787)
MsG0780041311.01	6.01728187371992e-06	0.000456883616554591	2	Ribosomal protein L18e/L15P(IPR021131)|Ribosomal L18e/L15P superfamily(IPR036227)
MsG0780039877.01	6.22474460384891e-06	0.000467861864618583	3	UDP-glucuronosyl/UDP-glucosyltransferase(IPR002213)|UDP-glycosyltransferase family, conserved site(IPR035595)
MsG0880046027.01	6.33838603074816e-06	0.00047163930454797	1	NA
MsG0880045997.01	6.59184330144684e-06	0.000485642633723425	3	NA
MsG0180006195.01	7.04283144929617e-06	0.000513781458962871	1	Plant peroxidase(IPR000823)|Haem peroxidase, plant/fungal/bacterial(IPR002016)|Haem peroxidase(IPR010255)|Peroxidases heam-ligand binding site(IPR019793)|Peroxidase, active site(IPR019794)|Secretory peroxidase(IPR033905)
MsG0580024826.01	8.69884760140616e-06	0.000628428398078284	3	Heat shock factor (HSF)-type, DNA-binding(IPR000232)|Winged helix-like DNA-binding domain superfamily(IPR036388)|Winged helix DNA-binding domain superfamily(IPR036390)
MsG0280007912.01	9.23278240283758e-06	0.000660587825572254	3	Bet v I/Major latex protein(IPR000916)|START-like domain superfamily(IPR023393)|Bet v I type allergen(IPR024949)
MsG0180000291.01	9.61829624023309e-06	0.000681616593557852	3	Peptidase C1A, papain C-terminal(IPR000668)|Cathepsin propeptide inhibitor domain (I29)(IPR013201)|Cysteine peptidase, asparagine active site(IPR025661)
MsG0380015676.01	1.00439940759043e-05	0.00070506943319626	3	Protein EXORDIUM-like(IPR006766)
MsG0480022006.01	1.06472249778664e-05	0.00073490312711689	2	Ribosomal protein L5(IPR002132)|Ribosomal protein L5, conserved site(IPR020929)|Ribosomal protein L5 domain superfamily(IPR022803)|Ribosomal protein L5, C-terminal(IPR031309)|Ribosomal protein L5, N-terminal(IPR031310)
MsG0880043082.01	1.06665149480747e-05	0.00073490312711689	3	Translation initiation factor 1A (eIF-1A)(IPR001253)|RNA-binding domain, S1, IF1 type(IPR006196)|Nucleic acid-binding, OB-fold(IPR012340)|Translation initiation factor 1A (eIF-1A), conserved site(IPR018104)
MsG0480023794.01	1.08895113781772e-05	0.000743383983165287	3	Profilin(IPR005455)|Profilin conserved site(IPR027310)|Profilin superfamily(IPR036140)
MsG0880042834.01	1.14935495333969e-05	0.000777486382527327	3	Aminotransferase, class I/classII(IPR004839)|Pyridoxal phosphate-dependent transferase, major domain(IPR015421)|Pyridoxal phosphate-dependent transferase domain 1(IPR015422)|Pyridoxal phosphate-dependent transferase(IPR015424)
MsG0180003510.01	1.18496512549551e-05	0.000794353648541632	3	Heavy metal-associated domain, HMA(IPR006121)|Heavy metal-associated domain superfamily(IPR036163)
MsG0580028603.01	1.20963327229241e-05	0.000803650105279271	3	Cytochrome P450(IPR001128)|Cytochrome P450, E-class, group I(IPR002401)|Cytochrome P450, conserved site(IPR017972)|Cytochrome P450 superfamily(IPR036396)
MsG0580030133.01	1.29275783726638e-05	0.000851275315672491	3	Aldo/keto reductase, conserved site(IPR018170)|Aldo/keto reductase(IPR020471)|NADP-dependent oxidoreductase domain(IPR023210)|NADP-dependent oxidoreductase domain superfamily(IPR036812)
MsG0580024829.01	1.43901210214073e-05	0.000939270969476244	3	EF-hand domain(IPR002048)|EF-hand domain pair(IPR011992)|EF-Hand 1, calcium-binding site(IPR018247)
MsG0180003909.01	1.45610196296928e-05	0.000942161278822125	3	Myc-type, basic helix-loop-helix (bHLH) domain(IPR011598)|Helix-loop-helix DNA-binding domain superfamily(IPR036638)
MsG0180005962.01	1.54708896223926e-05	0.000975583810849351	3	NA
MsG0380017856.01	1.5251171187985e-05	0.000975583810849351	3	ER lumen protein retaining receptor(IPR000133)
MsG0880045479.01	1.53834885002414e-05	0.000975583810849351	3	NA
MsG0880047048.01	1.58793581958107e-05	0.000992926927185102	3	Rapid ALkalinization Factor(IPR008801)
MsG0280006411.01	1.72954852460984e-05	0.00107246421430182	3	NA
MsG0380016201.01	1.87876250566139e-05	0.00115536130616747	2	Ribosomal protein L22/L17(IPR001063)|Ribosomal protein L22/L17, eukaryotic/archaeal(IPR005721)|Microsomal signal peptidase 12kDa subunit(IPR009542)|Ribosomal protein L22/L17, conserved site(IPR018260)|Ribosomal protein L22/L17 superfamily(IPR036394)
MsG0180003251.01	2.18337615175766e-05	0.00133168048731383	3	RNA polymerase, Rpb8(IPR005570)|Nucleic acid-binding, OB-fold(IPR012340)
MsG0280008551.01	2.36503870264551e-05	0.00143075227531587	3	Sucrose synthase(IPR000368)|Glycosyl transferase, family 1(IPR001296)|Sucrose synthase, plant/cyanobacteria(IPR012820)
MsG0480022955.01	2.46147681939233e-05	0.00147708459783051	2	Ribosomal protein L22/L17(IPR001063)|Ribosomal protein L22/L17, eukaryotic/archaeal(IPR005721)|Peptidase M28(IPR007484)|Ribosomal protein L22/L17, conserved site(IPR018260)|Ribosomal protein L22/L17 superfamily(IPR036394)
MsG0780038584.01	2.62196604029375e-05	0.00156080394446606	3	Serine incorporator/TMS membrane protein(IPR005016)
MsG0480024016.01	2.84897753321067e-05	0.00168247950989052	3	EF-hand domain(IPR002048)|EF-hand domain pair(IPR011992)|EF-Hand 1, calcium-binding site(IPR018247)
MsG0180000114.01	2.94529375860424e-05	0.00172566384706883	3	Thioredoxin(IPR005746)|Thioredoxin domain(IPR013766)|Thioredoxin, conserved site(IPR017937)|Thioredoxin-like superfamily(IPR036249)
MsG0880044804.01	2.99115170949802e-05	0.00173884061487303	3	Ubiquitin-conjugating enzyme E2(IPR000608)|Ubiquitin-conjugating enzyme/RWD-like(IPR016135)|Ubiquitin-conjugating enzyme, active site(IPR023313)
MsG0380017516.01	3.24409384220145e-05	0.00187126374262178	2	Ribosomal protein L10P(IPR001790)|60S acidic ribosomal protein P0(IPR030670)
MsG0480021424.01	3.42954817072622e-05	0.00196302061064414	2	PUA domain(IPR002478)|Pseudouridine synthase II, N-terminal(IPR002501)|Uncharacterised domain CHP00451(IPR004521)|tRNA pseudouridine synthase B family(IPR004802)|Dyskerin-like(IPR012960)|PUA-like superfamily(IPR015947)|Pseudouridine synthase, catalytic domain superfamily(IPR020103)|tRNA pseudouridylate synthase B, C-terminal(IPR032819)
MsG0280010270.01	3.76744547088032e-05	0.00213996654571149	3	Root cap(IPR009646)|Aspartic peptidase domain superfamily(IPR021109)
MsG0880045658.01	4.02210494409616e-05	0.00226730930977421	1	RNA recognition motif domain(IPR000504)|Nucleotide-binding alpha-beta plait domain superfamily(IPR012677)|RNA-binding domain superfamily(IPR035979)
MsG0480018807.01	4.33839944299494e-05	0.00242722031994927	3	PAR1(IPR009489)
MsG0580025662.01	4.41035053488797e-05	0.00244906106941055	3	Mitochondrial substrate/solute carrier(IPR018108)|Mitochondrial carrier domain superfamily(IPR023395)
MsG0380011643.01	4.5800822346761e-05	0.00252447347468332	2	Histone acetyltransferase domain, MYST-type(IPR002717)|Acyl-CoA N-acyltransferase(IPR016181)|Chromo-like domain superfamily(IPR016197)|Ribosomal protein L5, conserved site(IPR020929)|Ribosomal protein L5 domain superfamily(IPR022803)|RNA binding activity-knot of a chromodomain(IPR025995)|Ribosomal protein L5, C-terminal(IPR031309)|Ribosomal protein L5, N-terminal(IPR031310)|Winged helix-like DNA-…
MsG0180001129.01	4.64132305050208e-05	0.00253941800138132	3	Bet v I/Major latex protein(IPR000916)|START-like domain superfamily(IPR023393)
MsG0780036726.01	4.69552781778948e-05	0.00255032280964755	3	6-phosphogluconate dehydrogenase, decarboxylating(IPR006113)|6-phosphogluconate dehydrogenase, C-terminal(IPR006114)|6-phosphogluconate dehydrogenase, NADP-binding(IPR006115)|6-phosphogluconate dehydrogenase(IPR006183)|6-phosphogluconate dehydrogenase-like, C-terminal domain superfamily(IPR008927)|6-phosphogluconate dehydrogenase, domain 2(IPR013328)|NAD(P)-binding domain superfamily(IPR036291)
MsG0880045572.01	5.14716662885612e-05	0.00277536716560278	3	Glycoside hydrolase, family 19, catalytic(IPR000726)|Chitin-binding, type 1(IPR001002)|Glycoside hydrolase, family 19(IPR016283)|Chitin-binding, type 1, conserved site(IPR018371)|Lysozyme-like domain superfamily(IPR023346)|Endochitinase-like superfamily(IPR036861)
MsG0880042727.01	5.54041473449581e-05	0.00294473043138452	3	Germin(IPR001929)|Cupin 1(IPR006045)|RmlC-like cupin domain superfamily(IPR011051)|RmlC-like jelly roll fold(IPR014710)
MsG0880043790.01	5.53416801102615e-05	0.00294473043138452	3	Cystatin domain(IPR000010)|Proteinase inhibitor I25, cystatin, conserved site(IPR018073)
MsG0480018440.01	5.95223876928039e-05	0.00314117792072449	3	Oxoglutarate/iron-dependent dioxygenase(IPR005123)|Non-haem dioxygenase N-terminal domain(IPR026992)
MsG0680031654.01	6.03726474818173e-05	0.00316361175994509	3	F-box domain(IPR001810)|F-box associated interaction domain(IPR017451)|F-box-like domain superfamily(IPR036047)
MsG0480022301.01	6.08776242887437e-05	0.00316776505127652	3	IQ motif, EF-hand binding site(IPR000048)|Domain of unknown function DUF4005(IPR025064)
MsG0780038400.01	6.92464105281975e-05	0.00357821208847443	2	Sucrose synthase(IPR000368)|Ribosomal protein S8e(IPR001047)|Ribosomal protein S8e, conserved site(IPR018283)|Ribosomal protein S8e/ribosomal biogenesis NSA2(IPR022309)
MsG0880043788.01	7.04348822298597e-05	0.003614523852913	3	Cystatin domain(IPR000010)|Proteinase inhibitor I25, cystatin, conserved site(IPR018073)
MsG0880046028.01	7.2940768404202e-05	0.00371748121709361	3	Cytochrome c oxidase, subunit VIa superfamily(IPR036418)
MsG0580029275.01	7.47297194390286e-05	0.00378274722684226	3	NA
MsG0280008697.01	7.84651338238573e-05	0.00394499365394137	3	Domain of unknown function DUF632(IPR006867)|Domain of unknown function DUF630(IPR006868)
MsG0280009666.01	8.03111635962549e-05	0.00401070716993109	1	Elongation factor EFG, domain V-like(IPR000640)|Transcription factor, GTP-binding domain(IPR000795)|Translation elongation factor EFTu-like, domain 2(IPR004161)|Small GTP-binding protein domain(IPR005225)|Translation elongation factor EFG/EF2, domain IV(IPR005517)|Translation protein, beta-barrel domain superfamily(IPR009000)|Ribosomal protein S5 domain 2-type fold, subgroup(IPR014721)|Ribosomal …
MsG0180005813.01	8.76109901029046e-05	0.00434028355120427	3	Alcohol dehydrogenase, zinc-type, conserved site(IPR002328)|GroES-like superfamily(IPR011032)|Alcohol dehydrogenase, C-terminal(IPR013149)|Alcohol dehydrogenase, N-terminal(IPR013154)|Polyketide synthase, enoylreductase domain(IPR020843)|NAD(P)-binding domain superfamily(IPR036291)
MsG0480023672.01	8.80772498631696e-05	0.00434028355120427	1	High mobility group box domain(IPR009071)|High mobility group box domain superfamily(IPR036910)
MsG0880047494.01	9.65202213187318e-05	0.00472504583442555	3	Glycoside hydrolase family 16(IPR000757)|Glycoside hydrolase, family 16, active site(IPR008263)|Xyloglucan endo-transglycosylase, C-terminal(IPR010713)|Concanavalin A-like lectin/glucanase domain superfamily(IPR013320)
MsG0680030463.01	9.74274549029367e-05	0.00473828556818792	3	D-isomer specific 2-hydroxyacid dehydrogenase, catalytic domain(IPR006139)|D-isomer specific 2-hydroxyacid dehydrogenase, NAD-binding domain(IPR006140)|D-isomer specific 2-hydroxyacid dehydrogenase, NAD-binding domain conserved site 1(IPR029752)|D-isomer specific 2-hydroxyacid dehydrogenase, NAD-binding domain conserved site(IPR029753)|NAD-dependent formate dehydrogenase(IPR033689)|NAD(P)-binding…
MsG0580026209.01	9.89951367826288e-05	0.00478326501817884	3	Endosulphine(IPR006760)
MsG0580027476.01	0.000106371316789102	0.00510650947243682	1	Protein kinase domain(IPR000719)|NB-ARC(IPR002182)|Protein kinase-like domain superfamily(IPR011009)|Leucine-rich repeat 3(IPR011713)|P-loop containing nucleoside triphosphate hydrolase(IPR027417)|Leucine-rich repeat domain superfamily(IPR032675)|Winged helix DNA-binding domain superfamily(IPR036390)
MsG0280010604.01	0.000110131368833117	0.00525312509927707	3	Aconitase A/isopropylmalate dehydratase small subunit, swivel domain(IPR000573)|Aconitase/3-isopropylmalate dehydratase large subunit, alpha/beta/alpha domain(IPR001030)|Aconitase/3-isopropylmalate dehydratase, swivel(IPR015928)|Aconitase/3-isopropylmalate dehydratase large subunit, alpha/beta/alpha, subdomain 1/3(IPR015931)|Aconitase family, 4Fe-4S cluster binding site(IPR018136)|Aconitase, iron…
MsG0580025759.01	0.000115306326478762	0.0054649323269329	3	Small GTP-binding protein domain(IPR005225)|Small GTPase superfamily, ARF/SAR type(IPR006689)|P-loop containing nucleoside triphosphate hydrolase(IPR027417)
MsG0380017324.01	0.00011781247908155	0.00547901660528633	3	Ctr copper transporter(IPR007274)
MsG0480020554.01	0.000117369103227411	0.00547901660528633	3	AAA+ ATPase domain(IPR003593)|ATPase, AAA-type, core(IPR003959)|MIT(IPR007330)|Vps4 oligomerisation, C-terminal(IPR015415)|P-loop containing nucleoside triphosphate hydrolase(IPR027417)|MIT domain superfamily(IPR036181)
MsG0580025750.01	0.000117180145542302	0.00547901660528633	2	Ubiquitin domain(IPR000626)|Ribosomal protein S27a(IPR002906)|Zinc-binding ribosomal protein(IPR011332)|Ubiquitin conserved site(IPR019954)|Ubiquitin(IPR019956)|Ubiquitin-like domain superfamily(IPR029071)|S27a-like superfamily(IPR038582)
MsG0380017034.01	0.000119009232737492	0.00550029627825888	3	NA
MsG0780039711.01	0.00012045827642554	0.00553290144989163	3	Cysteine synthase/cystathionine beta-synthase, pyridoxal-phosphate attachment site(IPR001216)|Pyridoxal-phosphate dependent enzyme(IPR001926)|Cysteine synthase(IPR005856)|Cysteine synthase CysK(IPR005859)|Tryptophan synthase beta subunit-like PLP-dependent enzyme(IPR036052)
MsG0280006483.01	0.000127954626807827	0.00584116796366281	3	FKBP-type peptidyl-prolyl cis-trans isomerase domain(IPR001179)
MsG0480018185.01	0.000132808297168329	0.00602577158066793	3	NAD-dependent epimerase/dehydratase(IPR001509)|NAD(P)-binding domain superfamily(IPR036291)
MsG0080049008.01	0.000135431727116218	0.00610756049376837	3	Pectinesterase inhibitor domain(IPR006501)|Invertase/pectin methylesterase inhibitor domain superfamily(IPR035513)
MsG0580029525.01	0.000136761377886343	0.00613036995694142	3	Leucine-rich repeat domain superfamily(IPR032675)
MsG0780041556.01	0.000139331781712436	0.00620819034564214	3	PLAT/LH2 domain(IPR001024)|Chalcone/stilbene synthase, N-terminal(IPR001099)|Lipoxygenase, plant(IPR001246)|Chalcone/stilbene synthase, C-terminal(IPR012328)|Lipoxygenase, C-terminal(IPR013819)|Thiolase-like(IPR016039)|Chalcone/stilbene synthase, active site(IPR018088)|Lipoxygenase, iron binding site(IPR020833)|Lipoxygenase, conserved site(IPR020834)|Lipoxygenase, domain 3(IPR027433)|Lipoxigenase…
MsG0480019217.01	0.000140881617462939	0.00623988164012936	3	Pectinesterase, catalytic(IPR000070)|Pectin lyase fold/virulence factor(IPR011050)|Pectin lyase fold(IPR012334)|Pectinesterase, Asp active site(IPR033131)
MsG0280006467.01	0.00014718547327354	0.00648051542383676	3	Caspase-like domain superfamily(IPR029030)
MsG0880043157.01	0.000156232408759179	0.00683838443280618	3	Protein kinase domain(IPR000719)|PA domain(IPR003137)|Presenilin/signal peptide peptidase(IPR006639)|Peptidase A22B, signal peptide peptidase(IPR007369)|Serine/threonine-protein kinase, active site(IPR008271)|Protein kinase-like domain superfamily(IPR011009)|Protein kinase, ATP binding site(IPR017441)
MsG0180005372.01	0.000157196792926948	0.00684035869104925	3	Plant peroxidase(IPR000823)|F-box domain(IPR001810)|Haem peroxidase, plant/fungal/bacterial(IPR002016)|Haem peroxidase(IPR010255)|Peroxidases heam-ligand binding site(IPR019793)|Peroxidase, active site(IPR019794)|Secretory peroxidase(IPR033905)
MsG0180003379.01	0.000161049584840034	0.00696726721392262	3	FAD/NAD-linked reductase, dimerisation domain superfamily(IPR016156)|FAD/NAD(P)-binding domain(IPR023753)|FAD/NAD(P)-binding domain superfamily(IPR036188)
MsG0780041438.01	0.000169835999452477	0.00730491139841552	3	Peptidase C1A, papain C-terminal(IPR000668)|Cysteine peptidase, histidine active site(IPR025660)
MsG0880045341.01	0.000173667741367896	0.00742679116964663	3	SPX domain(IPR004331)|EXS, C-terminal(IPR004342)
MsG0480019669.01	0.000175891279054989	0.00747889718541813	2	BAG domain superfamily(IPR036533)
MsG0280009447.01	0.000178616847753237	0.00755163615984	3	YTH domain(IPR007275)
MsG0480022615.01	0.00018717380092327	0.00786870199248618	3	Dynamin central domain(IPR000375)|Zinc finger, GATA-type(IPR000679)|Dynamin, GTPase domain(IPR001401)|Dynamin GTPase effector(IPR003130)|Tify domain(IPR010399)|CHCH(IPR010625)|Zinc finger, NHR/GATA-type(IPR013088)|Dynamin superfamily(IPR022812)|P-loop containing nucleoside triphosphate hydrolase(IPR027417)
MsG0880047338.01	0.000211274618573124	0.00883199121799222	3	Peptidase C1A, papain C-terminal(IPR000668)|Cathepsin propeptide inhibitor domain (I29)(IPR013201)|Cysteine peptidase, histidine active site(IPR025660)|Cysteine peptidase, asparagine active site(IPR025661)
MsG0880046831.01	0.000212636117460212	0.0088392477654829	3	Sucrose synthase(IPR000368)|Glycosyl transferase, family 1(IPR001296)|Sucrose-phosphatase-like, N-terminal(IPR006380)|Sucrose phosphate synthase, plant(IPR012819)|Sucrose-phosphate synthase, C-terminal(IPR035659)
MsG0680035773.01	0.000224175072083573	0.00924352835998146	3	Senescence/spartin-associated(IPR009686)
MsG0780039999.01	0.000224845939142137	0.00924352835998146	3	NAC domain(IPR003441)|NAC domain superfamily(IPR036093)
MsG0880045173.01	0.000229657337029774	0.00938945189471731	3	Protein of unknown function DUF597(IPR006734)
MsG0180004879.01	0.000239937578568364	0.00975615039413769	3	Glutathione S-transferase, N-terminal(IPR004045)|Glutathione S-transferase, C-terminal(IPR004046)|Glutathione S-transferases Phi, C-terminal(IPR034347)|Thioredoxin-like superfamily(IPR036249)|Glutathione S-transferase, C-terminal domain superfamily(IPR036282)
MsG0780040456.01	0.000248144415637387	0.0100350141128141	3	Protein kinase domain(IPR000719)|Serine/threonine-protein kinase, active site(IPR008271)|Protein kinase-like domain superfamily(IPR011009)|EF-hand domain pair(IPR011992)|Protein kinase, ATP binding site(IPR017441)
MsG0480023941.01	0.000251426025093455	0.0100908244247633	2	NA
MsG0780038383.01	0.000252236707835771	0.0100908244247633	2	Glycoside hydrolase family 1(IPR001360)|Ribosomal protein L32e(IPR001515)|Glycoside hydrolase superfamily(IPR017853)|Ribosomal protein L32e superfamily(IPR036351)
MsG0880041833.01	0.000254573218007203	0.0101298359101155	1	NA
MsG0180000047.01	0.000285962308001247	0.0113183273076451	1	Heat shock protein Hsp90 family(IPR001404)|Histidine kinase/HSP90-like ATPase(IPR003594)|Heat shock protein Hsp90, conserved site(IPR019805)|Ribosomal protein S5 domain 2-type fold(IPR020568)|Heat shock protein Hsp90, N-terminal(IPR020575)|Histidine kinase/HSP90-like ATPase superfamily(IPR036890)|HSP90, C-terminal domain(IPR037196)
MsG0280009507.01	0.000292550904047676	0.0114369019109832	3	MYB-CC type transcription factor, LHEQLE-containing domain(IPR025756)
MsG0380015531.01	0.000290580292674274	0.0114369019109832	3	Prephenate dehydrogenase(IPR003099)|NAD(P)-binding domain superfamily(IPR036291)
MsG0480018477.01	0.000293569179545463	0.0114369019109832	2	Ribosomal protein L37ae/L37e(IPR011331)
MsG0680032652.01	0.000317045734895041	0.0122871735070521	3	C2 domain(IPR000008)|C2 domain superfamily(IPR035892)
MsG0780039188.01	0.000327457434125213	0.0126249262555736	3	Amino acid transporter, transmembrane domain(IPR013057)
MsG0880042765.01	0.000343815310702483	0.0131872666336968	3	Sodium/calcium exchanger membrane region(IPR004837)|Protein of unknown function DUF1677, plant(IPR012876)
MsG0280007687.01	0.000346537801724602	0.0132235270904244	3	Plant peroxidase(IPR000823)|Haem peroxidase, plant/fungal/bacterial(IPR002016)|Haem peroxidase(IPR010255)|Secretory peroxidase(IPR033905)
MsG0880043770.01	0.00035306457170269	0.0134038442757128	2	Ribosomal protein S19e(IPR001266)|Winged helix DNA-binding domain superfamily(IPR036390)|Ribosomal protein S19e domain superfamily(IPR038111)
MsG0780038755.01	0.00036345122327849	0.0137281246315495	3	Oxysterol-binding protein(IPR000648)|Oxysterol-binding protein, conserved site(IPR018494)|Oxysterol-binding protein superfamily(IPR037239)
MsG0380015847.01	0.000385121377180816	0.0144004430532787	3	NADH-ubiquinone reductase complex 1 MLRQ subunit(IPR010530)
MsG0480022789.01	0.000383462633633771	0.0144004430532787	2	Ribosomal protein S11(IPR001971)|Ribosomal S11, conserved site(IPR018102)|Ribosomal protein S11 superfamily(IPR036967)
MsG0180001922.01	0.000417773773343329	0.015466606057697	1	Ankyrin repeat-containing domain(IPR020683)|Ankyrin repeat domain-containing protein 13(IPR021832)|Ankyrin repeat-containing domain superfamily(IPR036770)
MsG0880047211.01	0.00041779167015147	0.015466606057697	3	SANT/Myb domain(IPR001005)|Homeobox-like domain superfamily(IPR009057)
MsG0780040620.01	0.000430618743105463	0.0158625448883552	2	Histone H2A(IPR002119)|Histone H2A/H2B/H3(IPR007125)|Histone-fold(IPR009072)|Histone H2A, C-terminal domain(IPR032454)|Histone H2A conserved site(IPR032458)
MsG0180005758.01	0.000433377913006881	0.0158855421215971	3	NA
MsG0780041522.01	0.000460278049333706	0.0167888674759417	2	Ribosomal protein L22e(IPR002671)|Ribosomal protein L22e superfamily(IPR038526)
MsG0480021292.01	0.000462640356323998	0.0167927165434481	3	Protein kinase domain(IPR000719)|Serine-threonine/tyrosine-protein kinase, catalytic domain(IPR001245)|Protein kinase-like domain superfamily(IPR011009)|Leucine-rich repeat domain superfamily(IPR032675)
MsG0280010303.01	0.000466675570829279	0.0168569559346634	1	BURP domain(IPR004873)
MsG0180006012.01	0.000469256984650116	0.016868315085901	3	SANT/Myb domain(IPR001005)|Myb domain, plants(IPR006447)|Homeobox-like domain superfamily(IPR009057)
MsG0880046786.01	0.000480761231209928	0.0171987707761206	3	Tetratricopeptide-like helical domain superfamily(IPR011990)
MsG0180004566.01	0.000497028500984665	0.0176956415111335	1	Transcription factor CBF/NF-Y/archaeal histone domain(IPR003958)|Heavy metal-associated domain, HMA(IPR006121)|Histone-fold(IPR009072)|Heavy metal-associated domain superfamily(IPR036163)
MsG0580024390.01	0.000516361432479905	0.0182365932404704	1	Nop domain(IPR002687)|NOP5, N-terminal(IPR012974)|NOSIC(IPR012976)|Helix hairpin bin domain superfamily(IPR029012)|Nop domain superfamily(IPR036070)
MsG0880046178.01	0.000517124200206862	0.0182365932404704	3	Alpha/beta hydrolase fold-1(IPR000073)|Alpha/Beta hydrolase fold(IPR029058)
MsG0480018252.01	0.000520576472263142	0.0182717430665568	2	Ribosomal protein L7, eukaryotic(IPR005998)|Ribosomal protein L30, N-terminal(IPR012988)|Ribosomal protein L30, ferredoxin-like fold domain(IPR016082)|Ribosomal protein L30, central domain, archaeal type(IPR023106)|Ribosomal protein L7, eukaryotic/archaeal(IPR035808)|Ribosomal protein L30, ferredoxin-like fold domain superfamily(IPR036919)
MsG0480023336.01	0.000545097034618979	0.018953584273831	3	Trehalose-phosphatase(IPR003337)|HAD-superfamily hydrolase, subfamily IIB(IPR006379)|HAD superfamily(IPR023214)|HAD-like superfamily(IPR036412)
MsG0580029010.01	0.00054467162932861	0.018953584273831	3	Expansin(IPR002963)|Expansin/pollen allergen, DPBB domain(IPR007112)|Expansin, cellulose-binding-like domain(IPR007117)|Expansin/Lol pI(IPR007118)|RlpA-like protein, double-psi beta-barrel domain(IPR009009)|Expansin, cellulose-binding-like domain superfamily(IPR036749)|RlpA-like domain superfamily(IPR036908)
MsG0780041262.01	0.000553078779061909	0.0191416706744171	3	Glutaredoxin(IPR002109)|Glutaredoxin-like, plant II(IPR011905)|Thioredoxin-like superfamily(IPR036249)
MsG0480021418.01	0.000568521262846827	0.0195621843097166	3	RNA recognition motif domain(IPR000504)|Zinc finger, RanBP2-type(IPR001876)|Nucleotide-binding alpha-beta plait domain superfamily(IPR012677)|RNA-binding domain superfamily(IPR035979)|Zinc finger, RanBP2-type superfamily(IPR036443)
MsG0780041510.01	0.000571168003335821	0.0195621843097166	3	Alpha/beta hydrolase fold-1(IPR000073)|Epoxide hydrolase-like(IPR000639)|Alpha/Beta hydrolase fold(IPR029058)
MsG0880046321.01	0.000573116003160625	0.0195621843097166	1	U3 small nucleolar ribonucleoprotein complex, subunit Mpp10(IPR012173)
MsG0180000280.01	0.000586074512366807	0.0197970645356237	2	RNA recognition motif domain(IPR000504)|Polyadenylate-binding protein/Hyperplastic disc protein(IPR002004)|Polyadenylate binding protein, human types 1, 2, 3, 4(IPR006515)|Nucleotide-binding alpha-beta plait domain superfamily(IPR012677)|RNA-binding domain superfamily(IPR035979)|PABC (PABP) domain(IPR036053)
MsG0280008436.01	0.000582745407442312	0.0197970645356237	3	Tify domain(IPR010399)|CO/COL/TOC1, conserved site(IPR018467)
MsG0480021159.01	0.00058797893594582	0.0197970645356237	2	Ribosomal protein L38e(IPR002675)|Ribonuclease H superfamily(IPR036397)|Ribosomal protein L38e superfamily(IPR038464)
MsG0180005586.01	0.00059530680329486	0.0198813550855711	3	Homocysteine-binding domain(IPR003726)|Homocysteine-binding domain superfamily(IPR036589)
MsG0480022543.01	0.000595826123381582	0.0198813550855711	3	NADPH-dependent FMN reductase-like(IPR005025)|Flavoprotein WrbA-like(IPR010089)|Flavoprotein-like superfamily(IPR029039)
MsG0280007605.01	0.000604143521440943	0.0200688926028663	3	Actin-depolymerising factor homology domain(IPR002108)|ADF/Cofilin(IPR017904)|ADF-H/Gelsolin-like domain superfamily(IPR029006)
MsG0480020796.01	0.000624307550839134	0.0206465443813067	2	Ribosomal protein L11/L12(IPR000911)|Ribosomal protein L11, C-terminal(IPR020783)|Ribosomal protein L11, N-terminal(IPR020784)|Ribosomal protein L11, conserved site(IPR020785)|Ribosomal protein L11, C-terminal domain superfamily(IPR036769)|Ribosomal protein L11/L12, N-terminal domain superfamily(IPR036796)
MsG0380013739.01	0.000628082692737687	0.0206794837020404	1	NA
MsG0380015796.01	0.000648370802474817	0.021253423529582	3	Glutaredoxin(IPR002109)|Glutaredoxin, eukaryotic/virial(IPR011899)|Glutaredoxin subgroup(IPR014025)|Thioredoxin-like superfamily(IPR036249)
MsG0480023001.01	0.000651238031677204	0.02125378155136	3	Glycoside hydrolase family 16(IPR000757)|Glycoside hydrolase, family 16, active site(IPR008263)|Beta-glucanase(IPR008264)|Xyloglucan endo-transglycosylase, C-terminal(IPR010713)|Concanavalin A-like lectin/glucanase domain superfamily(IPR013320)|Xyloglucan endotransglucosylase/hydrolase(IPR016455)
MsG0880046684.01	0.000658612791932752	0.0214006016802254	3	Acyl-ACP thioesterase(IPR002864)|Acyl-ACP-thioesterase, N-terminal(IPR021113)|HotDog domain superfamily(IPR029069)
MsG0280009551.01	0.000686580310566312	0.0222123656127127	3	PB1 domain(IPR000270)|Protein kinase domain(IPR000719)|Serine-threonine/tyrosine-protein kinase, catalytic domain(IPR001245)|Serine/threonine-protein kinase, active site(IPR008271)|Protein kinase-like domain superfamily(IPR011009)|Protein kinase, ATP binding site(IPR017441)
MsG0580029810.01	0.000692428792229537	0.0222258440410899	1	Bromodomain(IPR001487)|Bromodomain, conserved site(IPR018359)|Bromodomain-like superfamily(IPR036427)
MsG0780040888.01	0.000692970812731198	0.0222258440410899	3	Heavy metal-associated domain, HMA(IPR006121)|Heavy metal-associated domain superfamily(IPR036163)
MsG0380016678.01	0.000711636237439017	0.0227265461063679	2	Ribosomal protein L6(IPR000702)|Ribosomal protein L6, conserved site-2(IPR002359)|Ribosomal protein L6, alpha-beta domain(IPR020040)|Ribosomal protein L6, alpha-beta domain superfamily(IPR036789)
MsG0580027923.01	0.000718730344242495	0.0228550106474718	3	Zinc finger, FYVE/PHD-type(IPR011011)
MsG0180004878.01	0.000754617707027192	0.0238847061798558	3	NA
MsG0880043530.01	0.000757531334289205	0.0238847061798558	3	NA
MsG0180003920.01	0.000783024503904235	0.0245843263019047	1	Histone H2A(IPR002119)|Histone H2A/H2B/H3(IPR007125)|Histone-fold(IPR009072)|Histone H2A, C-terminal domain(IPR032454)
MsG0280006421.01	0.000819862163034874	0.0255254993939017	3	Ccc1 family(IPR008217)
MsG0580024056.01	0.000818314077473329	0.0255254993939017	3	Leucine-rich repeat(IPR001611)|Leucine-rich repeat-containing N-terminal, plant-type(IPR013210)|Leucine-rich repeat domain superfamily(IPR032675)
MsG0280011125.01	0.000841804436343451	0.0260994450451318	3	NA
MsG0580025073.01	0.000848678644454939	0.0261902064176667	2	Ribosomal protein L2(IPR002171)|Translation protein SH3-like domain superfamily(IPR008991)|Nucleic acid-binding, OB-fold(IPR012340)|Ribosomal protein L2, domain 2(IPR014722)|Ribosomal protein L2, domain 3(IPR014726)|Ribosomal Proteins L2, RNA binding domain(IPR022666)|Ribosomal protein L2, C-terminal(IPR022669)|Ribosomal protein L2, conserved site(IPR022671)
MsG0880045054.01	0.000851771260996553	0.0261902064176667	3	Aldehyde dehydrogenase domain(IPR015590)|Aldehyde dehydrogenase, cysteine active site(IPR016160)|Aldehyde/histidinol dehydrogenase(IPR016161)|Aldehyde dehydrogenase, N-terminal(IPR016162)|Aldehyde dehydrogenase, C-terminal(IPR016163)|Aldehyde dehydrogenase, glutamic acid active site(IPR029510)
MsG0480023810.01	0.000883470406992432	0.0270530999935419	3	Malic oxidoreductase(IPR001891)|Malic enzyme, N-terminal domain(IPR012301)|Malic enzyme, NAD-binding(IPR012302)|Malic enzyme, conserved site(IPR015884)|NAD(P)-binding domain superfamily(IPR036291)|Malic enzyme, N-terminal domain superfamily(IPR037062)
MsG0880043076.01	0.000905032511696383	0.0275997824571016	2	Ribosomal protein L5 eukaryotic/L18 archaeal(IPR005485)|Leucine-rich repeat, cysteine-containing subtype(IPR006553)|Ribosomal protein L5 eukaryotic/L18 archaeal, C-terminal(IPR025607)|Leucine-rich repeat domain superfamily(IPR032675)
MsG0580024986.01	0.000918422312817287	0.0278937976721364	3	NmrA-like domain(IPR008030)|NAD(P)-binding domain superfamily(IPR036291)
MsG0580027708.01	0.000926626774651691	0.0280285765454603	3	SLC26A/SulP transporter(IPR001902)|STAS domain(IPR002645)|SLC26A/SulP transporter domain(IPR011547)|Sulphate anion transporter, conserved site(IPR018045)|STAS domain superfamily(IPR036513)
MsG0280010113.01	0.000945384479390982	0.0284801858750943	2	NA
MsG0880047085.01	0.00100395764240105	0.0301227774883314	3	Bet v I/Major latex protein(IPR000916)|START-like domain superfamily(IPR023393)|Bet v I type allergen(IPR024949)
MsG0880046135.01	0.00101062260615529	0.030200975150207	3	SANT/Myb domain(IPR001005)|Myb domain, plants(IPR006447)|Homeobox-like domain superfamily(IPR009057)
MsG0880046340.01	0.00102085952232156	0.0303848628223789	3	Zinc finger, RING-type(IPR001841)|Zinc finger, RING/FYVE/PHD-type(IPR013083)
MsG0380017671.01	0.00102920891090293	0.0304622285971303	3	Serine aminopeptidase, S33(IPR022742)|Alpha/Beta hydrolase fold(IPR029058)
MsG0480022057.01	0.00103164649999689	0.0304622285971303	3	NA
MsG0480022330.01	0.00106743893102363	0.0313945181254815	1	Homeobox domain(IPR001356)|HB1/Asxl, restriction endonuclease HTH domain(IPR007759)|Homeobox-like domain superfamily(IPR009057)|DDT domain(IPR018501)|WHIM2 domain(IPR028941)|WHIM1 domain(IPR028942)
MsG0880047747.01	0.00107714283479159	0.0315551961956073	3	CRAL-TRIO lipid binding domain(IPR001251)|CRAL/TRIO, N-terminal domain(IPR011074)|CRAL/TRIO, N-terminal domain superfamily(IPR036273)|CRAL-TRIO lipid binding domain superfamily(IPR036865)
MsG0280007481.01	0.00108983990468172	0.0318019558068106	3	DOMON domain(IPR005018)|Cytochrome b561/ferric reductase transmembrane(IPR006593)|Cytochrome b561 and DOMON domain-containing protein(IPR017214)
MsG0180004777.01	0.0011030828289532	0.0320626536337529	3	WRKY domain(IPR003657)|PWRKY transcription factor, group IIc(IPR017396)|WRKY domain superfamily(IPR036576)
MsG0580029703.01	0.00111758821104342	0.0322419989110947	2	60S ribosomal protein L18a/ L20, eukaryotes(IPR021138)|Ribosomal protein 50S-L18Ae/60S-L20/60S-L18A(IPR023573)
MsG0580029702.01	0.00111791905914023	0.0322419989110947	2	60S ribosomal protein L18a/ L20, eukaryotes(IPR021138)|Ribosomal protein 50S-L18Ae/60S-L20/60S-L18A(IPR023573)
MsG0180003404.01	0.00112532413057702	0.0323178867039423	3	Fructose-bisphosphate aldolase, class-I(IPR000741)|Aldolase-type TIM barrel(IPR013785)|Fructose-bisphosphate aldolase class-I active site(IPR029768)
MsG0780040176.01	0.00112923673471644	0.0323178867039423	3	Protein of unknown function DUF1639(IPR012438)
MsG0880045365.01	0.0011596177517275	0.033060213373963	3	Atypical dual-specificity phosphatase Siw14-like(IPR004861)|Atypical dual-specificity phosphatase Siw14-like, plant and fungi(IPR020428)|Protein-tyrosine phosphatase-like(IPR029021)
MsG0780039937.01	0.00117996617389023	0.0335119400760199	2	Hyaluronan/mRNA-binding protein(IPR006861)|Stm1-like, N-terminal(IPR019084)
MsG0180004509.01	0.00120635071567787	0.0340017260430268	2	Ribosomal protein S24e(IPR001976)|Ribosomal protein L23/L15e core domain superfamily(IPR012678)
MsG0480019295.01	0.00120228540698835	0.0340017260430268	3	Armadillo(IPR000225)|U box domain(IPR003613)|Zinc finger, RING/FYVE/PHD-type(IPR013083)|Armadillo-type fold(IPR016024)
MsG0080049160.01	0.00123301859102424	0.034622231455892	1	ATPase, F1/V1/A1 complex, alpha/beta subunit, nucleotide-binding domain(IPR000194)|ATP synthase, alpha subunit, C-terminal(IPR000793)|ATPase, F1/V1/A1 complex, alpha/beta subunit, N-terminal domain(IPR004100)|ATP synthase, F1 complex, alpha subunit(IPR005294)|ATPase, alpha/beta subunit, nucleotide-binding domain, active site(IPR020003)|ATP synthase subunit alpha, N-terminal domain-like superfamil…
MsG0880046063.01	0.00124888753402541	0.0349359854912898	3	Phosphoribosyltransferase domain(IPR000836)|Phosphoribosyl pyrophosphate synthetase, conserved site(IPR000842)|Ribose-phosphate pyrophosphokinase(IPR005946)|Phosphoribosyltransferase-like(IPR029057)|Ribose-phosphate pyrophosphokinase, N-terminal domain(IPR029099)
MsG0380017134.01	0.00127057832640956	0.0354096379281405	3	EF-hand domain(IPR002048)|EF-hand domain pair(IPR011992)|EF-Hand 1, calcium-binding site(IPR018247)
MsG0480021288.01	0.0012938982411412	0.0359249881057151	2	Nop domain(IPR002687)|NOP5, N-terminal(IPR012974)|NOSIC(IPR012976)|Helix hairpin bin domain superfamily(IPR029012)|Nop domain superfamily(IPR036070)
MsG0580028439.01	0.00134763054056805	0.0372777652504345	3	Jacalin-like lectin domain(IPR001229)|Pentatricopeptide repeat(IPR002885)|Tetratricopeptide-like helical domain superfamily(IPR011990)|DYW domain(IPR032867)|Jacalin-like lectin domain, plant(IPR033734)|Jacalin-like lectin domain superfamily(IPR036404)
MsG0780039968.01	0.00136233860643414	0.0375450428536165	3	Protein kinase domain(IPR000719)|Serine/threonine-protein kinase, active site(IPR008271)|Protein kinase-like domain superfamily(IPR011009)|Protein kinase, ATP binding site(IPR017441)|Wall-associated receptor kinase, C-terminal(IPR032872)
MsG0380017382.01	0.00139910568682428	0.0384160347441309	2	Ribosomal protein L39e(IPR000077)|Ribosomal protein L39e, conserved site(IPR020083)|Ribosomal protein L39e domain superfamily(IPR023626)
MsG0280010252.01	0.00141849743999933	0.0388052920993933	3	NAC domain(IPR003441)|NAC domain superfamily(IPR036093)
MsG0880047450.01	0.00144141227723536	0.0392877243769536	3	Plant peroxidase(IPR000823)|Haem peroxidase, plant/fungal/bacterial(IPR002016)|Haem peroxidase(IPR010255)|Peroxidases heam-ligand binding site(IPR019793)|Peroxidase, active site(IPR019794)|Secretory peroxidase(IPR033905)
MsG0380016086.01	0.00149927172769996	0.0407156238168445	3	Aldo/keto reductase, conserved site(IPR018170)|Aldo/keto reductase(IPR020471)|NADP-dependent oxidoreductase domain(IPR023210)|NADP-dependent oxidoreductase domain superfamily(IPR036812)
MsG0480022444.01	0.00152169841587107	0.0411743924090786	3	Basic-leucine zipper domain(IPR004827)
MsG0180005838.01	0.00154238138951051	0.0415828257947381	3	Granulin(IPR000118)|Cysteine peptidase, cysteine active site(IPR000169)|Peptidase C1A, papain C-terminal(IPR000668)|Cathepsin propeptide inhibitor domain (I29)(IPR013201)|Cysteine peptidase, histidine active site(IPR025660)|Cysteine peptidase, asparagine active site(IPR025661)|Granulin superfamily(IPR037277)
MsG0580029709.01	0.00156952850883202	0.0421619553581915	3	Ankyrin repeat-containing domain(IPR020683)|PGG domain(IPR026961)|Alpha/Beta hydrolase fold(IPR029058)|Ankyrin repeat-containing domain superfamily(IPR036770)
MsG0580025604.01	0.00159504134331912	0.0426931749483367	3	GroES-like superfamily(IPR011032)|Alcohol dehydrogenase, C-terminal(IPR013149)|Alcohol dehydrogenase, N-terminal(IPR013154)|NAD(P)-binding domain superfamily(IPR036291)
MsG0180004625.01	0.0016224034751189	0.0432699077360564	2	Ribosomal protein L18e/L15P(IPR021131)|Ribosomal L18e/L15P superfamily(IPR036227)
MsG0180001049.01	0.00168346502041902	0.0447380829176354	3	ACT domain(IPR002912)
MsG0280010495.01	0.00173565177663758	0.0459608002489687	2	Ribosomal protein P1/P2, N-terminal domain(IPR038716)
MsG0580029195.01	0.00176739668760008	0.0466354565689086	3	C2 domain(IPR000008)|Phosphatidylinositol-specific phospholipase C, X domain(IPR000909)|Phosphoinositide phospholipase C family(IPR001192)|Phospholipase C, phosphatidylinositol-specific, Y domain(IPR001711)|EF-hand domain pair(IPR011992)|PLC-like phosphodiesterase, TIM beta/alpha-barrel domain superfamily(IPR017946)|C2 domain superfamily(IPR035892)
MsG0280009673.01	0.00177442655681358	0.0466555053330383	3	Cysteine-rich transmembrane CYSTM domain(IPR028144)
MsG0880043364.01	0.00178078662015607	0.0466578635231737	3	C2 domain(IPR000008)|Phospholipase D/Transphosphatidylase(IPR001736)|Phospholipase D, C-terminal(IPR024632)|C2 domain superfamily(IPR035892)
MsG0580024575.01	0.00179519275847681	0.0468702783011437	3	Bax inhibitor 1-related(IPR006214)
MsG0180001480.01	0.00180658555839848	0.0470028081819689	3	Peptidase S8/S53 domain(IPR000209)|Peptidase S8 propeptide/proteinase inhibitor I9(IPR010259)|Peptidase S8, subtilisin-related(IPR015500)|Peptidase S8, subtilisin, Ser-active site(IPR023828)|Cucumisin-like catalytic domain(IPR034197)|Peptidase S8/S53 domain superfamily(IPR036852)|Peptidase S8 propeptide/proteinase inhibitor I9 superfamily(IPR037045)
MsG0780040900.01	0.00183690325354288	0.047526828905841	2	Ribosomal protein S23, eukaryotic/archaeal(IPR005680)|Ribosomal protein S12/S23(IPR006032)|Nucleic acid-binding, OB-fold(IPR012340)
MsG0880047312.01	0.00183950097095581	0.047526828905841	3	Sucrose synthase(IPR000368)
MsG0080049135.01	0.00185802494286249	0.0478393204146706	1	NA
MsG0780038871.01	0.00186509095083745	0.0478556612592464	3	Amine oxidase(IPR002937)|SWIRM domain(IPR007526)|Protein of unknown function DUF674(IPR007750)|Homeobox-like domain superfamily(IPR009057)|FAD/NAD(P)-binding domain superfamily(IPR036188)|Winged helix-like DNA-binding domain superfamily(IPR036388)
MsG0380013541.01	0.00188117587209806	0.048102507437394	3	Glutathione S-transferase, N-terminal(IPR004045)|Glutathione S-transferase, C-terminal(IPR004046)|Glutathione S-transferases Phi, C-terminal(IPR034347)|Thioredoxin-like superfamily(IPR036249)|Glutathione S-transferase, C-terminal domain superfamily(IPR036282)
MsG0180000096.01	0.00188837296301101	0.0481211754033044	2	Ribosomal protein L13 superfamily(IPR036899)
MsG0480022732.01	0.0019009512842779	0.0482763771546479	3	TRAF-like(IPR008974)|Zinc finger, RING/FYVE/PHD-type(IPR013083)|Seven-in-absentia protein, TRAF-like domain(IPR018121)
MsG0180005614.01	0.00192909068521864	0.0488243666282717	1	Zinc finger, PHD-type(IPR001965)|Zinc finger, FYVE/PHD-type(IPR011011)|Zinc finger, RING/FYVE/PHD-type(IPR013083)|Zinc finger, PHD-type, conserved site(IPR019786)|Zinc finger, PHD-finger(IPR019787)|Jas TPL-binding domain(IPR032308)
MsG0180004536.01	0.00196405597939848	0.049207207214492	3	Cation/H+ exchanger(IPR006153)|Transmembrane protein adipocyte-associated 1(IPR018781)
MsG0680030631.01	0.00195351286673913	0.049207207214492	3	Haem peroxidase, plant/fungal/bacterial(IPR002016)|Haem peroxidase(IPR010255)
MsG0780040805.01	0.00196190161044704	0.049207207214492	3	ABC-2 type transporter(IPR013525)
MsG0480019765.01	0.00199218006167726	0.0497443350300016	1	Ribosomal protein S10(IPR001848)|Ribosomal protein S10 domain(IPR027486)|Ribosomal protein S10 domain superfamily(IPR036838)
MsG0180000764.01	0.00200652484213892	0.0497685045011858	3	Basic-leucine zipper domain(IPR004827)
MsG0080048202.01	0.00200274507967126	0.0497685045011858	3	Glutamate synthase, alpha subunit, C-terminal(IPR002489)|Glutamate synthase domain(IPR002932)|Glutamate synthase, central-N(IPR006982)|Alpha-helical ferredoxin(IPR009051)|Aldolase-type TIM barrel(IPR013785)|Glutamine amidotransferase type 2 domain(IPR017932)|Dihydroprymidine dehydrogenase domain II(IPR028261)|Nucleophile aminohydrolases, N-terminal(IPR029055)|Glutamate synthase, alpha subunit, C-…
MsG0780037710.01	0.00203191381028124	0.050230799542534	3	Glutaredoxin(IPR002109)|Glutaredoxin active site(IPR011767)|Glutaredoxin, eukaryotic/virial(IPR011899)|Glutaredoxin subgroup(IPR014025)|Thioredoxin-like superfamily(IPR036249)
MsG0380015459.01	0.00205212329143514	0.0505624152700957	3	NA
MsG0080048197.01	0.00212179577524578	0.052106542454138	3	Universal stress protein A(IPR006015)|UspA(IPR006016)|Rossmann-like alpha/beta/alpha sandwich fold(IPR014729)
MsG0880047093.01	0.00217254459421545	0.0531773168603854	1	Heavy metal-associated domain, HMA(IPR006121)|Heavy metal-associated domain superfamily(IPR036163)
MsG0280006819.01	0.00218739161075029	0.0533651835265341	2	Ribosomal protein S27e(IPR000592)|Zinc-binding ribosomal protein(IPR011332)
MsG0380014624.01	0.00222458549047949	0.0540952308322153	3	Amino acid transporter, transmembrane domain(IPR013057)|Aspartic peptidase domain superfamily(IPR021109)
MsG0780041058.01	0.00225380767975787	0.0546273060100271	2	Ribosomal protein L24e-related(IPR000988)|TRASH domain(IPR011017)|Ribosomal protein L24e, conserved site(IPR023442)|Ribosomal protein L24e/L24 superfamily(IPR038630)
MsG0280011422.01	0.00229236991507896	0.0552636497046119	3	WD40 repeat(IPR001680)|WD40/YVTN repeat-like-containing domain superfamily(IPR015943)|WD40 repeat, conserved site(IPR019775)|WD40-repeat-containing domain superfamily(IPR036322)
MsG0380016272.01	0.00229491570470704	0.0552636497046119	3	NA
MsG0180005624.01	0.00232141670488055	0.0557214893581168	3	HAD hydrolase, subfamily IA(IPR006439)|Pyrimidine 5-nucleotidase(IPR010237)|HAD superfamily(IPR023214)|HAD-like superfamily(IPR036412)
MsG0480023222.01	0.00239390994234439	0.0572767970449666	1	WD40 repeat(IPR001680)|WD40/YVTN repeat-like-containing domain superfamily(IPR015943)|G-protein beta WD-40 repeat(IPR020472)|WD40-repeat-containing domain superfamily(IPR036322)
MsG0580027638.01	0.00241685922120795	0.0576405431570782	3	Trehalose-phosphatase(IPR003337)|HAD-superfamily hydrolase, subfamily IIB(IPR006379)|HAD superfamily(IPR023214)|HAD-like superfamily(IPR036412)
MsG0780041583.01	0.00242774883015238	0.0577152685149005	3	Glutathione synthase, substrate-binding domain(IPR004887)|Glutathione synthase(IPR005615)|Glutathione synthase, alpha-helical(IPR014042)|Glutathione synthase, N-terminal, eukaryotic(IPR014049)|Glutathione synthase, C-terminal, eukaryotic(IPR014709)|Pre-ATP-grasp domain superfamily(IPR016185)|Glutathione synthase, substrate-binding domain superfamily(IPR037013)
MsG0380014537.01	0.00246423313929978	0.0583960471004131	1	DEK, C-terminal(IPR014876)
MsG0280006412.01	0.00253594401872822	0.0599046331535132	3	EamA domain(IPR000620)
MsG0880042368.01	0.00254438294524429	0.0599137768846923	3	ABC transporter-like(IPR003439)|AAA+ ATPase domain(IPR003593)|ABC-2 type transporter(IPR013525)|Plant PDR ABC transporter associated(IPR013581)|P-loop containing nucleoside triphosphate hydrolase(IPR027417)|ABC-transporter N-terminal domain(IPR029481)|ATP-binding cassette transporter, PDR-like subfamily G, domain 1(IPR034001)
MsG0580025191.01	0.0025757095578077	0.0604601098411581	3	Protein kinase domain(IPR000719)|Plant peroxidase(IPR000823)|Haem peroxidase, plant/fungal/bacterial(IPR002016)|Serine/threonine-protein kinase, active site(IPR008271)|Haem peroxidase(IPR010255)|Protein kinase-like domain superfamily(IPR011009)|Protein kinase, ATP binding site(IPR017441)|Peroxidase, active site(IPR019794)|Secretory peroxidase(IPR033905)
MsG0280006438.01	0.00263262378263813	0.0612378633668614	3	WD40 repeat(IPR001680)|WD40/YVTN repeat-like-containing domain superfamily(IPR015943)|G-protein beta WD-40 repeat(IPR020472)|WD40-repeat-containing domain superfamily(IPR036322)
MsG0280007052.01	0.00262979656475321	0.0612378633668614	3	RNA recognition motif domain(IPR000504)|Lupus La protein(IPR002344)|La-type HTH domain(IPR006630)|Nucleotide-binding alpha-beta plait domain superfamily(IPR012677)|Plant La-related protein, RNA recognition motif(IPR034878)|RNA-binding domain superfamily(IPR035979)|Winged helix-like DNA-binding domain superfamily(IPR036388)|Winged helix DNA-binding domain superfamily(IPR036390)
MsG0280008857.01	0.00264176241644436	0.0612378633668614	3	Cytochrome P450(IPR001128)|Cytochrome P450, E-class, group I(IPR002401)|Cytochrome P450, conserved site(IPR017972)|Cytochrome P450 superfamily(IPR036396)
MsG0380017362.01	0.00263365342428835	0.0612378633668614	2	Nonaspanin (TM9SF)(IPR004240)|MFS transporter superfamily(IPR036259)
MsG0580025855.01	0.00269305966318332	0.0622330961296494	3	Virus X resistance protein-like, coiled-coil domain(IPR038005)
MsG0380014016.01	0.00277770075375349	0.0639903136491631	1	Photosynthetic reaction centre, L/M(IPR000484)|Photosystem II protein D1/D2 superfamily(IPR036854)
MsG0580027776.01	0.00279282793233482	0.0641402242114302	3	Adhesive plaque protein(IPR002964)
MsG0580026081.01	0.00280156780808947	0.0641429724922885	3	Cyclophilin-type peptidyl-prolyl cis-trans isomerase domain(IPR002130)|Cyclophilin-like domain superfamily(IPR029000)
MsG0180001100.01	0.00294210598887336	0.0671540204392843	3	Bet v I/Major latex protein(IPR000916)|START-like domain superfamily(IPR023393)
MsG0480022895.01	0.00297083673292878	0.0676024346474711	3	Aminotransferase class-III(IPR005814)|Ornithine aminotransferase(IPR010164)|Pyridoxal phosphate-dependent transferase, major domain(IPR015421)|Pyridoxal phosphate-dependent transferase domain 1(IPR015422)|Pyridoxal phosphate-dependent transferase(IPR015424)
MsG0580025313.01	0.00302914824945594	0.0687191833054928	3	Pectinacetylesterase/NOTUM(IPR004963)
MsG0280010801.01	0.0030441680010169	0.0688500124485311	2	FKBP-type peptidyl-prolyl cis-trans isomerase domain(IPR001179)|Ribosomal protein L10e(IPR001197)|Ribosomal protein L10e/L16(IPR016180)|Ribosomal protein L10e, conserved site(IPR018255)|Ribosomal protein L10e/L16 superfamily(IPR036920)
MsG0280007710.01	0.00313795323527975	0.0706088524518663	1	KRR1 interacting protein 1(IPR018034)|Kri1-like, C-terminal(IPR024626)
MsG0080049159.01	0.00314091253347235	0.0706088524518663	1	Ribosomal protein S12, bacterial-type(IPR005679)|Ribosomal protein S12/S23(IPR006032)|Nucleic acid-binding, OB-fold(IPR012340)
MsG0280007070.01	0.00319401717058555	0.0709453187054539	3	Glutaredoxin(IPR002109)|Glutaredoxin-like, plant II(IPR011905)|Thioredoxin-like superfamily(IPR036249)
MsG0280007202.01	0.003189318762068	0.0709453187054539	3	Domain of unknown function DUF3700(IPR024286)|Nucleophile aminohydrolases, N-terminal(IPR029055)
MsG0580025360.01	0.00319059406772758	0.0709453187054539	3	Putative S-adenosyl-L-methionine-dependent methyltransferase(IPR004159)|S-adenosyl-L-methionine-dependent methyltransferase(IPR029063)
MsG0580029811.01	0.00318791921641024	0.0709453187054539	3	GDSL lipase/esterase(IPR001087)|GDSL lipase/esterase-like, plant(IPR035669)|SGNH hydrolase superfamily(IPR036514)
MsG0780036773.01	0.00324112472208657	0.0717774079078756	1	NA
MsG0780037097.01	0.00333196622544241	0.0735702097433739	2	Ribosomal protein L7A/L8(IPR001921)|Ribosomal protein L7Ae conserved site(IPR004037)|Ribosomal protein L7Ae/L30e/S12e/Gadd45(IPR004038)|Ribosomal protein L7Ae/L8/Nhp2 family(IPR018492)|50S ribosomal protein L30e-like(IPR029064)|Ribosomal protein L7A/L8 superfamily(IPR038524)
MsG0680032770.01	0.0033683842384815	0.0741542814158014	2	Ribosomal protein L36e(IPR000509)|Ribosomal protein L36e domain superfamily(IPR038097)
MsG0380016869.01	0.00345620593387083	0.0758632104835777	3	Amino acid transporter, transmembrane domain(IPR013057)
MsG0480020914.01	0.00354273875303399	0.0773814527668268	3	SANT/Myb domain(IPR001005)|Homeobox-like domain superfamily(IPR009057)
MsG0580028560.01	0.00354617328228571	0.0773814527668268	3	WRKY domain(IPR003657)|WRKY domain superfamily(IPR036576)
MsG0580024114.01	0.00356982398357705	0.0776697668473591	3	Forkhead-associated (FHA) domain(IPR000253)|PPM-type phosphatase domain(IPR001932)|Domain of unknown function DUF861, cupin-3(IPR008579)|SMAD/FHA domain superfamily(IPR008984)|RmlC-like cupin domain superfamily(IPR011051)|RmlC-like jelly roll fold(IPR014710)|PPM-type phosphatase domain superfamily(IPR036457)
MsG0680030793.01	0.00359233807942966	0.0779317424170149	1	NA
MsG0480023564.01	0.00371283350222515	0.0803116107269108	3	B3 DNA binding domain(IPR003340)|Auxin response factor(IPR010525)|DNA-binding pseudobarrel domain superfamily(IPR015300)|AUX/IAA domain(IPR033389)
MsG0380012400.01	0.00380450086522614	0.082055915762747	3	NADH(IPR001155)|Aldolase-type TIM barrel(IPR013785)
MsG0580029653.01	0.00382672761553441	0.0822967635467963	3	Flavin amine oxidase(IPR001613)|Amine oxidase(IPR002937)|FAD/NAD(P)-binding domain superfamily(IPR036188)
MsG0780040559.01	0.00384162023040317	0.0823789513960517	2	Ribosomal protein S10(IPR001848)|Ribosomal protein S10, eukaryotic/archaeal(IPR005729)|Ribosomal protein S10 domain(IPR027486)|Ribosomal protein S10 domain superfamily(IPR036838)
MsG0180005765.01	0.00387134889110121	0.082777893961736	3	EGF-like calcium-binding domain(IPR001881)|PA domain(IPR003137)|EGF-like calcium-binding, conserved site(IPR018097)|Complement Clr-like EGF domain(IPR026823)
MsG0780036240.01	0.00391725627820415	0.08351949560492	2	Ribosomal protein L34Ae(IPR008195)|Protein of unknown function DUF1666(IPR012870)|Ribosomal protein L34Ae superfamily(IPR038562)
MsG0180003992.01	0.00393928523060572	0.0837492040026776	3	Aspartic peptidase domain superfamily(IPR021109)|Xylanase inhibitor, C-terminal(IPR032799)|Xylanase inhibitor, N-terminal(IPR032861)|Xylanase inhibitor I-like(IPR033868)
MsG0780041333.01	0.00396106395613007	0.0839722988534582	3	Histidine kinase/HSP90-like ATPase(IPR003594)|Signal transduction histidine kinase, dimerisation/phosphoacceptor domain(IPR003661)|Signal transduction histidine kinase-related protein, C-terminal(IPR004358)|Signal transduction histidine kinase, dimerisation/phosphoacceptor domain superfamily(IPR036097)|Histidine kinase/HSP90-like ATPase superfamily(IPR036890)
MsG0180002070.01	0.00407408195259351	0.086122851730819	3	Ubiquitin carboxyl-terminal hydrolase 7, ICP0-binding domain(IPR024729)|Ubiquitin carboxyl-terminal hydrolase, C-terminal(IPR029346)
MsG0880042517.01	0.00408683907521038	0.0861477891179617	2	Ribosomal L28e/Mak16(IPR029004)
MsG0780038307.01	0.00417094919451747	0.0876724094813686	3	Pectinesterase, catalytic(IPR000070)|Pectinesterase inhibitor domain(IPR006501)|Pectin lyase fold/virulence factor(IPR011050)|Pectin lyase fold(IPR012334)|Pectinesterase, Tyr active site(IPR018040)|Pectinesterase, Asp active site(IPR033131)|Invertase/pectin methylesterase inhibitor domain superfamily(IPR035513)
MsG0280006537.01	0.00421041213673213	0.0882526104490811	2	Inorganic pyrophosphatase(IPR008162)|Inorganic pyrophosphatase superfamily(IPR036649)
MsG0280006925.01	0.00424067935482152	0.0886373457281654	3	EamA domain(IPR000620)|WD40 repeat(IPR001680)|WD40/YVTN repeat-like-containing domain superfamily(IPR015943)|WD40 repeat, conserved site(IPR019775)|G-protein beta WD-40 repeat(IPR020472)|WD40-repeat-containing domain superfamily(IPR036322)
MsG0780037286.01	0.00430670110762838	0.0897651623021366	3	XPG/Rad2 endonuclease, eukaryotes(IPR001044)|XPG/Rad2 endonuclease(IPR006084)|XPG N-terminal(IPR006085)|XPG conserved site(IPR019974)|PIN-like domain superfamily(IPR029060)
MsG0880045864.01	0.00435170372540662	0.0904497972646666	1	NA
MsG0880044360.01	0.00436784887841784	0.0905324888699363	3	Zinc finger, RING-type(IPR001841)|Thioredoxin(IPR005746)|Zinc finger, RING/FYVE/PHD-type(IPR013083)|Thioredoxin domain(IPR013766)|Zinc finger, RING-type, conserved site(IPR017907)|Thioredoxin, conserved site(IPR017937)|Zinc finger, C3HC4 RING-type(IPR018957)|Thioredoxin-like superfamily(IPR036249)
MsG0880046989.01	0.00459510692314275	0.0949783072641811	3	Pentatricopeptide repeat(IPR002885)|Tetratricopeptide-like helical domain superfamily(IPR011990)
MsG0280010492.01	0.00464366361676268	0.0952455570448015	3	NA
MsG0380014678.01	0.0046441606643822	0.0952455570448015	3	Glycosyl transferase, family 35(IPR000811)|Glycogen/starch/alpha-glucan phosphorylase(IPR011833)|Phosphorylase pyridoxal-phosphate attachment site(IPR035090)
MsG0780037020.01	0.00464643693149616	0.0952455570448015	3	Heat shock protein 70 family(IPR013126)|Heat shock protein 70, conserved site(IPR018181)|Heat shock protein 70kD, peptide-binding domain superfamily(IPR029047)|Heat shock protein 70kD, C-terminal domain superfamily(IPR029048)
MsG0280011308.01	0.00467870022614508	0.0953813928294399	2	Ribosomal protein L37ae/L37e(IPR011331)
MsG0580025347.01	0.00466966063724436	0.0953813928294399	3	Acyl-CoA-binding protein, ACBP(IPR000582)|FERM/acyl-CoA-binding protein superfamily(IPR014352)|Acyl-CoA-binding protein, ACBP, conserved site(IPR022408)|Acyl-CoA binding protein superfamily(IPR035984)
MsG0180003897.01	0.00469750386102094	0.0955030771307562	2	Ribosomal protein S19/S15(IPR002222)|Ribosomal protein S19A/S15e(IPR005713)|Ribosomal protein S19 conserved site(IPR020934)|Ribosomal protein S19, superfamily(IPR023575)
MsG0480021290.01	0.00474601315540584	0.0962263866195501	3	Leucine-rich repeat domain superfamily(IPR032675)
MsG0880042967.01	0.00480287347815386	0.097114623779736	3	P-type ATPase(IPR001757)|Cation-transporting P-type ATPase, N-terminal(IPR004014)|Cation-transporting P-type ATPase, C-terminal(IPR006068)|P-type ATPase, A domain superfamily(IPR008250)|P-type ATPase, phosphorylation site(IPR018303)|HAD superfamily(IPR023214)|P-type ATPase, transmembrane domain superfamily(IPR023298)|P-type ATPase, cytoplasmic domain N(IPR023299)|HAD-like superfamily(IPR036412)
MsG0280011060.01	0.004820825311591	0.0972134448334651	2	Phospholipid/glycerol acyltransferase(IPR002123)|Ribosomal protein 50S-L18Ae/60S-L20/60S-L18A(IPR023573)|Acyltransferase, C-terminal domain(IPR032098)
MsG0880045358.01	0.00513142709609112	0.103197159518957	3	Knottin, scorpion toxin-like(IPR003614)|Defensin, plant(IPR008176)|Knottin, scorpion toxin-like superfamily(IPR036574)
MsG0380016169.01	0.00516110584236156	0.10351425491378	3	Membrane attack complex component/perforin (MACPF) domain(IPR020864)
MsG0380016133.01	0.00518636010231393	0.103741143874511	3	Ubiquitin domain(IPR000626)|Ubiquitin-like domain superfamily(IPR029071)
MsG0880046076.01	0.00527003561601515	0.105132265465868	3	Pectinesterase inhibitor domain(IPR006501)|Pla a 1-like(IPR034088)|Invertase/pectin methylesterase inhibitor domain superfamily(IPR035513)
MsG0180005395.01	0.0053871249471748	0.10718073992494	3	Tubby, C-terminal(IPR000007)|F-box domain(IPR001810)|Tubby, C-terminal, conserved site(IPR018066)|Tubby-like, C-terminal(IPR025659)|F-box-like domain superfamily(IPR036047)
MsG0380017492.01	0.00544166356450128	0.107977116222544	3	Protein of unknown function DUF1218(IPR009606)
MsG0180004757.01	0.00558358851896098	0.110498622791459	3	Protein kinase domain(IPR000719)|Serine-threonine/tyrosine-protein kinase, catalytic domain(IPR001245)|Serine/threonine-protein kinase, active site(IPR008271)|Protein kinase-like domain superfamily(IPR011009)|Protein kinase, ATP binding site(IPR017441)
MsG0180005772.01	0.00566392820431444	0.111791219544572	2	Ribosomal protein S14(IPR001209)
MsG0480023512.01	0.00569666600265742	0.111905995433318	3	Protein kinase domain(IPR000719)|Leucine-rich repeat(IPR001611)|Serine/threonine-protein kinase, active site(IPR008271)|Protein kinase-like domain superfamily(IPR011009)|Leucine-rich repeat-containing N-terminal, plant-type(IPR013210)|Protein kinase, ATP binding site(IPR017441)|Leucine-rich repeat domain superfamily(IPR032675)
MsG0780040858.01	0.00569982156554595	0.111905995433318	3	NA
MsG0680035845.01	0.00572535211315725	0.112111434405271	3	Toll/interleukin-1 receptor homology (TIR) domain(IPR000157)|NB-ARC(IPR002182)|P-loop containing nucleoside triphosphate hydrolase(IPR027417)|Leucine-rich repeat domain superfamily(IPR032675)|Toll/interleukin-1 receptor homology (TIR) domain superfamily(IPR035897)
MsG0780040107.01	0.00584945710225849	0.114195140985951	3	SAM dependent carboxyl methyltransferase(IPR005299)|S-adenosyl-L-methionine-dependent methyltransferase(IPR029063)
MsG0880043075.01	0.00586245717734622	0.114195140985951	3	6-phosphogluconate dehydrogenase, NADP-binding(IPR006115)|6-phosphogluconate dehydrogenase-like, C-terminal domain superfamily(IPR008927)|6-phosphogluconate dehydrogenase, domain 2(IPR013328)|3-hydroxyisobutyrate dehydrogenase-related(IPR015815)|3-hydroxyisobutyrate dehydrogenase, NAD-binding domain(IPR029154)|NAD(P)-binding domain superfamily(IPR036291)
MsG0480023271.01	0.00591270421533791	0.114873190773706	3	P-type ATPase(IPR001757)|Cation-transporting P-type ATPase, N-terminal(IPR004014)|Cation-transporting P-type ATPase, C-terminal(IPR006068)|P-type ATPase, subfamily IIB(IPR006408)|P-type ATPase, A domain superfamily(IPR008250)|P-type ATPase, phosphorylation site(IPR018303)|HAD superfamily(IPR023214)|P-type ATPase, transmembrane domain superfamily(IPR023298)|P-type ATPase, cytoplasmic domain N(IPR0…
MsG0180005918.01	0.00593303562193766	0.114968015788641	3	PB1 domain(IPR000270)
MsG0380013101.01	0.0059640843609213	0.115269485011988	3	Protein of unknown function DUF962(IPR009305)
MsG0180004704.01	0.00603781099610698	0.116392102647751	3	NA
MsG0480021753.01	0.00605958256787317	0.116509958365747	3	Multicopper oxidase, type 1(IPR001117)|Cupredoxin(IPR008972)|Multicopper oxidase, type 2(IPR011706)|Multicopper oxidase, type 3(IPR011707)|Ascorbate oxidase homologue, first cupredoxin domain(IPR034273)|Ascorbate oxidase homologue, third cupredoxin domain(IPR034275)
MsG0380012655.01	0.0061521502646441	0.117984922987672	3	ATPase, OSCP/delta subunit(IPR000711)|ATPase, OSCP/delta subunit, conserved site(IPR020781)|F1F0 ATP synthase OSCP/delta subunit, N-terminal domain superfamily(IPR026015)
MsG0480018449.01	0.00621475050410093	0.118879070696697	3	Aminotransferases, class-I, pyridoxal-phosphate-binding site(IPR004838)|Aminotransferase, class I/classII(IPR004839)|Pyridoxal phosphate-dependent transferase, major domain(IPR015421)|Pyridoxal phosphate-dependent transferase domain 1(IPR015422)|Pyridoxal phosphate-dependent transferase(IPR015424)
MsG0680031694.01	0.00630543553374452	0.120304476427161	3	NA
MsG0880046996.01	0.00632802523071535	0.120426689876606	3	Casparian strip membrane protein(IPR006459)|Domain of unknown function DUF588(IPR006702)
MsG0280011266.01	0.0064083251010071	0.121059274497135	3	Malic oxidoreductase(IPR001891)|Malic enzyme, N-terminal domain(IPR012301)|Malic enzyme, NAD-binding(IPR012302)|Malic enzyme, conserved site(IPR015884)|NAD(P)-binding domain superfamily(IPR036291)|Malic enzyme, N-terminal domain superfamily(IPR037062)
MsG0480023678.01	0.0064100731288632	0.121059274497135	3	NA
MsG0580025826.01	0.00640915772068217	0.121059274497135	3	EamA domain(IPR000620)
MsG0580029660.01	0.00650947262447704	0.122625280503123	3	Helicase, C-terminal(IPR001650)|Helicase-associated domain(IPR007502)|Helicase superfamily 1/2, ATP-binding domain(IPR014001)|P-loop containing nucleoside triphosphate hydrolase(IPR027417)
MsG0280007055.01	0.006567752846548	0.123410729624151	2	Ribosomal protein S11(IPR001971)|Ribosomal S11, conserved site(IPR018102)|Ribosomal protein S11 superfamily(IPR036967)
MsG0180005871.01	0.00666062139542462	0.124840513358576	3	NA
MsG0680035632.01	0.0066813663510259	0.124914690999959	3	STAS domain(IPR002645)|SLC26A/SulP transporter domain(IPR011547)|STAS domain superfamily(IPR036513)
MsG0880043489.01	0.00671035015711248	0.12514214415808	3	Zinc finger, AN1-type(IPR000058)|AN1-like Zinc finger(IPR035896)
MsG0280011473.01	0.00673932589660775	0.125368309991646	3	WRKY domain(IPR003657)|WRKY domain superfamily(IPR036576)
MsG0580024170.01	0.00677936404979556	0.125798623178376	3	NADH(IPR001155)|Aldolase-type TIM barrel(IPR013785)
MsG0080049058.01	0.00680479766582994	0.125956466247365	3	P-loop containing nucleoside triphosphate hydrolase(IPR027417)|UvrD/AddA helicase, N-terminal(IPR034739)
MsG0680035723.01	0.0070500948168038	0.129530260572437	3	Translation elongation factor EFTs/EF1B(IPR001816)|UBA-like superfamily(IPR009060)|Translation elongation factor EFTs/EF1B, dimerisation(IPR014039)|Translation elongation factor Ts, conserved site(IPR018101)|Elongation factor Ts, dimerisation domain superfamily(IPR036402)
MsG0780040656.01	0.00703800794966239	0.129530260572437	3	Plant lipid transfer protein/Par allergen(IPR000528)|Kelch repeat type 1(IPR006652)|Kelch-type beta propeller(IPR015915)|Bifunctional inhibitor/plant lipid transfer protein/seed storage helical domain(IPR016140)|Bifunctional inhibitor/plant lipid transfer protein/seed storage helical domain superfamily(IPR036312)
MsG0880046209.01	0.00704055713308309	0.129530260572437	3	SANT/Myb domain(IPR001005)|UBX domain(IPR001012)|Glucose-6-phosphate dehydrogenase(IPR001282)|UBA-like superfamily(IPR009060)|Nucleic acid-binding, OB-fold(IPR012340)|Glucose-6-phosphate dehydrogenase, active site(IPR019796)|Glucose-6-phosphate dehydrogenase, C-terminal(IPR022675)|Ubiquitin-like domain superfamily(IPR029071)|MCM OB domain(IPR033762)
MsG0680035661.01	0.00707942830133635	0.129618231873821	3	Pyridine nucleotide-disulphide oxidoreductase, class-II(IPR000103)|Flavin monooxygenase-like(IPR020946)|FAD/NAD(P)-binding domain superfamily(IPR036188)
MsG0780039642.01	0.00708972186166447	0.129618231873821	3	Malic oxidoreductase(IPR001891)|Malic enzyme, N-terminal domain(IPR012301)|Malic enzyme, NAD-binding(IPR012302)|NAD(P)-binding domain superfamily(IPR036291)
MsG0380015987.01	0.00719527538491008	0.131225598380186	3	Development/cell death domain(IPR013989)
MsG0780036661.01	0.00721855875396459	0.131328351316016	3	Chalcone/stilbene synthase, N-terminal(IPR001099)|SNARE(IPR010989)|Chalcone/stilbene synthase, C-terminal(IPR012328)|Thiolase-like(IPR016039)|Chalcone/stilbene synthase, active site(IPR018088)
MsG0480023245.01	0.00726598659033315	0.13186879565529	3	Protein of unknown function DUF707(IPR007877)
MsG0180005192.01	0.00730070643419391	0.132176536683301	3	Zinc finger, RING-type(IPR001841)|von Willebrand factor, type A(IPR002035)|Zinc finger, RING/FYVE/PHD-type(IPR013083)|VWA-Hint protein, Vwaint domain(IPR032838)|von Willebrand factor A-like domain superfamily(IPR036465)
MsG0780039698.01	0.0073752740581358	0.132879937691498	3	NA
MsG0780041316.01	0.00735743233438332	0.132879937691498	3	Pectinesterase, catalytic(IPR000070)|Pectin lyase fold/virulence factor(IPR011050)|Pectin lyase fold(IPR012334)|Pectinesterase, Asp active site(IPR033131)
MsG0180000798.01	0.00740607732626595	0.133112612040447	3	CCT domain(IPR010402)
MsG0180003601.01	0.00746022827581113	0.13364905682685	3	Ubiquitin domain(IPR000626)|Haem peroxidase, plant/fungal/bacterial(IPR002016)|Haem peroxidase(IPR010255)|Ubiquitin conserved site(IPR019954)|Ubiquitin(IPR019956)|Ubiquitin-like domain superfamily(IPR029071)
MsG0680031432.01	0.00747184620883879	0.13364905682685	3	Glucose-6-phosphate dehydrogenase(IPR001282)|Glucose-6-phosphate dehydrogenase, active site(IPR019796)|Glucose-6-phosphate dehydrogenase, NAD-binding(IPR022674)|Glucose-6-phosphate dehydrogenase, C-terminal(IPR022675)|NAD(P)-binding domain superfamily(IPR036291)
MsG0780041017.01	0.00752577978029815	0.134151701445722	3	Thaumatin(IPR001938)|Thaumatin, conserved site(IPR017949)|Osmotin/thaumatin-like superfamily(IPR037176)
MsG0080047876.01	0.00753600473112644	0.134151701445722	3	V-ATPase proteolipid subunit(IPR000245)|NAD-dependent epimerase/dehydratase(IPR001509)|V-ATPase proteolipid subunit C-like domain(IPR002379)|Epimerase family protein SDR39U1(IPR010099)|V-ATPase proteolipid subunit C, eukaryotic(IPR011555)|Domain of unknown function DUF1731(IPR013549)|F/V-ATP synthase subunit C superfamily(IPR035921)|NAD(P)-binding domain superfamily(IPR036291)
MsG0480021043.01	0.00760954060893309	0.135137450288953	3	UspA(IPR006016)|Rossmann-like alpha/beta/alpha sandwich fold(IPR014729)
MsG0280007941.01	0.00769093053141967	0.135944949140736	3	AP2/ERF domain(IPR001471)|DNA-binding domain superfamily(IPR016177)|AP2/ERF domain superfamily(IPR036955)
MsG0580024468.01	0.00769155000514042	0.135944949140736	3	Cornichon(IPR003377)
MsG0480023467.01	0.00772426295672686	0.136199622419442	2	Ribosomal protein S12e(IPR000530)|Ribosomal protein L7Ae/L30e/S12e/Gadd45(IPR004038)|Cation/H+ exchanger(IPR006153)|50S ribosomal protein L30e-like(IPR029064)
MsG0780037252.01	0.00781431407015002	0.137461728122899	3	NA
MsG0880046803.01	0.00786252711120849	0.137983642062506	1	RecF/RecN/SMC, N-terminal(IPR003395)|P-loop containing nucleoside triphosphate hydrolase(IPR027417)
MsG0380015641.01	0.00793872885461612	0.13899313272282	3	NA
MsG0780041447.01	0.0080258074080976	0.140187870712803	3	Cupin 1(IPR006045)|RmlC-like cupin domain superfamily(IPR011051)|RmlC-like jelly roll fold(IPR014710)|Germin, manganese binding site(IPR019780)
MsG0580024369.01	0.00812168471911098	0.141530341908442	2	Plectin/S10, N-terminal(IPR005326)|Winged helix-like DNA-binding domain superfamily(IPR036388)
MsG0280011067.01	0.00817848199393415	0.142187113357159	3	Mitochondrial 28S ribosomal protein S34(IPR032053)
MsG0380016976.01	0.00823732683309663	0.142876337913921	3	Palmitoyltransferase, DHHC domain(IPR001594)
MsG0480018371.01	0.00835109230402921	0.144177442770954	3	NA
MsG0480021238.01	0.00834215164367911	0.144177442770954	1	SANT/Myb domain(IPR001005)|Homeobox-like domain superfamily(IPR009057)|Organ specific protein(IPR024489)
MsG0580029300.01	0.00841589822037251	0.14495995059674	3	Protein translocase SecE domain superfamily(IPR023391)
MsG0680031368.01	0.0084884429824936	0.14553572403856	2	Ribosomal protein S7e(IPR000554)
MsG0780041454.01	0.00847962949318631	0.14553572403856	3	Proteolipid membrane potential modulator(IPR000612)
MsG0280009235.01	0.0085648279970955	0.146461463625092	3	Transcription factor CBF/NF-Y/archaeal histone domain(IPR003958)|Histone-fold(IPR009072)
MsG0780039990.01	0.00858180327113829	0.146461463625092	3	Protein of unknown function PDDEXK-like(IPR006502)
MsG0480022310.01	0.00862475203056384	0.146857619815619	3	O-methyltransferase, family 2(IPR001077)|Plant methyltransferase dimerisation(IPR012967)|O-methyltransferase COMT-type(IPR016461)|S-adenosyl-L-methionine-dependent methyltransferase(IPR029063)|Winged helix-like DNA-binding domain superfamily(IPR036388)|Winged helix DNA-binding domain superfamily(IPR036390)
MsG0480018890.01	0.00865550174884855	0.147044722632836	3	Proton-dependent oligopeptide transporter family(IPR000109)|Major facilitator superfamily domain(IPR020846)|MFS transporter superfamily(IPR036259)
MsG0880042125.01	0.00883712194673967	0.149788210491321	2	Ribosomal protein S8e(IPR001047)|FKBP-type peptidyl-prolyl cis-trans isomerase domain(IPR001179)|Tetratricopeptide repeat 1(IPR001440)|Tetratricopeptide-like helical domain superfamily(IPR011990)|Ribosomal protein S8e, conserved site(IPR018283)|Tetratricopeptide repeat(IPR019734)|Ribosomal protein S8e/ribosomal biogenesis NSA2(IPR022309)
MsG0880045729.01	0.00904580537313726	0.152680636696092	3	CRAL-TRIO lipid binding domain(IPR001251)|CRAL/TRIO, N-terminal domain(IPR011074)|CRAL/TRIO, N-terminal domain superfamily(IPR036273)|CRAL-TRIO lipid binding domain superfamily(IPR036865)
MsG0880047422.01	0.00904880537333377	0.152680636696092	3	Zn-cluster domain(IPR018872)
MsG0380016187.01	0.00908263519050295	0.152904725005729	3	Phosphoribosyltransferase domain(IPR000836)|Signal transduction response regulator, receiver domain(IPR001789)|Histidine kinase/HSP90-like ATPase(IPR003594)|Signal transduction histidine kinase, dimerisation/phosphoacceptor domain(IPR003661)|Signal transduction histidine kinase-related protein, C-terminal(IPR004358)|CHASE domain(IPR006189)|CheY-like superfamily(IPR011006)|Signal transduction hist…
MsG0580024805.01	0.00911550193326784	0.15311162502358	3	AP2/ERF domain(IPR001471)|DNA-binding domain superfamily(IPR016177)|AP2/ERF domain superfamily(IPR036955)
MsG0180005427.01	0.00913962995025403	0.153171140675316	3	RWP-RK domain(IPR003035)
MsG0380017101.01	0.00922967799569858	0.154332660597737	3	Peptidase S26A, signal peptidase I(IPR000223)|Peptidase S24/S26A/S26B/S26C(IPR015927)|Peptidase S26A, signal peptidase I, serine active site(IPR019756)|LexA/Signal peptidase-like superfamily(IPR036286)
MsG0580028110.01	0.00932690236612408	0.154914018987342	3	EF-hand domain pair(IPR011992)|Endonuclease/exonuclease/phosphatase superfamily(IPR036691)
MsG0880046807.01	0.00930886688848005	0.154914018987342	3	Serine-threonine/tyrosine-protein kinase, catalytic domain(IPR001245)|Serine/threonine-protein kinase, active site(IPR008271)|Protein kinase-like domain superfamily(IPR011009)|Protein kinase, ATP binding site(IPR017441)
MsG0080047940.01	0.00928560567283572	0.154914018987342	2	SANT/Myb domain(IPR001005)|Homeobox-like domain superfamily(IPR009057)|Winged helix-like DNA-binding domain superfamily(IPR036388)
MsG0480023774.01	0.00939598415648925	0.155713848793845	2	Ribosomal protein L31e(IPR000054)|Peptidase M16, zinc-binding site(IPR001431)|Peptidase M16, C-terminal(IPR007863)|Metalloenzyme, LuxS/M16 peptidase-like(IPR011249)|Peptidase M16, N-terminal(IPR011765)|Ribosomal protein L31e, conserved site(IPR020052)|Ribosomal protein L31e domain superfamily(IPR023621)
MsG0280010992.01	0.0094566069457889	0.156370249519145	1	Homeobox domain(IPR001356)
MsG0580027825.01	0.00947812264987745	0.15637851582647	3	Annexin(IPR001464)|Annexin D, plant(IPR009118)|Annexin repeat, conserved site(IPR018252)|Annexin repeat(IPR018502)|Annexin superfamily(IPR037104)
MsG0480022983.01	0.00958619129528006	0.157473566528296	3	NnrU domain(IPR009915)|Membrane attack complex component/perforin (MACPF) domain(IPR020864)
MsG0780039774.01	0.00958681973354629	0.157473566528296	3	Late embryogenesis abundant protein, LEA-14(IPR004864)|Water stress and hypersensitive response domain(IPR013990)
MsG0480019666.01	0.00962314011096539	0.157721994638091	3	Transcription factor, K-box(IPR002487)
MsG0780036754.01	0.00979425087440677	0.160173671992221	3	S-adenosylmethionine decarboxylase(IPR001985)|S-adenosyl-l-methionine decarboxylase leader peptide(IPR012511)|S-adenosylmethionine decarboxylase, core(IPR016067)
MsG0380016925.01	0.00983432022613277	0.160476264918101	1	EF-hand domain(IPR002048)|EF-hand domain pair(IPR011992)|FAD-binding 8(IPR013112)|Ferric reductase, NAD binding domain(IPR013121)|Ferric reductase transmembrane component-like domain(IPR013130)|NADPH oxidase Respiratory burst(IPR013623)|Riboflavin synthase-like beta-barrel(IPR017938)|EF-Hand 1, calcium-binding site(IPR018247)
MsG0580027927.01	0.00993883996674804	0.161826932587685	1	Leucine-rich repeat domain superfamily(IPR032675)|F-box-like domain superfamily(IPR036047)
MsG0380011697.01	0.0100645241699503	0.163202691030182	3	Glycoside hydrolase superfamily(IPR017853)
MsG0480018512.01	0.0100671999976956	0.163202691030182	3	Dirigent protein(IPR004265)
MsG0180002450.01	0.0101162329785504	0.163641064333464	3	Peptidase S8 propeptide/proteinase inhibitor I9(IPR010259)|Peptidase S8 propeptide/proteinase inhibitor I9 superfamily(IPR037045)
MsG0780041223.01	0.010151681151424	0.163858263444134	2	Ribosomal protein L35A(IPR001780)|Translation protein, beta-barrel domain superfamily(IPR009000)|Ribosomal protein L35Ae, conserved site(IPR018266)|Ribosomal protein L35A superfamily(IPR038661)
MsG0880042894.01	0.0102323789332523	0.16480331524314	2	Clathrin, heavy chain/VPS, 7-fold repeat(IPR000547)|Dehydrogenase, E1 component(IPR001017)|Pyruvate dehydrogenase (acetyl-transferring) E1 component, alpha subunit, subgroup y(IPR017597)|Vacuolar protein sorting-associated protein 8, central domain(IPR025941)|Thiamin diphosphate-binding fold(IPR029061)
MsG0580025987.01	0.0103788228017504	0.166800908137851	3	NA
MsG0880046152.01	0.0104278847018877	0.167228211350747	3	Pectinesterase inhibitor domain(IPR006501)|Invertase/pectin methylesterase inhibitor domain superfamily(IPR035513)
MsG0380014947.01	0.0105036972860954	0.167721054733553	3	NA
MsG0380017978.01	0.0105027225593726	0.167721054733553	3	RNA recognition motif domain(IPR000504)|Nucleotide-binding alpha-beta plait domain superfamily(IPR012677)|RNA-binding domain superfamily(IPR035979)
MsG0580029169.01	0.0107722774436385	0.171641362865341	3	Amino acid transporter, transmembrane domain(IPR013057)
MsG0380014948.01	0.0109021904332134	0.173340168832352	1	GTP binding domain(IPR006073)|GTP-binding protein, ribosome biogenesis, YsxC(IPR019987)|P-loop containing nucleoside triphosphate hydrolase(IPR027417)
MsG0380018026.01	0.0109288238648558	0.173393130870771	3	Oxoglutarate/iron-dependent dioxygenase(IPR005123)|Non-haem dioxygenase N-terminal domain(IPR026992)|Isopenicillin N synthase-like(IPR027443)
MsG0180004384.01	0.0109871603378021	0.173578471493811	3	Heavy metal-associated domain, HMA(IPR006121)|Heavy metal-associated domain superfamily(IPR036163)
MsG0480018164.01	0.010982137140634	0.173578471493811	2	Ribosomal protein S12e(IPR000530)|Ribosomal protein L7Ae/L30e/S12e/Gadd45(IPR004038)|50S ribosomal protein L30e-like(IPR029064)
MsG0180005776.01	0.0110240748967574	0.173735674115075	3	PPM-type phosphatase, divalent cation binding(IPR000222)|PPM-type phosphatase domain(IPR001932)|PPM-type phosphatase domain superfamily(IPR036457)
MsG0880043025.01	0.011043807802235	0.173735674115075	1	DEAD/DEAH box helicase domain(IPR011545)|P-loop containing nucleoside triphosphate hydrolase(IPR027417)
MsG0380017540.01	0.0111666368729344	0.175297352260558	3	Dim1 family(IPR004123)|Thioredoxin-like superfamily(IPR036249)
MsG0280010232.01	0.0114222881796552	0.178788322300032	2	Ribosomal protein S4/S9, N-terminal(IPR001912)|RNA-binding S4 domain(IPR002942)|Ribosomal protein S4/S9, eukaryotic/archaeal(IPR005710)|Ribosomal protein S4, conserved site(IPR018079)|RNA-binding S4 domain superfamily(IPR036986)
MsG0480019733.01	0.0114610979353736	0.178788322300032	3	Calcineurin-like phosphoesterase domain, ApaH type(IPR004843)|Purple acid phosphatase-like, N-terminal(IPR008963)|Purple acid phosphatase, N-terminal(IPR015914)|Iron/zinc purple acid phosphatase-like C-terminal domain(IPR025733)|Metallo-dependent phosphatase-like(IPR029052)
MsG0780041740.01	0.0114493530483496	0.178788322300032	3	UDP-glucuronosyl/UDP-glucosyltransferase(IPR002213)|UDP-glycosyltransferase family, conserved site(IPR035595)
MsG0280006704.01	0.0115179249387608	0.179263048717868	3	Protein kinase domain(IPR000719)|Serine/threonine-protein kinase, active site(IPR008271)|Protein kinase-like domain superfamily(IPR011009)
MsG0880043693.01	0.011539712449383	0.179263048717868	3	NA
MsG0180000644.01	0.0116664	0.180457455984833	3	Zinc finger, RING-type(IPR001841)|Zinc finger, RING/FYVE/PHD-type(IPR013083)
MsG0180001294.01	0.0117136072087992	0.180457455984833	1	NA
MsG0580029144.01	0.0117109840921748	0.180457455984833	3	SANT/Myb domain(IPR001005)|Myb domain, plants(IPR006447)|Homeobox-like domain superfamily(IPR009057)
MsG0880045290.01	0.0116601749299758	0.180457455984833	3	NA
MsG0480021249.01	0.011761851249885	0.180826312294203	3	RNA recognition motif domain(IPR000504)|Nucleotide-binding alpha-beta plait domain superfamily(IPR012677)|RNA-binding domain superfamily(IPR035979)
MsG0880046068.01	0.0118409126461205	0.181666455669656	3	Inositol polyphosphate-related phosphatase(IPR000300)|Endonuclease/exonuclease/phosphatase superfamily(IPR036691)
MsG0180004651.01	0.011942592492361	0.182100062982905	1	SNU66/SART1 family(IPR005011)
MsG0580026019.01	0.0118971996109141	0.182100062982905	3	Toll/interleukin-1 receptor homology (TIR) domain(IPR000157)|Toll/interleukin-1 receptor homology (TIR) domain superfamily(IPR035897)
MsG0780040741.01	0.0119319180873471	0.182100062982905	3	SANT/Myb domain(IPR001005)|Homeobox-like domain superfamily(IPR009057)
MsG0480022174.01	0.0120257496521417	0.182993053500177	3	Glutathione S-transferase, N-terminal(IPR004045)|Thioredoxin-like superfamily(IPR036249)|Glutathione S-transferase, C-terminal domain superfamily(IPR036282)
MsG0180005744.01	0.0120667161242856	0.183241703430222	1	WW domain(IPR001202)|FF domain(IPR002713)|WW domain superfamily(IPR036020)|FF domain superfamily(IPR036517)
MsG0480023640.01	0.0121134854403855	0.183577281388816	3	Glutamate--cysteine ligase, GCS2(IPR006336)|Glutamine synthetase/guanido kinase, catalytic domain(IPR014746)
MsG0180000352.01	0.0124715021600004	0.188573210997475	3	Protein of unknown function DUF3054(IPR021414)
MsG0380017200.01	0.0124938305364541	0.188573210997475	3	Peptidase S8/S53 domain(IPR000209)|PA domain(IPR003137)|Peptidase S8 propeptide/proteinase inhibitor I9(IPR010259)|Peptidase S8, subtilisin-related(IPR015500)|Peptidase S8, subtilisin, Ser-active site(IPR023828)|Cucumisin-like catalytic domain(IPR034197)|Peptidase S8/S53 domain superfamily(IPR036852)|Peptidase S8 propeptide/proteinase inhibitor I9 superfamily(IPR037045)
MsG0580029291.01	0.0125749193617805	0.189412904799612	3	Plant peroxidase(IPR000823)|Haem peroxidase, plant/fungal/bacterial(IPR002016)|Haem peroxidase(IPR010255)|Peroxidases heam-ligand binding site(IPR019793)|Peroxidase, active site(IPR019794)|Secretory peroxidase(IPR033905)
MsG0480023931.01	0.0127109254085265	0.191074739322921	2	NUDIX hydrolase domain(IPR000086)|PPM-type phosphatase, divalent cation binding(IPR000222)|DnaJ domain(IPR001623)|PPM-type phosphatase domain(IPR001932)|Ribosomal protein S19/S15(IPR002222)|Pentatricopeptide repeat(IPR002885)|ABC transporter-like(IPR003439)|AAA+ ATPase domain(IPR003593)|Ribosomal protein S19A/S15e(IPR005713)|XAP5 protein(IPR007005)|Tetratricopeptide-like helical domain superfamil…
MsG0280006319.01	0.0128306829713073	0.192486112882052	3	NIF system FeS cluster assembly, NifU, C-terminal(IPR001075)|Fe-S cluster assembly domain superfamily(IPR034904)
MsG0780038587.01	0.0128955139976579	0.193069456049442	2	Ribosomal protein L13, eukaryotic/archaeal(IPR005755)|Ribosomal protein L13(IPR005822)|Ribosomal protein L13, conserved site(IPR023563)|Ribosomal protein L13 superfamily(IPR036899)
MsG0180002223.01	0.0129362758818942	0.193290820958182	3	Basic-leucine zipper domain(IPR004827)
MsG0380016142.01	0.0129809914450861	0.193570255196163	3	Adenosylhomocysteinase-like(IPR000043)|S-adenosyl-L-homocysteine hydrolase, NAD binding domain(IPR015878)|S-adenosyl-L-homocysteine hydrolase, conserved site(IPR020082)|NAD(P)-binding domain superfamily(IPR036291)
MsG0180003541.01	0.0130768867547475	0.194221785113924	3	Isocitrate dehydrogenase NAD-dependent(IPR004434)|Isocitrate/isopropylmalate dehydrogenase, conserved site(IPR019818)|Isopropylmalate dehydrogenase-like domain(IPR024084)
MsG0180004003.01	0.0130669760731787	0.194221785113924	3	BTB/POZ domain(IPR000210)|MATH/TRAF domain(IPR002083)|11-S seed storage protein, plant(IPR006044)|Cupin 1(IPR006045)|TRAF-like(IPR008974)|RmlC-like cupin domain superfamily(IPR011051)|SKP1/BTB/POZ domain superfamily(IPR011333)|RmlC-like jelly roll fold(IPR014710)|11-S seed storage protein, conserved site(IPR022379)|BPM, C-terminal(IPR034090)
MsG0180004763.01	0.0131948309427187	0.195583141523446	3	Protein kinase domain(IPR000719)|Glycoside hydrolase, family 28(IPR000743)|Serine/threonine-protein kinase, active site(IPR008271)|Protein kinase-like domain superfamily(IPR011009)|Pectin lyase fold/virulence factor(IPR011050)|Pectin lyase fold(IPR012334)|Protein kinase, ATP binding site(IPR017441)
MsG0480019006.01	0.0132681522915739	0.196278968591652	3	Pyrimidine 5-nucleotidase(IPR010237)|HAD superfamily(IPR023214)|HAD-like superfamily(IPR036412)
MsG0280006748.01	0.0134648894800164	0.198794132184131	3	Dormancy/auxin associated protein(IPR008406)
MsG0380016055.01	0.0135371488497544	0.199465197209945	3	AMP-dependent synthetase/ligase(IPR000873)|AMP-binding, conserved site(IPR020845)
MsG0880045517.01	0.0136284943626484	0.200414281724242	3	Zinc finger, RING-type(IPR001841)|Zinc finger, RING/FYVE/PHD-type(IPR013083)
MsG0380016789.01	0.013690169441603	0.200614061236136	2	Actin family(IPR004000)|Actin, conserved site(IPR004001)|Actin/actin-like conserved site(IPR020902)
MsG0480021962.01	0.0136960009552422	0.200614061236136	2	Acetohydroxy acid isomeroreductase C-terminal(IPR000506)|6-phosphogluconate dehydrogenase-like, C-terminal domain superfamily(IPR008927)|Acetohydroxy acid isomeroreductase, NADPH-binding domain(IPR013116)|6-phosphogluconate dehydrogenase, domain 2(IPR013328)|NAD(P)-binding domain superfamily(IPR036291)
MsG0180003157.01	0.0137417588480708	0.200888855773074	3	NA
MsG0280011272.01	0.0137896849410813	0.201194207150169	2	RNA-recognition motif (RRM) Nup35-type domain(IPR007846)|Nucleotide-binding alpha-beta plait domain superfamily(IPR012677)|Nucleoporin, NUP53(IPR017389)|RNA-binding domain superfamily(IPR035979)
MsG0280010170.01	0.0138887850523627	0.201848534325451	3	PPM-type phosphatase, divalent cation binding(IPR000222)|PPM-type phosphatase domain(IPR001932)|PPM-type phosphatase domain superfamily(IPR036457)
MsG0780040739.01	0.0138814404016011	0.201848534325451	3	Actin-depolymerising factor homology domain(IPR002108)|ADF/Cofilin(IPR017904)|ADF-H/Gelsolin-like domain superfamily(IPR029006)
MsG0280010355.01	0.0139280419084967	0.202024483121099	3	Myc-type, basic helix-loop-helix (bHLH) domain(IPR011598)|Helix-loop-helix DNA-binding domain superfamily(IPR036638)
MsG0880045284.01	0.0142034345647179	0.205618203494291	1	Nucleotide-diphospho-sugar transferase(IPR005069)|Protein of unknown function DUF4228, plant(IPR025322)|PNN-interacting serine/arginine-rich protein(IPR031937)
MsG0180003891.01	0.0143756739082212	0.207305018509833	3	Linker histone H1/H5, domain H15(IPR005818)|Histone H5(IPR005819)|Winged helix-like DNA-binding domain superfamily(IPR036388)|Winged helix DNA-binding domain superfamily(IPR036390)
MsG0880046471.01	0.0143510793928184	0.207305018509833	3	Zinc finger, RING-type(IPR001841)|Zinc finger, RING/FYVE/PHD-type(IPR013083)
MsG0480020126.01	0.0145336845687778	0.209178233803241	3	S-locus glycoprotein domain(IPR000858)|Bulb-type lectin domain(IPR001480)|Protein kinase-like domain superfamily(IPR011009)|Wall-associated receptor kinase, galacturonan-binding domain(IPR025287)|Bulb-type lectin domain superfamily(IPR036426)
MsG0580025970.01	0.0146479337090187	0.210415588279553	3	Wall-associated receptor kinase, galacturonan-binding domain(IPR025287)|Wall-associated receptor kinase, C-terminal(IPR032872)
MsG0180001297.01	0.0148155086182408	0.211191953310976	3	SBP domain(IPR004333)|Ankyrin repeat-containing domain(IPR020683)|Ankyrin repeat-containing domain superfamily(IPR036770)|SBP domain superfamily(IPR036893)
MsG0180003533.01	0.0148133879780944	0.211191953310976	3	OTU domain(IPR003323)
MsG0880047082.01	0.0147543161452172	0.211191953310976	2	Ribosomal protein L14e domain(IPR002784)|Translation protein SH3-like domain superfamily(IPR008991)|Ribosomal protein L2, domain 2(IPR014722)
MsG0880047171.01	0.0148141969850226	0.211191953310976	3	EF-hand domain(IPR002048)|EF-hand domain pair(IPR011992)|EF-Hand 1, calcium-binding site(IPR018247)
MsG0580028353.01	0.01489830148923	0.211966082947152	3	Cryptochrome/DNA photolyase class 1(IPR002081)|Cryptochrome/DNA photolyase, FAD-binding domain(IPR005101)|DNA photolyase, N-terminal(IPR006050)|Cryptochrome, plant(IPR014134)|Rossmann-like alpha/beta/alpha sandwich fold(IPR014729)|Cryptochrome/DNA photolyase class 1, conserved site, C-terminal(IPR018394)|Cryptochrome C-terminal(IPR020978)|Cryptochrome/DNA photolyase, FAD-binding domain-like super…
MsG0280010804.01	0.0149987456496561	0.212582221674459	1	Frigida-like(IPR012474)
MsG0480023725.01	0.014994881061086	0.212582221674459	3	Heat shock protein 70 family(IPR013126)|Heat shock protein 70, conserved site(IPR018181)|Heat shock protein 70kD, peptide-binding domain superfamily(IPR029047)|Heat shock protein 70kD, C-terminal domain superfamily(IPR029048)
MsG0180003429.01	0.0152470577436218	0.215690792148839	2	Pyruvate kinase(IPR001697)|Pyruvate kinase-like, insert domain superfamily(IPR011037)|Pyruvate kinase, barrel(IPR015793)|Pyruvate kinase, C-terminal(IPR015795)|Pyruvate kinase, insert domain superfamily(IPR015806)|Pyruvate/Phosphoenolpyruvate kinase-like domain superfamily(IPR015813)|Pyruvate kinase, C-terminal domain superfamily(IPR036918)
MsG0580029639.01	0.0153346045052846	0.216107560840573	1	SNF2-related, N-terminal domain(IPR000330)|Chromo/chromo shadow domain(IPR000953)|Helicase, C-terminal(IPR001650)|Chromo-like domain superfamily(IPR016197)|Chromo domain(IPR023780)|Domain of unknown function DUF4208(IPR025260)|P-loop containing nucleoside triphosphate hydrolase(IPR027417)|SNF2-like, N-terminal domain superfamily(IPR038718)
MsG0880047444.01	0.0153170959498325	0.216107560840573	3	EF-hand domain(IPR002048)|EF-hand domain pair(IPR011992)|EF-Hand 1, calcium-binding site(IPR018247)|Glyceraldehyde 3-phosphate dehydrogenase, NAD(P) binding domain(IPR020828)|NAD(P)-binding domain superfamily(IPR036291)
MsG0580025263.01	0.0154333431836975	0.217087914234202	3	Conserved oligomeric Golgi complex subunit 6(IPR010490)
MsG0180003072.01	0.0155973050132521	0.218980276610583	3	RNA recognition motif domain(IPR000504)|Nucleotide-binding alpha-beta plait domain superfamily(IPR012677)|RNA-binding domain superfamily(IPR035979)
MsG0380014248.01	0.0156859122148333	0.218984751952298	3	Ubiquitin domain(IPR000626)|Rad60/SUMO-like domain(IPR022617)|Ubiquitin-like domain superfamily(IPR029071)|Sumo domain(IPR033950)
MsG0380016667.01	0.0156503598032028	0.218984751952298	3	O-methyltransferase, family 2(IPR001077)|Plant methyltransferase dimerisation(IPR012967)|O-methyltransferase COMT-type(IPR016461)|S-adenosyl-L-methionine-dependent methyltransferase(IPR029063)|Winged helix-like DNA-binding domain superfamily(IPR036388)|Winged helix DNA-binding domain superfamily(IPR036390)
MsG0480022343.01	0.0156757949713481	0.218984751952298	3	Ubiquitin domain(IPR000626)|Ubiquitin conserved site(IPR019954)|Ubiquitin(IPR019956)|Ubiquitin-like domain superfamily(IPR029071)
MsG0380011745.01	0.0158016362001847	0.219985814520532	3	NA
MsG0380016203.01	0.0158463105204953	0.219985814520532	3	F-box domain(IPR001810)|Kelch repeat type 1(IPR006652)|Kelch-type beta propeller(IPR015915)
MsG0780037414.01	0.0158292617609006	0.219985814520532	3	YTH domain(IPR007275)
MsG0180000681.01	0.0160235805563573	0.221529054776123	3	NA
MsG0280009510.01	0.0160467894804906	0.221529054776123	3	Aldehyde dehydrogenase domain(IPR015590)|Aldehyde dehydrogenase, cysteine active site(IPR016160)|Aldehyde/histidinol dehydrogenase(IPR016161)|Aldehyde dehydrogenase, N-terminal(IPR016162)|Aldehyde dehydrogenase, C-terminal(IPR016163)|Aldehyde dehydrogenase, glutamic acid active site(IPR029510)
MsG0880046327.01	0.016045819965341	0.221529054776123	3	GDSL lipase/esterase(IPR001087)|Inositol-tetrakisphosphate 1-kinase(IPR008656)|SGNH hydrolase superfamily(IPR036514)
MsG0880046158.01	0.0160794144327737	0.221568375544942	3	Bifunctional inhibitor/plant lipid transfer protein/seed storage helical domain(IPR016140)|Bifunctional inhibitor/plant lipid transfer protein/seed storage helical domain superfamily(IPR036312)
MsG0480022751.01	0.0163912350760188	0.225447652866277	3	Stress up-regulated Nod 19(IPR011692)
MsG0480023189.01	0.0165195204857152	0.226375233764653	3	Protein kinase domain(IPR000719)|Serine/threonine-protein kinase, active site(IPR008271)|Protein kinase-like domain superfamily(IPR011009)|Protein kinase, ATP binding site(IPR017441)
MsG0880047143.01	0.0165045923772026	0.226375233764653	3	Small GTP-binding protein domain(IPR005225)|Small GTPase superfamily, ARF/SAR type(IPR006689)|P-loop containing nucleoside triphosphate hydrolase(IPR027417)
MsG0480020266.01	0.0166429355275115	0.226398689689603	1	SET domain(IPR001214)
MsG0580028352.01	0.0165933633527559	0.226398689689603	3	B-box-type zinc finger(IPR000315)|CCT domain(IPR010402)
MsG0780036925.01	0.0166317053979923	0.226398689689603	3	Cation efflux protein(IPR002524)|Cation efflux transmembrane domain superfamily(IPR027469)|Cation efflux protein, cytoplasmic domain(IPR027470)|Cation efflux protein, cytoplasmic domain superfamily(IPR036837)
MsG0880047062.01	0.0165544272009591	0.226398689689603	3	Dynein light chain, type 1/2(IPR001372)|Dynein light chain, type 1/2, conserved site(IPR019763)|Dynein light chain superfamily(IPR037177)
MsG0780039139.01	0.0168170861090067	0.228350251345108	3	3-oxo-5-alpha-steroid 4-dehydrogenase, C-terminal(IPR001104)|WD40 repeat(IPR001680)|WD40/YVTN repeat-like-containing domain superfamily(IPR015943)|WD40-repeat-containing domain superfamily(IPR036322)
MsG0480022138.01	0.0168876028406531	0.228890077845719	3	Membrane transport protein(IPR004776)|Auxin efflux carrier, plant type(IPR014024)
MsG0380016735.01	0.0171368395792548	0.231611800600414	3	NA
MsG0880047393.01	0.0171506655195307	0.231611800600414	3	Serine aminopeptidase, S33(IPR022742)|Alpha/Beta hydrolase fold(IPR029058)
MsG0180001887.01	0.0173244149585852	0.232817055019624	3	Dim1 family(IPR004123)|Thioredoxin-like superfamily(IPR036249)
MsG0580027884.01	0.0173337788577976	0.232817055019624	2	14-3-3 protein(IPR000308)|14-3-3 protein, conserved site(IPR023409)|14-3-3 domain(IPR023410)|14-3-3 domain superfamily(IPR036815)
MsG0680031651.01	0.0172758266400127	0.232817055019624	3	Pentapeptide repeat(IPR001646)|Potassium channel tetramerisation-type BTB domain(IPR003131)|SKP1/BTB/POZ domain superfamily(IPR011333)
MsG0880045817.01	0.0173904979952254	0.233158010058508	3	NB-ARC(IPR002182)|P-loop containing nucleoside triphosphate hydrolase(IPR027417)|Leucine-rich repeat domain superfamily(IPR032675)
MsG0380015447.01	0.0175900652102288	0.235409487822505	3	Major intrinsic protein(IPR000425)|Major intrinsic protein, conserved site(IPR022357)|Aquaporin-like(IPR023271)
MsG0480023909.01	0.0177146495448624	0.236227073948605	3	Aminoacyl-tRNA synthetase, class II (D/K/N)(IPR004364)
MsG0780039989.01	0.0176876166284175	0.236227073948605	3	Heavy metal-associated domain, HMA(IPR006121)|Heavy metal-associated domain superfamily(IPR036163)
MsG0180003628.01	0.0179249507083209	0.238177782536813	3	Spo11/DNA topoisomerase VI subunit A(IPR002815)|DNA topoisomerase VI, subunit A(IPR004085)|Spo11/DNA topoisomerase VI, subunit A, N-terminal(IPR013049)|Topoisomerase 6 subunit A/Spo11, TOPRIM domain(IPR034136)|Spo11/DNA topoisomerase VI subunit A superfamily(IPR036078)|Winged helix-like DNA-binding domain superfamily(IPR036388)
MsG0480023658.01	0.0179119485502106	0.238177782536813	3	BTB/POZ domain(IPR000210)|Potassium channel tetramerisation-type BTB domain(IPR003131)|SKP1/BTB/POZ domain superfamily(IPR011333)|WD40/YVTN repeat-like-containing domain superfamily(IPR015943)|WD40-repeat-containing domain superfamily(IPR036322)
MsG0380015616.01	0.0179892177451235	0.238605649271772	3	Glycosyl transferase, family 31(IPR002659)|VPS9 domain(IPR003123)|Domain of unknown function DUF4094(IPR025298)|VPS9 domain superfamily(IPR037191)
MsG0180004762.01	0.0181230443535189	0.239952976929775	3	PPM-type phosphatase, divalent cation binding(IPR000222)|PPM-type phosphatase domain(IPR001932)|PPM-type phosphatase domain superfamily(IPR036457)
MsG0880045832.01	0.0181557737213128	0.239959346821116	3	Protein kinase domain(IPR000719)|Protein kinase-like domain superfamily(IPR011009)|Protein kinase, ATP binding site(IPR017441)
MsG0580028719.01	0.0184158489502028	0.242965127727764	3	P-loop containing nucleoside triphosphate hydrolase(IPR027417)
MsG0380015797.01	0.0186087630190499	0.2450757621677	3	Glutaredoxin(IPR002109)|Glutaredoxin, eukaryotic/virial(IPR011899)|Glutaredoxin subgroup(IPR014025)|Thioredoxin-like superfamily(IPR036249)
MsG0580027745.01	0.0189856832282086	0.249072138612269	3	P-loop containing nucleoside triphosphate hydrolase(IPR027417)|UvrD/AddA helicase, N-terminal(IPR034739)
MsG0780040515.01	0.0190126293148459	0.249072138612269	3	Glycosyl hydrolases 36(IPR008811)|Aldolase-type TIM barrel(IPR013785)|Glycoside hydrolase superfamily(IPR017853)
MsG0080048718.01	0.0189926478237256	0.249072138612269	3	mRNA capping enzyme, catalytic domain(IPR001339)|Nucleic acid-binding, OB-fold(IPR012340)
MsG0680030430.01	0.0191278668359292	0.249702556361665	3	Protein kinase domain(IPR000719)|Protein kinase-like domain superfamily(IPR011009)|Protein kinase, ATP binding site(IPR017441)
MsG0680034655.01	0.0191147204876335	0.249702556361665	3	NUDIX hydrolase domain(IPR000086)|NUDIX hydrolase-like domain superfamily(IPR015797)|NUDIX hydrolase, conserved site(IPR020084)
MsG0780040406.01	0.0191911200104291	0.2499157816169	3	EF-hand domain(IPR002048)|EF-hand domain pair(IPR011992)|EF-Hand 1, calcium-binding site(IPR018247)
MsG0780041568.01	0.0192113730795413	0.2499157816169	3	Transcription factor CBF/NF-Y/archaeal histone domain(IPR003958)|Histone-fold(IPR009072)
MsG0180005939.01	0.0192898258090445	0.250062010183101	3	PPM-type phosphatase domain(IPR001932)|PPM-type phosphatase domain superfamily(IPR036457)
MsG0780040064.01	0.0192729894049227	0.250062010183101	3	Glycoside hydrolase family 38, N-terminal domain(IPR000602)|Glycosyl transferase family 29(IPR001675)|Zinc finger, RING-type(IPR001841)|Galactose mutarotase-like domain superfamily(IPR011013)|Glycoside hydrolase/deacetylase, beta/alpha-barrel(IPR011330)|Glycosyl hydrolase family 38, C-terminal(IPR011682)|Zinc finger, RING/FYVE/PHD-type(IPR013083)|Glycosyl hydrolase, all-beta(IPR013780)|Glycoside …
MsG0880047097.01	0.0193741731888443	0.250718648170766	3	Protein kinase domain(IPR000719)|Serine-threonine/tyrosine-protein kinase, catalytic domain(IPR001245)|Serine/threonine-protein kinase, active site(IPR008271)|Protein kinase-like domain superfamily(IPR011009)
MsG0880043262.01	0.0196138622721681	0.253379772859727	3	NA
MsG0480021736.01	0.0197682983940414	0.254932250173418	3	WW domain(IPR001202)|FF domain(IPR002713)|WW domain superfamily(IPR036020)|FF domain superfamily(IPR036517)
MsG0580027446.01	0.0198584612445357	0.255651920623858	3	ArgE/DapE/ACY1/CPG2/YscS, conserved site(IPR001261)|Peptidase M20(IPR002933)|N-acyl-L-amino-acid amidohydrolase(IPR010159)|Peptidase M20, dimerisation domain(IPR011650)|Bacterial exopeptidase dimerisation domain(IPR036264)
MsG0580029132.01	0.0200534562533089	0.257716352298569	2	Ribosomal protein L35A(IPR001780)|Translation protein, beta-barrel domain superfamily(IPR009000)|Ribosomal protein L35Ae, conserved site(IPR018266)|Ribosomal protein L35A superfamily(IPR038661)
MsG0480023517.01	0.0201923681179913	0.259054157182712	3	Protein of unknown function DUF668(IPR007700)|Protein of unknown function DUF3475(IPR021864)
MsG0580028118.01	0.0203782753383741	0.260989237164959	2	Fructose-bisphosphate aldolase, class-I(IPR000741)|Aldolase-type TIM barrel(IPR013785)|Fructose-bisphosphate aldolase class-I active site(IPR029768)
MsG0380015389.01	0.020426813005215	0.261161366961865	3	Proton-dependent oligopeptide transporter family(IPR000109)|Small GTPase superfamily(IPR001806)|Small GTP-binding protein domain(IPR005225)|Major facilitator superfamily domain(IPR020846)|P-loop containing nucleoside triphosphate hydrolase(IPR027417)|MFS transporter superfamily(IPR036259)
MsG0380016160.01	0.0208237272277964	0.265779338425442	3	RNA recognition motif domain(IPR000504)|Nucleotide-binding alpha-beta plait domain superfamily(IPR012677)|RNA-binding domain superfamily(IPR035979)
MsG0480023497.01	0.0208906698402227	0.266177181988179	3	NAC domain(IPR003441)|NAC domain superfamily(IPR036093)
MsG0380014401.01	0.0210426727564911	0.267655603386411	3	WRKY domain(IPR003657)|WRKY domain superfamily(IPR036576)
MsG0180001105.01	0.0210889353221408	0.267786293058105	3	Quinolinate phosphoribosyl transferase, C-terminal(IPR002638)|Nicotinate-nucleotide pyrophosphorylase(IPR004393)|Aldolase-type TIM barrel(IPR013785)|Quinolinate phosphoribosyl transferase, N-terminal(IPR022412)|Nicotinate phosphoribosyltransferase-like, C-terminal(IPR036068)|Quinolinate phosphoribosyl transferase, N-terminal domain superfamily(IPR037128)
MsG0680030651.01	0.0211306966551015	0.267859478382641	3	NA
MsG0580027847.01	0.0212408209727767	0.268797532072162	3	PPM-type phosphatase domain(IPR001932)|FBD domain(IPR006566)|PPM-type phosphatase domain superfamily(IPR036457)
MsG0280011335.01	0.0213887078670904	0.270209465601052	3	STAS domain(IPR002645)|SLC26A/SulP transporter domain(IPR011547)|STAS domain superfamily(IPR036513)
MsG0380016348.01	0.0215373703596919	0.271626394655029	3	Basic-leucine zipper domain(IPR004827)|Transcription factor TGA like domain(IPR025422)
MsG0580026304.01	0.0217149086837922	0.273402090551772	3	NA
MsG0580030135.01	0.0218531910245915	0.274678368942542	3	Aldo/keto reductase, conserved site(IPR018170)|Aldo/keto reductase(IPR020471)|NADP-dependent oxidoreductase domain(IPR023210)|NADP-dependent oxidoreductase domain superfamily(IPR036812)
MsG0580028025.01	0.0219156059530593	0.27499835395736	1	RecF/RecN/SMC, N-terminal(IPR003395)|SMCs flexible hinge(IPR010935)|P-loop containing nucleoside triphosphate hydrolase(IPR027417)|SMCs flexible hinge superfamily(IPR036277)
MsG0480020595.01	0.02198817940362	0.27544451673794	3	Prephenate dehydratase(IPR001086)|Prephenate dehydratase, conserved site(IPR018528)
MsG0580029882.01	0.022057278623853	0.275612875427706	3	Bifunctional inhibitor/plant lipid transfer protein/seed storage helical domain(IPR016140)|Bifunctional inhibitor/plant lipid transfer protein/seed storage helical domain superfamily(IPR036312)
MsG0880047043.01	0.0220756986634744	0.275612875427706	3	NA
MsG0480021859.01	0.0221625272802806	0.276233443036127	2	Cellulose synthase(IPR005150)
MsG0380017344.01	0.0223748046918048	0.278298829411554	3	B-box-type zinc finger(IPR000315)|CCT domain(IPR010402)
MsG0580025965.01	0.0224030370672653	0.278298829411554	3	Oxoglutarate/iron-dependent dioxygenase(IPR005123)|Non-haem dioxygenase N-terminal domain(IPR026992)|Isopenicillin N synthase-like(IPR027443)
MsG0480020859.01	0.0224671082494904	0.278629587474097	3	RNA recognition motif domain, eukaryote(IPR003954)|Nucleotide-binding alpha-beta plait domain superfamily(IPR012677)|Zinc finger, RING/FYVE/PHD-type(IPR013083)|CNOT4, RNA recognition motif(IPR034261)|RNA-binding domain superfamily(IPR035979)
MsG0180003623.01	0.0226454981056383	0.280374627960157	2	Ribosomal protein L4/L1e(IPR002136)|Ribosomal protein L4/L1e, eukaryotic/archaeal, conserved site(IPR013000)|Ribosomal protein L4 domain superfamily(IPR023574)|60S ribosomal protein L4, C-terminal domain(IPR025755)
MsG0380016425.01	0.0227210816520301	0.280843137164046	3	VHS domain(IPR002014)|GAT domain(IPR004152)|ENTH/VHS(IPR008942)|Target of Myb protein 1(IPR014645)|GAT domain superfamily(IPR038425)
MsG0480023994.01	0.0228161966421431	0.281551109807939	3	Transcription factor, GTP-binding domain(IPR000795)|Translation elongation factor EFTu/EF1A, C-terminal(IPR004160)|Translation elongation factor EFTu-like, domain 2(IPR004161)|Translation protein, beta-barrel domain superfamily(IPR009000)|Translation elongation factor EF1A/initiation factor IF2gamma, C-terminal(IPR009001)|P-loop containing nucleoside triphosphate hydrolase(IPR027417)
MsG0480023765.01	0.022872730332481	0.281781434443694	3	NDRG(IPR004142)|Alpha/Beta hydrolase fold(IPR029058)
MsG0180000235.01	0.0229956078461873	0.28231668811684	3	JAB1/MPN/MOV34 metalloenzyme domain(IPR000555)
MsG0280010643.01	0.0230299999579253	0.28231668811684	2	Dihydroxy-acid/6-phosphogluconate dehydratase(IPR000581)|Dihydroxy-acid dehydratase(IPR004404)|Dihydroxy-acid/6-phosphogluconate dehydratase, conserved site(IPR020558)|IlvD/EDD, N-terminal domain(IPR037237)
MsG0480020547.01	0.0229969015361796	0.28231668811684	3	Zinc finger, AN1-type(IPR000058)|Zinc finger, A20-type(IPR002653)|AN1-like Zinc finger(IPR035896)
MsG0280007536.01	0.0232606256614568	0.284230769750962	2	Polyprenyl synthetase(IPR000092)|Isoprenoid synthase domain superfamily(IPR008949)|Polyprenyl synthetase, conserved site(IPR033749)
MsG0580029501.01	0.0232625371291945	0.284230769750962	3	Hydroxymethylglutaryl-CoA reductase, class I/II(IPR002202)|Hydroxymethylglutaryl-CoA reductase, eukaryotic/archaeal type(IPR004554)|Hydroxymethylglutaryl-CoA reductase, class I/II, NAD/NADP-binding domain superfamily(IPR009023)|Hydroxymethylglutaryl-CoA reductase, class I/II, substrate-binding domain superfamily(IPR009029)|Hydroxymethylglutaryl-CoA reductase, class I/II, catalytic domain superfam…
MsG0580024956.01	0.0235285752806778	0.287010046989383	3	Fumarate reductase/succinate dehydrogenase, FAD-binding site(IPR003952)|FAD-dependent oxidoreductase 2, FAD binding domain(IPR003953)|Succinate dehydrogenase, flavoprotein subunit(IPR011281)|Succinate dehydrogenase/fumarate reductase, flavoprotein subunit(IPR014006)|Fumarate reductase/succinate dehydrogenase flavoprotein-like, C-terminal(IPR015939)|Succinate dehydrogenase/fumarate reductase flavo…
MsG0380018007.01	0.0238337114650797	0.29025637808782	3	CRAL-TRIO lipid binding domain(IPR001251)|CRAL/TRIO, N-terminal domain(IPR011074)|CRAL/TRIO, N-terminal domain superfamily(IPR036273)|CRAL-TRIO lipid binding domain superfamily(IPR036865)
MsG0180003747.01	0.0239574723661079	0.290811667008497	3	NA
MsG0180004532.01	0.0239561490850928	0.290811667008497	3	NA
MsG0180000383.01	0.0243014874533501	0.293418734409932	3	Peptidase C13, legumain(IPR001096)|Protein of unknown function DUF1639(IPR012438)
MsG0380018047.01	0.024330295062616	0.293418734409932	3	Cyclophilin-type peptidyl-prolyl cis-trans isomerase domain(IPR002130)|Cyclophilin-type peptidyl-prolyl cis-trans isomerase, conserved site(IPR020892)|Cyclophilin-type peptidyl-prolyl cis-trans isomerase(IPR024936)|Cyclophilin-like domain superfamily(IPR029000)
MsG0680034759.01	0.0243378700825525	0.293418734409932	3	Nonaspanin (TM9SF)(IPR004240)|MFS transporter superfamily(IPR036259)
MsG0880045175.01	0.024345819793842	0.293418734409932	3	NA
MsG0880046890.01	0.0243694097386558	0.293418734409932	3	Homeobox domain(IPR001356)|ELK domain(IPR005539)|KNOX1(IPR005540)|KNOX2(IPR005541)|Homeobox KN domain(IPR008422)|Homeobox-like domain superfamily(IPR009057)
MsG0280007122.01	0.0244588882727794	0.293546109093147	3	Ribonuclease Z/Hydroxyacylglutathione hydrolase-like(IPR036866)
MsG0480020471.01	0.0244293542823336	0.293546109093147	3	Putative 5-3 exonuclease(IPR004859)|5'-3' exoribonuclease type 2(IPR017151)
MsG0280007084.01	0.0245863438416168	0.294600619203657	2	Acyl carrier protein (ACP)(IPR003231)|Phosphopantetheine attachment site(IPR006162)|Phosphopantetheine binding ACP domain(IPR009081)|Polyketide synthase, phosphopantetheine-binding domain(IPR020806)|ACP-like superfamily(IPR036736)
MsG0780040742.01	0.0248630431416767	0.297437144722213	1	Pre-mRNA splicing Prp18-interacting factor(IPR021715)
MsG0380017579.01	0.0252805689007363	0.301462681394838	3	Basic-leucine zipper domain(IPR004827)
MsG0580029349.01	0.025256055089125	0.301462681394838	1	Zinc finger, CCHC-type(IPR001878)|Zinc finger, CCHC-type superfamily(IPR036875)
MsG0280010147.01	0.0253591402689308	0.301915780385783	3	GroES-like superfamily(IPR011032)|Alcohol dehydrogenase, N-terminal(IPR013154)|Polyketide synthase, enoylreductase domain(IPR020843)|NAD(P)-binding domain superfamily(IPR036291)
MsG0180001102.01	0.025453820400768	0.302306679985665	2	Chaperonin TCP-1, conserved site(IPR002194)|Chaperonin Cpn60/TCP-1 family(IPR002423)|Chaperone tailless complex polypeptide 1 (TCP-1)(IPR017998)|Protein of unknown function DUF3326(IPR021763)|GroEL-like apical domain superfamily(IPR027409)|TCP-1-like chaperonin intermediate domain superfamily(IPR027410)|GroEL-like equatorial domain superfamily(IPR027413)
MsG0380017199.01	0.0255138549967743	0.302306679985665	3	Ankyrin repeat(IPR002110)|Arginine N-methyltransferase 2(IPR017408)|Ankyrin repeat-containing domain(IPR020683)|S-adenosyl-L-methionine-dependent methyltransferase(IPR029063)|Ankyrin repeat-containing domain superfamily(IPR036770)
MsG0480021215.01	0.0254768361344473	0.302306679985665	3	Armadillo-like helical(IPR011989)|PUL domain(IPR013535)
MsG0780040925.01	0.0256920669294971	0.30384544209799	3	NA
MsG0880045660.01	0.0257253902058506	0.30384544209799	3	V-ATPase proteolipid subunit(IPR000245)|V-ATPase proteolipid subunit C, eukaryotic(IPR011555)
MsG0580029284.01	0.0258122805031325	0.304388556614594	2	Ribosomal protein L13, eukaryotic/archaeal(IPR005755)|Ribosomal protein L13(IPR005822)|Ribosomal protein L13, conserved site(IPR023563)|Ribosomal protein L13 superfamily(IPR036899)
MsG0280008640.01	0.0259847977285057	0.304966747542859	3	S-adenosylmethionine synthetase(IPR002133)|S-adenosylmethionine synthetase, N-terminal(IPR022628)|S-adenosylmethionine synthetase, central domain(IPR022629)|S-adenosylmethionine synthetase, C-terminal(IPR022630)|S-adenosylmethionine synthetase, conserved site(IPR022631)|S-adenosylmethionine synthetase superfamily(IPR022636)|S-adenosyl-L-methionine-dependent methyltransferase(IPR029063)|Spermidine…
MsG0380016300.01	0.0260252499247031	0.304966747542859	3	C2 domain(IPR000008)|C2 domain superfamily(IPR035892)
MsG0580024994.01	0.0260227675262579	0.304966747542859	3	Inorganic pyrophosphatase(IPR008162)|Inorganic pyrophosphatase superfamily(IPR036649)
MsG0880046213.01	0.0259741880766611	0.304966747542859	2	AAA+ ATPase domain(IPR003593)|ATPase, AAA-type, core(IPR003959)|DNA polymerase III, clamp loader complex, gamma/delta/delta subunit, C-terminal(IPR008921)|Replication factor C, C-terminal(IPR013748)|P-loop containing nucleoside triphosphate hydrolase(IPR027417)
MsG0480019228.01	0.0260969048588763	0.305325580274997	3	Cytochrome P450(IPR001128)|Cytochrome P450, E-class, group I(IPR002401)|Cytochrome P450 superfamily(IPR036396)
MsG0380013295.01	0.026284940582449	0.306843727956799	3	EF-hand domain(IPR002048)|EF-hand domain pair(IPR011992)|EF-Hand 1, calcium-binding site(IPR018247)
MsG0080048040.01	0.0263091383465176	0.306843727956799	2	Ribosomal protein L4/L1e(IPR002136)|Ribosomal protein L4 domain superfamily(IPR023574)|60S ribosomal protein L4, C-terminal domain(IPR025755)
MsG0380017942.01	0.0264778386908015	0.308328008917455	2	NA
MsG0680035780.01	0.0265476385808278	0.308657779187406	3	Protein kinase domain(IPR000719)|Leucine-rich repeat(IPR001611)|Serine/threonine-protein kinase, active site(IPR008271)|Protein kinase-like domain superfamily(IPR011009)|Leucine-rich repeat-containing N-terminal, plant-type(IPR013210)|Protein kinase, ATP binding site(IPR017441)|Leucine-rich repeat domain superfamily(IPR032675)
MsG0880047066.01	0.0266852529941414	0.309773740295486	3	Alpha/beta hydrolase fold-1(IPR000073)|Epoxide hydrolase-like(IPR000639)|Alpha/Beta hydrolase fold(IPR029058)
MsG0480022754.01	0.026790673384669	0.3105130851329	3	Stress up-regulated Nod 19(IPR011692)
MsG0580025201.01	0.0269326012464209	0.311489059151767	3	D-galactoside/L-rhamnose binding SUEL lectin domain(IPR000922)|WD40 repeat(IPR001680)|Glycoside hydrolase, family 35(IPR001944)|Pentatricopeptide repeat(IPR002885)|Galactose-binding-like domain superfamily(IPR008979)|Tetratricopeptide-like helical domain superfamily(IPR011990)|WD40/YVTN repeat-like-containing domain superfamily(IPR015943)|Glycoside hydrolase superfamily(IPR017853)|Glycoside hydro…
MsG0780040738.01	0.0269586015446497	0.311489059151767	3	Phosphate permease(IPR004738)|Major facilitator, sugar transporter-like(IPR005828)|Major facilitator superfamily domain(IPR020846)|MFS transporter superfamily(IPR036259)
MsG0480021279.01	0.027686987592345	0.319409108022696	2	Protein of unknown function DUF241, plant(IPR004320)|Ribosomal protein S25(IPR004977)
MsG0180004001.01	0.027826471903263	0.320521327294397	3	NA
MsG0280010519.01	0.02789587025601	0.320824065803664	2	2Fe-2S ferredoxin-type iron-sulfur binding domain(IPR001041)|2Fe-2S ferredoxin, iron-sulphur binding site(IPR006058)|Ferredoxin [2Fe-2S], plant(IPR010241)|Beta-grasp domain superfamily(IPR012675)|Ribosomal protein L1-like(IPR023674)|Ribosomal protein L1/ribosomal biogenesis protein(IPR028364)|2Fe-2S ferredoxin-like superfamily(IPR036010)
MsG0280007685.01	0.0279890720751619	0.320964738188724	3	Plant peroxidase(IPR000823)|Haem peroxidase, plant/fungal/bacterial(IPR002016)|Haem peroxidase(IPR010255)|Secretory peroxidase(IPR033905)
MsG0880046329.01	0.0280806403119015	0.320964738188724	3	RST domain of plant C-terminal(IPR022003)
MsG0880047235.01	0.0280191802618146	0.320964738188724	3	Protein kinase domain(IPR000719)|Protein kinase-like domain superfamily(IPR011009)|Protein kinase, ATP binding site(IPR017441)
MsG0880047327.01	0.028041581127042	0.320964738188724	3	Zf-FLZ domain(IPR007650)
MsG0180000640.01	0.028260081272655	0.32140431503834	3	Protein phosphatase 2A, regulatory B subunit, B56(IPR002554)|Armadillo-like helical(IPR011989)|Armadillo-type fold(IPR016024)
MsG0180006144.01	0.028291872913602	0.32140431503834	3	Homeobox domain(IPR001356)|Homeobox-like domain superfamily(IPR009057)
MsG0580024871.01	0.0282614166566037	0.32140431503834	3	Protein kinase domain(IPR000719)|Serine/threonine-protein kinase, active site(IPR008271)|Protein kinase-like domain superfamily(IPR011009)|Protein kinase, ATP binding site(IPR017441)
MsG0880043114.01	0.0281660556164295	0.32140431503834	1	NA
MsG0180004830.01	0.0284287380189174	0.322466828656653	3	AP2/ERF domain(IPR001471)|DNA-binding domain superfamily(IPR016177)|AP2/ERF domain superfamily(IPR036955)
MsG0680035462.01	0.0285286368112172	0.323013118318554	2	Haemerythrin-like(IPR012312)|Zinc finger, CTCHY-type superfamily(IPR037275)
MsG0880047221.01	0.028563718835319	0.323013118318554	3	YTH domain(IPR007275)
MsG0280008243.01	0.0287335373656879	0.324375073744043	3	Toll/interleukin-1 receptor homology (TIR) domain(IPR000157)|NB-ARC(IPR002182)|P-loop containing nucleoside triphosphate hydrolase(IPR027417)|Toll/interleukin-1 receptor homology (TIR) domain superfamily(IPR035897)
MsG0880042811.01	0.0287713410389824	0.324375073744043	3	AP2/ERF domain(IPR001471)|DNA-binding domain superfamily(IPR016177)|AP2/ERF domain superfamily(IPR036955)
MsG0380017819.01	0.028845805384796	0.324722598892991	1	EamA domain(IPR000620)
MsG0780041642.01	0.0289578310693076	0.325491270372686	3	Aldo/keto reductase(IPR020471)|NADP-dependent oxidoreductase domain(IPR023210)|NADP-dependent oxidoreductase domain superfamily(IPR036812)
MsG0480021872.01	0.0292791860512459	0.328606973465039	3	NA
MsG0180000501.01	0.0294823801514942	0.32958036493075	3	Ribosomal protein L53, mitochondrial(IPR019716)
MsG0280007684.01	0.0295778089721431	0.32958036493075	3	Plant peroxidase(IPR000823)|Haem peroxidase, plant/fungal/bacterial(IPR002016)|Haem peroxidase(IPR010255)|Secretory peroxidase(IPR033905)
MsG0480022531.01	0.029587378547741	0.32958036493075	3	Ubiquitin domain(IPR000626)|Ubiquitin conserved site(IPR019954)|Ubiquitin(IPR019956)|Ubiquitin-like domain superfamily(IPR029071)
MsG0580028613.01	0.0295375259911804	0.32958036493075	3	Ubiquitin-conjugating enzyme E2(IPR000608)|Leucine-rich repeat(IPR001611)|Ubiquitin-conjugating enzyme/RWD-like(IPR016135)|Ubiquitin-conjugating enzyme, active site(IPR023313)|Leucine-rich repeat domain superfamily(IPR032675)
MsG0580030230.01	0.029536112321339	0.32958036493075	3	Serine-threonine/tyrosine-protein kinase, catalytic domain(IPR001245)|Serine/threonine-protein kinase, active site(IPR008271)|Protein kinase-like domain superfamily(IPR011009)|Protein kinase, ATP binding site(IPR017441)|S-receptor-like serine/threonine-protein kinase(IPR024171)
MsG0480022905.01	0.0296583933708016	0.329877586057002	3	NA
MsG0180000118.01	0.0297141119368969	0.330004040182761	2	Ribosomal protein S3, C-terminal(IPR001351)|K Homology domain, type 2(IPR004044)|Ribosomal protein S3, eukaryotic/archaeal(IPR005703)|K homology domain superfamily, prokaryotic type(IPR009019)|K homology domain-like, alpha/beta(IPR015946)|Ribosomal protein S3, conserved site(IPR018280)|Ribosomal protein S3, C-terminal domain superfamily(IPR036419)
MsG0480018464.01	0.0298090866527153	0.330073532414962	3	SLC26A/SulP transporter(IPR001902)|STAS domain(IPR002645)|SLC26A/SulP transporter domain(IPR011547)|Sulphate anion transporter, conserved site(IPR018045)|STAS domain superfamily(IPR036513)
MsG0680035646.01	0.0297659294495958	0.330073532414962	3	Arabinogalactan peptide, AGP(IPR009424)
MsG0180003258.01	0.0301092820226382	0.331915803748817	2	Ribosomal protein S8e/ribosomal biogenesis NSA2(IPR022309)
MsG0580024894.01	0.0300209731953462	0.331915803748817	2	Ribosomal protein S4e(IPR000876)|RNA-binding S4 domain(IPR002942)|KOW(IPR005824)|Ribosomal protein S4e, N-terminal(IPR013843)|Ribosomal protein S4e, central region(IPR013845)|Ribosomal protein L2, domain 2(IPR014722)|Ribosomal protein S4e, N-terminal, conserved site(IPR018199)|40S ribosomal protein S4, C-terminal domain(IPR032277)|Ribosomal protein S4e, central domain superfamily(IPR038237)
MsG0680031998.01	0.030105098512236	0.331915803748817	3	Leucine-rich repeat(IPR001611)|Leucine-rich repeat-containing N-terminal, plant-type(IPR013210)|Leucine-rich repeat domain superfamily(IPR032675)|Ribosomal protein L14 superfamily(IPR036853)
MsG0480023920.01	0.030265785612606	0.333147501099706	3	PLAC8 motif-containing protein(IPR006461)
MsG0280008384.01	0.0303516131620636	0.333400600742294	2	Tetratricopeptide-like helical domain superfamily(IPR011990)|Tetratricopeptide repeat(IPR019734)
MsG0280010520.01	0.030378390982835	0.333400600742294	3	Glycoside hydrolase family 17(IPR000490)|Glycoside hydrolase superfamily(IPR017853)
MsG0280006771.01	0.0310771452247925	0.34056706571087	1	Homeobox domain(IPR001356)|HB1/Asxl, restriction endonuclease HTH domain(IPR007759)|Homeobox-like domain superfamily(IPR009057)|DDT domain(IPR018501)
MsG0280010148.01	0.0311472987595508	0.340833897161496	1	NA
MsG0280006563.01	0.0317346564981382	0.346625668848061	1	Kinesin motor domain(IPR001752)|Kinesin motor domain, conserved site(IPR019821)|P-loop containing nucleoside triphosphate hydrolase(IPR027417)|Kinesin motor domain superfamily(IPR036961)
MsG0880043187.01	0.0317697495167824	0.346625668848061	3	Mechanosensitive ion channel MscS(IPR006685)|LSM domain superfamily(IPR010920)|Mechanosensitive ion channel MscS domain superfamily(IPR023408)
MsG0280011110.01	0.031951286545219	0.3480959343821	3	Ribokinase/fructokinase(IPR002139)|Carbohydrate/puine kinase, PfkB, conserved site(IPR002173)|Carbohydrate kinase PfkB(IPR011611)|5-Dehydro-2-deoxygluconokinase-like superfamily(IPR023314)|Ribokinase-like(IPR029056)
MsG0680030864.01	0.0323799921546865	0.352250762606758	3	Ribosomal protein S28e(IPR000289)|Nucleic acid-binding, OB-fold(IPR012340)|Ribosomal protein S28e conserved site(IPR028626)
MsG0280007877.01	0.0324413070061979	0.352402577274626	3	IQ motif, EF-hand binding site(IPR000048)|Ankyrin repeat(IPR002110)|IPT domain(IPR002909)|CG-1 DNA-binding domain(IPR005559)|Immunoglobulin-like fold(IPR013783)|Immunoglobulin E-set(IPR014756)|Ankyrin repeat-containing domain(IPR020683)|Domain of unknown function DUF4283(IPR025558)|Ankyrin repeat-containing domain superfamily(IPR036770)
MsG0580026024.01	0.0326181412068487	0.353775845686576	3	Thioredoxin(IPR005746)|Thioredoxin domain(IPR013766)|Thioredoxin, conserved site(IPR017937)|Thioredoxin-like superfamily(IPR036249)
MsG0880043748.01	0.0326628149424376	0.353775845686576	3	NA
MsG0580024388.01	0.0329289231107894	0.355622811128279	3	Major intrinsic protein(IPR000425)|Aquaporin-like(IPR023271)
MsG0780041650.01	0.0329193943327883	0.355622811128279	3	Mediator complex, subunit Med14(IPR013947)
MsG0180005960.01	0.0330347282677507	0.355732869812348	3	Vacuolar protein sorting-associated protein Ist1(IPR005061)
MsG0580025639.01	0.0330208209371964	0.355732869812348	1	Fumarate lyase family(IPR000362)|Adenylosuccinate lyase(IPR004769)|L-Aspartase-like(IPR008948)|Adenylosuccinate lyase PurB, C-terminal(IPR013539)|Fumarate lyase, conserved site(IPR020557)|Fumarate lyase, N-terminal(IPR022761)|Fumarase/histidase, N-terminal(IPR024083)
MsG0280007779.01	0.0332806069564605	0.357862711507259	3	Cytochrome P450(IPR001128)|Cytochrome P450, E-class, group I(IPR002401)|Cytochrome P450, conserved site(IPR017972)|Cytochrome P450 superfamily(IPR036396)
MsG0180003095.01	0.0335687461728654	0.359402935643585	3	RNA recognition motif domain(IPR000504)|Nucleotide-binding alpha-beta plait domain superfamily(IPR012677)|RNA-binding domain superfamily(IPR035979)
MsG0380015434.01	0.0335317992581547	0.359402935643585	3	Zinc finger, LIM-type(IPR001781)|NAC domain(IPR003441)|NAC domain superfamily(IPR036093)
MsG0480022401.01	0.0334774102396056	0.359402935643585	2	DNA mismatch repair protein MutS, C-terminal(IPR000432)|Glutaredoxin(IPR002109)|Smr domain(IPR002625)|Monothiol glutaredoxin-related(IPR004480)|DNA mismatch repair protein MutS, core(IPR007696)|Rubber elongation factor(IPR008802)|Thioredoxin domain(IPR013766)|P-loop containing nucleoside triphosphate hydrolase(IPR027417)|Glutaredoxin, PICOT-like(IPR033658)|Smr domain superfamily(IPR036063)|DNA mi…
MsG0180003309.01	0.0337365858957323	0.359647472278143	3	Ubiquitin-conjugating enzyme/RWD-like(IPR016135)
MsG0780040344.01	0.0337311013752037	0.359647472278143	3	EamA domain(IPR000620)
MsG0880046052.01	0.0336636247421461	0.359647472278143	3	NA
MsG0580025106.01	0.0339108970093972	0.360988533114342	3	Thaumatin(IPR001938)|Osmotin/thaumatin-like superfamily(IPR037176)
MsG0880047776.01	0.034067499491763	0.362137519597441	1	Zinc finger, PHD-type(IPR001965)|Zinc finger, FYVE/PHD-type(IPR011011)|Zinc finger, RING/FYVE/PHD-type(IPR013083)|Zinc finger, PHD-type, conserved site(IPR019786)|Zinc finger, PHD-finger(IPR019787)|Alfin(IPR021998)
MsG0580025743.01	0.034481739370266	0.365863715536581	3	Protein kinase domain(IPR000719)|Leucine-rich repeat(IPR001611)|Serine/threonine-protein kinase, active site(IPR008271)|Protein kinase-like domain superfamily(IPR011009)|Leucine-rich repeat-containing N-terminal, plant-type(IPR013210)|Protein kinase, ATP binding site(IPR017441)|Leucine-rich repeat domain superfamily(IPR032675)
MsG0780041784.01	0.0345163725717888	0.365863715536581	3	NA
MsG0480020836.01	0.0346293418070712	0.366249186510657	3	NA
MsG0480021876.01	0.0346511795865479	0.366249186510657	3	NA
MsG0380015049.01	0.0349232993652856	0.368601802237007	1	NB-ARC(IPR002182)|P-loop containing nucleoside triphosphate hydrolase(IPR027417)|Leucine-rich repeat domain superfamily(IPR032675)
MsG0480020400.01	0.0351189278466281	0.369645204024096	3	Tetratricopeptide-like helical domain superfamily(IPR011990)|Tetratricopeptide repeat(IPR019734)
MsG0580025783.01	0.0351711872663701	0.369645204024096	3	RNA recognition motif domain(IPR000504)|PWI domain(IPR002483)|Nucleotide-binding alpha-beta plait domain superfamily(IPR012677)|RBM25, RNA recognition motif(IPR034268)|RNA-binding domain superfamily(IPR035979)|PWI domain superfamily(IPR036483)
MsG0880047679.01	0.0351436026941256	0.369645204024096	3	Phosphofructokinase domain(IPR000023)|Phosphofructokinase superfamily(IPR035966)
MsG0380017330.01	0.0353847258927223	0.371055486018709	2	RNA recognition motif domain(IPR000504)|Nucleotide-binding alpha-beta plait domain superfamily(IPR012677)|Translation initiation factor, beta propellor-like domain(IPR013979)|WD40/YVTN repeat-like-containing domain superfamily(IPR015943)|RNA-binding domain superfamily(IPR035979)
MsG0880047495.01	0.0354051061783743	0.371055486018709	3	Glycoside hydrolase family 16(IPR000757)|Glycoside hydrolase, family 16, active site(IPR008263)|Xyloglucan endo-transglycosylase, C-terminal(IPR010713)|Concanavalin A-like lectin/glucanase domain superfamily(IPR013320)|Xyloglucan endotransglucosylase/hydrolase(IPR016455)
MsG0580026274.01	0.0357039297188077	0.373660957858858	3	K Homology domain, type 1(IPR004088)|Nucleic acid-binding, OB-fold(IPR012340)|K Homology domain, type 1 superfamily(IPR036612)|Rrp40, S1 domain(IPR037319)
MsG0580027929.01	0.0359094799049558	0.375284325804461	3	Serine hydrolase FSH(IPR005645)|Alpha/Beta hydrolase fold(IPR029058)
MsG0180005428.01	0.0359613107896319	0.375298897034574	3	Presenilin/signal peptide peptidase(IPR006639)|Peptidase A22B, signal peptide peptidase(IPR007369)
MsG0580024415.01	0.0362870900735158	0.37816839949164	3	Multi antimicrobial extrusion protein(IPR002528)
MsG0880043304.01	0.0364669594363413	0.378981347996949	1	NB-ARC(IPR002182)|AAA+ ATPase domain(IPR003593)|P-loop containing nucleoside triphosphate hydrolase(IPR027417)|Leucine-rich repeat domain superfamily(IPR032675)
MsG0880047767.01	0.0364236265069031	0.378981347996949	3	Glutathione S-transferase, N-terminal(IPR004045)|Glutathione S-transferase, C-terminal(IPR004046)|Glutathione S-transferases, class Zeta(IPR005955)|Glutathione S-transferases, class Zeta , C-terminal(IPR034330)|Glutathione S-transferases, class Zeta , N-terminal(IPR034333)|Thioredoxin-like superfamily(IPR036249)|Glutathione S-transferase, C-terminal domain superfamily(IPR036282)
MsG0180000125.01	0.036935019527698	0.381317006121997	3	CRAL-TRIO lipid binding domain(IPR001251)|Zinc finger, CCHC-type(IPR001878)|CRAL/TRIO, N-terminal domain(IPR011074)|Bifunctional nuclease superfamily(IPR036104)|CRAL/TRIO, N-terminal domain superfamily(IPR036273)|CRAL-TRIO lipid binding domain superfamily(IPR036865)|Zinc finger, CCHC-type superfamily(IPR036875)
MsG0180000566.01	0.0368892634259123	0.381317006121997	3	Glycoside hydrolase family 18, catalytic domain(IPR001223)|Chitinase II(IPR011583)|Glycoside hydrolase superfamily(IPR017853)|Chitinase insertion domain superfamily(IPR029070)
MsG0280006741.01	0.036947931919629	0.381317006121997	2	Ribosomal protein S6e(IPR001377)|Ribosomal protein S6e, conserved site(IPR018282)
MsG0380014625.01	0.0368784582447621	0.381317006121997	3	Amino acid transporter, transmembrane domain(IPR013057)
MsG0780037268.01	0.0368790800160081	0.381317006121997	3	P-loop containing nucleoside triphosphate hydrolase(IPR027417)|Adenylate kinase, conserved site(IPR033690)
MsG0180003694.01	0.0375140491625995	0.385843060336309	3	NAD(P)-binding domain(IPR016040)|NAD(P)-binding domain superfamily(IPR036291)
MsG0180004139.01	0.0377370361807262	0.385843060336309	3	Protein kinase domain(IPR000719)|Serine/threonine-protein kinase, active site(IPR008271)|Protein kinase-like domain superfamily(IPR011009)|Protein kinase, ATP binding site(IPR017441)
MsG0280007321.01	0.0378531694725851	0.385843060336309	3	Protein kinase domain(IPR000719)|ShKT domain(IPR003582)|Oxoglutarate/iron-dependent dioxygenase(IPR005123)|Prolyl 4-hydroxylase, alpha subunit(IPR006620)|Signal transduction histidine kinase, phosphotransfer (Hpt) domain(IPR008207)|Protein kinase-like domain superfamily(IPR011009)|HPT domain superfamily(IPR036641)
MsG0380015441.01	0.0377706175766478	0.385843060336309	3	Leucine-rich repeat domain superfamily(IPR032675)
MsG0480021417.01	0.0376447530842587	0.385843060336309	2	Zinc finger, RING-type(IPR001841)|Ribosomal protein L7A/L8(IPR001921)|Ribosomal protein L7Ae conserved site(IPR004037)|Ribosomal protein L7Ae/L30e/S12e/Gadd45(IPR004038)|Zinc finger, RING/FYVE/PHD-type(IPR013083)|Zinc finger, RING-type, conserved site(IPR017907)|Ribosomal protein L7Ae/L8/Nhp2 family(IPR018492)|50S ribosomal protein L30e-like(IPR029064)|Ribosomal protein L7A/L8 superfamily(IPR0385…
MsG0480022362.01	0.037851355913702	0.385843060336309	3	Protein of unknown function DUF1764, eukaryotic(IPR013885)
MsG0580024202.01	0.0378374316321142	0.385843060336309	3	Cytochrome P450(IPR001128)|Cytochrome P450, E-class, group I(IPR002401)|Cytochrome P450, conserved site(IPR017972)|Cytochrome P450 superfamily(IPR036396)
MsG0680030287.01	0.0377776559929625	0.385843060336309	2	Actin family(IPR004000)|Actin, conserved site(IPR004001)
MsG0780035966.01	0.0377960361240946	0.385843060336309	3	Solute carrier family 35 member SLC35F1/F2/F6(IPR009262)
MsG0280011445.01	0.038053930692076	0.387358821176111	1	Isopropylmalate dehydrogenase-like domain(IPR024084)
MsG0580025907.01	0.0383933330765877	0.3902797697034	1	Paired amphipathic helix(IPR003822)|Histone deacetylase interacting domain(IPR013194)|Sin3, C-terminal(IPR031693)|Paired amphipathic helix superfamily(IPR036600)
MsG0880046357.01	0.03865624039985	0.392416213936267	3	Xanthine/uracil/vitamin C permease(IPR006043)
MsG0580024536.01	0.0388975852130638	0.394328244646332	1	Ribosomal RNA-processing protein 14, N-terminal(IPR029188)|Ribosomal RNA-processing protein 14/surfeit locus protein 6, C-terminal domain(IPR029190)
MsG0380016572.01	0.0392374600566612	0.395958933797317	3	Oligopeptide transporter, OPT superfamily(IPR004813)
MsG0580029168.01	0.0391585848903837	0.395958933797317	2	Ribosomal protein L10P(IPR001790)|60S acidic ribosomal protein P0(IPR030670)
MsG0880046850.01	0.0392712932592958	0.395958933797317	3	Pyrophosphate-energised proton pump(IPR004131)
MsG0080048809.01	0.0392138348416966	0.395958933797317	3	Ribosomal protein L18(IPR005484)
MsG0380016359.01	0.0394665378018277	0.396442073978403	3	NA
MsG0380017606.01	0.0394034068281827	0.396442073978403	3	GroES-like superfamily(IPR011032)|GroES chaperonin family(IPR020818)|GroES chaperonin superfamily(IPR037124)
MsG0780041161.01	0.0395323234635096	0.396442073978403	1	NA
MsG0080047818.01	0.0395158600194842	0.396442073978403	3	START-like domain superfamily(IPR023393)
MsG0580025827.01	0.0396821281788954	0.397408769554725	3	EamA domain(IPR000620)
MsG0880046187.01	0.0397951786834945	0.398005274978337	2	Heat shock chaperonin-binding(IPR006636)|Tetratricopeptide-like helical domain superfamily(IPR011990)|Tetratricopeptide repeat(IPR019734)|Hsp70-interacting protein, N-terminal(IPR034649)
MsG0780040743.01	0.0398810723947167	0.398328939179983	3	Protein of unknown function DUF761, plant(IPR008480)
MsG0880042839.01	0.0399509852620331	0.398492334228938	3	Ubiquitin-conjugating enzyme E2(IPR000608)|Ubiquitin-conjugating enzyme/RWD-like(IPR016135)
MsG0280009637.01	0.0401289967322848	0.399366484215916	1	NA
MsG0380015097.01	0.0401459656220273	0.399366484215916	3	Protein kinase domain(IPR000719)|Ribosomal protein L10e(IPR001197)|Serine-threonine/tyrosine-protein kinase, catalytic domain(IPR001245)|Leucine-rich repeat(IPR001611)|Serine/threonine-protein kinase, active site(IPR008271)|Protein kinase-like domain superfamily(IPR011009)|Ribosomal protein L10e/L16(IPR016180)|Protein kinase, ATP binding site(IPR017441)|Ribosomal protein L10e, conserved site(IPR0…
MsG0880046888.01	0.0404253003225057	0.401608357409566	3	NA
MsG0380016246.01	0.0405052244575294	0.401749007280179	2	Chaperonin TCP-1, conserved site(IPR002194)|Chaperonin Cpn60/TCP-1 family(IPR002423)|T-complex protein 1, epsilon subunit(IPR012718)|Chaperone tailless complex polypeptide 1 (TCP-1)(IPR017998)|GroEL-like apical domain superfamily(IPR027409)|TCP-1-like chaperonin intermediate domain superfamily(IPR027410)|GroEL-like equatorial domain superfamily(IPR027413)
MsG0880041856.01	0.040547440460612	0.401749007280179	1	Protein of unknown function DUF1639(IPR012438)
MsG0780041462.01	0.040732015232313	0.403041124127182	2	NA
MsG0280007506.01	0.0408621973948546	0.40379231183946	1	Heavy metal-associated domain, HMA(IPR006121)|Heavy metal-associated domain superfamily(IPR036163)
MsG0180002255.01	0.0411640225612956	0.406235400369497	3	NADPH-dependent FMN reductase-like(IPR005025)|Flavoprotein-like superfamily(IPR029039)
MsG0880046281.01	0.0412421667855577	0.406467500730245	3	Quinolinate synthetase A(IPR003473)|Fe-S metabolism associated domain, SufE-like(IPR003808)|Calcineurin-like phosphoesterase domain, ApaH type(IPR004843)|Metallo-dependent phosphatase-like(IPR029052)|Quinolinate synthetase A superfamily(IPR036094)
MsG0380011717.01	0.0413623035183281	0.407112302222063	3	JAB1/MPN/MOV34 metalloenzyme domain(IPR000555)|Rpn11/EIF3F, C-terminal(IPR024969)
MsG0180000835.01	0.0414232400772886	0.407173486677813	1	Ribosomal protein L28/L24(IPR026569)|L28p-like(IPR034704)|Ribosomal protein L28/L24 superfamily(IPR037147)
MsG0280009448.01	0.0415559738171173	0.407939315531886	1	Nucleoprotein TPR/MLP1(IPR012929)
MsG0880046151.01	0.0417076973878061	0.408889296788756	3	Elongation factor EFG, domain V-like(IPR000640)|Transcription factor, GTP-binding domain(IPR000795)|Translation elongation factor EFTu-like, domain 2(IPR004161)|Small GTP-binding protein domain(IPR005225)|Translation elongation factor EFG/EF2, domain IV(IPR005517)|Translation protein, beta-barrel domain superfamily(IPR009000)|Elongation factor G, domain III(IPR009022)|Ribosomal protein S5 domain …
MsG0580024434.01	0.0419611510888904	0.409217464288904	3	MINDY deubiquitinase domain(IPR033979)
MsG0680032380.01	0.0419501024432935	0.409217464288904	3	Protein kinase-like domain superfamily(IPR011009)
MsG0780041269.01	0.0418286477850313	0.409217464288904	3	Glutaredoxin(IPR002109)|Thioredoxin-like superfamily(IPR036249)
MsG0880044204.01	0.041930113718761	0.409217464288904	2	Ribosomal protein S4e(IPR000876)|RNA-binding S4 domain(IPR002942)|KOW(IPR005824)|Ribosomal protein S4e, N-terminal(IPR013843)|Ribosomal protein S4e, central region(IPR013845)|Ribosomal protein L2, domain 2(IPR014722)|Ribosomal protein S4e, N-terminal, conserved site(IPR018199)|40S ribosomal protein S4, C-terminal domain(IPR032277)|Ribosomal protein S4e, central domain superfamily(IPR038237)
MsG0180004503.01	0.0422354593546446	0.411353472588888	2	Ribosomal protein L13e(IPR001380)
MsG0480022469.01	0.0425234026609018	0.413616521829765	3	Protein of unknown function DUF1218(IPR009606)
MsG0880046359.01	0.0426241827627855	0.414055540388887	3	Protein of unknown function DUF4228, plant(IPR025322)
MsG0780039582.01	0.0426913496328993	0.414167317625037	2	Phosphoglycerate mutase, 2,3-bisphosphoglycerate-independent(IPR005995)|Metalloenzyme(IPR006124)|BPG-independent PGAM, N-terminal(IPR011258)|Alkaline phosphatase-like, alpha/beta/alpha(IPR017849)|Alkaline-phosphatase-like, core domain superfamily(IPR017850)|BPG-independent phosphoglycerate mutase, domain B superfamily(IPR036646)
MsG0580024157.01	0.0427978831388521	0.414660219317967	3	GNAT domain(IPR000182)|Protein Networked (NET), actin-binding (NAB) domain(IPR011684)|Acyl-CoA N-acyltransferase(IPR016181)
MsG0380016707.01	0.0428833515633447	0.414948009080426	3	Zinc finger, TFIIS-type(IPR001222)|Transcription elongation factor S-II, central domain(IPR003618)|Transcription elongation factor, TFIIS(IPR006289)|Transcription elongation factor, IIS-type(IPR035100)|Transcription elongation factor S-II, central domain superfamily(IPR036575)
MsG0380016188.01	0.0429905250069211	0.415427729022388	3	Kelch-type beta propeller(IPR015915)
MsG0480022704.01	0.0430445879688565	0.415427729022388	3	EamA domain(IPR000620)
MsG0580024779.01	0.0431291281682263	0.415648641763059	1	WD40 repeat(IPR001680)|WD40/YVTN repeat-like-containing domain superfamily(IPR015943)|WD40 repeat, conserved site(IPR019775)|G-protein beta WD-40 repeat(IPR020472)|WD40-repeat-containing domain superfamily(IPR036322)
MsG0780041156.01	0.0431791963557109	0.415648641763059	3	RNA recognition motif domain(IPR000504)|mRNA-decapping enzyme subunit 1(IPR010334)|PH-like domain superfamily(IPR011993)|Nucleotide-binding alpha-beta plait domain superfamily(IPR012677)|RNA-binding domain superfamily(IPR035979)
MsG0780038348.01	0.0432800934466391	0.416081621881708	1	Small GTPase superfamily(IPR001806)|Small GTP-binding protein domain(IPR005225)|P-loop containing nucleoside triphosphate hydrolase(IPR027417)
MsG0480020895.01	0.0433613668073813	0.41632507150158	2	Ribosomal protein L29/L35(IPR001854)|Ribosomal protein L29/L35 superfamily(IPR036049)
MsG0580027219.01	0.0437620867443232	0.419214363452403	3	S-adenosylmethionine decarboxylase(IPR001985)|S-adenosyl-l-methionine decarboxylase leader peptide(IPR012511)|S-adenosylmethionine decarboxylase, core(IPR016067)|S-adenosylmethionine decarboxylase, conserved site(IPR018166)
MsG0780041277.01	0.0437749711601287	0.419214363452403	3	Cullin, N-terminal(IPR001373)|Cullin homology domain(IPR016158)|Cullin repeat-like-containing domain superfamily(IPR016159)|Cullin homology domain superfamily(IPR036317)
MsG0180000452.01	0.0444540215210894	0.424624357045476	3	NA
MsG0180005826.01	0.0444061690071641	0.424624357045476	3	Kynurenine formamidase(IPR007325)|Kynurenine formamidase superfamily(IPR037175)
MsG0480021505.01	0.0445217052749598	0.424725652501251	1	Tetratricopeptide-like helical domain superfamily(IPR011990)
MsG0180000138.01	0.0447086392453156	0.425962848430721	3	NA
MsG0880045548.01	0.0448694877050746	0.426780253091525	3	Ubiquitin domain(IPR000626)|Heat shock chaperonin-binding(IPR006636)|UBA-like superfamily(IPR009060)|Ubiquitin-associated domain(IPR015940)|Ubiquitin-like domain superfamily(IPR029071)
MsG0880046832.01	0.0449091436864217	0.426780253091525	3	Protein kinase domain(IPR000719)|Serine-threonine/tyrosine-protein kinase, catalytic domain(IPR001245)|Serine/threonine-protein kinase, active site(IPR008271)|Protein kinase-like domain superfamily(IPR011009)|Protein kinase, ATP binding site(IPR017441)
MsG0880043083.01	0.0450861688069212	0.427429753407612	3	BTB/POZ domain(IPR000210)|TRAF-like(IPR008974)|SKP1/BTB/POZ domain superfamily(IPR011333)|BTB/Kelch-associated(IPR011705)
MsG0880043758.01	0.045092374200373	0.427429753407612	3	Retinoblastoma-associated protein, A-box(IPR002720)|Retinoblastoma-associated protein, N-terminal(IPR024599)|Cyclin-like superfamily(IPR036915)
MsG0180000160.01	0.0453762006693301	0.429027076468215	3	CRAL-TRIO lipid binding domain(IPR001251)|CRAL/TRIO, N-terminal domain(IPR011074)|CRAL/TRIO, N-terminal domain superfamily(IPR036273)|CRAL-TRIO lipid binding domain superfamily(IPR036865)
MsG0680033250.01	0.0453326562397684	0.429027076468215	3	Snf7 family(IPR005024)|Stomatal closure-related actin-binding protein, coiled-coil domain(IPR032009)
MsG0480018093.01	0.0455606554816559	0.430224412993657	2	Terpene synthase, conserved site(IPR002365)|Terpenoid cyclases/protein prenyltransferase alpha-alpha toroid(IPR008930)|Squalene cyclase, C-terminal(IPR032696)
MsG0380017196.01	0.0461504851510647	0.435241774409471	3	NAD(P)-binding domain superfamily(IPR036291)
MsG0780039879.01	0.0462169236287008	0.435316618634383	1	Thioesterase domain(IPR006683)|HotDog domain superfamily(IPR029069)
MsG0680034061.01	0.0468297613905509	0.440531295204917	2	ATP-dependent RNA helicase DEAD-box, conserved site(IPR000629)|Helicase, C-terminal(IPR001650)|DEAD/DEAH box helicase domain(IPR011545)|GUCT(IPR012562)|Helicase superfamily 1/2, ATP-binding domain(IPR014001)|P-loop containing nucleoside triphosphate hydrolase(IPR027417)|RNA-binding domain superfamily(IPR035979)
MsG0380012445.01	0.0473662320443693	0.444454139523521	3	Target SNARE coiled-coil homology domain(IPR000727)
MsG0780036176.01	0.0473635892753082	0.444454139523521	3	Protein kinase domain(IPR000719)|Serine/threonine-protein kinase, active site(IPR008271)|Protein kinase-like domain superfamily(IPR011009)|Protein kinase, ATP binding site(IPR017441)
MsG0380015934.01	0.0477208538359036	0.446125514814036	3	Armadillo-like helical(IPR011989)|Nucleotide exchange factor Fes1(IPR013918)|Armadillo-type fold(IPR016024)
MsG0480021996.01	0.0477642938574455	0.446125514814036	3	Toll/interleukin-1 receptor homology (TIR) domain(IPR000157)|NB-ARC(IPR002182)|P-loop containing nucleoside triphosphate hydrolase(IPR027417)|Leucine-rich repeat domain superfamily(IPR032675)|Toll/interleukin-1 receptor homology (TIR) domain superfamily(IPR035897)|Winged helix DNA-binding domain superfamily(IPR036390)
MsG0680030786.01	0.0477841735394149	0.446125514814036	3	Heat shock protein 70kD, peptide-binding domain superfamily(IPR029047)|Heat shock protein 70kD, C-terminal domain superfamily(IPR029048)
MsG0880044696.01	0.0477815587427902	0.446125514814036	3	Zinc finger, RING-CH-type(IPR011016)|Zinc finger, RING/FYVE/PHD-type(IPR013083)|Protein of unknown function DUF3675(IPR022143)
MsG0180000234.01	0.0478709074749887	0.44637521619222	1	Acyl transferase/acyl hydrolase/lysophospholipase(IPR016035)
MsG0380016760.01	0.048182361653169	0.448717087686146	2	60S ribosomal protein L6E(IPR000915)|TGS(IPR004095)|Ribosomal protein L6, N-terminal(IPR005568)|GTP binding domain(IPR006073)|GTP1/OBG, conserved site(IPR006074)|Kelch repeat type 1(IPR006652)|Translation protein SH3-like domain superfamily(IPR008991)|Beta-grasp domain superfamily(IPR012675)|TGS-like(IPR012676)|Kelch-type beta propeller(IPR015915)|P-loop containing nucleoside triphosphate hydrola…
MsG0380015484.01	0.0482853288131525	0.449113914623335	3	FCP1 homology domain(IPR004274)|Dullard phosphatase domain, eukaryotic(IPR011948)|HAD superfamily(IPR023214)|HAD-like superfamily(IPR036412)
MsG0280009909.01	0.0483925323793359	0.449549105411533	3	Protein kinase domain(IPR000719)|Mitogen-activated protein (MAP) kinase, conserved site(IPR003527)|Protein kinase-like domain superfamily(IPR011009)|Protein kinase, ATP binding site(IPR017441)
MsG0180001786.01	0.0487014129009291	0.450150531569628	2	NA
MsG0380015760.01	0.0485913795557039	0.450150531569628	3	Leucine-rich repeat(IPR001611)|Leucine-rich repeat, typical subtype(IPR003591)|Heat shock protein 70 family(IPR013126)|Heat shock protein 70, conserved site(IPR018181)|Heat shock protein 70kD, peptide-binding domain superfamily(IPR029047)|Leucine-rich repeat domain superfamily(IPR032675)
MsG0380016346.01	0.0486820177662125	0.450150531569628	3	NA
MsG0580028461.01	0.0487589397038505	0.450150531569628	3	Phosphoglycerate/bisphosphoglycerate mutase, active site(IPR001345)|Fructose-2,6-bisphosphatase(IPR003094)|Histidine phosphatase superfamily, clade-1(IPR013078)|6-phosphofructo-2-kinase(IPR013079)|Carbohydrate-binding-like fold(IPR013784)|P-loop containing nucleoside triphosphate hydrolase(IPR027417)|Histidine phosphatase superfamily(IPR029033)
MsG0780040852.01	0.0487597538563527	0.450150531569628	3	NA
MsG0780040285.01	0.048917429179014	0.451046580571305	3	Multi antimicrobial extrusion protein(IPR002528)
MsG0680030648.01	0.0491157647010935	0.45231485784757	3	Cytochrome P450(IPR001128)|Cytochrome P450, E-class, group I(IPR002401)|Cytochrome P450, conserved site(IPR017972)|Cytochrome P450 superfamily(IPR036396)
MsG0180003088.01	0.049182215660194	0.452366955163787	3	Helicase, C-terminal(IPR001650)|DEAD/DEAH box helicase domain(IPR011545)|Helicase superfamily 1/2, ATP-binding domain(IPR014001)|P-loop containing nucleoside triphosphate hydrolase(IPR027417)
MsG0480018188.01	0.0492956504327722	0.452621965518179	3	WRKY domain(IPR003657)|WRKY domain superfamily(IPR036576)
MsG0780036812.01	0.0493315971019007	0.452621965518179	3	Proline dehydrogenase domain(IPR002872)|FAD-linked oxidoreductase-like(IPR029041)
MsG0180000774.01	0.0496387687550065	0.454802578714691	3	Truncated hemoglobin(IPR001486)|Globin-like superfamily(IPR009050)|Globin/Protoglobin(IPR012292)
MsG0580028330.01	0.0496915060469081	0.454802578714691	3	AUX/IAA domain(IPR033389)
MsG0280007227.01	0.049768424386248	0.454946985083626	3	RNA recognition motif domain(IPR000504)|Nucleotide-binding alpha-beta plait domain superfamily(IPR012677)|RNA-binding domain superfamily(IPR035979)
MsG0880042581.01	0.0499442377650179	0.45599395485828	2	Chaperonin Cpn60(IPR001844)|Chaperonin Cpn60/TCP-1 family(IPR002423)|Chaperonin Cpn60, conserved site(IPR018370)|GroEL-like apical domain superfamily(IPR027409)|TCP-1-like chaperonin intermediate domain superfamily(IPR027410)|GroEL-like equatorial domain superfamily(IPR027413)
