# Supplementary material for: Single-nucleus RNA-seq and ATAC-seq analyses provide molecular insights into cadmium-stress response in alfalfa roots
Source: Hortic Res. 2026 Apr 6;13(8):uhag117. doi: 10.1093/hr/uhag117 (PMC13392044; doi:10.1093/hr/uhag117)
Supplement: Web_Material_uhag117 [file web_material_uhag117.zip › Table S8 .xlsx]

## Sheet: Significant_Peaks_p0.05_ann
Table S8 Differential peaks of chromatin accessibility in alfalfa under cadmium stress.
seqnames	idx	start	end	Log2FC	FDR	MeanDiff	type	pvalue	loc	nearestGene	distToGeneStart	peakType	description
Chr8	6	4723	5223	0.75623182105285	0.393264465014143	3.65220764515783	Cortex	4.9019577819428e-06	Chr8 - 4723 - 5223	MsG0880041832.01	583	Promoter	NA
Chr8	19	15004	15504	0.672030378678376	0.393264465014143	2.88446540616943	Cortex	4.20172051431073e-06	Chr8 - 15004 - 15504	MsG0880041833.01	4934	Distal	NA
Chr1	70	269522	270022	6.25933340219299	0.601536620959522	0.151206468725935	Cortex	0.0452843816113883	Chr1 - 269522 - 270022	MsG0180000008.01	1372	Intronic	NADH(IPR001155)|Aldolase-type TIM barrel(IPR013785)
Chr1	95	313279	313779	-6.52756	0.601536620959522	-0.182511	Cortex	0.0452843816113883	Chr1 - 313279 - 313779	MsG0180000011.01	7291	Intronic	Multicopper oxidase, type 1(IPR001117)|Cupredoxin(IPR008972)|Multicopper oxidase, type 2(IPR011706)|Multicopper oxidase, type 3(IPR011707)|Ascorbate oxidase homologue, first cupredoxin domain(IPR034273)|Ascorbate oxidase homologue, third cupredoxin domain(IPR034275)
Chr1	114	342994	343494	3.90786560008061	0.601536620959522	0.231244301175215	Cortex	0.0189056248507316	Chr1 - 342994 - 343494	MsG0180000013.01	8753	Distal	Peptidase S9, prolyl oligopeptidase, catalytic domain(IPR001375)|Peptidase S9A, prolyl oligopeptidase(IPR002470)|Peptidase S9, serine active site(IPR002471)|Peptidase S9A, N-terminal domain(IPR023302)|Alpha/Beta hydrolase fold(IPR029058)
Chr1	152	467703	468203	-6.1341	0.601536620959522	-0.138468	Cortex	0.0452843816113883	Chr1 - 467703 - 468203	MsG0180000025.01	60	Promoter	Zinc finger, RING-type(IPR001841)|Zinc finger, RING/FYVE/PHD-type(IPR013083)
Chr1	200	561616	562116	6.8141338161202	0.601536620959522	0.223055001436898	Cortex	0.0140959005731361	Chr1 - 561616 - 562116	MsG0180000035.01	1504	Distal	F-box domain(IPR001810)|F-box-like domain superfamily(IPR036047)
Chr1	211	604125	604625	6.70366973472523	0.601536620959522	0.206466208089316	Cortex	0.014095916711743	Chr1 - 604125 - 604625	MsG0180000037.01	6507	Distal	GDSL lipase/esterase(IPR001087)|Lipase, GDSL, active site(IPR008265)|GDSL lipase/esterase-like, plant(IPR035669)|SGNH hydrolase superfamily(IPR036514)
Chr1	287	761011	761511	-5.48589	0.601536620959522	-0.0876287	Cortex	0.0452843816113883	Chr1 - 761011 - 761511	MsG0180000046.01	4866	Distal	RNA recognition motif domain(IPR000504)|Nucleotide-binding alpha-beta plait domain superfamily(IPR012677)|Domain of unknown function DUF4283(IPR025558)|RNA-binding domain superfamily(IPR035979)
Chr1	301	778419	778919	5.97069044693819	0.601536620959522	0.123425810183026	Cortex	0.0452843816113883	Chr1 - 778419 - 778919	MsG0180000046.01	12540	Distal	RNA recognition motif domain(IPR000504)|Nucleotide-binding alpha-beta plait domain superfamily(IPR012677)|Domain of unknown function DUF4283(IPR025558)|RNA-binding domain superfamily(IPR035979)
Chr1	318	827418	827918	6.3104494475696	0.601536620959522	0.156732028205331	Cortex	0.0452843816113883	Chr1 - 827418 - 827918	MsG0180000051.01	1828	Exonic	Protein of unknown function DUF668(IPR007700)|Protein of unknown function DUF3475(IPR021864)
Chr1	364	981538	982038	-6.31204	0.601536620959522	-0.156907	Cortex	0.0452843816113883	Chr1 - 981538 - 982038	MsG0180000063.01	1224	Intronic	TB2/DP1/HVA22-related protein(IPR004345)|tRNA (adenine(58)-N(1))-methyltransferase non-catalytic subunit TRM6(IPR017423)
Chr1	394	1029024	1029524	6.31108595954633	0.601536620959522	0.156802075668977	Cortex	0.0452843816113883	Chr1 - 1029024 - 1029524	MsG0180000068.01	709	Exonic	Transcription factor, GTP-binding domain(IPR000795)|Translation elongation factor EFTu/EF1A, C-terminal(IPR004160)|Translation elongation factor EFTu-like, domain 2(IPR004161)|Translation elongation factor EF1A, eukaryotic/archaeal(IPR004539)|Translation protein, beta-barrel domain superfamily(IPR009000)|Translation elongation factor EF1A/initiation factor IF2gamma, C-terminal(IPR009001)|P-loop c…
Chr1	406	1062748	1063248	-6.48597	0.601536620959522	-0.177267	Cortex	0.025113468700083	Chr1 - 1062748 - 1063248	MsG0180000071.01	4475	Intronic	Zinc finger, CCHC-type(IPR001878)|Putative 5-3 exonuclease(IPR004859)|Zinc finger, CCHC-type superfamily(IPR036875)
Chr1	432	1152289	1152789	-6.19521	0.601536620959522	-0.144546	Cortex	0.0452843275666477	Chr1 - 1152289 - 1152789	MsG0180000075.01	8148	Distal	NA
Chr1	450	1190799	1191299	5.97117522051803	0.601536620959522	0.123467962775183	Cortex	0.0452843816113883	Chr1 - 1190799 - 1191299	MsG0180000078.01	4463	Distal	Putative S-adenosyl-L-methionine-dependent methyltransferase(IPR004159)|S-adenosyl-L-methionine-dependent methyltransferase(IPR029063)
Chr1	465	1234292	1234792	6.59391622174117	0.601536620959522	0.191195304665275	Cortex	0.025113468700083	Chr1 - 1234292 - 1234792	MsG0180000082.01	4464	Distal	Transcription elongation factor Spt5, NGN domain(IPR005100)|KOW(IPR005824)|Ribosomal protein L24/L26, conserved site(IPR005825)|NusG, N-terminal(IPR006645)|Translation protein SH3-like domain superfamily(IPR008991)|Ribosomal protein L2, domain 2(IPR014722)|Transcription elongation factor Spt5(IPR017071)|Spt5 transcription elongation factor, N-terminal(IPR022581)|NusG, N-terminal domain superfamil…
Chr1	507	1334063	1334563	-6.16952	0.601536620959522	-0.141959	Cortex	0.0452843816113883	Chr1 - 1334063 - 1334563	MsG0180000092.01	2263	Distal	Histone H3/CENP-A(IPR000164)|Histone H2A/H2B/H3(IPR007125)|Histone-fold(IPR009072)
Chr1	558	1453596	1454096	2.97472386099045	0.601536620959522	0.73776560490944	Cortex	0.000314626036523845	Chr1 - 1453596 - 1454096	MsG0180000101.01	14539	Distal	DNA-directed RNA polymerase, subunit 2, hybrid-binding domain(IPR007120)|RNA polymerase, beta subunit, conserved site(IPR007121)|RNA polymerase Rpb2, domain 7(IPR007641)|RNA polymerase Rpb2, domain 2(IPR007642)|RNA polymerase, beta subunit, protrusion(IPR007644)|RNA polymerase Rpb2, domain 3(IPR007645)|RNA polymerase Rpb2, domain 4(IPR007646)|RNA polymerase Rpb2, OB-fold(IPR014724)|DNA-directed R…
Chr1	652	1681419	1681919	-5.74689	0.601536620959522	-0.105403	Cortex	0.0452843816113883	Chr1 - 1681419 - 1681919	MsG0180000117.01	2928	Intronic	Peptide-N4-(N-acetyl-beta-glucosaminyl)asparagine amidase A(IPR021102)
Chr1	744	1943320	1943820	-5.80406	0.601536620959522	-0.109744	Cortex	0.0452843816113883	Chr1 - 1943320 - 1943820	MsG0180000138.01	1803	Exonic	NA
Chr1	768	1997509	1998009	6.06725874985809	0.601536620959522	0.132108674735403	Cortex	0.0452843816113883	Chr1 - 1997509 - 1998009	MsG0180000145.01	664	Intronic	High mobility group box domain(IPR009071)|High mobility group box domain superfamily(IPR036910)
Chr1	776	2008609	2009109	6.49263361534737	0.601536620959522	0.178097408967627	Cortex	0.025113468700083	Chr1 - 2008609 - 2009109	MsG0180000146.01	93	Promoter	PH-like domain superfamily(IPR011993)|FACT complex subunit POB3-like, N-terminal PH domain(IPR035417)
Chr1	782	2020430	2020930	-5.49869	0.601536620959522	-0.0884277	Cortex	0.0452843816113883	Chr1 - 2020430 - 2020930	MsG0180000148.01	4418	Exonic	Major facilitator, sugar transporter-like(IPR005828)|Major facilitator superfamily domain(IPR020846)|MFS transporter superfamily(IPR036259)
Chr1	783	2021022	2021522	-5.98778	0.601536620959522	-0.12492	Cortex	0.0452843816113883	Chr1 - 2021022 - 2021522	MsG0180000148.01	3826	Intronic	Major facilitator, sugar transporter-like(IPR005828)|Major facilitator superfamily domain(IPR020846)|MFS transporter superfamily(IPR036259)
Chr1	976	2381691	2382191	6.99847905558317	0.601536620959522	0.253730257197999	Cortex	0.025113468700083	Chr1 - 2381691 - 2382191	MsG0180000174.01	6393	Distal	PPPDE putative peptidase domain(IPR008580)
Chr1	997	2433493	2433993	6.57823	0.601536620959522	0.189106283555807	Cortex	0.0452843816113883	Chr1 - 2433493 - 2433993	MsG0180000178.01	4516	Distal	Histone deacetylase complex subunit SAP30, Sin3 binding domain(IPR025718)|SAP30, C-terminal domain superfamily(IPR038291)
Chr1	1002	2455393	2455893	-6.31999	0.601536620959522	-0.157785	Cortex	0.0452843816113883	Chr1 - 2455393 - 2455893	MsG0180000179.01	7251	Distal	Zinc finger, CCHC-type(IPR001878)|Zinc finger, CCHC-type superfamily(IPR036875)
Chr1	1058	2619342	2619842	5.89519095689571	0.601536620959522	0.117030786673644	Cortex	0.0452843816113883	Chr1 - 2619342 - 2619842	MsG0180000188.01	2635	Exonic	Protein DA1-like(IPR022087)
Chr1	1073	2652896	2653396	-6.35627	0.601536620959522	-0.161854	Cortex	0.0452843816113883	Chr1 - 2652896 - 2653396	MsG0180000192.01	3228	Intronic	Multi antimicrobial extrusion protein(IPR002528)
Chr1	1101	2716770	2717270	-6.56205	0.601536620959522	-0.186975	Cortex	0.0452843816113883	Chr1 - 2716770 - 2717270	MsG0180000197.01	2747	Distal	Cytochrome P450(IPR001128)|Cytochrome P450, E-class, group IV(IPR002403)|Cytochrome P450 superfamily(IPR036396)
Chr1	1117	2755401	2755901	3.40840626016609	0.601536620959522	0.202801592198112	Cortex	0.0331560680681279	Chr1 - 2755401 - 2755901	MsG0180000201.01	5210	Distal	WD40/YVTN repeat-like-containing domain superfamily(IPR015943)|WD40-repeat-containing domain superfamily(IPR036322)
Chr1	1136	2787526	2788026	6.15555814951856	0.601536620959522	0.140573115118053	Cortex	0.0452843816113883	Chr1 - 2787526 - 2788026	MsG0180000203.01	8838	Distal	SANT/Myb domain(IPR001005)|Myb domain, plants(IPR006447)|Homeobox-like domain superfamily(IPR009057)
Chr1	1153	2814013	2814513	-6.10358	0.601536620959522	-0.135528	Cortex	0.025113468700083	Chr1 - 2814013 - 2814513	MsG0180000204.01	5382	Distal	B3 DNA binding domain(IPR003340)|DNA-binding pseudobarrel domain superfamily(IPR015300)
Chr1	1169	2848188	2848688	6.49215504171397	0.601536620959522	0.178037676609105	Cortex	0.0452843816113883	Chr1 - 2848188 - 2848688	MsG0180000205.01	5833	Distal	B3 DNA binding domain(IPR003340)|DNA-binding pseudobarrel domain superfamily(IPR015300)
Chr1	1192	2900955	2901455	-6.47125	0.601536620959522	-0.175447	Cortex	0.0452843816113883	Chr1 - 2900955 - 2901455	MsG0180000209.01	12422	Exonic	B3 DNA binding domain(IPR003340)|DNA-binding pseudobarrel domain superfamily(IPR015300)
Chr1	1208	2925779	2926279	-5.97725	0.601536620959522	-0.123997	Cortex	0.0452843275666477	Chr1 - 2925779 - 2926279	MsG0180000210.01	2928	Exonic	B3 DNA binding domain(IPR003340)|DNA-binding pseudobarrel domain superfamily(IPR015300)
Chr1	1250	3035265	3035765	5.98911673632063	0.601536620959522	0.125038038884193	Cortex	0.0452843816113883	Chr1 - 3035265 - 3035765	MsG0180000220.01	4071	Distal	NB-ARC(IPR002182)|Powdery mildew resistance protein, RPW8 domain(IPR008808)|P-loop containing nucleoside triphosphate hydrolase(IPR027417)|Leucine-rich repeat domain superfamily(IPR032675)
Chr1	1265	3070024	3070524	-5.97683	0.601536620959522	-0.12396	Cortex	0.0452843816113883	Chr1 - 3070024 - 3070524	MsG0180000223.01	3436	Distal	Domain of unknown function DUF547(IPR006869)|Ternary complex factor MIP1, leucine-zipper(IPR025757)
Chr1	1266	3072296	3072796	6.25941082147642	0.601536620959522	0.151214690458835	Cortex	0.025113468700083	Chr1 - 3072296 - 3072796	MsG0180000223.01	1164	Intronic	Domain of unknown function DUF547(IPR006869)|Ternary complex factor MIP1, leucine-zipper(IPR025757)
Chr1	1296	3168715	3169215	-6.7224	0.601536620959522	-0.20919	Cortex	0.0452843816113883	Chr1 - 3168715 - 3169215	MsG0180000229.01	4360	Distal	Protein kinase domain(IPR000719)|Serine/threonine-protein kinase, active site(IPR008271)|Protein kinase-like domain superfamily(IPR011009)
Chr1	1306	3187414	3187914	-6.50879	0.601536620959522	-0.180125	Cortex	0.0251134394515698	Chr1 - 3187414 - 3187914	MsG0180000230.01	1635	Exonic	NA
Chr1	1312	3193546	3194046	2.3980666725088	0.601536620959522	0.180632026865181	Cortex	0.0333909933120912	Chr1 - 3193546 - 3194046	MsG0180000231.01	2660	Exonic	NA
Chr1	1399	3550654	3551154	-6.50494	0.601536620959522	-0.17964	Cortex	0.0452843816113883	Chr1 - 3550654 - 3551154	MsG0180000271.01	1440	Intronic	SCP2 sterol-binding domain(IPR003033)|Glycosyl hydrolase, family 13, catalytic domain(IPR006047)|Alpha-amylase, C-terminal beta-sheet(IPR012850)|Glycosyl hydrolase, all-beta(IPR013780)|Glycoside hydrolase superfamily(IPR017853)|SCP2 sterol-binding domain superfamily(IPR036527)
Chr1	1402	3555823	3556323	-5.8217	0.601536620959522	-0.111119	Cortex	0.0452843816113883	Chr1 - 3555823 - 3556323	MsG0180000271.01	3727	Distal	SCP2 sterol-binding domain(IPR003033)|Glycosyl hydrolase, family 13, catalytic domain(IPR006047)|Alpha-amylase, C-terminal beta-sheet(IPR012850)|Glycosyl hydrolase, all-beta(IPR013780)|Glycoside hydrolase superfamily(IPR017853)|SCP2 sterol-binding domain superfamily(IPR036527)
Chr1	1424	3627223	3627723	6.07091037424039	0.601536620959522	0.13244854891344	Cortex	0.0452843816113883	Chr1 - 3627223 - 3627723	MsG0180000273.01	1276	Promoter	Protein kinase domain(IPR000719)|Protein kinase-like domain superfamily(IPR011009)|Protein kinase, ATP binding site(IPR017441)
Chr1	1440	3650368	3650868	6.0679520030164	0.601536620959522	0.13217313298946	Cortex	0.0452843275666477	Chr1 - 3650368 - 3650868	MsG0180000274.01	18739	Distal	RNA cap guanine-N2 methyltransferase(IPR019012)|S-adenosyl-L-methionine-dependent methyltransferase(IPR029063)
Chr1	1453	3688984	3689484	5.82045938831689	0.601536620959522	0.111021966670645	Cortex	0.0452843816113883	Chr1 - 3688984 - 3689484	MsG0180000275.01	3689	Distal	NA
Chr1	1469	3719721	3720221	-6.25179	0.601536620959522	-0.150407	Cortex	0.025113468700083	Chr1 - 3719721 - 3720221	MsG0180000278.01	3290	Exonic	Zinc finger, RING-type(IPR001841)|Zinc finger, RING/FYVE/PHD-type(IPR013083)
Chr1	1489	3757110	3757610	-5.88794	0.601536620959522	-0.116434	Cortex	0.0452843816113883	Chr1 - 3757110 - 3757610	MsG0180000279.01	11973	Distal	NA
Chr1	1592	4035796	4036296	6.26862172984962	0.601536620959522	0.152196021301634	Cortex	0.025113468700083	Chr1 - 4035796 - 4036296	MsG0180000291.01	3424	Exonic	Peptidase C1A, papain C-terminal(IPR000668)|Cathepsin propeptide inhibitor domain (I29)(IPR013201)|Cysteine peptidase, asparagine active site(IPR025661)
Chr1	1595	4044072	4044572	-6.47424	0.601536620959522	-0.175816	Cortex	0.0251134394515698	Chr1 - 4044072 - 4044572	MsG0180000292.01	2456	Exonic	Transcription factor MYC/MYB N-terminal(IPR025610)
Chr1	1710	4291001	4291501	-6.28268	0.601536620959522	-0.153706	Cortex	0.0452843816113883	Chr1 - 4291001 - 4291501	MsG0180000314.01	4350	Distal	QWRF family(IPR007573)
Chr1	1711	4292073	4292573	-6.49093	0.601536620959522	-0.177885	Cortex	0.025113468700083	Chr1 - 4292073 - 4292573	MsG0180000314.01	5422	Distal	QWRF family(IPR007573)
Chr1	1824	4573637	4574137	-6.68297	0.601536620959522	-0.203497	Cortex	0.025113468700083	Chr1 - 4573637 - 4574137	MsG0180000336.01	10238	Intronic	FKBP-type peptidyl-prolyl cis-trans isomerase domain(IPR001179)|WD40 repeat(IPR001680)|Tetratricopeptide-like helical domain superfamily(IPR011990)|WD40/YVTN repeat-like-containing domain superfamily(IPR015943)|Tetratricopeptide repeat(IPR019734)|WD40 repeat, conserved site(IPR019775)|Anaphase-promoting complex subunit 4, WD40 domain(IPR024977)|WD40-repeat-containing domain superfamily(IPR036322)
Chr1	2032	5212025	5212525	6.65704669103697	0.601536620959522	0.199836976656304	Cortex	0.0452843816113883	Chr1 - 5212025 - 5212525	MsG0180000379.01	13904	Distal	NA
Chr1	2067	5543935	5544435	5.97921528073137	0.601536620959522	0.12416914083824	Cortex	0.0452843816113883	Chr1 - 5543935 - 5544435	MsG0180000401.01	3951	Distal	CSN8/PSMD8/EIF3K(IPR033464)
Chr1	2100	5609998	5610498	5.95108136367466	0.601536620959522	0.121732558372851	Cortex	0.0452843816113883	Chr1 - 5609998 - 5610498	MsG0180000407.01	317	Exonic	Cation/H+ exchanger(IPR006153)
Chr1	2146	5735826	5736326	-6.44514	0.601536620959522	-0.172265	Cortex	0.0452843816113883	Chr1 - 5735826 - 5736326	MsG0180000417.01	7416	Intronic	NB-ARC(IPR002182)|Glycine dehydrogenase (decarboxylating)(IPR003437)|Pyridoxal phosphate-dependent transferase, major domain(IPR015421)|Pyridoxal phosphate-dependent transferase domain 1(IPR015422)|Pyridoxal phosphate-dependent transferase(IPR015424)|Glycine cleavage system P protein(IPR020581)|P-loop containing nucleoside triphosphate hydrolase(IPR027417)|Virus X resistance protein-like, coiled-…
Chr1	2226	6080010	6080510	5.90519473040849	0.601536620959522	0.117859024771467	Cortex	0.0452843816113883	Chr1 - 6080010 - 6080510	MsG0180000442.01	14302	Distal	Cytokinin riboside 5'-monophosphate phosphoribohydrolase LOG(IPR005269)|LOG family(IPR031100)
Chr1	2229	6083606	6084106	-2.73242	0.601536620959522	-0.385063	Cortex	0.0331492046796816	Chr1 - 6083606 - 6084106	MsG0180000442.01	10706	Distal	Cytokinin riboside 5'-monophosphate phosphoribohydrolase LOG(IPR005269)|LOG family(IPR031100)
Chr1	2249	6132090	6132590	6.32135396056788	0.601536620959522	0.157936339134496	Cortex	0.0452843816113883	Chr1 - 6132090 - 6132590	MsG0180000444.01	11031	Distal	Methyltransferase type 12(IPR013217)|Lysine methyltransferase(IPR019410)|S-adenosyl-L-methionine-dependent methyltransferase(IPR029063)
Chr1	2283	6259928	6260428	-6.50542	0.601536620959522	-0.179701	Cortex	0.025113468700083	Chr1 - 6259928 - 6260428	MsG0180000452.01	12358	Exonic	NA
Chr1	2310	6355988	6356488	6.19333196350796	0.601536620959522	0.144355379368642	Cortex	0.0452843816113883	Chr1 - 6355988 - 6356488	MsG0180000458.01	3107	Exonic	F-box domain(IPR001810)|Leucine-rich repeat, cysteine-containing subtype(IPR006553)|Leucine-rich repeat domain superfamily(IPR032675)|F-box-like domain superfamily(IPR036047)
Chr1	2323	6403375	6403875	7.00535052548974	0.601536620959522	0.254951190374778	Cortex	0.014095916711743	Chr1 - 6403375 - 6403875	MsG0180000462.01	1604	Intronic	B3 DNA binding domain(IPR003340)|Pex, N-terminal(IPR006845)|DNA-binding pseudobarrel domain superfamily(IPR015300)
Chr1	2353	6488038	6488538	4.0274444957141	0.601536620959522	0.257185692400865	Cortex	0.0330391037345483	Chr1 - 6488038 - 6488538	MsG0180000468.01	5694	Distal	Zinc finger, PHD-type(IPR001965)|Zinc finger, FYVE/PHD-type(IPR011011)|Zinc finger, RING/FYVE/PHD-type(IPR013083)|Zinc finger, PHD-type, conserved site(IPR019786)|Zinc finger, PHD-finger(IPR019787)|Alfin(IPR021998)
Chr1	2490	7016192	7016692	-6.61028	0.601536620959522	-0.193399	Cortex	0.0452843816113883	Chr1 - 7016192 - 7016692	MsG0180000501.01	1350	Promoter	Ribosomal protein L53, mitochondrial(IPR019716)
Chr1	2587	7436261	7436761	7.15306668919162	0.601536620959522	0.282654222282705	Cortex	0.00454470896223035	Chr1 - 7436261 - 7436761	MsG0180000529.01	2452	Exonic	Tensin phosphatase, C2 domain(IPR014020)|Protein-tyrosine phosphatase-like(IPR029021)
Chr1	2603	7464727	7465227	-6.22206	0.601536620959522	-0.147299	Cortex	0.025113468700083	Chr1 - 7464727 - 7465227	MsG0180000531.01	3861	Distal	F-box domain(IPR001810)|Leucine-rich repeat 2(IPR013101)|F-box-like domain superfamily(IPR036047)
Chr1	2635	7505876	7506376	6.29339150176534	0.601536620959522	0.154866285252632	Cortex	0.0452843816113883	Chr1 - 7505876 - 7506376	MsG0180000534.01	6944	Distal	BTB/POZ domain(IPR000210)|SKP1/BTB/POZ domain superfamily(IPR011333)|NPH3 domain(IPR027356)
Chr1	2688	7713416	7713916	5.61924049849105	0.601536620959522	0.0963082439629866	Cortex	0.0452843816113883	Chr1 - 7713416 - 7713916	MsG0180000552.01	884	Exonic	NA
Chr1	2785	7887382	7887882	-6.45017	0.601536620959522	-0.172873	Cortex	0.025113468700083	Chr1 - 7887382 - 7887882	MsG0180000561.01	2846	Distal	Peptidase M48(IPR001915)
Chr1	2798	7912097	7912597	-6.09363	0.601536620959522	-0.134582	Cortex	0.0452843816113883	Chr1 - 7912097 - 7912597	MsG0180000562.01	6206	Exonic	SNF2-related, N-terminal domain(IPR000330)|Chromo/chromo shadow domain(IPR000953)|Helicase, C-terminal(IPR001650)|Zinc finger, PHD-type(IPR001965)|Domain of unknown function DUF1086(IPR009462)|Domain of unknown function DUF1087(IPR009463)|Zinc finger, RING/FYVE/PHD-type(IPR013083)|Helicase superfamily 1/2, ATP-binding domain(IPR014001)|Chromo-like domain superfamily(IPR016197)|Zinc finger, PHD-ty…
Chr1	2800	7913397	7913897	6.45290232440719	0.601536620959522	0.173205265653671	Cortex	0.025113468700083	Chr1 - 7913397 - 7913897	MsG0180000562.01	7506	Exonic	SNF2-related, N-terminal domain(IPR000330)|Chromo/chromo shadow domain(IPR000953)|Helicase, C-terminal(IPR001650)|Zinc finger, PHD-type(IPR001965)|Domain of unknown function DUF1086(IPR009462)|Domain of unknown function DUF1087(IPR009463)|Zinc finger, RING/FYVE/PHD-type(IPR013083)|Helicase superfamily 1/2, ATP-binding domain(IPR014001)|Chromo-like domain superfamily(IPR016197)|Zinc finger, PHD-ty…
Chr1	2820	7944443	7944943	-6.01189	0.601536620959522	-0.12706	Cortex	0.0452843816113883	Chr1 - 7944443 - 7944943	MsG0180000566.01	3784	Distal	Glycoside hydrolase family 18, catalytic domain(IPR001223)|Chitinase II(IPR011583)|Glycoside hydrolase superfamily(IPR017853)|Chitinase insertion domain superfamily(IPR029070)
Chr1	2867	8023208	8023708	-6.12639	0.601536620959522	-0.13772	Cortex	0.025113468700083	Chr1 - 8023208 - 8023708	MsG0180000574.01	1360	Distal	Ubiquitin-like domain superfamily(IPR029071)
Chr1	2895	8082095	8082595	-6.40112	0.601536620959522	-0.167028	Cortex	0.014095916711743	Chr1 - 8082095 - 8082595	MsG0180000580.01	82	Promoter	Brix domain(IPR007109)
Chr1	2924	8162053	8162553	5.84214664137026	0.601536620959522	0.112733798960485	Cortex	0.0452843816113883	Chr1 - 8162053 - 8162553	MsG0180000583.01	8625	Intronic	NA
Chr1	2943	8229047	8229547	-5.97636	0.601536620959522	-0.12392	Cortex	0.0452843816113883	Chr1 - 8229047 - 8229547	MsG0180000585.01	3454	Exonic	PB1 domain(IPR000270)|EF-hand domain(IPR002048)|Tetratricopeptide-like helical domain superfamily(IPR011990)|EF-hand domain pair(IPR011992)|EF-Hand 1, calcium-binding site(IPR018247)
Chr1	2968	8268105	8268605	6.70263659362336	0.601536620959522	0.206316974950515	Cortex	0.0251134394515698	Chr1 - 8268105 - 8268605	MsG0180000587.01	8985	Distal	RNA recognition motif domain(IPR000504)|Nucleotide-binding alpha-beta plait domain superfamily(IPR012677)|Domain of unknown function DUF4283(IPR025558)|RNA-binding domain superfamily(IPR035979)|Endonuclease/exonuclease/phosphatase superfamily(IPR036691)
Chr1	2995	8332251	8332751	6.47975709326484	0.601536620959522	0.176497133179161	Cortex	0.0251134394515698	Chr1 - 8332251 - 8332751	MsG0180000588.01	3333	Distal	Zinc finger, CCHC-type(IPR001878)|Zinc finger, CCHC-type superfamily(IPR036875)
Chr1	3018	8432466	8432966	-6.43449	0.601536620959522	-0.170984	Cortex	0.025113468700083	Chr1 - 8432466 - 8432966	MsG0180000594.01	4689	Distal	NA
Chr1	3108	8674027	8674527	-6.40901	0.601536620959522	-0.167956	Cortex	0.025113468700083	Chr1 - 8674027 - 8674527	MsG0180000611.01	5528	Distal	Cytochrome b-c1 complex subunit 7(IPR003197)|Cytochrome b-c1 complex subunit 7 superfamily(IPR036544)
Chr1	3119	8691416	8691916	-6.69816	0.601536620959522	-0.205672	Cortex	0.025113468700083	Chr1 - 8691416 - 8691916	MsG0180000613.01	1498	Exonic	Bicarbonate transporter, C-terminal(IPR011531)
Chr1	3162	8792227	8792727	6.02903860289297	0.601536620959522	0.128602490931428	Cortex	0.0452843816113883	Chr1 - 8792227 - 8792727	MsG0180000624.01	1538	Distal	FAD/NAD(P)-binding domain superfamily(IPR036188)
Chr1	3239	9046228	9046728	-6.14135	0.601536620959522	-0.139176	Cortex	0.0452843816113883	Chr1 - 9046228 - 9046728	MsG0180000639.01	5028	Distal	Cyclin, C-terminal domain(IPR004367)|Cyclin, N-terminal(IPR006671)|Cyclin-like(IPR013763)|Cyclin-like superfamily(IPR036915)
Chr1	3264	9116762	9117262	6.39843413023894	0.601536620959522	0.166713794889974	Cortex	0.025113468700083	Chr1 - 9116762 - 9117262	MsG0180000644.01	156	Promoter	Zinc finger, RING-type(IPR001841)|Zinc finger, RING/FYVE/PHD-type(IPR013083)
Chr1	3282	9139847	9140347	1.74443757410938	0.601536620959522	0.227956926850655	Cortex	0.03405983707613	Chr1 - 9139847 - 9140347	MsG0180000645.01	4862	Distal	NA
Chr1	3341	9249933	9250433	6.21004576181409	0.601536620959522	0.146060783904956	Cortex	0.0452843816113883	Chr1 - 9249933 - 9250433	MsG0180000653.01	14607	Distal	EGF-type aspartate/asparagine hydroxylation site(IPR000152)|Protein kinase domain(IPR000719)|Serine-threonine/tyrosine-protein kinase, catalytic domain(IPR001245)|EGF-like calcium-binding domain(IPR001881)|Serine/threonine-protein kinase, active site(IPR008271)|Protein kinase-like domain superfamily(IPR011009)|Protein kinase, ATP binding site(IPR017441)|EGF-like calcium-binding, conserved site(IP…
Chr1	3344	9253115	9253615	-6.36345	0.601536620959522	-0.162672	Cortex	0.0452843816113883	Chr1 - 9253115 - 9253615	MsG0180000653.01	11425	Distal	EGF-type aspartate/asparagine hydroxylation site(IPR000152)|Protein kinase domain(IPR000719)|Serine-threonine/tyrosine-protein kinase, catalytic domain(IPR001245)|EGF-like calcium-binding domain(IPR001881)|Serine/threonine-protein kinase, active site(IPR008271)|Protein kinase-like domain superfamily(IPR011009)|Protein kinase, ATP binding site(IPR017441)|EGF-like calcium-binding, conserved site(IP…
Chr1	3365	9348067	9348567	-1.61639	0.601536620959522	-0.146843	Cortex	0.0337461069361861	Chr1 - 9348067 - 9348567	MsG0180000658.01	1623	Promoter	Protein kinase domain(IPR000719)|Serine-threonine/tyrosine-protein kinase, catalytic domain(IPR001245)|Serine/threonine-protein kinase, active site(IPR008271)|Protein kinase-like domain superfamily(IPR011009)|Protein kinase, ATP binding site(IPR017441)
Chr1	3389	10015705	10016205	-6.44446	0.601536620959522	-0.172183	Cortex	0.0452843816113883	Chr1 - 10015705 - 10016205	MsG0180000705.01	11935	Exonic	Helicase, C-terminal(IPR001650)|DNA/RNA helicase, ATP-dependent, DEAH-box type, conserved site(IPR002464)|Helicase-associated domain(IPR007502)|Domain of unknown function DUF1605(IPR011709)|Helicase superfamily 1/2, ATP-binding domain(IPR014001)|P-loop containing nucleoside triphosphate hydrolase(IPR027417)
Chr1	3449	10179299	10179799	-6.41655	0.601536620959522	-0.168846	Cortex	0.0452843816113883	Chr1 - 10179299 - 10179799	MsG0180000718.01	8065	Distal	OB-fold nucleic acid binding domain, AA-tRNA synthetase-type(IPR004365)|Nucleic acid-binding, OB-fold(IPR012340)|Replication factor A protein 2(IPR014646)|Replication protein A, C-terminal(IPR014892)|Winged helix-like DNA-binding domain superfamily(IPR036388)|Winged helix DNA-binding domain superfamily(IPR036390)
Chr1	3489	10259091	10259591	6.15159605038726	0.601536620959522	0.140182101198234	Cortex	0.025113468700083	Chr1 - 10259091 - 10259591	MsG0180000722.01	2536	Exonic	P-type ATPase(IPR001757)|Cation-transporting P-type ATPase, N-terminal(IPR004014)|P-type ATPase, subfamily IIIA(IPR006534)|P-type ATPase, A domain superfamily(IPR008250)|P-type ATPase, phosphorylation site(IPR018303)|P-type ATPase, transmembrane domain superfamily(IPR023298)|P-type ATPase, cytoplasmic domain N(IPR023299)|HAD-like superfamily(IPR036412)
Chr1	3565	10449411	10449911	-6.32776	0.601536620959522	-0.158648	Cortex	0.0452843816113883	Chr1 - 10449411 - 10449911	MsG0180000736.01	2766	Distal	NA
Chr1	3573	10465090	10465590	-6.04238	0.601536620959522	-0.129816	Cortex	0.0452843816113883	Chr1 - 10465090 - 10465590	MsG0180000738.01	3823	Distal	WRKY domain(IPR003657)|Zn-cluster domain(IPR018872)|WRKY domain superfamily(IPR036576)
Chr1	3615	10553940	10554440	-6.46948	0.601536620959522	-0.17523	Cortex	0.025113468700083	Chr1 - 10553940 - 10554440	MsG0180000744.01	5439	Intronic	F-box domain(IPR001810)|Domain unknown function DUF295(IPR005174)
Chr1	3626	10583148	10583648	-6.32981	0.601536620959522	-0.158877	Cortex	0.025113468700083	Chr1 - 10583148 - 10583648	MsG0180000746.01	5361	Intronic	DNA topoisomerase, type IA, central(IPR013497)|DNA topoisomerase, type IA, central region, subdomain 1(IPR013824)|DNA topoisomerase, type IA, core domain(IPR023405)|Topoisomerase C-terminal repeat(IPR025589)
Chr1	3677	10653253	10653753	6.31762729275775	0.601536620959522	0.157523736026079	Cortex	0.0452843816113883	Chr1 - 10653253 - 10653753	MsG0180000750.01	1496	Promoter	Glutathione-specific gamma-glutamylcyclotransferase(IPR006840)
Chr1	3741	10811143	10811643	6.20858273378342	0.601536620959522	0.145910712494806	Cortex	0.025113468700083	Chr1 - 10811143 - 10811643	MsG0180000765.01	7723	Intronic	Beta-lactamase-related(IPR001466)|Lipopolysaccharide core heptose(II) kinase(IPR009330)|Protein kinase-like domain superfamily(IPR011009)|Beta-lactamase/transpeptidase-like(IPR012338)
Chr1	3774	10918711	10919211	-6.28094	0.601536620959522	-0.153518	Cortex	0.025113468700083	Chr1 - 10918711 - 10919211	MsG0180000773.01	1081	Promoter	NA
Chr1	3776	10920898	10921398	6.1104936591985	0.601536620959522	0.136188491311644	Cortex	0.0452843816113883	Chr1 - 10920898 - 10921398	MsG0180000773.01	3268	Distal	NA
Chr1	3821	11028229	11028729	-6.60958	0.601536620959522	-0.193304	Cortex	0.025113468700083	Chr1 - 11028229 - 11028729	MsG0180000778.01	50	Promoter	NA
Chr1	3899	11255881	11256381	-6.688	0.601536620959522	-0.204214	Cortex	0.0452843816113883	Chr1 - 11255881 - 11256381	MsG0180000792.01	2971	Distal	Pentatricopeptide repeat(IPR002885)|Tetratricopeptide-like helical domain superfamily(IPR011990)
Chr1	3995	11548545	11549045	6.01988727613482	0.601536620959522	0.127776673016642	Cortex	0.0452843816113883	Chr1 - 11548545 - 11549045	MsG0180000813.01	7471	Distal	IQ motif, EF-hand binding site(IPR000048)|Domain of unknown function DUF4005(IPR025064)
Chr1	4053	11767513	11768013	-6.28145	0.601536620959522	-0.153573	Cortex	0.0452843816113883	Chr1 - 11767513 - 11768013	MsG0180000825.01	20663	Distal	Aspartic peptidase domain superfamily(IPR021109)
Chr1	4138	11978146	11978646	-5.86533	0.601536620959522	-0.114592	Cortex	0.0452843816113883	Chr1 - 11978146 - 11978646	MsG0180000846.01	1329	Exonic	Cof family(IPR000150)|Endoribonuclease YbeY(IPR002036)|HAD-superfamily hydrolase, subfamily IIB(IPR006379)|Metalloprotease catalytic domain superfamily, predicted(IPR023091)|HAD superfamily(IPR023214)|HAD-like superfamily(IPR036412)
Chr1	4161	12046893	12047393	-6.14938	0.601536620959522	-0.139964	Cortex	0.025113468700083	Chr1 - 12046893 - 12047393	MsG0180000850.01	7556	Distal	DNA helicase Pif1-like(IPR010285)|P-loop containing nucleoside triphosphate hydrolase(IPR027417)
Chr1	4256	12576410	12576910	5.47771420581954	0.601536620959522	0.0871222781197206	Cortex	0.0452843816113883	Chr1 - 12576410 - 12576910	MsG0180000876.01	1153	Exonic	Proton-dependent oligopeptide transporter family(IPR000109)|MFS transporter superfamily(IPR036259)
Chr1	4264	12696394	12696894	-5.79026	0.601536620959522	-0.108681	Cortex	0.0452843816113883	Chr1 - 12696394 - 12696894	MsG0180000883.01	4240	Intronic	NA
Chr1	4265	12697465	12697965	-3.79806	0.601536620959522	-0.238623	Cortex	0.0330391258335933	Chr1 - 12697465 - 12697965	MsG0180000883.01	3169	Exonic	NA
Chr1	4304	13233009	13233509	6.55127915349139	0.601536620959522	0.18556920203979	Cortex	0.0452843816113883	Chr1 - 13233009 - 13233509	MsG0180000922.01	3208	Distal	EGF-type aspartate/asparagine hydroxylation site(IPR000152)|Protein kinase domain(IPR000719)|EGF-like calcium-binding domain(IPR001881)|Serine/threonine-protein kinase, active site(IPR008271)|Protein kinase-like domain superfamily(IPR011009)|Wall-associated receptor kinase(IPR013695)|Protein kinase, ATP binding site(IPR017441)|EGF-like calcium-binding, conserved site(IPR018097)|Wall-associated re…
Chr1	4321	13360112	13360612	6.59279215788481	0.601536620959522	0.19104483677407	Cortex	0.0452843816113883	Chr1 - 13360112 - 13360612	MsG0180000929.01	2510	Exonic	Protein kinase domain(IPR000719)|Serine-threonine/tyrosine-protein kinase, catalytic domain(IPR001245)|Protein kinase-like domain superfamily(IPR011009)|Protein kinase, ATP binding site(IPR017441)
Chr1	4353	13923737	13924237	6.47459066855403	0.601536620959522	0.175859061573347	Cortex	0.0452843816113883	Chr1 - 13923737 - 13924237	MsG0180000974.01	7500	Distal	NA
Chr1	4374	14010868	14011368	-5.97997	0.601536620959522	-0.124235	Cortex	0.0452843816113883	Chr1 - 14010868 - 14011368	MsG0180000979.01	181	Promoter	Protein kinase domain(IPR000719)|Serine-threonine/tyrosine-protein kinase, catalytic domain(IPR001245)|Serine/threonine-protein kinase, active site(IPR008271)|Protein kinase-like domain superfamily(IPR011009)|Protein kinase, ATP binding site(IPR017441)|Wall-associated receptor kinase, galacturonan-binding domain(IPR025287)
Chr1	4401	14084550	14085050	5.92000726729213	0.601536620959522	0.119095988776533	Cortex	0.0452843816113883	Chr1 - 14084550 - 14085050	MsG0180000985.01	2488	Exonic	Spermidine/spermine synthases(IPR001045)|S-adenosyl-L-methionine-dependent methyltransferase(IPR029063)|Polyamine biosynthesis domain, conserved site(IPR030373)|Spermidine synthase, tetramerisation domain(IPR035246)|Spermidine synthase, tetramerisation domain superfamily(IPR037163)
Chr1	4461	14279301	14279801	5.85474840731974	0.601536620959522	0.113740374516237	Cortex	0.0452843816113883	Chr1 - 14279301 - 14279801	MsG0180000998.01	8152	Distal	Ubiquitin-conjugating enzyme E2(IPR000608)|Ubiquitin-conjugating enzyme/RWD-like(IPR016135)|Ubiquitin-conjugating enzyme, active site(IPR023313)
Chr1	4473	14490049	14490549	-6.06872	0.601536620959522	-0.132244	Cortex	0.0452843816113883	Chr1 - 14490049 - 14490549	MsG0180001008.01	4552	Distal	Glycolipid transfer protein domain(IPR014830)|Glycolipid transfer protein superfamily(IPR036497)
Chr1	4499	14955154	14955654	3.04419279349398	0.601536620959522	0.224793970651822	Cortex	0.0331560680681279	Chr1 - 14955154 - 14955654	MsG0180001033.01	14899	Distal	Membrane transport protein(IPR004776)
Chr1	4530	15026683	15027183	6.33823804528167	0.601536620959522	0.159819094617209	Cortex	0.0452843816113883	Chr1 - 15026683 - 15027183	MsG0180001037.01	7598	Distal	Zinc knuckle CX2CX4HX4C(IPR025836)
Chr1	4559	15066644	15067144	-6.41604	0.601536620959522	-0.168786	Cortex	0.0452843816113883	Chr1 - 15066644 - 15067144	MsG0180001041.01	17989	Distal	LIM-domain binding protein/SEUSS(IPR029005)
Chr1	4573	15093502	15094002	6.32410746272742	0.601536620959522	0.158241882278227	Cortex	0.0452843816113883	Chr1 - 15093502 - 15094002	MsG0180001041.01	8867	Exonic	LIM-domain binding protein/SEUSS(IPR029005)
Chr1	4632	15290565	15291065	-6.24929	0.601536620959522	-0.150144	Cortex	0.0452843275666477	Chr1 - 15290565 - 15291065	MsG0180001054.01	2747	Distal	NAD kinase(IPR002504)|NAD kinase/diacylglycerol kinase-like domain superfamily(IPR016064)|ATP-NAD kinase, PpnK-type, C-terminal(IPR017437)|Inorganic polyphosphate/ATP-NAD kinase, N-terminal(IPR017438)|Protein-tyrosine phosphatase-like(IPR029021)
Chr1	4649	15334166	15334666	6.36743455630476	0.601536620959522	0.163127266821848	Cortex	0.0452843816113883	Chr1 - 15334166 - 15334666	MsG0180001057.01	998	Promoter	Transcription factor, K-box(IPR002487)
Chr1	4659	15363091	15363591	-6.68601	0.601536620959522	-0.203929	Cortex	0.014095916711743	Chr1 - 15363091 - 15363591	MsG0180001059.01	7061	Intronic	Hpc2-related domain(IPR014840)
Chr1	4665	15372349	15372849	-2.56001	0.601536620959522	-0.238939	Cortex	0.0333910155678634	Chr1 - 15372349 - 15372849	MsG0180001060.01	12533	Distal	Protein kinase domain(IPR000719)|Serine/threonine-protein kinase, active site(IPR008271)|Protein kinase-like domain superfamily(IPR011009)|Protein kinase, ATP binding site(IPR017441)
Chr1	4684	15409123	15409623	-6.55312	0.601536620959522	-0.185808	Cortex	0.0452843816113883	Chr1 - 15409123 - 15409623	MsG0180001063.01	6247	Intronic	Tetratricopeptide repeat 1(IPR001440)|Tetratricopeptide-like helical domain superfamily(IPR011990)|Tetratricopeptide repeat(IPR019734)
Chr1	4685	15410637	15411137	6.65555179228362	0.601536620959522	0.199627944554343	Cortex	0.025113468700083	Chr1 - 15410637 - 15411137	MsG0180001063.01	4733	Intronic	Tetratricopeptide repeat 1(IPR001440)|Tetratricopeptide-like helical domain superfamily(IPR011990)|Tetratricopeptide repeat(IPR019734)
Chr1	4757	15591818	15592318	6.28735970755131	0.601536620959522	0.154211808792996	Cortex	0.0452843816113883	Chr1 - 15591818 - 15592318	MsG0180001071.01	19119	Distal	Zinc-ribbon 15(IPR031493)
Chr1	4758	15595179	15595679	-2.79925	0.601536620959522	-0.258961	Cortex	0.0331560459169091	Chr1 - 15595179 - 15595679	MsG0180001071.01	15758	Distal	Zinc-ribbon 15(IPR031493)
Chr1	4831	15794568	15795068	6.23956690606984	0.601536620959522	0.149121687449214	Cortex	0.0452843816113883	Chr1 - 15794568 - 15795068	MsG0180001086.01	1427	Intronic	Tetratricopeptide-like helical domain superfamily(IPR011990)|Tetratricopeptide repeat(IPR019734)
Chr1	4846	15828716	15829216	6.15232890232738	0.601536620959522	0.140254344392603	Cortex	0.025113468700083	Chr1 - 15828716 - 15829216	MsG0180001088.01	34	Promoter	NA
Chr1	4849	15831514	15832014	-6.316	0.601536620959522	-0.157344	Cortex	0.0452843816113883	Chr1 - 15831514 - 15832014	MsG0180001089.01	2540	Intronic	P-loop containing nucleoside triphosphate hydrolase(IPR027417)
Chr1	4966	16161945	16162445	1.67217771833119	0.601536620959522	0.318426433184329	Cortex	0.0317324763043079	Chr1 - 16161945 - 16162445	MsG0180001113.01	6807	Distal	Membrane transport protein(IPR004776)|Auxin efflux carrier, plant type(IPR014024)
Chr1	4982	16208377	16208877	-5.83178	0.601536620959522	-0.111913	Cortex	0.0452843816113883	Chr1 - 16208377 - 16208877	MsG0180001115.01	3666	Exonic	Pentatricopeptide repeat(IPR002885)
Chr1	5043	16324344	16324844	-6.31505	0.601536620959522	-0.157239	Cortex	0.0452843816113883	Chr1 - 16324344 - 16324844	MsG0180001125.01	1895	Exonic	Protein kinase domain(IPR000719)|Serine/threonine-protein kinase, active site(IPR008271)|Protein kinase-like domain superfamily(IPR011009)|Protein kinase, ATP binding site(IPR017441)|Wall-associated receptor kinase, galacturonan-binding domain(IPR025287)
Chr1	5076	16420679	16421179	6.38425485042165	0.601536620959522	0.165063742315906	Cortex	0.025113468700083	Chr1 - 16420679 - 16421179	MsG0180001134.01	3900	Distal	Virus X resistance protein-like, coiled-coil domain(IPR038005)
Chr1	5091	16445890	16446390	6.28145757998704	0.601536620959522	0.153574045002616	Cortex	0.0452843816113883	Chr1 - 16445890 - 16446390	MsG0180001138.01	2198	Exonic	Armadillo(IPR000225)|Armadillo-like helical(IPR011989)|Armadillo-type fold(IPR016024)
Chr1	5129	16569191	16569691	-6.84648	0.601536620959522	-0.228158	Cortex	0.0452843816113883	Chr1 - 16569191 - 16569691	MsG0180001147.01	1841	Exonic	Tify domain(IPR010399)|CO/COL/TOC1, conserved site(IPR018467)
Chr1	5208	16815881	16816381	6.42196222636086	0.601536620959522	0.169487811039535	Cortex	0.0452843816113883	Chr1 - 16815881 - 16816381	MsG0180001172.01	2041	Exonic	Metallo-beta-lactamase(IPR001279)|Zn-dependent metallo-hydrolase, RNA specificity domain(IPR011108)|Beta-Casp domain(IPR022712)|Ribonuclease Z/Hydroxyacylglutathione hydrolase-like(IPR036866)
Chr1	5216	16832901	16833401	-5.44185	0.601536620959522	-0.0849344	Cortex	0.0452843816113883	Chr1 - 16832901 - 16833401	MsG0180001173.01	2151	Intronic	Microtubule-associated protein 70(IPR009768)
Chr1	5246	16882950	16883450	3.03769953178731	0.601536620959522	0.232362801908969	Cortex	0.0331560680681279	Chr1 - 16882950 - 16883450	MsG0180001178.01	11791	Distal	RNA-dependent RNA polymerase, eukaryotic-type(IPR007855)
Chr1	5255	16946890	16947390	-6.3263	0.601536620959522	-0.158486	Cortex	0.0452843816113883	Chr1 - 16946890 - 16947390	MsG0180001183.01	1674	Exonic	RNA-dependent RNA polymerase, eukaryotic-type(IPR007855)
Chr1	5293	17176801	17177301	-6.09094	0.601536620959522	-0.134328	Cortex	0.0452843816113883	Chr1 - 17176801 - 17177301	MsG0180001196.01	7621	Distal	PPC domain(IPR005175)
Chr1	5295	17204820	17205320	6.30841064683953	0.601536620959522	0.156507868280125	Cortex	0.0452843816113883	Chr1 - 17204820 - 17205320	MsG0180001197.01	3405	Distal	Protein of unknown function DUF597(IPR006734)
Chr1	5308	17251702	17252202	-2.39898	0.601536620959522	-0.279003	Cortex	0.0203179082213754	Chr1 - 17251702 - 17252202	MsG0180001200.01	15643	Distal	KNOX1(IPR005540)|KNOX2(IPR005541)
Chr1	5357	17466873	17467373	6.26648382804585	0.601536620959522	0.151967690429229	Cortex	0.0452843816113883	Chr1 - 17466873 - 17467373	MsG0180001213.01	1009	Intronic	K Homology domain, type 2(IPR004044)|K homology domain superfamily, prokaryotic type(IPR009019)|K homology domain-like, alpha/beta(IPR015946)|P-loop containing nucleoside triphosphate hydrolase(IPR027417)
Chr1	5390	17871231	17871731	-6.17673	0.601536620959522	-0.142681	Cortex	0.0452843816113883	Chr1 - 17871231 - 17871731	MsG0180001231.01	4487	Intronic	Zinc finger, CCHC-type(IPR001878)|Transferase(IPR003480)|Chloramphenicol acetyltransferase-like domain superfamily(IPR023213)|Zinc finger, CCHC-type superfamily(IPR036875)
Chr1	5417	17934043	17934543	-6.40316	0.601536620959522	-0.167268	Cortex	0.0452843816113883	Chr1 - 17934043 - 17934543	MsG0180001234.01	2622	Exonic	Glycoside hydrolase family 16(IPR000757)|Xyloglucan endo-transglycosylase, C-terminal(IPR010713)|Concanavalin A-like lectin/glucanase domain superfamily(IPR013320)|Xyloglucan endotransglucosylase/hydrolase(IPR016455)
Chr1	5434	18011686	18012186	6.74973981686832	0.601536620959522	0.213230662986761	Cortex	0.025113468700083	Chr1 - 18011686 - 18012186	MsG0180001237.01	33316	Distal	Alpha-ketoglutarate-dependent dioxygenase AlkB-like(IPR027450)|Alpha-ketoglutarate-dependent dioxygenase AlkB-like superfamily(IPR037151)
Chr1	5439	18045786	18046286	6.61682791866366	0.601536620959522	0.194287966265988	Cortex	0.0452843816113883	Chr1 - 18045786 - 18046286	MsG0180001237.01	782	Exonic	Alpha-ketoglutarate-dependent dioxygenase AlkB-like(IPR027450)|Alpha-ketoglutarate-dependent dioxygenase AlkB-like superfamily(IPR037151)
Chr1	5460	18084511	18085011	-6.58522	0.601536620959522	-0.190034	Cortex	0.0452843816113883	Chr1 - 18084511 - 18085011	MsG0180001242.01	7914	Distal	Annexin(IPR001464)|Annexin repeat(IPR018502)|Annexin superfamily(IPR037104)
Chr1	5539	18353447	18353947	-6.37885	0.601536620959522	-0.164439	Cortex	0.025113468700083	Chr1 - 18353447 - 18353947	MsG0180001253.01	647	Exonic	Pentatricopeptide repeat(IPR002885)|Tetratricopeptide-like helical domain superfamily(IPR011990)
Chr1	5551	18387619	18388119	-6.15893	0.601536620959522	-0.140906	Cortex	0.0452843816113883	Chr1 - 18387619 - 18388119	MsG0180001257.01	1877	Distal	NA
Chr1	5554	18393465	18393965	-6.59296	0.601536620959522	-0.191067	Cortex	0.0452843816113883	Chr1 - 18393465 - 18393965	MsG0180001257.01	3967	Distal	NA
Chr1	5621	18508994	18509494	-5.82489	0.601536620959522	-0.111369	Cortex	0.0452843275666477	Chr1 - 18508994 - 18509494	MsG0180001264.01	5857	Exonic	B3 DNA binding domain(IPR003340)|DNA-binding pseudobarrel domain superfamily(IPR015300)
Chr1	5656	18661318	18661818	-6.6306	0.601536620959522	-0.196171	Cortex	0.0251134394515698	Chr1 - 18661318 - 18661818	MsG0180001275.01	4173	Intronic	Cold-regulated 413 protein(IPR008892)
Chr1	5659	18664814	18665314	-6.07142	0.601536620959522	-0.132496	Cortex	0.0452843816113883	Chr1 - 18664814 - 18665314	MsG0180001276.01	5955	Exonic	AMP-dependent synthetase/ligase(IPR000873)|AMP-binding, conserved site(IPR020845)
Chr1	5699	18789732	18790232	-6.4009	0.601536620959522	-0.167002	Cortex	0.0452843816113883	Chr1 - 18789732 - 18790232	MsG0180001285.01	96	Promoter	Methyltransferase small domain(IPR007848)|S-adenosyl-L-methionine-dependent methyltransferase(IPR029063)
Chr1	5724	18839763	18840263	5.96632453398344	0.601536620959522	0.123046817802174	Cortex	0.0452843816113883	Chr1 - 18839763 - 18840263	MsG0180001291.01	5800	Distal	Cytochrome P450(IPR001128)|Cytochrome P450, E-class, group I(IPR002401)|Cytochrome P450, conserved site(IPR017972)|Cytochrome P450 superfamily(IPR036396)
Chr1	5734	18849203	18849703	5.64831495815974	0.601536620959522	0.0983095363509521	Cortex	0.0452843816113883	Chr1 - 18849203 - 18849703	MsG0180001292.01	3635	Distal	Zinc finger, CCCH-type(IPR000571)|U2 auxiliary factor small subunit(IPR009145)|Nucleotide-binding alpha-beta plait domain superfamily(IPR012677)|RNA-binding domain superfamily(IPR035979)
Chr1	5738	18866194	18866694	-6.21485	0.601536620959522	-0.146555	Cortex	0.0452843816113883	Chr1 - 18866194 - 18866694	MsG0180001293.01	881	Promoter	Mad3/Bub1 homology region 1(IPR013212)
Chr1	5757	18946705	18947205	2.63812331099479	0.601536620959522	0.240130140151129	Cortex	0.033627296571874	Chr1 - 18946705 - 18947205	MsG0180001295.01	2331	Distal	NAC domain(IPR003441)|NAC domain superfamily(IPR036093)
Chr1	5767	18966021	18966521	2.44682788690948	0.601536620959522	0.231596670524883	Cortex	0.0336273860142449	Chr1 - 18966021 - 18966521	MsG0180001296.01	14175	Distal	NAC domain(IPR003441)|NAC domain superfamily(IPR036093)
Chr1	5786	19021763	19022263	0.6262770673534	0.601536620959522	1.29780293607578	Cortex	0.0399920165882156	Chr1 - 19021763 - 19022263	MsG0180001301.01	12743	Distal	NA
Chr1	5889	19466260	19466760	-6.39068	0.601536620959522	-0.165809	Cortex	0.0452843816113883	Chr1 - 19466260 - 19466760	MsG0180001325.01	2232	Distal	Pentatricopeptide repeat(IPR002885)|Tetratricopeptide-like helical domain superfamily(IPR011990)
Chr1	5900	19550684	19551184	1.5573841937833	0.601536620959522	0.255107747811678	Cortex	0.0344714262228145	Chr1 - 19550684 - 19551184	MsG0180001330.01	4907	Distal	B3 DNA binding domain(IPR003340)|DNA-binding pseudobarrel domain superfamily(IPR015300)
Chr1	5917	19699009	19699509	-6.29904	0.601536620959522	-0.155482	Cortex	0.0452843816113883	Chr1 - 19699009 - 19699509	MsG0180001342.01	887	Promoter	B3 DNA binding domain(IPR003340)|DNA-binding pseudobarrel domain superfamily(IPR015300)
Chr1	5932	19809220	19809720	-6.37188	0.601536620959522	-0.163637	Cortex	0.0452843816113883	Chr1 - 19809220 - 19809720	MsG0180001352.01	147	Exonic	Proteinase inhibitor I3, Kunitz legume(IPR002160)|Kunitz inhibitor STI-like superfamily(IPR011065)
Chr1	5981	19955803	19956303	-6.04508	0.601536620959522	-0.130063	Cortex	0.0452843816113883	Chr1 - 19955803 - 19956303	MsG0180001365.01	6463	Distal	Cytochrome P450(IPR001128)|Cytochrome P450, E-class, group I(IPR002401)|Cytochrome P450, conserved site(IPR017972)|Cytochrome P450 superfamily(IPR036396)
Chr1	5982	19969082	19969582	-5.93398	0.601536620959522	-0.120274	Cortex	0.0452843816113883	Chr1 - 19969082 - 19969582	MsG0180001365.01	19742	Distal	Cytochrome P450(IPR001128)|Cytochrome P450, E-class, group I(IPR002401)|Cytochrome P450, conserved site(IPR017972)|Cytochrome P450 superfamily(IPR036396)
Chr1	6040	20205220	20205720	5.96431348225487	0.601536620959522	0.122872629619256	Cortex	0.0452843816113883	Chr1 - 20205220 - 20205720	MsG0180001378.01	16003	Distal	Palmitoyltransferase, DHHC domain(IPR001594)
Chr1	6074	21397086	21397586	-7.16648	0.601536620959522	-0.285313	Cortex	0.0140959005731361	Chr1 - 21397086 - 21397586	MsG0180001452.01	9991	Intronic	O-methyltransferase, family 2(IPR001077)|S-adenosyl-L-methionine-dependent methyltransferase(IPR029063)
Chr1	6129	22686631	22687131	-6.23428	0.601536620959522	-0.148569	Cortex	0.025113468700083	Chr1 - 22686631 - 22687131	MsG0180001524.01	27891	Distal	Basic-leucine zipper domain(IPR004827)
Chr1	6140	22727558	22728058	-6.41253	0.601536620959522	-0.16837	Cortex	0.0452843816113883	Chr1 - 22727558 - 22728058	MsG0180001525.01	3383	Distal	NA
Chr1	6188	23107025	23107525	-6.43389	0.601536620959522	-0.170911	Cortex	0.0452843816113883	Chr1 - 23107025 - 23107525	MsG0180001548.01	1857	Intronic	DnaJ domain(IPR001623)|Chaperone J-domain superfamily(IPR036869)
Chr1	6261	23336337	23336837	-6.0436	0.601536620959522	-0.129928	Cortex	0.0452843816113883	Chr1 - 23336337 - 23336837	MsG0180001565.01	14027	Exonic	IQ motif, EF-hand binding site(IPR000048)|Myosin head, motor domain(IPR001609)|P-loop containing nucleoside triphosphate hydrolase(IPR027417)|Plant myosin class VIII, motor domain(IPR036022)|Kinesin motor domain superfamily(IPR036961)
Chr1	6278	23388658	23389158	-6.33219	0.601536620959522	-0.159142	Cortex	0.0452843816113883	Chr1 - 23388658 - 23389158	MsG0180001568.01	11450	Distal	NA
Chr1	6336	23542636	23543136	6.52114754732794	0.601536620959522	0.181692326053228	Cortex	0.0452843816113883	Chr1 - 23542636 - 23543136	MsG0180001577.01	4964	Intronic	S-adenosyl-L-methionine-dependent methyltransferase(IPR029063)
Chr1	6416	23967456	23967956	5.97834784889172	0.601536620959522	0.12409330344249	Cortex	0.0452843816113883	Chr1 - 23967456 - 23967956	MsG0180001602.01	7041	Distal	Peptidase C1A, papain C-terminal(IPR000668)
Chr1	6422	23979431	23979931	6.75862591073273	0.601536620959522	0.21456043956044	Cortex	0.0452843816113883	Chr1 - 23979431 - 23979931	MsG0180001603.01	2786	Exonic	Inosine/uridine-preferring nucleoside hydrolase domain(IPR001910)|Ribonucleoside hydrolase-like(IPR036452)
Chr1	6431	24009812	24010312	6.17136895554102	0.601536620959522	0.142144197820376	Cortex	0.0452843816113883	Chr1 - 24009812 - 24010312	MsG0180001604.01	12939	Distal	NA
Chr1	6482	24157887	24158387	0.628548961534204	0.601536620959522	1.20677598597127	Cortex	0.0076248154755528	Chr1 - 24157887 - 24158387	MsG0180001617.01	3819	Distal	Zinc finger, CCHC-type superfamily(IPR036875)
Chr1	6509	24247439	24247939	6.43243471163928	0.601536620959522	0.170737165569992	Cortex	0.0452843816113883	Chr1 - 24247439 - 24247939	MsG0180001621.01	20521	Distal	P-loop containing nucleoside triphosphate hydrolase(IPR027417)
Chr1	6516	24270491	24270991	5.9318364881587	0.601536620959522	0.120092983939138	Cortex	0.0452843816113883	Chr1 - 24270491 - 24270991	MsG0180001621.01	2529	Exonic	P-loop containing nucleoside triphosphate hydrolase(IPR027417)
Chr1	6554	24632443	24632943	6.73558101133156	0.601536620959522	0.211128691348386	Cortex	0.014095916711743	Chr1 - 24632443 - 24632943	MsG0180001648.01	34628	Distal	NA
Chr1	6561	24668102	24668602	5.71304027846424	0.601536620959522	0.102912318773663	Cortex	0.0452843816113883	Chr1 - 24668102 - 24668602	MsG0180001648.01	1029	Distal	NA
Chr1	6612	24929902	24930402	-6.59333	0.601536620959522	-0.191117	Cortex	0.0452843816113883	Chr1 - 24929902 - 24930402	MsG0180001668.01	1242	Intronic	Zinc knuckle CX2CX4HX4C(IPR025836)
Chr1	6635	25109871	25110371	-6.36237	0.601536620959522	-0.162549	Cortex	0.025113468700083	Chr1 - 25109871 - 25110371	MsG0180001681.01	2069	Distal	Cullin, N-terminal(IPR001373)|Cullin homology domain(IPR016158)|Cullin repeat-like-containing domain superfamily(IPR016159)|Cullin protein, neddylation domain(IPR019559)|Cullin homology domain superfamily(IPR036317)|Winged helix-like DNA-binding domain superfamily(IPR036388)|Winged helix DNA-binding domain superfamily(IPR036390)
Chr1	6685	25269537	25270037	-5.96995	0.601536620959522	-0.123361	Cortex	0.0452843816113883	Chr1 - 25269537 - 25270037	MsG0180001687.01	9772	Distal	Protein of unknown function PDDEXK-like(IPR006502)
Chr1	6802	25838429	25838929	6.26098217161872	0.601536620959522	0.151381659276396	Cortex	0.0452843816113883	Chr1 - 25838429 - 25838929	MsG0180001711.01	15292	Distal	NA
Chr1	6812	25859315	25859815	-6.04625	0.601536620959522	-0.13017	Cortex	0.0452843816113883	Chr1 - 25859315 - 25859815	MsG0180001711.01	5592	Exonic	NA
Chr1	6875	26210820	26211320	7.17107982276242	0.601536620959522	0.28623062509982	Cortex	0.00797910046871072	Chr1 - 26210820 - 26211320	MsG0180001737.01	4665	Distal	Transcription factor, MADS-box(IPR002100)|Transcription factor, MADS-box superfamily(IPR036879)
Chr1	6920	26412889	26413389	6.0444944816911	0.601536620959522	0.130009183013973	Cortex	0.0452843816113883	Chr1 - 26412889 - 26413389	MsG0180001752.01	4310	Distal	Proton-dependent oligopeptide transporter family(IPR000109)|Major facilitator superfamily domain(IPR020846)|MFS transporter superfamily(IPR036259)
Chr1	6930	26444926	26445426	-6.02441	0.601536620959522	-0.128184	Cortex	0.0452843816113883	Chr1 - 26444926 - 26445426	MsG0180001755.01	3535	Exonic	Proton-dependent oligopeptide transporter family(IPR000109)|Major facilitator superfamily domain(IPR020846)|MFS transporter superfamily(IPR036259)
Chr1	6952	26554343	26554843	5.64655270487502	0.601536620959522	0.0981870829661337	Cortex	0.0452843816113883	Chr1 - 26554343 - 26554843	MsG0180001764.01	3654	Exonic	Protein kinase domain(IPR000719)|Serine/threonine-protein kinase, active site(IPR008271)|Protein kinase-like domain superfamily(IPR011009)|Protein kinase, ATP binding site(IPR017441)|Leucine-rich repeat domain superfamily(IPR032675)
Chr1	6990	26706906	26707406	5.92664435041654	0.601536620959522	0.119654371328372	Cortex	0.0452843816113883	Chr1 - 26706906 - 26707406	MsG0180001772.01	20605	Distal	Aldo/keto reductase(IPR020471)|NADP-dependent oxidoreductase domain(IPR023210)|NADP-dependent oxidoreductase domain superfamily(IPR036812)
Chr1	7003	26757347	26757847	6.30761961549667	0.601536620959522	0.156420982056535	Cortex	0.025113468700083	Chr1 - 26757347 - 26757847	MsG0180001776.01	614	Promoter	Protein of unknown function DUF761, plant(IPR008480)
Chr1	7045	26868706	26869206	6.52103241194302	0.601536620959522	0.181677666931123	Cortex	0.0452843816113883	Chr1 - 26868706 - 26869206	MsG0180001783.01	12392	Distal	Zinc knuckle CX2CX4HX4C(IPR025836)|Endonuclease/exonuclease/phosphatase superfamily(IPR036691)
Chr1	7094	27290288	27290788	-6.64055	0.601536620959522	-0.197542	Cortex	0.00797910046871072	Chr1 - 27290288 - 27290788	MsG0180001805.01	13335	Distal	Chromo-like domain superfamily(IPR016197)
Chr1	7095	27290827	27291327	-2.33068	0.601536620959522	-0.267259	Cortex	0.0337032414181707	Chr1 - 27290827 - 27291327	MsG0180001805.01	13874	Distal	Chromo-like domain superfamily(IPR016197)
Chr1	7172	27779079	27779579	-6.48708	0.601536620959522	-0.177405	Cortex	0.025113468700083	Chr1 - 27779079 - 27779579	MsG0180001826.01	18666	Distal	NA
Chr1	7198	27860649	27861149	-6.66311	0.601536620959522	-0.200688	Cortex	0.0452843816113883	Chr1 - 27860649 - 27861149	MsG0180001830.01	1549	Promoter	Aspartic peptidase domain superfamily(IPR021109)
Chr1	7210	27882423	27882923	-6.25487	0.601536620959522	-0.150733	Cortex	0.0452843816113883	Chr1 - 27882423 - 27882923	MsG0180001832.01	2327	Distal	WD40 repeat(IPR001680)|Pre-mRNA-splicing factor 19(IPR013915)|WD40/YVTN repeat-like-containing domain superfamily(IPR015943)|WD40-repeat-containing domain superfamily(IPR036322)
Chr1	7274	28089921	28090421	6.36332545824843	0.601536620959522	0.162657618878817	Cortex	0.0452843275666477	Chr1 - 28089921 - 28090421	MsG0180001842.01	71	Promoter	Cullin, N-terminal(IPR001373)|Cullin repeat-like-containing domain superfamily(IPR016159)
Chr1	7346	28454700	28455200	5.91163510846987	0.601536620959522	0.118395287108926	Cortex	0.0452843816113883	Chr1 - 28454700 - 28455200	MsG0180001872.01	13457	Distal	Viral movement protein(IPR028919)
Chr1	7371	28536673	28537173	-6.61149	0.601536620959522	-0.193563	Cortex	0.0452843816113883	Chr1 - 28536673 - 28537173	MsG0180001873.01	14391	Exonic	DNA mismatch repair protein MutS, C-terminal(IPR000432)|DNA mismatch repair protein MutS, N-terminal(IPR016151)|P-loop containing nucleoside triphosphate hydrolase(IPR027417)
Chr1	7378	28545878	28546378	5.66891434248563	0.601536620959522	0.099752070589509	Cortex	0.0452843275666477	Chr1 - 28545878 - 28546378	MsG0180001873.01	5186	Intronic	DNA mismatch repair protein MutS, C-terminal(IPR000432)|DNA mismatch repair protein MutS, N-terminal(IPR016151)|P-loop containing nucleoside triphosphate hydrolase(IPR027417)
Chr1	7402	28672900	28673400	-6.43059	0.601536620959522	-0.170516	Cortex	0.0452843816113883	Chr1 - 28672900 - 28673400	MsG0180001880.01	7342	Distal	Aconitase/3-isopropylmalate dehydratase large subunit, alpha/beta/alpha domain(IPR001030)|Aconitase/3-isopropylmalate dehydratase large subunit, alpha/beta/alpha, subdomain 1/3(IPR015931)|3-Isopropylmalate dehydratase, catalytic domain(IPR033941)|Aconitase, iron-sulfur domain(IPR036008)
Chr1	7500	29050678	29051178	6.51509996197154	0.601536620959522	0.180923923946236	Cortex	0.0452843816113883	Chr1 - 29050678 - 29051178	MsG0180001903.01	2314	Intronic	F-box associated domain, type 1(IPR006527)|Galactose oxidase/kelch, beta-propeller(IPR011043)|F-box associated interaction domain(IPR017451)|F-box-like domain superfamily(IPR036047)
Chr1	7504	29053059	29053559	-6.92279	0.601536620959522	-0.240659	Cortex	0.0452843816113883	Chr1 - 29053059 - 29053559	MsG0180001903.01	4695	Intronic	F-box associated domain, type 1(IPR006527)|Galactose oxidase/kelch, beta-propeller(IPR011043)|F-box associated interaction domain(IPR017451)|F-box-like domain superfamily(IPR036047)
Chr1	7582	29423607	29424107	6.11602782387599	0.601536620959522	0.136719599082236	Cortex	0.0452843816113883	Chr1 - 29423607 - 29424107	MsG0180001923.01	4595	Exonic	Calycin(IPR012674)|Domain of unknown function DUF1794(IPR014878)
Chr1	7653	29697984	29698484	-6.35673	0.601536620959522	-0.161907	Cortex	0.0452843816113883	Chr1 - 29697984 - 29698484	MsG0180001943.01	2	Promoter	NA
Chr1	7660	29731379	29731879	6.31269476966736	0.601536620959522	0.156979261340164	Cortex	0.0452843816113883	Chr1 - 29731379 - 29731879	MsG0180001948.01	11279	Distal	Ankyrin repeat(IPR002110)|Ankyrin repeat-containing domain(IPR020683)|Ankyrin repeat domain-containing protein 13(IPR021832)|Ankyrin repeat-containing domain superfamily(IPR036770)
Chr1	7711	30057460	30057960	5.95201165764451	0.601536620959522	0.121812370647874	Cortex	0.0452843816113883	Chr1 - 30057460 - 30057960	MsG0180001969.01	4219	Distal	Leucine-rich repeat(IPR001611)|Leucine-rich repeat-containing N-terminal, plant-type(IPR013210)|Leucine-rich repeat domain superfamily(IPR032675)
Chr1	7718	30065022	30065522	-6.6834	0.601536620959522	-0.203558	Cortex	0.025113468700083	Chr1 - 30065022 - 30065522	MsG0180001969.01	3341	Distal	Leucine-rich repeat(IPR001611)|Leucine-rich repeat-containing N-terminal, plant-type(IPR013210)|Leucine-rich repeat domain superfamily(IPR032675)
Chr1	7761	30389276	30389776	5.93524165305117	0.601536620959522	0.120381497974624	Cortex	0.025113468700083	Chr1 - 30389276 - 30389776	MsG0180001988.01	4949	Exonic	Pectate lyase(IPR002022)|Pectin lyase fold/virulence factor(IPR011050)|Pectin lyase fold(IPR012334)|AmbAllergen(IPR018082)
Chr1	7770	30410038	30410538	6.20159932393283	0.601536620959522	0.145196476164218	Cortex	0.0452843816113883	Chr1 - 30410038 - 30410538	MsG0180001990.01	1353	Promoter	Ham1-like protein(IPR002637)|Inosine triphosphate pyrophosphatase-like(IPR029001)
Chr1	7786	30444110	30444610	-6.98117	0.601536620959522	-0.25068	Cortex	0.025113468700083	Chr1 - 30444110 - 30444610	MsG0180001992.01	1258	Distal	NA
Chr1	7822	30634702	30635202	-6.33157	0.601536620959522	-0.159073	Cortex	0.0452843816113883	Chr1 - 30634702 - 30635202	MsG0180001996.01	20433	Distal	NB-ARC(IPR002182)|AAA+ ATPase domain(IPR003593)|P-loop containing nucleoside triphosphate hydrolase(IPR027417)|Leucine-rich repeat domain superfamily(IPR032675)
Chr1	7828	30644703	30645203	-5.83696	0.601536620959522	-0.112322	Cortex	0.0452843816113883	Chr1 - 30644703 - 30645203	MsG0180001996.01	10432	Distal	NB-ARC(IPR002182)|AAA+ ATPase domain(IPR003593)|P-loop containing nucleoside triphosphate hydrolase(IPR027417)|Leucine-rich repeat domain superfamily(IPR032675)
Chr1	7833	30666502	30667002	-6.12624	0.601536620959522	-0.137705	Cortex	0.0452843816113883	Chr1 - 30666502 - 30667002	MsG0180001996.01	11365	Distal	NB-ARC(IPR002182)|AAA+ ATPase domain(IPR003593)|P-loop containing nucleoside triphosphate hydrolase(IPR027417)|Leucine-rich repeat domain superfamily(IPR032675)
Chr1	7912	31005812	31006312	6.15225089455088	0.601536620959522	0.14024665278434	Cortex	0.025113468700083	Chr1 - 31005812 - 31006312	MsG0180002008.01	2651	Distal	Protein kinase domain(IPR000719)|Serine/threonine-protein kinase, active site(IPR008271)|Protein kinase-like domain superfamily(IPR011009)|Protein kinase, ATP binding site(IPR017441)
Chr1	8016	31929040	31929540	5.97062065419943	0.601536620959522	0.123419742650512	Cortex	0.0452843816113883	Chr1 - 31929040 - 31929540	MsG0180002065.01	18093	Distal	F-box domain(IPR001810)|Leucine-rich repeat domain superfamily(IPR032675)|F-box-like domain superfamily(IPR036047)
Chr1	8026	31939074	31939574	6.25685902037103	0.601536620959522	0.150943927867005	Cortex	0.0452843816113883	Chr1 - 31939074 - 31939574	MsG0180002065.01	8059	Distal	F-box domain(IPR001810)|Leucine-rich repeat domain superfamily(IPR032675)|F-box-like domain superfamily(IPR036047)
Chr1	8054	32005815	32006315	-6.27953	0.601536620959522	-0.153367	Cortex	0.0452843816113883	Chr1 - 32005815 - 32006315	MsG0180002066.01	3212	Distal	Protein kinase domain(IPR000719)|Legume lectin domain(IPR001220)|Uricase(IPR002042)|Serine/threonine-protein kinase, active site(IPR008271)|Protein kinase-like domain superfamily(IPR011009)|Concanavalin A-like lectin/glucanase domain superfamily(IPR013320)|Protein kinase, ATP binding site(IPR017441)|Legume lectin, beta chain, Mn/Ca-binding site(IPR019825)|Uricase, conserved site(IPR019842)
Chr1	8056	32007170	32007670	-5.76891	0.601536620959522	-0.107055	Cortex	0.0452843816113883	Chr1 - 32007170 - 32007670	MsG0180002066.01	4567	Distal	Protein kinase domain(IPR000719)|Legume lectin domain(IPR001220)|Uricase(IPR002042)|Serine/threonine-protein kinase, active site(IPR008271)|Protein kinase-like domain superfamily(IPR011009)|Concanavalin A-like lectin/glucanase domain superfamily(IPR013320)|Protein kinase, ATP binding site(IPR017441)|Legume lectin, beta chain, Mn/Ca-binding site(IPR019825)|Uricase, conserved site(IPR019842)
Chr1	8066	32035548	32036048	-6.19168	0.601536620959522	-0.144188	Cortex	0.0251134394515698	Chr1 - 32035548 - 32036048	MsG0180002067.01	5812	Distal	NA
Chr1	8101	32099018	32099518	6.74915507586526	0.601536620959522	0.213143445183579	Cortex	0.0452843816113883	Chr1 - 32099018 - 32099518	MsG0180002072.01	370	Promoter	MATH/TRAF domain(IPR002083)|TRAF-like(IPR008974)
Chr1	8112	32144787	32145287	6.62141175559848	0.601536620959522	0.194912618668846	Cortex	0.0452843816113883	Chr1 - 32144787 - 32145287	MsG0180002074.01	13486	Distal	Protein kinase domain(IPR000719)|EF-hand domain(IPR002048)|Serine/threonine-protein kinase, active site(IPR008271)|Protein kinase-like domain superfamily(IPR011009)|EF-hand domain pair(IPR011992)|Protein kinase, ATP binding site(IPR017441)|EF-Hand 1, calcium-binding site(IPR018247)
Chr1	8131	32192245	32192745	6.4300671443207	0.601536620959522	0.170453923812273	Cortex	0.025113468700083	Chr1 - 32192245 - 32192745	MsG0180002074.01	60944	Distal	Protein kinase domain(IPR000719)|EF-hand domain(IPR002048)|Serine/threonine-protein kinase, active site(IPR008271)|Protein kinase-like domain superfamily(IPR011009)|EF-hand domain pair(IPR011992)|Protein kinase, ATP binding site(IPR017441)|EF-Hand 1, calcium-binding site(IPR018247)
Chr1	8148	32210662	32211162	6.46078505194306	0.601536620959522	0.174165188084182	Cortex	0.0452843816113883	Chr1 - 32210662 - 32211162	MsG0180002074.01	79361	Distal	Protein kinase domain(IPR000719)|EF-hand domain(IPR002048)|Serine/threonine-protein kinase, active site(IPR008271)|Protein kinase-like domain superfamily(IPR011009)|EF-hand domain pair(IPR011992)|Protein kinase, ATP binding site(IPR017441)|EF-Hand 1, calcium-binding site(IPR018247)
Chr1	8160	32283465	32283965	-6.24462	0.601536620959522	-0.149652	Cortex	0.0452843816113883	Chr1 - 32283465 - 32283965	MsG0180002075.01	36493	Distal	EF-hand domain(IPR002048)|EF-hand domain pair(IPR011992)|EF-Hand 1, calcium-binding site(IPR018247)
Chr1	8266	34448572	34449072	-6.61204	0.601536620959522	-0.193638	Cortex	0.025113468700083	Chr1 - 34448572 - 34449072	MsG0180002187.01	5334	Distal	NA
Chr1	8304	35097840	35098340	0.789548078986379	0.601536620959522	1.9666925303315	Cortex	0.000181595328593063	Chr1 - 35097840 - 35098340	MsG0180002227.01	25	Promoter	Exocyst complex component EXOC6/Sec15(IPR007225)
Chr1	8315	35572660	35573160	-6.32535	0.601536620959522	-0.15838	Cortex	0.0452843816113883	Chr1 - 35572660 - 35573160	MsG0180002251.01	5386	Intronic	Toll/interleukin-1 receptor homology (TIR) domain(IPR000157)|NB-ARC(IPR002182)|AAA+ ATPase domain(IPR003593)|P-loop containing nucleoside triphosphate hydrolase(IPR027417)|Leucine-rich repeat domain superfamily(IPR032675)|Toll/interleukin-1 receptor homology (TIR) domain superfamily(IPR035897)|Winged helix DNA-binding domain superfamily(IPR036390)
Chr1	8371	37708913	37709413	6.7499792152109	0.601536620959522	0.21326638095752	Cortex	0.00797910046871072	Chr1 - 37708913 - 37709413	MsG0180002381.01	5492	Intronic	Ulp1 protease family, C-terminal catalytic domain(IPR003653)
Chr1	8386	37919253	37919753	-6.24339	0.601536620959522	-0.149523	Cortex	0.0452843816113883	Chr1 - 37919253 - 37919753	MsG0180002393.01	1457	Promoter	Haem peroxidase, plant/fungal/bacterial(IPR002016)|Haem peroxidase(IPR010255)
Chr1	8398	37943583	37944083	-6.13636	0.601536620959522	-0.138688	Cortex	0.0452843816113883	Chr1 - 37943583 - 37944083	MsG0180002395.01	14576	Distal	FAR1 DNA binding domain(IPR004330)
Chr1	8411	37963479	37963979	-5.9838	0.601536620959522	-0.124571	Cortex	0.0452843816113883	Chr1 - 37963479 - 37963979	MsG0180002396.01	4650	Distal	Domain of unknown function DUF223(IPR003871)|Nucleic acid-binding, OB-fold(IPR012340)
Chr1	8475	38396201	38396701	0.40099503059993	0.601536620959522	1.27639475149443	Cortex	0.0473732066848644	Chr1 - 38396201 - 38396701	MsG0180002439.01	268	Promoter	Exocyst complex component EXOC6/Sec15(IPR007225)
Chr1	8512	38484071	38484571	5.90745959385722	0.601536620959522	0.118047337278107	Cortex	0.0452843816113883	Chr1 - 38484071 - 38484571	MsG0180002445.01	2826	Intronic	Amine oxidase(IPR002937)|Homeobox-like domain superfamily(IPR009057)|FAD/NAD(P)-binding domain superfamily(IPR036188)
Chr1	8585	38699681	38700181	-5.91621	0.601536620959522	-0.118778	Cortex	0.0452843816113883	Chr1 - 38699681 - 38700181	MsG0180002464.01	21577	Distal	NA
Chr1	8635	38884994	38885494	3.7864150032544	0.601536620959522	0.306877087495023	Cortex	0.010925745189227	Chr1 - 38884994 - 38885494	MsG0180002477.01	2327	Distal	B3 DNA binding domain(IPR003340)|DNA-binding pseudobarrel domain superfamily(IPR015300)
Chr1	8679	38964189	38964689	6.12425486545205	0.601536620959522	0.137512914435991	Cortex	0.0452843816113883	Chr1 - 38964189 - 38964689	MsG0180002482.01	784	Promoter	WD40 repeat(IPR001680)|WD40/YVTN repeat-like-containing domain superfamily(IPR015943)|WD40-repeat-containing domain superfamily(IPR036322)
Chr1	8686	38973765	38974265	6.92468125005176	0.601536620959522	0.240977893344114	Cortex	0.014095916711743	Chr1 - 38973765 - 38974265	MsG0180002483.01	1153	Intronic	WD40 repeat(IPR001680)|LIS1 homology motif(IPR006594)|WD40/YVTN repeat-like-containing domain superfamily(IPR015943)|WD40 repeat, conserved site(IPR019775)|WD40-repeat-containing domain superfamily(IPR036322)
Chr1	8750	39181678	39182178	6.17952896546148	0.601536620959522	0.142961800104657	Cortex	0.025113468700083	Chr1 - 39181678 - 39182178	MsG0180002496.01	5747	Intronic	Domain of unknown function DUF4283(IPR025558)
Chr1	8755	39191536	39192036	-6.24937	0.601536620959522	-0.150152	Cortex	0.0452843816113883	Chr1 - 39191536 - 39192036	MsG0180002496.01	15605	Distal	Domain of unknown function DUF4283(IPR025558)
Chr1	8781	39260316	39260816	-5.99402	0.601536620959522	-0.12547	Cortex	0.0452843816113883	Chr1 - 39260316 - 39260816	MsG0180002498.01	846	Exonic	Putative S-adenosyl-L-methionine-dependent methyltransferase(IPR004159)|S-adenosyl-L-methionine-dependent methyltransferase(IPR029063)
Chr1	8817	39453807	39454307	-6.45921	0.601536620959522	-0.173973	Cortex	0.0452843816113883	Chr1 - 39453807 - 39454307	MsG0180002509.01	55027	Distal	NA
Chr1	8920	41142103	41142603	6.14838675270587	0.601536620959522	0.13986616642168	Cortex	0.0452843816113883	Chr1 - 41142103 - 41142603	MsG0180002592.01	6331	Distal	NA
Chr1	8928	41175385	41175885	-5.75272	0.601536620959522	-0.105838	Cortex	0.025113468700083	Chr1 - 41175385 - 41175885	MsG0180002592.01	26949	Distal	NA
Chr1	8953	41531950	41532450	-7.2011	0.601536620959522	-0.292292	Cortex	0.00454470387169835	Chr1 - 41531950 - 41532450	MsG0180002611.01	24720	Distal	Aspartic peptidase domain superfamily(IPR021109)
Chr1	8975	41839384	41839884	6.29265404811952	0.601536620959522	0.154786121358259	Cortex	0.0452843816113883	Chr1 - 41839384 - 41839884	MsG0180002622.01	6439	Distal	NA
Chr1	9009	42930344	42930844	6.49352526005098	0.601536620959522	0.178208750956004	Cortex	0.025113468700083	Chr1 - 42930344 - 42930844	MsG0180002680.01	1530	Intronic	Mur ligase, C-terminal domain superfamily(IPR036615)
Chr1	9102	43532618	43533118	6.07106940218787	0.601536620959522	0.13246336996337	Cortex	0.0452843816113883	Chr1 - 43532618 - 43533118	MsG0180002712.01	31648	Distal	Zinc finger, CCHC-type(IPR001878)|Zinc finger, CCHC-type superfamily(IPR036875)
Chr1	9125	43952178	43952678	3.13115101890675	0.601536620959522	0.197106591252649	Cortex	0.0332733643678704	Chr1 - 43952178 - 43952678	MsG0180002727.01	549	Exonic	Serpin, conserved site(IPR023795)|Serpin domain(IPR023796)|Serpin superfamily(IPR036186)
Chr1	9159	44184718	44185218	-6.69352	0.601536620959522	-0.205004	Cortex	0.0452843275666477	Chr1 - 44184718 - 44185218	MsG0180002737.01	769	Promoter	IQ motif, EF-hand binding site(IPR000048)|Domain of unknown function DUF4005(IPR025064)
Chr1	9209	44379909	44380409	6.7274494020032	0.601536620959522	0.209930791443396	Cortex	0.0251134394515698	Chr1 - 44379909 - 44380409	MsG0180002748.01	166	Intronic	Replication factor-A protein 1, N-terminal(IPR007199)|Nucleic acid-binding, OB-fold(IPR012340)
Chr1	9285	45559364	45559864	-6.61169	0.601536620959522	-0.19359	Cortex	0.0452843816113883	Chr1 - 45559364 - 45559864	MsG0180002807.01	6999	Intronic	Transcription factor, MADS-box(IPR002100)|Transcription factor, K-box(IPR002487)|MADS MEF2-like(IPR033896)|Transcription factor, MADS-box superfamily(IPR036879)
Chr1	9319	45639044	45639544	5.61230471100244	0.601536620959522	0.0958367592069609	Cortex	0.0452843816113883	Chr1 - 45639044 - 45639544	MsG0180002809.01	4990	Intronic	Pyridine nucleotide-disulphide oxidoreductase, class-II(IPR000103)|Thioredoxin reductase(IPR005982)|Pyridine nucleotide-disulphide oxidoreductase, class-II, active site(IPR008255)|Thioredoxin domain(IPR013766)|FAD/NAD(P)-binding domain(IPR023753)|FAD/NAD(P)-binding domain superfamily(IPR036188)|Thioredoxin-like superfamily(IPR036249)
Chr1	9339	45690183	45690683	-5.77262	0.601536620959522	-0.107336	Cortex	0.0452843816113883	Chr1 - 45690183 - 45690683	MsG0180002811.01	7395	Intronic	BAG domain(IPR003103)|BAG domain superfamily(IPR036533)
Chr1	9349	45700428	45700928	-6.5685	0.601536620959522	-0.187821	Cortex	0.0452843816113883	Chr1 - 45700428 - 45700928	MsG0180002812.01	820	Intronic	Uncharacterised domain NUC173(IPR012978)|Armadillo-type fold(IPR016024)
Chr1	9360	45871229	45871729	3.78673468912053	0.601536620959522	0.263666138336504	Cortex	0.0189736525698577	Chr1 - 45871229 - 45871729	MsG0180002817.01	4844	Distal	NA
Chr1	9377	46352389	46352889	-7.31869	0.601536620959522	-0.317283	Cortex	0.014095916711743	Chr1 - 46352389 - 46352889	MsG0180002837.01	142817	Distal	NA
Chr1	9420	48147664	48148164	6.47670918698238	0.601536620959522	0.176120429691858	Cortex	0.025113468700083	Chr1 - 48147664 - 48148164	MsG0180002856.01	590498	Distal	NA
Chr1	9432	48653767	48654267	-6.64492	0.601536620959522	-0.198147	Cortex	0.0452843816113883	Chr1 - 48653767 - 48654267	MsG0180002857.01	139701	Distal	NA
Chr1	9501	51264944	51265444	-6.58591	0.601536620959522	-0.190126	Cortex	0.0452843816113883	Chr1 - 51264944 - 51265444	MsG0180002880.01	9409	Distal	NA
Chr1	9556	52351805	52352305	6.52321795547531	0.601536620959522	0.181956131712121	Cortex	0.0452843816113883	Chr1 - 52351805 - 52352305	MsG0180002899.01	7404	Distal	Zinc finger, RING/FYVE/PHD-type(IPR013083)
Chr1	9564	52378787	52379287	6.2737502921696	0.601536620959522	0.152745140237631	Cortex	0.0452843816113883	Chr1 - 52378787 - 52379287	MsG0180002899.01	34386	Distal	Zinc finger, RING/FYVE/PHD-type(IPR013083)
Chr1	9591	52424716	52425216	6.7980447563191	0.601536620959522	0.220559111664153	Cortex	0.025113468700083	Chr1 - 52424716 - 52425216	MsG0180002899.01	80315	Distal	Zinc finger, RING/FYVE/PHD-type(IPR013083)
Chr1	9607	52477205	52477705	6.17382521446658	0.601536620959522	0.14238981940493	Cortex	0.0452843816113883	Chr1 - 52477205 - 52477705	MsG0180002900.01	55907	Distal	WD40/YVTN repeat-like-containing domain superfamily(IPR015943)|Transcription factor IIIC, 90kDa subunit, N-terminal(IPR024761)|WD40-repeat-containing domain superfamily(IPR036322)
Chr1	9624	52540310	52540810	-5.88433	0.601536620959522	-0.116138	Cortex	0.0452843816113883	Chr1 - 52540310 - 52540810	MsG0180002901.01	409	Exonic	DYW domain(IPR032867)
Chr1	9657	52611843	52612343	-6.86586	0.601536620959522	-0.23127	Cortex	0.014095916711743	Chr1 - 52611843 - 52612343	MsG0180002904.01	5289	Exonic	Zinc finger, CCHC-type(IPR001878)|Zinc finger, CCHC-type superfamily(IPR036875)
Chr1	9664	52625200	52625700	7.02332685947409	0.601536620959522	0.258172895148905	Cortex	0.00797909144680334	Chr1 - 52625200 - 52625700	MsG0180002904.01	18646	Distal	Zinc finger, CCHC-type(IPR001878)|Zinc finger, CCHC-type superfamily(IPR036875)
Chr1	9692	52685993	52686493	6.57506912629768	0.601536620959522	0.188687851811713	Cortex	0.025113468700083	Chr1 - 52685993 - 52686493	MsG0180002905.01	27678	Distal	Aspartic peptidase domain superfamily(IPR021109)
Chr1	9729	52854131	52854631	-6.23093	0.601536620959522	-0.148219	Cortex	0.0452843816113883	Chr1 - 52854131 - 52854631	MsG0180002911.01	9701	Distal	Myc-type, basic helix-loop-helix (bHLH) domain(IPR011598)|Helix-loop-helix DNA-binding domain superfamily(IPR036638)
Chr1	9780	53022955	53023455	6.35501696029142	0.601536620959522	0.161712078987827	Cortex	0.0452843816113883	Chr1 - 53022955 - 53023455	MsG0180002920.01	11221	Distal	Cytochrome P450(IPR001128)|Cytochrome P450, E-class, group I(IPR002401)|Cytochrome P450, conserved site(IPR017972)|Cytochrome P450 superfamily(IPR036396)
Chr1	9788	53065398	53065898	-6.52273	0.601536620959522	-0.181893	Cortex	0.0452843816113883	Chr1 - 53065398 - 53065898	MsG0180002923.01	17336	Distal	Cytochrome P450(IPR001128)|Cytochrome P450, E-class, group I(IPR002401)|Cytochrome P450, conserved site(IPR017972)|Cytochrome P450 superfamily(IPR036396)
Chr1	9815	53119408	53119908	-6.23055	0.601536620959522	-0.14818	Cortex	0.0452843816113883	Chr1 - 53119408 - 53119908	MsG0180002926.01	3796	Distal	Cytochrome P450(IPR001128)|Cytochrome P450, E-class, group I(IPR002401)|Ribosomal protein L9/RNase H1, N-terminal(IPR009027)|Ribonuclease H1, N-terminal(IPR011320)|Cytochrome P450 superfamily(IPR036396)
Chr1	9845	53252804	53253304	-2.83056	0.601536620959522	-0.228518	Cortex	0.0332733643678704	Chr1 - 53252804 - 53253304	MsG0180002930.01	5941	Distal	NA
Chr1	9846	53253560	53254060	3.06072873988046	0.601536620959522	0.227742834779035	Cortex	0.0331560459169091	Chr1 - 53253560 - 53254060	MsG0180002930.01	5185	Distal	NA
Chr1	9854	53311149	53311649	-5.62757	0.601536620959522	-0.0968778	Cortex	0.0452843816113883	Chr1 - 53311149 - 53311649	MsG0180002931.01	8759	Distal	C2 domain(IPR000008)|Phosphoribosyltransferase C-terminal(IPR013583)|C2 domain superfamily(IPR035892)
Chr1	9868	53367577	53368077	6.14444171505609	0.601536620959522	0.139478764478764	Cortex	0.0452843816113883	Chr1 - 53367577 - 53368077	MsG0180002934.01	5915	Distal	Aspartic peptidase domain superfamily(IPR021109)
Chr1	9898	53439957	53440457	-5.62538	0.601536620959522	-0.0967274	Cortex	0.0452843275666477	Chr1 - 53439957 - 53440457	MsG0180002936.01	2403	Distal	C2 domain(IPR000008)|Phosphoribosyltransferase C-terminal(IPR013583)|C2 domain superfamily(IPR035892)
Chr1	9934	53521741	53522241	-6.25401	0.601536620959522	-0.150642	Cortex	0.0452843816113883	Chr1 - 53521741 - 53522241	MsG0180002941.01	1894	Promoter	RNA recognition motif domain(IPR000504)|Nucleotide-binding alpha-beta plait domain superfamily(IPR012677)|RNA-binding domain superfamily(IPR035979)
Chr1	9936	53523273	53523773	-6.6571	0.601536620959522	-0.199845	Cortex	0.025113468700083	Chr1 - 53523273 - 53523773	MsG0180002941.01	3426	Distal	RNA recognition motif domain(IPR000504)|Nucleotide-binding alpha-beta plait domain superfamily(IPR012677)|RNA-binding domain superfamily(IPR035979)
Chr1	9975	53652155	53652655	-7.03317	0.601536620959522	-0.259955	Cortex	0.025113468700083	Chr1 - 53652155 - 53652655	MsG0180002947.01	718	Exonic	F-box associated interaction domain(IPR017451)
Chr1	10000	53738303	53738803	6.52167680639924	0.601536620959522	0.181759726759727	Cortex	0.0452843275666477	Chr1 - 53738303 - 53738803	MsG0180002954.01	12320	Distal	Leucine-rich repeat-containing N-terminal, plant-type(IPR013210)
Chr1	10001	53740055	53740555	-6.25312	0.601536620959522	-0.150548	Cortex	0.0452843816113883	Chr1 - 53740055 - 53740555	MsG0180002954.01	14072	Distal	Leucine-rich repeat-containing N-terminal, plant-type(IPR013210)
Chr1	10006	53765285	53765785	-6.73545	0.601536620959522	-0.21111	Cortex	0.025113468700083	Chr1 - 53765285 - 53765785	MsG0180002956.01	542	Promoter	NAC domain(IPR003441)|NAC domain superfamily(IPR036093)
Chr1	10046	53868096	53868596	2.52262554453693	0.601536620959522	0.246895916261241	Cortex	0.033568137300806	Chr1 - 53868096 - 53868596	MsG0180002960.01	5877	Distal	SBP domain(IPR004333)|SBP domain superfamily(IPR036893)
Chr1	10083	54079407	54079907	6.78930838321778	0.601536620959522	0.219215456821701	Cortex	0.0140959005731361	Chr1 - 54079407 - 54079907	MsG0180002971.01	1799	Promoter	Protein of unknown function DUF761, plant(IPR008480)
Chr1	10092	54105854	54106354	6.60800023129841	0.601536620959522	0.193090569561158	Cortex	0.0251134394515698	Chr1 - 54105854 - 54106354	MsG0180002973.01	746	Exonic	NA
Chr1	10109	54136306	54136806	6.25505102092673	0.601536620959522	0.150752377102114	Cortex	0.0452843816113883	Chr1 - 54136306 - 54136806	MsG0180002976.01	6291	Exonic	SNF2-related, N-terminal domain(IPR000330)|Helicase, C-terminal(IPR001650)|Helicase superfamily 1/2, ATP-binding domain(IPR014001)|P-loop containing nucleoside triphosphate hydrolase(IPR027417)|SNF2-like, N-terminal domain superfamily(IPR038718)
Chr1	10111	54138165	54138665	6.37405388770694	0.601536620959522	0.163886639676113	Cortex	0.0452843816113883	Chr1 - 54138165 - 54138665	MsG0180002976.01	8150	Exonic	SNF2-related, N-terminal domain(IPR000330)|Helicase, C-terminal(IPR001650)|Helicase superfamily 1/2, ATP-binding domain(IPR014001)|P-loop containing nucleoside triphosphate hydrolase(IPR027417)|SNF2-like, N-terminal domain superfamily(IPR038718)
Chr1	10222	54598198	54598698	-6.55886	0.601536620959522	-0.186557	Cortex	0.0452843816113883	Chr1 - 54598198 - 54598698	MsG0180002996.01	619	Promoter	Zinc finger, RING-type(IPR001841)|Zinc finger, RING/FYVE/PHD-type(IPR013083)|Zinc finger, RING-type, conserved site(IPR017907)|Zinc finger, C3HC4 RING-type(IPR018957)
Chr1	10288	55112434	55112934	6.40490761244922	0.601536620959522	0.167472527472527	Cortex	0.0452843816113883	Chr1 - 55112434 - 55112934	MsG0180003020.01	3008	Intronic	Pectinesterase, catalytic(IPR000070)|Pectin lyase fold/virulence factor(IPR011050)|Pectin lyase fold(IPR012334)|Pectinesterase, Asp active site(IPR033131)
Chr1	10293	55116955	55117455	6.27479524470033	0.601536620959522	0.152857263656703	Cortex	0.0452843816113883	Chr1 - 55116955 - 55117455	MsG0180003020.01	1511	Promoter	Pectinesterase, catalytic(IPR000070)|Pectin lyase fold/virulence factor(IPR011050)|Pectin lyase fold(IPR012334)|Pectinesterase, Asp active site(IPR033131)
Chr1	10333	55250603	55251103	6.09691751383776	0.601536620959522	0.134894200092711	Cortex	0.0452843816113883	Chr1 - 55250603 - 55251103	MsG0180003029.01	10139	Distal	Pectinesterase, catalytic(IPR000070)|Pectin lyase fold/virulence factor(IPR011050)|Pectin lyase fold(IPR012334)|Pectinesterase, Asp active site(IPR033131)
Chr1	10360	55332412	55332912	-6.24017	0.601536620959522	-0.149185	Cortex	0.0452843816113883	Chr1 - 55332412 - 55332912	MsG0180003034.01	10306	Distal	NA
Chr1	10379	55466062	55466562	-6.17976	0.601536620959522	-0.142985	Cortex	0.0452843816113883	Chr1 - 55466062 - 55466562	MsG0180003041.01	4682	Distal	NA
Chr1	10405	55586966	55587466	-6.71807	0.601536620959522	-0.208557	Cortex	0.0452843816113883	Chr1 - 55586966 - 55587466	MsG0180003043.01	14817	Distal	Zinc finger, CCHC-type superfamily(IPR036875)
Chr1	10455	55779008	55779508	-6.19525	0.601536620959522	-0.14455	Cortex	0.0452843816113883	Chr1 - 55779008 - 55779508	MsG0180003051.01	10744	Distal	NA
Chr1	10505	56358973	56359473	-6.32263	0.601536620959522	-0.158077	Cortex	0.0452843816113883	Chr1 - 56358973 - 56359473	MsG0180003084.01	2137	Distal	NA
Chr1	10538	56618851	56619351	-4.07261	0.601536620959522	-0.311605	Cortex	0.03292253683032	Chr1 - 56618851 - 56619351	MsG0180003104.01	17225	Distal	NA
Chr1	10559	56829712	56830212	-6.09721	0.601536620959522	-0.134922	Cortex	0.0251134394515698	Chr1 - 56829712 - 56830212	MsG0180003114.01	3538	Distal	UbiA prenyltransferase family(IPR000537)
Chr1	10565	56848166	56848666	-7.08343	0.601536620959522	-0.26924	Cortex	0.014095916711743	Chr1 - 56848166 - 56848666	MsG0180003116.01	383	Promoter	DNA methylase, N-6 adenine-specific, conserved site(IPR002052)
Chr1	10583	56979298	56979798	-6.8676	0.601536620959522	-0.231552	Cortex	0.0452843816113883	Chr1 - 56979298 - 56979798	MsG0180003124.01	6524	Distal	UspA(IPR006016)|Rossmann-like alpha/beta/alpha sandwich fold(IPR014729)
Chr1	10601	57073646	57074146	-6.48586	0.601536620959522	-0.177253	Cortex	0.0452843816113883	Chr1 - 57073646 - 57074146	MsG0180003130.01	6598	Distal	MATH/TRAF domain(IPR002083)|TRAF-like(IPR008974)
Chr1	10606	57126047	57126547	5.98534155742232	0.601536620959522	0.124706046071666	Cortex	0.0452843275666477	Chr1 - 57126047 - 57126547	MsG0180003133.01	1675	Distal	Prolamin-like domain(IPR008502)
Chr1	10666	57518515	57519015	-6.27689	0.601536620959522	-0.153082	Cortex	0.0452843816113883	Chr1 - 57518515 - 57519015	MsG0180003154.01	2704	Distal	ABC transporter-like(IPR003439)|AAA+ ATPase domain(IPR003593)|ABC-2 type transporter(IPR013525)|P-loop containing nucleoside triphosphate hydrolase(IPR027417)
Chr1	10693	57622506	57623006	6.37735015960521	0.601536620959522	0.164266091051805	Cortex	0.025113468700083	Chr1 - 57622506 - 57623006	MsG0180003157.01	29162	Distal	NA
Chr1	10761	58050745	58051245	5.73987410801567	0.601536620959522	0.104881926584054	Cortex	0.0452843816113883	Chr1 - 58050745 - 58051245	MsG0180003182.01	8669	Distal	DNA helicase Pif1-like(IPR010285)
Chr1	10817	58450558	58451058	6.01358379341158	0.601536620959522	0.127210884353741	Cortex	0.0452843816113883	Chr1 - 58450558 - 58451058	MsG0180003211.01	3655	Distal	Domain of unknown function DUF4283(IPR025558)|Zinc knuckle CX2CX4HX4C(IPR025836)
Chr1	10875	58727228	58727728	-3.09988	0.601536620959522	-0.420412	Cortex	0.0489134585147527	Chr1 - 58727228 - 58727728	MsG0180003234.01	4700	Distal	DNA helicase(IPR003840)|DNA helicase Pif1-like(IPR010285)|P-loop containing nucleoside triphosphate hydrolase(IPR027417)
Chr1	10893	58781187	58781687	7.37443566052478	0.601536620959522	0.329861086391541	Cortex	0.00797910046871072	Chr1 - 58781187 - 58781687	MsG0180003235.01	29803	Distal	Zinc finger, RING-type(IPR001841)|Zinc finger, RING/FYVE/PHD-type(IPR013083)
Chr1	10906	58811777	58812277	6.46115150513671	0.601536620959522	0.174209940782078	Cortex	0.025113468700083	Chr1 - 58811777 - 58812277	MsG0180003235.01	785	Promoter	Zinc finger, RING-type(IPR001841)|Zinc finger, RING/FYVE/PHD-type(IPR013083)
Chr1	10931	58876717	58877217	-6.15123	0.601536620959522	-0.140147	Cortex	0.0452843816113883	Chr1 - 58876717 - 58877217	MsG0180003239.01	10758	Distal	P-type ATPase(IPR001757)|Cation-transporting P-type ATPase, N-terminal(IPR004014)|Cation-transporting P-type ATPase, C-terminal(IPR006068)|P-type ATPase, subfamily IIB(IPR006408)|P-type ATPase, A domain superfamily(IPR008250)|P-type ATPase, phosphorylation site(IPR018303)|HAD superfamily(IPR023214)|P-type ATPase, transmembrane domain superfamily(IPR023298)|P-type ATPase, cytoplasmic domain N(IPR0…
Chr1	10963	58946556	58947056	6.75544473217149	0.601536620959522	0.2140834444742	Cortex	0.025113468700083	Chr1 - 58946556 - 58947056	MsG0180003242.01	5743	Distal	Helicase, C-terminal(IPR001650)|DNA/RNA helicase, ATP-dependent, DEAH-box type, conserved site(IPR002464)|Helicase-associated domain(IPR007502)|DEAD/DEAH box helicase domain(IPR011545)|Domain of unknown function DUF1605(IPR011709)|Helicase superfamily 1/2, ATP-binding domain(IPR014001)|P-loop containing nucleoside triphosphate hydrolase(IPR027417)
Chr1	11002	59004393	59004893	5.76303430475867	0.601536620959522	0.106611593980932	Cortex	0.0452843816113883	Chr1 - 59004393 - 59004893	MsG0180003245.01	8055	Exonic	F-box associated interaction domain(IPR017451)
Chr1	11007	59010796	59011296	-6.2657	0.601536620959522	-0.151884	Cortex	0.0452843816113883	Chr1 - 59010796 - 59011296	MsG0180003245.01	1652	Intronic	F-box associated interaction domain(IPR017451)
Chr1	11034	59051192	59051692	-6.44447	0.601536620959522	-0.172185	Cortex	0.0251134394515698	Chr1 - 59051192 - 59051692	MsG0180003247.01	10641	Intronic	Zinc finger, Dof-type(IPR003851)
Chr1	11053	59094564	59095064	6.74387227745533	0.601536620959522	0.212357082817725	Cortex	0.0452843816113883	Chr1 - 59094564 - 59095064	MsG0180003249.01	5278	Distal	U box domain(IPR003613)|Armadillo-like helical(IPR011989)|Zinc finger, RING/FYVE/PHD-type(IPR013083)|Armadillo-type fold(IPR016024)
Chr1	11109	59242525	59243025	-2.25666	0.601536620959522	-0.210572	Cortex	0.0336273636536458	Chr1 - 59242525 - 59243025	MsG0180003255.01	5245	Distal	LRAT-like domain(IPR007053)
Chr1	11128	59451961	59452461	6.63907667605232	0.601536620959522	0.197338515031688	Cortex	0.025113468700083	Chr1 - 59451961 - 59452461	MsG0180003263.01	10389	Distal	NA
Chr1	11138	59557315	59557815	-6.01693	0.601536620959522	-0.127511	Cortex	0.025113468700083	Chr1 - 59557315 - 59557815	MsG0180003267.01	10844	Distal	Nucleic acid-binding, OB-fold(IPR012340)
Chr1	11150	59653136	59653636	6.16965439202576	0.601536620959522	0.141972992142847	Cortex	0.0452843275666477	Chr1 - 59653136 - 59653636	MsG0180003273.01	6718	Distal	NA
Chr1	11198	59801010	59801510	6.53091345631575	0.601536620959522	0.182939996511425	Cortex	0.025113468700083	Chr1 - 59801010 - 59801510	MsG0180003277.01	9487	Distal	Endonuclease/exonuclease/phosphatase superfamily(IPR036691)
Chr1	11236	59970482	59970982	6.57282220026572	0.601536620959522	0.188391096083404	Cortex	0.025113468700083	Chr1 - 59970482 - 59970982	MsG0180003283.01	7442	Distal	NA
Chr1	11249	60121837	60122337	6.4163347001129	0.601536620959522	0.168820190798213	Cortex	0.0452843816113883	Chr1 - 60121837 - 60122337	MsG0180003293.01	14128	Distal	Nucleic acid-binding, OB-fold(IPR012340)|Replication factor A, C-terminal(IPR013955)
Chr1	11266	60152977	60153477	-6.31627	0.601536620959522	-0.157374	Cortex	0.0452843816113883	Chr1 - 60152977 - 60153477	MsG0180003295.01	6411	Distal	Zinc finger, CCHC-type(IPR001878)|Zinc finger, CCHC-type superfamily(IPR036875)
Chr1	11279	60192632	60193132	1.3792797032247	0.601536620959522	0.617055435382649	Cortex	0.00724571107428662	Chr1 - 60192632 - 60193132	MsG0180003297.01	2517	Distal	B3 DNA binding domain(IPR003340)|DNA helicase Pif1-like(IPR010285)|DNA-binding pseudobarrel domain superfamily(IPR015300)|P-loop containing nucleoside triphosphate hydrolase(IPR027417)
Chr1	11294	60242060	60242560	-6.55562	0.601536620959522	-0.186134	Cortex	0.0452843816113883	Chr1 - 60242060 - 60242560	MsG0180003303.01	2657	Exonic	L-Aspartase-like(IPR008948)
Chr1	11354	60408495	60408995	-6.44586	0.601536620959522	-0.172352	Cortex	0.0452843275666477	Chr1 - 60408495 - 60408995	MsG0180003311.01	11220	Distal	NA
Chr1	11357	60421172	60421672	-6.15802	0.601536620959522	-0.140817	Cortex	0.025113468700083	Chr1 - 60421172 - 60421672	MsG0180003312.01	2802	Distal	F-box domain(IPR001810)|F-box associated interaction domain(IPR017451)|F-box-like domain superfamily(IPR036047)
Chr1	11382	60477284	60477784	5.77725570795272	0.601536620959522	0.107687529861443	Cortex	0.0452843275666477	Chr1 - 60477284 - 60477784	MsG0180003314.01	139	Promoter	B3 DNA binding domain(IPR003340)|DNA-binding pseudobarrel domain superfamily(IPR015300)
Chr1	11448	60678371	60678871	6.05223605430627	0.601536620959522	0.130719454761267	Cortex	0.0452843816113883	Chr1 - 60678371 - 60678871	MsG0180003325.01	3152	Exonic	NA
Chr1	11469	60715849	60716349	-6.6858	0.601536620959522	-0.2039	Cortex	0.0452843816113883	Chr1 - 60715849 - 60716349	MsG0180003327.01	3269	Intronic	Pentatricopeptide repeat(IPR002885)|Tetratricopeptide-like helical domain superfamily(IPR011990)|DYW domain(IPR032867)
Chr1	11480	60729738	60730238	-2.66153	0.601536620959522	-0.225296	Cortex	0.0335090225042446	Chr1 - 60729738 - 60730238	MsG0180003329.01	4293	Distal	NA
Chr1	11483	60732426	60732926	5.99968786067665	0.601536620959522	0.125972309108722	Cortex	0.025113468700083	Chr1 - 60732426 - 60732926	MsG0180003329.01	1605	Promoter	NA
Chr1	11531	60815864	60816364	-6.26707	0.601536620959522	-0.15203	Cortex	0.0452843816113883	Chr1 - 60815864 - 60816364	MsG0180003338.01	4023	Distal	NA
Chr1	11545	60998402	60998902	6.70433653756016	0.601536620959522	0.20656258187815	Cortex	0.0452843275666477	Chr1 - 60998402 - 60998902	MsG0180003351.01	1858	Promoter	Glutathione S-transferase, N-terminal(IPR004045)|Thioredoxin-like superfamily(IPR036249)
Chr1	11569	61068860	61069360	-6.55226	0.601536620959522	-0.185697	Cortex	0.0251134394515698	Chr1 - 61068860 - 61069360	MsG0180003360.01	2720	Distal	Germin(IPR001929)|Cupin 1(IPR006045)|RmlC-like cupin domain superfamily(IPR011051)|RmlC-like jelly roll fold(IPR014710)|Germin, manganese binding site(IPR019780)
Chr1	11601	61149531	61150031	6.40703945744674	0.601536620959522	0.167723139151711	Cortex	0.014095916711743	Chr1 - 61149531 - 61150031	MsG0180003362.01	14920	Distal	Aspartic peptidase domain superfamily(IPR021109)
Chr1	11643	61216401	61216901	6.69292908134775	0.601536620959522	0.204919970586012	Cortex	0.025113468700083	Chr1 - 61216401 - 61216901	MsG0180003364.01	8459	Distal	Domain of unknown function DUF4283(IPR025558)|RNA-binding domain superfamily(IPR035979)
Chr1	11737	61514405	61514905	-6.80249	0.601536620959522	-0.221246	Cortex	0.0452843816113883	Chr1 - 61514405 - 61514905	MsG0180003386.01	5766	Intronic	Ribonuclease III domain(IPR000999)|Helicase, C-terminal(IPR001650)|PAZ domain(IPR003100)|Dicer dimerisation domain(IPR005034)|Helicase superfamily 1/2, ATP-binding domain(IPR014001)|P-loop containing nucleoside triphosphate hydrolase(IPR027417)|PAZ domain superfamily(IPR036085)|Ribonuclease III, endonuclease domain superfamily(IPR036389)|Dicer dimerisation domain superfamily(IPR038248)
Chr1	11755	61564716	61565216	-6.11773	0.601536620959522	-0.136884	Cortex	0.0452843816113883	Chr1 - 61564716 - 61565216	MsG0180003391.01	3989	Intronic	Protein kinase domain(IPR000719)|Serine/threonine-protein kinase, active site(IPR008271)|Protein kinase-like domain superfamily(IPR011009)
Chr1	11756	61565718	61566218	-6.32327	0.601536620959522	-0.158149	Cortex	0.025113468700083	Chr1 - 61565718 - 61566218	MsG0180003391.01	4991	Exonic	Protein kinase domain(IPR000719)|Serine/threonine-protein kinase, active site(IPR008271)|Protein kinase-like domain superfamily(IPR011009)
Chr1	11783	61645341	61645841	-6.33327	0.601536620959522	-0.159263	Cortex	0.0452843816113883	Chr1 - 61645341 - 61645841	MsG0180003396.01	10656	Distal	Calcineurin-like phosphoesterase domain, ApaH type(IPR004843)|Serine/threonine-specific protein phosphatase/bis(5-nucleosyl)-tetraphosphatase(IPR006186)
Chr1	11803	61717221	61717721	-5.54653	0.601536620959522	-0.0914763	Cortex	0.0452843816113883	Chr1 - 61717221 - 61717721	MsG0180003399.01	2294	Distal	AP2/ERF domain(IPR001471)|DNA-binding domain superfamily(IPR016177)|AP2/ERF transcription factor ERF/PTI6(IPR017392)|AP2/ERF domain superfamily(IPR036955)
Chr1	11841	61820793	61821293	6.46729709185993	0.601536620959522	0.174962160215616	Cortex	0.0452843816113883	Chr1 - 61820793 - 61821293	MsG0180003403.01	15596	Distal	NA
Chr1	11843	61828551	61829051	6.66563719084971	0.601536620959522	0.201042396305795	Cortex	0.025113468700083	Chr1 - 61828551 - 61829051	MsG0180003404.01	18002	Distal	Fructose-bisphosphate aldolase, class-I(IPR000741)|Aldolase-type TIM barrel(IPR013785)|Fructose-bisphosphate aldolase class-I active site(IPR029768)
Chr1	11844	61829130	61829630	-6.86867	0.601536620959522	-0.231725	Cortex	0.025113468700083	Chr1 - 61829130 - 61829630	MsG0180003404.01	17423	Distal	Fructose-bisphosphate aldolase, class-I(IPR000741)|Aldolase-type TIM barrel(IPR013785)|Fructose-bisphosphate aldolase class-I active site(IPR029768)
Chr1	11859	61889713	61890213	6.11839403524767	0.601536620959522	0.136947304320857	Cortex	0.0452843816113883	Chr1 - 61889713 - 61890213	MsG0180003407.01	4273	Distal	Aspartic peptidase domain superfamily(IPR021109)
Chr1	11871	61926346	61926846	-6.14375	0.601536620959522	-0.139411	Cortex	0.025113468700083	Chr1 - 61926346 - 61926846	MsG0180003409.01	7462	Distal	Brix domain(IPR007109)
Chr1	11940	62087418	62087918	5.75579017105456	0.601536620959522	0.106067594843105	Cortex	0.0452843816113883	Chr1 - 62087418 - 62087918	MsG0180003419.01	4047	Distal	Nucleotide-diphospho-sugar transferases(IPR029044)
Chr1	11961	62140602	62141102	2.55689258680751	0.601536620959522	0.272177947010774	Cortex	0.0192479897084034	Chr1 - 62140602 - 62141102	MsG0180003425.01	1347	Intronic	NA
Chr1	11989	62222686	62223186	-5.63041	0.601536620959522	-0.0970726	Cortex	0.0452843816113883	Chr1 - 62222686 - 62223186	MsG0180003431.01	3901	Distal	Helix-turn-helix motif(IPR000047)|Homeobox domain(IPR001356)|Leucine zipper, homeobox-associated(IPR003106)|Homeobox-like domain superfamily(IPR009057)|Homeobox, conserved site(IPR017970)
Chr1	12038	62322668	62323168	-6.0409	0.601536620959522	-0.12968	Cortex	0.0452843816113883	Chr1 - 62322668 - 62323168	MsG0180003441.01	1644	Exonic	Serine/threonine dehydratase, pyridoxal-phosphate-binding site(IPR000634)|Threonine dehydratase, ACT-like domain(IPR001721)|Pyridoxal-phosphate dependent enzyme(IPR001926)|Threonine dehydratase, biosynthetic(IPR005787)|Tryptophan synthase beta subunit-like PLP-dependent enzyme(IPR036052)|Threonine dehydratase, ACT-like domain superfamily(IPR038110)
Chr1	12045	62363850	62364350	6.49865490274019	0.601536620959522	0.178850641191839	Cortex	0.025113468700083	Chr1 - 62363850 - 62364350	MsG0180003442.01	7790	Distal	NA
Chr1	12155	62600872	62601372	-6.26043	0.601536620959522	-0.151323	Cortex	0.0452843816113883	Chr1 - 62600872 - 62601372	MsG0180003460.01	8164	Intronic	Thaumatin(IPR001938)|Glutamine synthetase, catalytic domain(IPR008146)|Glutamine synthetase/guanido kinase, catalytic domain(IPR014746)|Glutamine synthetase, N-terminal domain superfamily(IPR036651)|Osmotin/thaumatin-like superfamily(IPR037176)
Chr1	12162	62610082	62610582	-6.35705	0.601536620959522	-0.161943	Cortex	0.025113468700083	Chr1 - 62610082 - 62610582	MsG0180003460.01	1044	Promoter	Thaumatin(IPR001938)|Glutamine synthetase, catalytic domain(IPR008146)|Glutamine synthetase/guanido kinase, catalytic domain(IPR014746)|Glutamine synthetase, N-terminal domain superfamily(IPR036651)|Osmotin/thaumatin-like superfamily(IPR037176)
Chr1	12181	62665058	62665558	-6.39336	0.601536620959522	-0.166121	Cortex	0.0452843816113883	Chr1 - 62665058 - 62665558	MsG0180003465.01	3592	Intronic	Thaumatin(IPR001938)|Osmotin/thaumatin-like superfamily(IPR037176)
Chr1	12397	63448929	63449429	6.65482275535935	0.601536620959522	0.199526081666935	Cortex	0.025113468700083	Chr1 - 63448929 - 63449429	MsG0180003510.01	2559	Distal	Heavy metal-associated domain, HMA(IPR006121)|Heavy metal-associated domain superfamily(IPR036163)
Chr1	12405	63479071	63479571	6.39127143974621	0.601536620959522	0.165878240752383	Cortex	0.0452843816113883	Chr1 - 63479071 - 63479571	MsG0180003511.01	3723	Distal	Iron-regulated transcriptional activator AFT(IPR014842)
Chr1	12446	63635411	63635911	-7.05019	0.601536620959522	-0.263063	Cortex	0.0140959005731361	Chr1 - 63635411 - 63635911	MsG0180003520.01	1125	Distal	Zinc finger, CCHC-type(IPR001878)|Zinc finger, CCHC-type superfamily(IPR036875)
Chr1	12460	63698581	63699081	1.03040318616024	0.601536620959522	1.02634637277977	Cortex	0.014936470593851	Chr1 - 63698581 - 63699081	MsG0180003529.01	437	Intronic	CDC48, N-terminal subdomain(IPR003338)|AAA+ ATPase domain(IPR003593)|ATPase, AAA-type, core(IPR003959)|ATPase, AAA-type, conserved site(IPR003960)|CDC48, domain 2(IPR004201)|Aspartate decarboxylase-like domain superfamily(IPR009010)|P-loop containing nucleoside triphosphate hydrolase(IPR027417)|CDC48 domain 2-like superfamily(IPR029067)
Chr1	12477	63787971	63788471	-6.198	0.601536620959522	-0.144829	Cortex	0.0452843816113883	Chr1 - 63787971 - 63788471	MsG0180003530.01	11144	Distal	DVL(IPR012552)
Chr1	12539	63932437	63932937	6.27186294459544	0.601536620959522	0.152542833510575	Cortex	0.025113468700083	Chr1 - 63932437 - 63932937	MsG0180003540.01	2076	Distal	Adenosine kinase(IPR001805)|Carbohydrate/puine kinase, PfkB, conserved site(IPR002173)|Carbohydrate kinase PfkB(IPR011611)|Ribokinase-like(IPR029056)
Chr1	12555	63972789	63973289	-5.96735	0.601536620959522	-0.123136	Cortex	0.0452843816113883	Chr1 - 63972789 - 63973289	MsG0180003543.01	15137	Distal	DNA helicase Pif1-like(IPR010285)|Nucleic acid-binding, OB-fold(IPR012340)|P-loop containing nucleoside triphosphate hydrolase(IPR027417)
Chr1	12570	64036632	64037132	5.90517207838222	0.601536620959522	0.117857142857143	Cortex	0.0452843275666477	Chr1 - 64036632 - 64037132	MsG0180003546.01	22700	Distal	Pentatricopeptide repeat(IPR002885)|Tetratricopeptide-like helical domain superfamily(IPR011990)
Chr1	12579	64067298	64067798	2.55608892101168	0.601536620959522	0.271995337221818	Cortex	0.0336273636536458	Chr1 - 64067298 - 64067798	MsG0180003547.01	2022	Intronic	RNA recognition motif domain(IPR000504)|Cyclic nucleotide-binding domain(IPR000595)|Ion transport domain(IPR005821)|Nucleotide-binding alpha-beta plait domain superfamily(IPR012677)|RmlC-like jelly roll fold(IPR014710)|Cyclic nucleotide-binding-like(IPR018490)|RNA-binding domain superfamily(IPR035979)
Chr1	12608	64606697	64607197	6.38536177995507	0.601536620959522	0.165191973679816	Cortex	0.0452843816113883	Chr1 - 64606697 - 64607197	MsG0180003580.01	40849	Distal	Domain of unknown function DUF223(IPR003871)|Nucleic acid-binding, OB-fold(IPR012340)|Replication factor A, C-terminal(IPR013955)
Chr1	12631	64745805	64746305	6.53912357123331	0.601536620959522	0.183995456741404	Cortex	0.0452843816113883	Chr1 - 64745805 - 64746305	MsG0180003585.01	14130	Distal	Ribosomal protein L11/L12(IPR000911)|Ribosomal protein L11, C-terminal(IPR020783)|Ribosomal protein L11, N-terminal(IPR020784)|Ribosomal protein L11, conserved site(IPR020785)|Ribosomal protein L11, C-terminal domain superfamily(IPR036769)|Ribosomal protein L11/L12, N-terminal domain superfamily(IPR036796)
Chr1	12659	64848642	64849142	6.93417032203392	0.601536620959522	0.242581304847315	Cortex	0.025113468700083	Chr1 - 64848642 - 64849142	MsG0180003589.01	2856	Distal	NA
Chr1	12678	64926541	64927041	6.07735613199022	0.601536620959522	0.133050589963032	Cortex	0.0452843816113883	Chr1 - 64926541 - 64927041	MsG0180003593.01	4773	Distal	Zinc finger, RING-type(IPR001841)|Zinc finger, RING/FYVE/PHD-type(IPR013083)
Chr1	12753	65077667	65078167	-5.87504	0.601536620959522	-0.11538	Cortex	0.0452843816113883	Chr1 - 65077667 - 65078167	MsG0180003604.01	9771	Distal	Haem peroxidase, plant/fungal/bacterial(IPR002016)|Haem peroxidase(IPR010255)
Chr1	12801	65225763	65226263	6.69126	0.601536620959522	0.204681369965269	Cortex	0.0251134394515698	Chr1 - 65225763 - 65226263	MsG0180003612.01	3009	Intronic	Ribosomal protein S12/S23(IPR006032)|Nucleic acid-binding, OB-fold(IPR012340)
Chr1	12850	65311940	65312440	6.91893435736697	0.601536620959522	0.2400119300934	Cortex	0.0251134394515698	Chr1 - 65311940 - 65312440	MsG0180003620.01	3051	Intronic	Protein kinase domain(IPR000719)|Leucine-rich repeat(IPR001611)|Serine/threonine-protein kinase, active site(IPR008271)|Protein kinase-like domain superfamily(IPR011009)|Protein kinase, ATP binding site(IPR017441)|Leucine-rich repeat domain superfamily(IPR032675)
Chr1	12867	65333265	65333765	-6.19579	0.601536620959522	-0.144605	Cortex	0.0452843816113883	Chr1 - 65333265 - 65333765	MsG0180003622.01	2903	Exonic	NA
Chr1	12886	65361912	65362412	-6.33767	0.601536620959522	-0.159756	Cortex	0.025113468700083	Chr1 - 65361912 - 65362412	MsG0180003624.01	7391	Distal	SANT/Myb domain(IPR001005)|Myb domain, plants(IPR006447)|Homeobox-like domain superfamily(IPR009057)
Chr1	12928	65456330	65456830	6.4505631951144	0.601536620959522	0.172921424857337	Cortex	0.0452843816113883	Chr1 - 65456330 - 65456830	MsG0180003630.01	5398	Distal	Protein kinase domain(IPR000719)|Serine-threonine/tyrosine-protein kinase, catalytic domain(IPR001245)|Serine/threonine-protein kinase, active site(IPR008271)|Protein kinase-like domain superfamily(IPR011009)|Protein kinase, ATP binding site(IPR017441)
Chr1	12941	65493539	65494039	7.80351195139986	0.601536620959522	0.444808230553385	Cortex	0.000860146329255225	Chr1 - 65493539 - 65494039	MsG0180003632.01	530	Intronic	Glutathione S-transferase, N-terminal(IPR004045)|Integral membrane protein TerC(IPR005496)|Thioredoxin-like superfamily(IPR036249)|Glutathione S-transferase, C-terminal domain superfamily(IPR036282)
Chr1	12954	65508877	65509377	-6.16171	0.601536620959522	-0.141183	Cortex	0.0452843816113883	Chr1 - 65508877 - 65509377	MsG0180003633.01	9558	Distal	PPM-type phosphatase, divalent cation binding(IPR000222)|PPM-type phosphatase domain(IPR001932)|PPM-type phosphatase domain superfamily(IPR036457)
Chr1	13055	66158775	66159275	-5.91682	0.601536620959522	-0.118829	Cortex	0.0452843816113883	Chr1 - 66158775 - 66159275	MsG0180003665.01	23341	Distal	WD40/YVTN repeat-like-containing domain superfamily(IPR015943)|WD40-repeat-containing domain superfamily(IPR036322)
Chr1	13060	66429841	66430341	5.83161797150364	0.601536620959522	0.111899529042386	Cortex	0.0452843816113883	Chr1 - 66429841 - 66430341	MsG0180003673.01	4633	Distal	Zinc finger, RING-type(IPR001841)|Zinc finger, RING/FYVE/PHD-type(IPR013083)|Zinc finger, RING-type, conserved site(IPR017907)
Chr1	13149	67440786	67441286	6.55841470575648	0.601536620959522	0.186499215070644	Cortex	0.0452843275666477	Chr1 - 67440786 - 67441286	MsG0180003735.01	1370	Exonic	Pentatricopeptide repeat(IPR002885)|Tetratricopeptide-like helical domain superfamily(IPR011990)
Chr1	13175	67523422	67523922	-6.56209	0.601536620959522	-0.18698	Cortex	0.025113468700083	Chr1 - 67523422 - 67523922	MsG0180003741.01	199	Exonic	NA
Chr1	13238	67734627	67735127	6.17691972132306	0.601536620959522	0.142699860553069	Cortex	0.0452843816113883	Chr1 - 67734627 - 67735127	MsG0180003758.01	2419	Exonic	Protein LOW PSII ACCUMULATION 1-like(IPR021883)
Chr1	13244	67746410	67746910	6.30536319702058	0.601536620959522	0.156173400534303	Cortex	0.0452843816113883	Chr1 - 67746410 - 67746910	MsG0180003759.01	7648	Distal	Glutaredoxin(IPR002109)|Glutaredoxin subgroup(IPR014025)|Thioredoxin-like superfamily(IPR036249)
Chr1	13257	67802407	67802907	-6.13431	0.601536620959522	-0.138489	Cortex	0.0452843816113883	Chr1 - 67802407 - 67802907	MsG0180003762.01	5004	Distal	Pyridine nucleotide-disulphide oxidoreductase, class-II(IPR000103)|Flavin monooxygenase-like(IPR020946)|FAD/NAD(P)-binding domain superfamily(IPR036188)
Chr1	13274	67828126	67828626	-7.14967	0.601536620959522	-0.281985	Cortex	0.014095916711743	Chr1 - 67828126 - 67828626	MsG0180003762.01	20713	Distal	Pyridine nucleotide-disulphide oxidoreductase, class-II(IPR000103)|Flavin monooxygenase-like(IPR020946)|FAD/NAD(P)-binding domain superfamily(IPR036188)
Chr1	13301	67869321	67869821	5.96683151459235	0.601536620959522	0.123090768498932	Cortex	0.0452843816113883	Chr1 - 67869321 - 67869821	MsG0180003763.01	4805	Intronic	IQ motif, EF-hand binding site(IPR000048)|Myosin head, motor domain(IPR001609)|Dilute domain(IPR002710)|Myosin, N-terminal, SH3-like(IPR004009)|P-loop containing nucleoside triphosphate hydrolase(IPR027417)|Plant myosin, class XI, motor domain(IPR036018)|Kinesin motor domain superfamily(IPR036961)|Class XI myosin, cargo binding domain(IPR037975)
Chr1	13302	67871109	67871609	5.81416148056129	0.601536620959522	0.110529658513529	Cortex	0.0452843816113883	Chr1 - 67871109 - 67871609	MsG0180003763.01	3017	Exonic	IQ motif, EF-hand binding site(IPR000048)|Myosin head, motor domain(IPR001609)|Dilute domain(IPR002710)|Myosin, N-terminal, SH3-like(IPR004009)|P-loop containing nucleoside triphosphate hydrolase(IPR027417)|Plant myosin, class XI, motor domain(IPR036018)|Kinesin motor domain superfamily(IPR036961)|Class XI myosin, cargo binding domain(IPR037975)
Chr1	13303	67872133	67872633	6.18842612196729	0.601536620959522	0.14385854746757	Cortex	0.0452843816113883	Chr1 - 67872133 - 67872633	MsG0180003763.01	1993	Exonic	IQ motif, EF-hand binding site(IPR000048)|Myosin head, motor domain(IPR001609)|Dilute domain(IPR002710)|Myosin, N-terminal, SH3-like(IPR004009)|P-loop containing nucleoside triphosphate hydrolase(IPR027417)|Plant myosin, class XI, motor domain(IPR036018)|Kinesin motor domain superfamily(IPR036961)|Class XI myosin, cargo binding domain(IPR037975)
Chr1	13323	67924336	67924836	-6.33925	0.601536620959522	-0.159932	Cortex	0.0452841654325081	Chr1 - 67924336 - 67924836	MsG0180003765.01	4426	Intronic	Serine-threonine/tyrosine-protein kinase, catalytic domain(IPR001245)|Serine/threonine-protein kinase, active site(IPR008271)|Protein kinase-like domain superfamily(IPR011009)|Protein kinase, ATP binding site(IPR017441)
Chr1	13338	67967044	67967544	-6.55326	0.601536620959522	-0.185827	Cortex	0.0452843816113883	Chr1 - 67967044 - 67967544	MsG0180003767.01	3963	Exonic	WD40 repeat(IPR001680)|WD40/YVTN repeat-like-containing domain superfamily(IPR015943)|WD40 repeat, conserved site(IPR019775)|WD40-repeat-containing domain superfamily(IPR036322)
Chr1	13351	67989551	67990051	5.69933907707742	0.601536620959522	0.101920688007645	Cortex	0.0452843816113883	Chr1 - 67989551 - 67990051	MsG0180003768.01	1573	Promoter	Domain of unknown function DUF861, cupin-3(IPR008579)|RmlC-like cupin domain superfamily(IPR011051)|RmlC-like jelly roll fold(IPR014710)
Chr1	13410	68090687	68091187	6.61872820034861	0.601536620959522	0.194546682196452	Cortex	0.0251134394515698	Chr1 - 68090687 - 68091187	MsG0180003777.01	5006	Intronic	NAD-dependent epimerase/dehydratase(IPR001509)|NAD(P)-binding domain superfamily(IPR036291)
Chr1	13512	68282405	68282905	-5.94013	0.601536620959522	-0.120797	Cortex	0.0452843816113883	Chr1 - 68282405 - 68282905	MsG0180003797.01	9702	Distal	NA
Chr1	13517	68290081	68290581	5.50227501072185	0.601536620959522	0.0886525068431447	Cortex	0.0452843816113883	Chr1 - 68290081 - 68290581	MsG0180003797.01	2026	Exonic	NA
Chr1	13531	68350211	68350711	-5.83638	0.601536620959522	-0.112276	Cortex	0.0452843816113883	Chr1 - 68350211 - 68350711	MsG0180003799.01	1185	Exonic	Succinate--CoA synthetase, beta subunit(IPR005809)|ATP-citrate lyase/succinyl-CoA ligase(IPR005811)|ATP-grasp fold, succinyl-CoA synthetase-type(IPR013650)|ATP-grasp fold, subdomain 1(IPR013815)|Succinyl-CoA synthetase-like(IPR016102)|Succinyl-CoA synthetase, beta subunit, conserved site(IPR017866)
Chr1	13536	68361215	68361715	6.09767965609592	0.601536620959522	0.134966537222176	Cortex	0.0452843816113883	Chr1 - 68361215 - 68361715	MsG0180003800.01	279	Exonic	Leucine-rich repeat(IPR001611)|Leucine-rich repeat domain superfamily(IPR032675)
Chr1	13554	68473698	68474198	-6.26247	0.601536620959522	-0.15154	Cortex	0.025113468700083	Chr1 - 68473698 - 68474198	MsG0180003803.01	2958	Distal	Rab-GTPase-TBC domain(IPR000195)|Rab-GTPase-TBC domain superfamily(IPR035969)
Chr1	13599	68569825	68570325	6.24185993009534	0.601536620959522	0.14936207171665	Cortex	0.0452843816113883	Chr1 - 68569825 - 68570325	MsG0180003811.01	2040	Exonic	PH-like domain superfamily(IPR011993)|NECAP, PHear domain(IPR012466)
Chr1	13662	68752820	68753320	-5.82621	0.601536620959522	-0.111474	Cortex	0.0452843816113883	Chr1 - 68752820 - 68753320	MsG0180003820.01	4004	Intronic	Armadillo(IPR000225)|U box domain(IPR003613)|Armadillo-like helical(IPR011989)|Zinc finger, RING/FYVE/PHD-type(IPR013083)|Armadillo-type fold(IPR016024)
Chr1	13684	68782356	68782856	6.02663489895921	0.601536620959522	0.12838507260315	Cortex	0.0452843816113883	Chr1 - 68782356 - 68782856	MsG0180003821.01	9257	Intronic	Rho termination factor, N-terminal(IPR011112)|LexA/Signal peptidase-like superfamily(IPR036286)
Chr1	13685	68784904	68785404	6.30605860500578	0.601536620959522	0.156249661668381	Cortex	0.0452843816113883	Chr1 - 68784904 - 68785404	MsG0180003821.01	6709	Exonic	Rho termination factor, N-terminal(IPR011112)|LexA/Signal peptidase-like superfamily(IPR036286)
Chr1	13717	68843707	68844207	-6.2025	0.601536620959522	-0.145288	Cortex	0.0452843816113883	Chr1 - 68843707 - 68844207	MsG0180003822.01	486	Exonic	Major facilitator, sugar transporter-like(IPR005828)|Chromatin modification-related protein Eaf6(IPR015418)|Major facilitator superfamily domain(IPR020846)|Pre-mRNA splicing Prp18-interacting factor(IPR021715)|MFS transporter superfamily(IPR036259)
Chr1	13736	68974516	68975016	-5.99675	0.601536620959522	-0.125712	Cortex	0.0452843816113883	Chr1 - 68974516 - 68975016	MsG0180003834.01	3849	Distal	AP2/ERF domain(IPR001471)|DNA-binding domain superfamily(IPR016177)|AP2/ERF domain superfamily(IPR036955)
Chr1	13877	69433321	69433821	6.19496504231144	0.601536620959522	0.144521142185717	Cortex	0.0452843816113883	Chr1 - 69433321 - 69433821	MsG0180003865.01	4692	Intronic	Myosin head, motor domain(IPR001609)|Myosin, N-terminal, SH3-like(IPR004009)|P-loop containing nucleoside triphosphate hydrolase(IPR027417)|Kinesin motor domain superfamily(IPR036961)
Chr1	13962	69740190	69740690	6.1047715654506	0.601536620959522	0.135641486270245	Cortex	0.0452843816113883	Chr1 - 69740190 - 69740690	MsG0180003890.01	102	Exonic	Myosin head, motor domain(IPR001609)|P-loop containing nucleoside triphosphate hydrolase(IPR027417)|Kinesin motor domain superfamily(IPR036961)
Chr1	14016	69880667	69881167	-6.32731	0.601536620959522	-0.158598	Cortex	0.0452843816113883	Chr1 - 69880667 - 69881167	MsG0180003902.01	0	Promoter	WD40 repeat(IPR001680)|WD40/YVTN repeat-like-containing domain superfamily(IPR015943)|WD40 repeat, conserved site(IPR019775)|G-protein beta WD-40 repeat(IPR020472)|Histone-binding protein RBBP4, N-terminal(IPR022052)|WD40-repeat-containing domain superfamily(IPR036322)
Chr1	14060	69984629	69985129	-6.34181	0.601536620959522	-0.16022	Cortex	0.0452843816113883	Chr1 - 69984629 - 69985129	MsG0180003908.01	2646	Distal	Primosome PriB/single-strand DNA-binding(IPR000424)|Nucleic acid-binding, OB-fold(IPR012340)
Chr1	14091	70097905	70098405	-6.38062	0.601536620959522	-0.164643	Cortex	0.0452843816113883	Chr1 - 70097905 - 70098405	MsG0180003915.01	668	Exonic	F-box domain(IPR001810)|F-box associated domain, type 1(IPR006527)|F-box associated interaction domain(IPR017451)|F-box-like domain superfamily(IPR036047)
Chr1	14097	70116278	70116778	-5.90051	0.601536620959522	-0.11747	Cortex	0.0452843816113883	Chr1 - 70116278 - 70116778	MsG0180003917.01	1216	Promoter	F-box domain(IPR001810)|F-box associated domain, type 1(IPR006527)|F-box associated interaction domain(IPR017451)|F-box-like domain superfamily(IPR036047)
Chr1	14113	70547327	70547827	-6.18751	0.601536620959522	-0.143766	Cortex	0.025113468700083	Chr1 - 70547327 - 70547827	MsG0180003936.01	11640	Distal	Pentatricopeptide repeat(IPR002885)|Tetratricopeptide-like helical domain superfamily(IPR011990)|DYW domain(IPR032867)
Chr1	14148	70656258	70656758	-6.38965	0.601536620959522	-0.16569	Cortex	0.0452843816113883	Chr1 - 70656258 - 70656758	MsG0180003939.01	5674	Distal	NA
Chr1	14166	70678488	70678988	-6.58387	0.601536620959522	-0.189854	Cortex	0.025113468700083	Chr1 - 70678488 - 70678988	MsG0180003941.01	9007	Intronic	SKP1/BTB/POZ domain superfamily(IPR011333)|Tetratricopeptide-like helical domain superfamily(IPR011990)|Tetratricopeptide repeat(IPR019734)
Chr1	14199	70784764	70785264	-6.46708	0.601536620959522	-0.174936	Cortex	0.0452843816113883	Chr1 - 70784764 - 70785264	MsG0180003949.01	6621	Exonic	STAS domain(IPR002645)|SLC26A/SulP transporter domain(IPR011547)|Sulphate anion transporter, conserved site(IPR018045)|STAS domain superfamily(IPR036513)
Chr1	14235	70876874	70877374	6.33123780271211	0.601536620959522	0.159035818108453	Cortex	0.0452843816113883	Chr1 - 70876874 - 70877374	MsG0180003953.01	12108	Distal	Inositol polyphosphate-related phosphatase(IPR000300)|Endonuclease/exonuclease/phosphatase superfamily(IPR036691)
Chr1	14279	71132374	71132874	6.1761636511204	0.601536620959522	0.142624047864016	Cortex	0.0452843816113883	Chr1 - 71132374 - 71132874	MsG0180003970.01	7613	Distal	NA
Chr1	14302	71190486	71190986	-5.95524	0.601536620959522	-0.12209	Cortex	0.0452843816113883	Chr1 - 71190486 - 71190986	MsG0180003971.01	1515	Intronic	Seed maturation protein(IPR007011)|Nucleotide-diphospho-sugar transferases(IPR029044)
Chr1	14309	71238079	71238579	-6.49397	0.601536620959522	-0.178264	Cortex	0.014095916711743	Chr1 - 71238079 - 71238579	MsG0180003975.01	17568	Distal	Ovate protein family, C-terminal(IPR006458)
Chr1	14401	71504659	71505159	2.91366944483492	0.601536620959522	0.256142695033997	Cortex	0.0192479761801774	Chr1 - 71504659 - 71505159	MsG0180003993.01	3805	Intronic	DNA helicase Pif1-like(IPR010285)|Aspartic peptidase domain superfamily(IPR021109)|P-loop containing nucleoside triphosphate hydrolase(IPR027417)|Xylanase inhibitor, C-terminal(IPR032799)|Xylanase inhibitor, N-terminal(IPR032861)
Chr1	14460	71660592	71661092	-5.86498	0.601536620959522	-0.114564	Cortex	0.0452843816113883	Chr1 - 71660592 - 71661092	MsG0180004002.01	6147	Exonic	PWWP domain(IPR000313)|Glutathione peroxidase(IPR000889)|CID domain(IPR006569)|ENTH/VHS(IPR008942)|Glutathione peroxidase conserved site(IPR029760)|HDGF-related, PWWP domain(IPR035496)|Thioredoxin-like superfamily(IPR036249)|Endonuclease/exonuclease/phosphatase superfamily(IPR036691)
Chr1	14482	71696433	71696933	-5.43039	0.601536620959522	-0.0842465	Cortex	0.0452843816113883	Chr1 - 71696433 - 71696933	MsG0180004004.01	1164	Promoter	Glycosyl-hydrolase family 116, N-terminal(IPR024462)
Chr1	14598	72146264	72146764	6.76953678045975	0.601536620959522	0.216204460104533	Cortex	0.0452843816113883	Chr1 - 72146264 - 72146764	MsG0180004029.01	2135	Exonic	Protein of unknown function DUF3527(IPR021916)
Chr1	14756	72765736	72766236	6.56881246398638	0.601536620959522	0.18786266966785	Cortex	0.0452843816113883	Chr1 - 72765736 - 72766236	MsG0180004068.01	6373	Distal	EamA domain(IPR000620)
Chr1	14777	72802630	72803130	5.87811532939741	0.601536620959522	0.11563025210084	Cortex	0.0452843275666477	Chr1 - 72802630 - 72803130	MsG0180004069.01	490	Exonic	Electron transfer flavoprotein, beta-subunit, conserved site(IPR000049)|Electron transfer flavoprotein, beta subunit(IPR012255)|Rossmann-like alpha/beta/alpha sandwich fold(IPR014729)|Electron transfer flavoprotein, alpha/beta-subunit, N-terminal(IPR014730)|Electron transfer flavoprotein, beta subunit, N-terminal(IPR033948)
Chr1	14782	72811973	72812473	-6.34701	0.601536620959522	-0.160806	Cortex	0.0452843275666477	Chr1 - 72811973 - 72812473	MsG0180004070.01	172	Promoter	Zinc finger, RING-type(IPR001841)|Zinc finger, RING/FYVE/PHD-type(IPR013083)
Chr1	14890	73269810	73270310	5.87031190095987	0.601536620959522	0.114995716582053	Cortex	0.0452843816113883	Chr1 - 73269810 - 73270310	MsG0180004094.01	4613	Exonic	Sieve element occlusion, N-terminal(IPR027942)|Sieve element occlusion, C-terminal(IPR027944)
Chr1	14908	73300031	73300531	6.90192778080058	0.601536620959522	0.237175827711005	Cortex	0.025113468700083	Chr1 - 73300031 - 73300531	MsG0180004097.01	9942	Distal	RNA polymerase Rpb7, N-terminal(IPR005576)|Nucleic acid-binding, OB-fold(IPR012340)|RNA polymerase Rpb7-like, N-terminal domain superfamily(IPR036898)
Chr1	14959	73457870	73458370	-6.25067	0.601536620959522	-0.150289	Cortex	0.0452843816113883	Chr1 - 73457870 - 73458370	MsG0180004105.01	12823	Intronic	Zeta toxin domain(IPR010488)
Chr1	14970	73477190	73477690	6.15329683739087	0.601536620959522	0.140349817909101	Cortex	0.0452843816113883	Chr1 - 73477190 - 73477690	MsG0180004106.01	4855	Distal	Zeta toxin domain(IPR010488)|P-loop containing nucleoside triphosphate hydrolase(IPR027417)
Chr1	15003	73533171	73533671	6.16334312109074	0.601536620959522	0.141344537815126	Cortex	0.0452843816113883	Chr1 - 73533171 - 73533671	MsG0180004111.01	13095	Intronic	Proteinase inhibitor I13, potato inhibitor I(IPR000864)|Proteinase inhibitor I13, potato inhibitor I superfamily(IPR036354)
Chr1	15038	73589243	73589743	-6.05502	0.601536620959522	-0.130976	Cortex	0.0452843275666477	Chr1 - 73589243 - 73589743	MsG0180004116.01	6624	Intronic	Aconitase A/isopropylmalate dehydratase small subunit, swivel domain(IPR000573)|Aconitase/3-isopropylmalate dehydratase large subunit, alpha/beta/alpha domain(IPR001030)|Aconitase/Iron-responsive element-binding protein 2(IPR006249)|Aconitase/3-isopropylmalate dehydratase, swivel(IPR015928)|Aconitase/3-isopropylmalate dehydratase large subunit, alpha/beta/alpha, subdomain 1/3(IPR015931)|Aconitase…
Chr1	15166	73920751	73921251	6.54123294286403	0.601536620959522	0.184267600531337	Cortex	0.0452843816113883	Chr1 - 73920751 - 73921251	MsG0180004142.01	3300	Intronic	Putative S-adenosyl-L-methionine-dependent methyltransferase(IPR004159)|S-adenosyl-L-methionine-dependent methyltransferase(IPR029063)
Chr1	15187	74137671	74138171	-6.04906	0.601536620959522	-0.130427	Cortex	0.0452843816113883	Chr1 - 74137671 - 74138171	MsG0180004156.01	3022	Distal	Domain of unknown function DUF4283(IPR025558)
Chr1	15247	75304297	75304797	-6.57948	0.601536620959522	-0.189271	Cortex	0.0452843275666477	Chr1 - 75304297 - 75304797	MsG0180004235.01	17632	Distal	Ribosomal protein L6, conserved site(IPR002358)|Ribosomal protein L6, bacterial-type(IPR019906)|Ribosomal protein L6, alpha-beta domain(IPR020040)|Ribosomal protein L6, alpha-beta domain superfamily(IPR036789)
Chr1	15263	75597834	75598334	6.05103664162656	0.601536620959522	0.130609161705725	Cortex	0.0452843275666477	Chr1 - 75597834 - 75598334	MsG0180004250.01	2640	Intronic	GNAT domain(IPR000182)|Elp3/MiaB/NifB(IPR006638)|Radical SAM(IPR007197)|Acyl-CoA N-acyltransferase(IPR016181)|Radical SAM, alpha/beta horseshoe(IPR023404)|Radical SAM, C-terminal extension(IPR032432)|Elongator complex protein 3-like(IPR034687)
Chr1	15274	75796035	75796535	-6.58904	0.601536620959522	-0.190543	Cortex	0.025113468700083	Chr1 - 75796035 - 75796535	MsG0180004268.01	9571	Distal	Domain of unknown function DUF223(IPR003871)|Nucleic acid-binding, OB-fold(IPR012340)
Chr1	15279	75883639	75884139	-6.03247	0.601536620959522	-0.128914	Cortex	0.0452843816113883	Chr1 - 75883639 - 75884139	MsG0180004272.01	6140	Distal	AUX/IAA domain(IPR033389)
Chr1	15301	76637037	76637537	-6.18333	0.601536620959522	-0.143345	Cortex	0.0452843816113883	Chr1 - 76637037 - 76637537	MsG0180004342.01	1085	Distal	NA
Chr1	15439	77355268	77355768	-6.24373	0.601536620959522	-0.149558	Cortex	0.0452843816113883	Chr1 - 77355268 - 77355768	MsG0180004390.01	3191	Exonic	Aspartic peptidase A1 family(IPR001461)|Aspartic peptidase domain superfamily(IPR021109)|Xylanase inhibitor, C-terminal(IPR032799)|Xylanase inhibitor, N-terminal(IPR032861)|Pepsin-like domain, plant(IPR034161)
Chr1	15441	77357158	77357658	5.86527067072914	0.601536620959522	0.114587610192006	Cortex	0.0452843816113883	Chr1 - 77357158 - 77357658	MsG0180004390.01	5081	Intronic	Aspartic peptidase A1 family(IPR001461)|Aspartic peptidase domain superfamily(IPR021109)|Xylanase inhibitor, C-terminal(IPR032799)|Xylanase inhibitor, N-terminal(IPR032861)|Pepsin-like domain, plant(IPR034161)
Chr1	15599	77745089	77745589	6.72659477860517	0.601536620959522	0.209805285101186	Cortex	0.025113468700083	Chr1 - 77745089 - 77745589	MsG0180004422.01	1188	Promoter	NA
Chr1	15621	77793394	77793894	6.85298707812638	0.601536620959522	0.229198315801704	Cortex	0.025113468700083	Chr1 - 77793394 - 77793894	MsG0180004428.01	2103	Intronic	Protein kinase domain(IPR000719)|Leucine-rich repeat(IPR001611)|SAP domain(IPR003034)|Serine/threonine-protein kinase, active site(IPR008271)|Protein kinase-like domain superfamily(IPR011009)|Tetratricopeptide-like helical domain superfamily(IPR011990)|Leucine-rich repeat-containing N-terminal, plant-type(IPR013210)|Protein kinase, ATP binding site(IPR017441)|Leucine-rich repeat domain superfamil…
Chr1	15684	78003047	78003547	-6.34425	0.601536620959522	-0.160495	Cortex	0.0452843816113883	Chr1 - 78003047 - 78003547	MsG0180004441.01	1364	Exonic	F-box domain(IPR001810)|Phloem protein 2-like(IPR025886)|F-box-like domain superfamily(IPR036047)
Chr1	15725	78146269	78146769	6.3274004725565	0.601536620959522	0.158608058608059	Cortex	0.0452843816113883	Chr1 - 78146269 - 78146769	MsG0180004449.01	2403	Exonic	Pentatricopeptide repeat(IPR002885)|Tetratricopeptide-like helical domain superfamily(IPR011990)
Chr1	15765	78269244	78269744	5.90408707851303	0.601536620959522	0.117767036430089	Cortex	0.0452843816113883	Chr1 - 78269244 - 78269744	MsG0180004458.01	3291	Intronic	SANT/Myb domain(IPR001005)|Myb domain, plants(IPR006447)|Homeobox-like domain superfamily(IPR009057)|MYB-CC type transcription factor, LHEQLE-containing domain(IPR025756)
Chr1	15775	78296381	78296881	6.45427449447806	0.601536620959522	0.173371985425195	Cortex	0.025113468700083	Chr1 - 78296381 - 78296881	MsG0180004461.01	47	Promoter	C2 domain(IPR000008)|C2 domain superfamily(IPR035892)
Chr1	15803	78366580	78367080	6.20319545121423	0.601536620959522	0.145359417269623	Cortex	0.0452843816113883	Chr1 - 78366580 - 78367080	MsG0180004465.01	4646	Intronic	SNF2-related, N-terminal domain(IPR000330)|Helicase superfamily 1/2, ATP-binding domain(IPR014001)|P-loop containing nucleoside triphosphate hydrolase(IPR027417)|SNF2-like, N-terminal domain superfamily(IPR038718)
Chr1	15810	78378380	78378880	6.68800178098301	0.601536620959522	0.204214473076656	Cortex	0.00797909144680334	Chr1 - 78378380 - 78378880	MsG0180004465.01	7152	Distal	SNF2-related, N-terminal domain(IPR000330)|Helicase superfamily 1/2, ATP-binding domain(IPR014001)|P-loop containing nucleoside triphosphate hydrolase(IPR027417)|SNF2-like, N-terminal domain superfamily(IPR038718)
Chr1	15848	78505325	78505825	-6.60625	0.601536620959522	-0.192854	Cortex	0.014095916711743	Chr1 - 78505325 - 78505825	MsG0180004469.01	5824	Intronic	Thiaminase-2/PQQC(IPR004305)|Haem oxygenase-like, multi-helical(IPR016084)|HAD-like superfamily(IPR036412)
Chr1	15900	78601073	78601573	6.66255176008435	0.601536620959522	0.200608622147084	Cortex	0.0251134394515698	Chr1 - 78601073 - 78601573	MsG0180004475.01	29577	Distal	Linker histone H1/H5, domain H15(IPR005818)|Histone H5(IPR005819)|Winged helix-like DNA-binding domain superfamily(IPR036388)|Winged helix DNA-binding domain superfamily(IPR036390)
Chr1	15910	78627999	78628499	5.74307098319091	0.601536620959522	0.105119029382733	Cortex	0.0452843816113883	Chr1 - 78627999 - 78628499	MsG0180004475.01	2651	Exonic	Linker histone H1/H5, domain H15(IPR005818)|Histone H5(IPR005819)|Winged helix-like DNA-binding domain superfamily(IPR036388)|Winged helix DNA-binding domain superfamily(IPR036390)
Chr1	15925	78663941	78664441	2.76372443050456	0.601536620959522	0.301266304109295	Cortex	0.0111261385882457	Chr1 - 78663941 - 78664441	MsG0180004478.01	7392	Distal	Protein of unknown function DUF1685(IPR012881)
Chr1	15988	78866662	78867162	6.56876859054425	0.601536620959522	0.187856895888946	Cortex	0.025113468700083	Chr1 - 78866662 - 78867162	MsG0180004495.01	2940	Distal	NA
Chr1	16011	78903848	78904348	6.25760956124389	0.601536620959522	0.151023515395985	Cortex	0.0452843816113883	Chr1 - 78903848 - 78904348	MsG0180004497.01	849	Exonic	NA
Chr1	16036	78941357	78941857	-6.05648	0.601536620959522	-0.131111	Cortex	0.0452843816113883	Chr1 - 78941357 - 78941857	MsG0180004502.01	1323	Promoter	Protein of unknown function DUF2358(IPR018790)|NTF2-like domain superfamily(IPR032710)
Chr1	16112	79127072	79127572	6.64867202469874	0.601536620959522	0.198668732000223	Cortex	0.025113468700083	Chr1 - 79127072 - 79127572	MsG0180004521.01	4072	Distal	NA
Chr1	16149	79216358	79216858	-6.50106	0.601536620959522	-0.179152	Cortex	0.025113468700083	Chr1 - 79216358 - 79216858	MsG0180004529.01	8489	Exonic	WD40 repeat(IPR001680)|WD40/YVTN repeat-like-containing domain superfamily(IPR015943)|WD40 repeat, conserved site(IPR019775)|WD40-repeat-containing domain superfamily(IPR036322)
Chr1	16198	79343934	79344434	-6.01369	0.601536620959522	-0.12722	Cortex	0.0452843816113883	Chr1 - 79343934 - 79344434	MsG0180004537.01	2994	Exonic	PapD-like superfamily(IPR008962)
Chr1	16214	79373033	79373533	6.0989398752653	0.601536620959522	0.135086232140931	Cortex	0.0452843816113883	Chr1 - 79373033 - 79373533	MsG0180004540.01	577	Exonic	DnaJ domain(IPR001623)|DnaJ domain, conserved site(IPR018253)|Chaperone J-domain superfamily(IPR036869)
Chr1	16308	79530217	79530717	0.512376173974928	0.601536620959522	1.76942990272377	Cortex	0.00914378584944407	Chr1 - 79530217 - 79530717	MsG0180004558.01	2656	Distal	DNA-binding pseudobarrel domain superfamily(IPR015300)
Chr1	16352	79653906	79654406	-6.54912	0.601536620959522	-0.185288	Cortex	0.0452843816113883	Chr1 - 79653906 - 79654406	MsG0180004565.01	12895	Distal	P-loop containing nucleoside triphosphate hydrolase(IPR027417)
Chr1	16382	79699002	79699502	5.86524484500319	0.601536620959522	0.11458552317248	Cortex	0.0452843816113883	Chr1 - 79699002 - 79699502	MsG0180004568.01	4663	Exonic	NPH3 domain(IPR027356)
Chr1	16391	79788714	79789214	6.36453751238323	0.601536620959522	0.16279601112377	Cortex	0.025113468700083	Chr1 - 79788714 - 79789214	MsG0180004570.01	13852	Distal	NA
Chr1	16436	79943210	79943710	6.6740148483074	0.601536620959522	0.20222488327554	Cortex	0.025113468700083	Chr1 - 79943210 - 79943710	MsG0180004584.01	441	Promoter	Lipoxygenase, C-terminal(IPR013819)|Lipoxygenase, conserved site(IPR020834)|Lipoxigenase, C-terminal domain superfamily(IPR036226)
Chr1	16500	80098640	80099140	6.10847900802123	0.601536620959522	0.135995652698949	Cortex	0.0452843816113883	Chr1 - 80098640 - 80099140	MsG0180004593.01	4453	Distal	WD40 repeat(IPR001680)|WD40/YVTN repeat-like-containing domain superfamily(IPR015943)|WD40-repeat-containing domain superfamily(IPR036322)
Chr1	16509	80112186	80112686	6.21161976440468	0.601536620959522	0.14622240866042	Cortex	0.0452843816113883	Chr1 - 80112186 - 80112686	MsG0180004594.01	2406	Intronic	Helicase, C-terminal(IPR001650)|DNA helicase, ATP-dependent, RecQ type(IPR004589)|UBA-like superfamily(IPR009060)|DEAD/DEAH box helicase domain(IPR011545)|Helicase superfamily 1/2, ATP-binding domain(IPR014001)|P-loop containing nucleoside triphosphate hydrolase(IPR027417)|ATP-dependent DNA helicase RecQ, zinc-binding domain(IPR032284)|Winged helix-like DNA-binding domain superfamily(IPR036388)
Chr1	16523	80135780	80136280	-1.64381	0.601536620959522	-0.177542	Cortex	0.0345231495883264	Chr1 - 80135780 - 80136280	MsG0180004596.01	7958	Distal	Cytochrome b245, heavy chain(IPR000778)|EF-hand domain pair(IPR011992)|FAD-binding 8(IPR013112)|Ferric reductase, NAD binding domain(IPR013121)|Ferric reductase transmembrane component-like domain(IPR013130)|NADPH oxidase Respiratory burst(IPR013623)|Riboflavin synthase-like beta-barrel(IPR017938)|EF-Hand 1, calcium-binding site(IPR018247)
Chr1	16562	80261775	80262275	5.86701236725443	0.601536620959522	0.114728445816712	Cortex	0.0452843816113883	Chr1 - 80261775 - 80262275	MsG0180004606.01	10722	Distal	Hypoxia induced protein, domain(IPR007667)
Chr1	16574	80354925	80355425	-6.48783	0.601536620959522	-0.177499	Cortex	0.0452843816113883	Chr1 - 80354925 - 80355425	MsG0180004617.01	3461	Distal	Phloem protein 2-like(IPR025886)
Chr1	16648	80750401	80750901	6.18989056230606	0.601536620959522	0.144006679665742	Cortex	0.025113468700083	Chr1 - 80750401 - 80750901	MsG0180004647.01	8820	Intronic	Helicase, C-terminal(IPR001650)|DNA/RNA helicase, ATP-dependent, DEAH-box type, conserved site(IPR002464)|DNA helicase, ATP-dependent, RecQ type(IPR004589)|DEAD/DEAH box helicase domain(IPR011545)|Helicase superfamily 1/2, ATP-binding domain(IPR014001)|P-loop containing nucleoside triphosphate hydrolase(IPR027417)|ATP-dependent DNA helicase RecQ, zinc-binding domain(IPR032284)
Chr1	16695	80837089	80837589	6.32560528633162	0.601536620959522	0.1584083337477	Cortex	0.0452843816113883	Chr1 - 80837089 - 80837589	MsG0180004655.01	2111	Intronic	NA
Chr1	16732	80881441	80881941	5.69633829685343	0.601536620959522	0.101704759452249	Cortex	0.0452843816113883	Chr1 - 80881441 - 80881941	MsG0180004659.01	885	Promoter	Nicotianamine synthase(IPR004298)
Chr1	16739	80892961	80893461	-6.57778	0.601536620959522	-0.189047	Cortex	0.025113468700083	Chr1 - 80892961 - 80893461	MsG0180004659.01	10633	Distal	Nicotianamine synthase(IPR004298)
Chr1	16774	80960104	80960604	-6.88221	0.601536620959522	-0.233929	Cortex	0.014095916711743	Chr1 - 80960104 - 80960604	MsG0180004661.01	3467	Exonic	Kelch repeat type 1(IPR006652)|Kelch-type beta propeller(IPR015915)
Chr1	16782	80973123	80973623	-6.12511	0.601536620959522	-0.137596	Cortex	0.0452843816113883	Chr1 - 80973123 - 80973623	MsG0180004662.01	6046	Exonic	Ferroporti-1(IPR009716)
Chr1	16801	81032383	81032883	0.933646681340255	0.601536620959522	1.59522524193684	Cortex	0.000801151101645131	Chr1 - 81032383 - 81032883	MsG0180004667.01	337	Promoter	Cytochrome c oxidase subunit III-like(IPR000298)|Cytochrome c oxidase, subunit III, 4-helical bundle(IPR013833)|Cytochrome c oxidase subunit III domain(IPR033945)|Cytochrome c oxidase subunit III-like superfamily(IPR035973)
Chr1	16812	81080461	81080961	-6.63694	0.601536620959522	-0.197044	Cortex	0.025113468700083	Chr1 - 81080461 - 81080961	MsG0180004673.01	1769	Intronic	Agenet-like domain(IPR008395)|Agenet domain, plant type(IPR014002)
Chr1	16824	81103618	81104118	5.97216615608631	0.601536620959522	0.123554171830034	Cortex	0.0452843816113883	Chr1 - 81103618 - 81104118	MsG0180004675.01	1503	Promoter	Pentatricopeptide repeat(IPR002885)|Tetratricopeptide-like helical domain superfamily(IPR011990)|DYW domain(IPR032867)
Chr1	16832	81127719	81128219	2.02209403173604	0.601536620959522	0.465072486849459	Cortex	0.0267548614230083	Chr1 - 81127719 - 81128219	MsG0180004677.01	1283	Promoter	Glycosyl transferase, family 8(IPR002495)|Golgi apparatus membrane protein TVP23-like(IPR008564)|Six-hairpin glycosidase superfamily(IPR008928)|Glycosyl hydrolase family 100(IPR024746)|Nucleotide-diphospho-sugar transferases(IPR029044)
Chr1	16841	81170512	81171012	6.17239943965077	0.601536620959522	0.142247193507301	Cortex	0.025113468700083	Chr1 - 81170512 - 81171012	MsG0180004681.01	6568	Distal	NA
Chr1	16851	81222083	81222583	-6.08177	0.601536620959522	-0.133464	Cortex	0.0452843275666477	Chr1 - 81222083 - 81222583	MsG0180004686.01	2174	Exonic	Zinc finger, CCCH-type(IPR000571)|Protein kinase domain(IPR000719)|Serine/threonine-protein kinase, active site(IPR008271)|Protein kinase-like domain superfamily(IPR011009)|U1-C, C2H2-type zinc finger(IPR013085)|Protein kinase, ATP binding site(IPR017441)|Zinc finger C2H2 superfamily(IPR036236)|Zinc finger, CCCH-type superfamily(IPR036855)
Chr1	16896	81308074	81308574	6.70104899105269	0.601536620959522	0.206087860237657	Cortex	0.025113468700083	Chr1 - 81308074 - 81308574	MsG0180004693.01	1829	Promoter	NA
Chr1	16919	81356818	81357318	-6.4857	0.601536620959522	-0.177233	Cortex	0.025113468700083	Chr1 - 81356818 - 81357318	MsG0180004695.01	15603	Distal	Protein of unknown function DUF761, plant(IPR008480)
Chr1	16958	81427440	81427940	6.60034503353712	0.601536620959522	0.192058125715837	Cortex	0.0452843816113883	Chr1 - 81427440 - 81427940	MsG0180004699.01	1954	Promoter	Tetratricopeptide-like helical domain superfamily(IPR011990)
Chr1	16985	81506892	81507392	-5.69609	0.601536620959522	-0.101687	Cortex	0.0452843816113883	Chr1 - 81506892 - 81507392	MsG0180004702.01	3192	Distal	Transcription factor, MADS-box(IPR002100)|Transcription factor, MADS-box superfamily(IPR036879)
Chr1	16988	81519222	81519722	6.6349577363548	0.601536620959522	0.196770208956309	Cortex	0.0452843816113883	Chr1 - 81519222 - 81519722	MsG0180004702.01	9136	Distal	Transcription factor, MADS-box(IPR002100)|Transcription factor, MADS-box superfamily(IPR036879)
Chr1	16995	81537660	81538160	2.95587560509892	0.601536620959522	0.258625597439623	Cortex	0.0191790891482339	Chr1 - 81537660 - 81538160	MsG0180004703.01	18792	Distal	Myc-type, basic helix-loop-helix (bHLH) domain(IPR011598)|Helix-loop-helix DNA-binding domain superfamily(IPR036638)
Chr1	17014	81589507	81590007	6.29312402882673	0.601536620959522	0.154837205235083	Cortex	0.0452843816113883	Chr1 - 81589507 - 81590007	MsG0180004705.01	8190	Distal	SANT/Myb domain(IPR001005)|Homeobox-like domain superfamily(IPR009057)
Chr1	17015	81595884	81596384	-6.57578	0.601536620959522	-0.188782	Cortex	0.0251134394515698	Chr1 - 81595884 - 81596384	MsG0180004705.01	1813	Promoter	SANT/Myb domain(IPR001005)|Homeobox-like domain superfamily(IPR009057)
Chr1	17023	81606681	81607181	6.14098321571312	0.601536620959522	0.139140010843047	Cortex	0.0452843816113883	Chr1 - 81606681 - 81607181	MsG0180004706.01	3418	Exonic	Pectinacetylesterase/NOTUM(IPR004963)
Chr1	17039	81693372	81693872	-6.33918	0.601536620959522	-0.159924	Cortex	0.025113468700083	Chr1 - 81693372 - 81693872	MsG0180004710.01	4268	Intronic	Germin(IPR001929)|Cupin 1(IPR006045)|XPG N-terminal(IPR006085)|XPG-I domain(IPR006086)|Helix-hairpin-helix motif, class 2(IPR008918)|RmlC-like cupin domain superfamily(IPR011051)|RmlC-like jelly roll fold(IPR014710)|Germin, manganese binding site(IPR019780)|Flap endonuclease 1(IPR023426)|PIN-like domain superfamily(IPR029060)|5'-3' exonuclease, C-terminal domain superfamily(IPR036279)
Chr1	17070	81792254	81792754	6.66441457393947	0.601536620959522	0.200870400213295	Cortex	0.0452843816113883	Chr1 - 81792254 - 81792754	MsG0180004717.01	5041	Distal	Glycoside hydrolase, family 5(IPR001547)|Glycoside hydrolase superfamily(IPR017853)
Chr1	17089	81845203	81845703	5.72273600853206	0.601536620959522	0.103619763694952	Cortex	0.0452843816113883	Chr1 - 81845203 - 81845703	MsG0180004722.01	6120	Distal	NA
Chr1	17092	81847171	81847671	6.31113143890641	0.601536620959522	0.156807081807082	Cortex	0.0452843816113883	Chr1 - 81847171 - 81847671	MsG0180004723.01	5977	Distal	Glycoside hydrolase, family 5(IPR001547)|Glycoside hydrolase superfamily(IPR017853)
Chr1	17213	82281311	82281811	5.90510627680443	0.601536620959522	0.117851676276175	Cortex	0.0452843816113883	Chr1 - 82281311 - 82281811	MsG0180004756.01	1	Promoter	Pectinesterase, catalytic(IPR000070)|Pectinesterase inhibitor domain(IPR006501)|Pectin lyase fold/virulence factor(IPR011050)|Pectin lyase fold(IPR012334)|Pectinesterase, Asp active site(IPR033131)|Invertase/pectin methylesterase inhibitor domain superfamily(IPR035513)
Chr1	17226	82308500	82309000	6.5432435655723	0.601536620959522	0.184527374738721	Cortex	0.0452843275666477	Chr1 - 82308500 - 82309000	MsG0180004758.01	5989	Exonic	SBP domain(IPR004333)|Ankyrin repeat-containing domain(IPR020683)|Ankyrin repeat-containing domain superfamily(IPR036770)|SBP domain superfamily(IPR036893)
Chr1	17267	82414892	82415392	6.83016473280275	0.601536620959522	0.225569709732606	Cortex	0.025113468700083	Chr1 - 82414892 - 82415392	MsG0180004763.01	12827	Exonic	Protein kinase domain(IPR000719)|Glycoside hydrolase, family 28(IPR000743)|Serine/threonine-protein kinase, active site(IPR008271)|Protein kinase-like domain superfamily(IPR011009)|Pectin lyase fold/virulence factor(IPR011050)|Pectin lyase fold(IPR012334)|Protein kinase, ATP binding site(IPR017441)
Chr1	17334	82601450	82601950	-6.3108	0.601536620959522	-0.156771	Cortex	0.0452843816113883	Chr1 - 82601450 - 82601950	MsG0180004775.01	3045	Intronic	Helicase, C-terminal(IPR001650)|AAA+ ATPase domain(IPR003593)|Helicase-associated domain(IPR007502)|Domain of unknown function DUF1605(IPR011709)|Helicase superfamily 1/2, ATP-binding domain(IPR014001)|P-loop containing nucleoside triphosphate hydrolase(IPR027417)
Chr1	17344	82620311	82620811	-6.27267	0.601536620959522	-0.15263	Cortex	0.025113468700083	Chr1 - 82620311 - 82620811	MsG0180004776.01	4577	Distal	Phospholipid/glycerol acyltransferase(IPR002123)
Chr1	17391	82709603	82710103	-6.40668	0.601536620959522	-0.167681	Cortex	0.0452843816113883	Chr1 - 82709603 - 82710103	MsG0180004781.01	557	Exonic	Pentatricopeptide repeat(IPR002885)|Tetratricopeptide-like helical domain superfamily(IPR011990)
Chr1	17419	82758744	82759244	-6.74075	0.601536620959522	-0.211894	Cortex	0.0452843816113883	Chr1 - 82758744 - 82759244	MsG0180004789.01	146	Promoter	SET domain(IPR001214)
Chr1	17446	82797437	82797937	6.32202024411825	0.601536620959522	0.158010220003121	Cortex	0.0452843275666477	Chr1 - 82797437 - 82797937	MsG0180004794.01	3100	Exonic	Mediator complex, subunit Med14(IPR013947)
Chr1	17449	82799628	82800128	6.19165641490722	0.601536620959522	0.144185500637114	Cortex	0.025113468700083	Chr1 - 82799628 - 82800128	MsG0180004794.01	909	Exonic	Mediator complex, subunit Med14(IPR013947)
Chr1	17460	82839418	82839918	-6.60061	0.601536620959522	-0.192094	Cortex	0.025113468700083	Chr1 - 82839418 - 82839918	MsG0180004796.01	9478	Distal	NA
Chr1	17477	82872185	82872685	6.02261256371023	0.601536620959522	0.128022056142691	Cortex	0.0452843816113883	Chr1 - 82872185 - 82872685	MsG0180004797.01	16115	Intronic	WD40 repeat(IPR001680)|Auxin response factor(IPR010525)|WD40/YVTN repeat-like-containing domain superfamily(IPR015943)|WD40 repeat, conserved site(IPR019775)|WD40-repeat-containing domain superfamily(IPR036322)|Bromodomain-like superfamily(IPR036427)
Chr1	17497	82923479	82923979	-6.1575	0.601536620959522	-0.140766	Cortex	0.0452843816113883	Chr1 - 82923479 - 82923979	MsG0180004801.01	1885	Promoter	Universal stress protein A(IPR006015)|UspA(IPR006016)|Rossmann-like alpha/beta/alpha sandwich fold(IPR014729)
Chr1	17500	82930192	82930692	-6.17858	0.601536620959522	-0.142866	Cortex	0.0452843816113883	Chr1 - 82930192 - 82930692	MsG0180004801.01	4826	Distal	Universal stress protein A(IPR006015)|UspA(IPR006016)|Rossmann-like alpha/beta/alpha sandwich fold(IPR014729)
Chr1	17515	82979801	82980301	-6.02063	0.601536620959522	-0.127844	Cortex	0.0452843816113883	Chr1 - 82979801 - 82980301	MsG0180004805.01	5775	Distal	Tetratricopeptide-like helical domain superfamily(IPR011990)|Tetratricopeptide repeat(IPR019734)
Chr1	17531	83007133	83007633	2.13683975542716	0.601536620959522	0.221097357636379	Cortex	0.0194559637541145	Chr1 - 83007133 - 83007633	MsG0180004808.01	533	Intronic	Protein kinase-like domain superfamily(IPR011009)|Domain of unknown function DUF4149(IPR025423)
Chr1	17550	83083411	83083911	-5.83293	0.601536620959522	-0.112003	Cortex	0.0452843816113883	Chr1 - 83083411 - 83083911	MsG0180004813.01	8974	Distal	HSP40/DnaJ peptide-binding(IPR008971)
Chr1	17594	83175212	83175712	-6.7681	0.601536620959522	-0.215988	Cortex	0.025113468700083	Chr1 - 83175212 - 83175712	MsG0180004817.01	1741	Promoter	Protein of unknown function DUF761, plant(IPR008480)
Chr1	17610	83206511	83207011	5.50135070511335	0.601536620959522	0.0885944462119118	Cortex	0.0452843816113883	Chr1 - 83206511 - 83207011	MsG0180004822.01	4336	Distal	NA
Chr1	17634	83249244	83249744	6.23544061774725	0.601536620959522	0.148690078037904	Cortex	0.0452843275666477	Chr1 - 83249244 - 83249744	MsG0180004827.01	1918	Intronic	Mitochondrial carrier protein(IPR002067)|Mitochondrial substrate/solute carrier(IPR018108)|Mitochondrial carrier domain superfamily(IPR023395)
Chr1	17641	83257982	83258482	-6.42108	0.601536620959522	-0.169383	Cortex	0.025113468700083	Chr1 - 83257982 - 83258482	MsG0180004828.01	8038	Distal	Calponin homology domain(IPR001715)|Kinesin motor domain(IPR001752)|Fumarate hydratase, class II(IPR005677)|L-Aspartase-like(IPR008948)|Fumarase C, C-terminal(IPR018951)|Fumarate lyase, conserved site(IPR020557)|Fumarate lyase, N-terminal(IPR022761)|Fumarase/histidase, N-terminal(IPR024083)|P-loop containing nucleoside triphosphate hydrolase(IPR027417)|CH domain superfamily(IPR036872)|Kinesin mot…
Chr1	17680	83346234	83346734	5.92857994995598	0.601536620959522	0.119817699108449	Cortex	0.0452843816113883	Chr1 - 83346234 - 83346734	MsG0180004832.01	51	Promoter	Glycoside hydrolase, family 28(IPR000743)|Pectin lyase fold/virulence factor(IPR011050)|Pectin lyase fold(IPR012334)
Chr1	17699	83368480	83368980	-5.82832	0.601536620959522	-0.11164	Cortex	0.0452843816113883	Chr1 - 83368480 - 83368980	MsG0180004835.01	4402	Distal	Glycoside hydrolase family 9(IPR001701)|Six-hairpin glycosidase superfamily(IPR008928)|Six-hairpin glycosidase-like superfamily(IPR012341)|Glycoside hydrolase family 9, His active site(IPR018221)|Glycosyl hydrolases family 9, Asp/Glu active sites(IPR033126)
Chr1	17734	83516546	83517046	5.94935224680037	0.601536620959522	0.121584349716218	Cortex	0.0452843816113883	Chr1 - 83516546 - 83517046	MsG0180004847.01	2480	Distal	Ribonuclease H superfamily(IPR036397)
Chr1	17797	83712102	83712602	-6.09651	0.601536620959522	-0.134856	Cortex	0.0452843816113883	Chr1 - 83712102 - 83712602	MsG0180004860.01	58	Promoter	Pectinesterase inhibitor domain(IPR006501)|Invertase/pectin methylesterase inhibitor domain superfamily(IPR035513)
Chr1	17811	83728027	83728527	-6.6429	0.601536620959522	-0.197867	Cortex	0.025113468700083	Chr1 - 83728027 - 83728527	MsG0180004862.01	1616	Promoter	NA
Chr1	17823	83750623	83751123	6.8915883180861	0.601536620959522	0.23546783739774	Cortex	0.025113468700083	Chr1 - 83750623 - 83751123	MsG0180004865.01	2689	Intronic	Glycoside hydrolase family 1(IPR001360)|Glycoside hydrolase superfamily(IPR017853)|Glycosyl hydrolases family 1, N-terminal conserved site(IPR033132)
Chr1	17825	83752259	83752759	6.29868036047226	0.601536620959522	0.155442405759148	Cortex	0.0452843816113883	Chr1 - 83752259 - 83752759	MsG0180004866.01	2414	Distal	UspA(IPR006016)|Rossmann-like alpha/beta/alpha sandwich fold(IPR014729)
Chr1	17951	83988997	83989497	-6.6094	0.601536620959522	-0.193281	Cortex	0.025113468700083	Chr1 - 83988997 - 83989497	MsG0180004886.01	1526	Exonic	Zinc finger, CCCH-type(IPR000571)|SKP1/BTB/POZ domain superfamily(IPR011333)|NPH3 domain(IPR027356)|Zinc finger, CCCH-type superfamily(IPR036855)
Chr1	17991	84178123	84178623	-6.56119	0.601536620959522	-0.186862	Cortex	0.014095916711743	Chr1 - 84178123 - 84178623	MsG0180004901.01	1466	Exonic	Protein kinase domain(IPR000719)|Leucine-rich repeat(IPR001611)|Serine/threonine-protein kinase, active site(IPR008271)|Protein kinase-like domain superfamily(IPR011009)|Leucine-rich repeat-containing N-terminal, plant-type(IPR013210)|Protein kinase, ATP binding site(IPR017441)|Leucine-rich repeat domain superfamily(IPR032675)
Chr1	17994	84182079	84182579	6.18081987610586	0.601536620959522	0.143091568678613	Cortex	0.0452843816113883	Chr1 - 84182079 - 84182579	MsG0180004901.01	2488	Distal	Protein kinase domain(IPR000719)|Leucine-rich repeat(IPR001611)|Serine/threonine-protein kinase, active site(IPR008271)|Protein kinase-like domain superfamily(IPR011009)|Leucine-rich repeat-containing N-terminal, plant-type(IPR013210)|Protein kinase, ATP binding site(IPR017441)|Leucine-rich repeat domain superfamily(IPR032675)
Chr1	18034	84268179	84268679	-5.94612	0.601536620959522	-0.121308	Cortex	0.0452843816113883	Chr1 - 84268179 - 84268679	MsG0180004908.01	634	Promoter	NA
Chr1	18042	84276639	84277139	-6.67452	0.601536620959522	-0.202296	Cortex	0.014095916711743	Chr1 - 84276639 - 84277139	MsG0180004909.01	8821	Intronic	Peptidase S1C(IPR001940)|Matrin/U1-C-like, C2H2-type zinc finger(IPR003604)|Peptidase S1, PA clan(IPR009003)|U1-C, C2H2-type zinc finger(IPR013085)|PDZ superfamily(IPR036034)|Zinc finger C2H2 superfamily(IPR036236)
Chr1	18068	84342367	84342867	6.68304008965912	0.601536620959522	0.203506482053091	Cortex	0.025113468700083	Chr1 - 84342367 - 84342867	MsG0180004916.01	1482	Intronic	Calcineurin-like phosphoesterase domain, ApaH type(IPR004843)|Serine/threonine-specific protein phosphatase/bis(5-nucleosyl)-tetraphosphatase(IPR006186)|Serine/threonine protein phosphatase, BSU1(IPR012391)|Kelch-type beta propeller(IPR015915)|Metallo-dependent phosphatase-like(IPR029052)|Serine-threonine protein phosphatase, N-terminal(IPR031675)
Chr1	18151	84530134	84530634	5.83459333524078	0.601536620959522	0.112134673836801	Cortex	0.0452843816113883	Chr1 - 84530134 - 84530634	MsG0180004930.01	8665	Exonic	Piezo non-specific cation channel, R-Ras-binding domain(IPR031334)
Chr1	18176	84568428	84568928	6.50733379833585	0.601536620959522	0.179941872799016	Cortex	0.0251134394515698	Chr1 - 84568428 - 84568928	MsG0180004932.01	4159	Intronic	Glycosyl transferase, family 8(IPR002495)|Nucleotide-diphospho-sugar transferases(IPR029044)
Chr1	18199	84633987	84634487	-6.08919	0.601536620959522	-0.134163	Cortex	0.025113468700083	Chr1 - 84633987 - 84634487	MsG0180004934.01	4036	Distal	E3 Ubiquitin ligase, GIDE-type(IPR022170)
Chr1	18218	84695912	84696412	6.71019463340645	0.601536620959522	0.207411176662608	Cortex	0.025113468700083	Chr1 - 84695912 - 84696412	MsG0180004938.01	4741	Distal	PB1 domain(IPR000270)|Protein kinase domain(IPR000719)|Serine-threonine/tyrosine-protein kinase, catalytic domain(IPR001245)|Serine/threonine-protein kinase, active site(IPR008271)|Protein kinase-like domain superfamily(IPR011009)|Protein kinase, ATP binding site(IPR017441)
Chr1	18250	84764890	84765390	-6.52095	0.601536620959522	-0.181668	Cortex	0.0452843816113883	Chr1 - 84764890 - 84765390	MsG0180004946.01	1729	Intronic	Chaperonin Cpn60(IPR001844)|Chaperonin Cpn60/TCP-1 family(IPR002423)|GroEL-like apical domain superfamily(IPR027409)|TCP-1-like chaperonin intermediate domain superfamily(IPR027410)|GroEL-like equatorial domain superfamily(IPR027413)
Chr1	18254	84782360	84782860	-6.56771	0.601536620959522	-0.187718	Cortex	0.0452843816113883	Chr1 - 84782360 - 84782860	MsG0180004948.01	1361	Distal	AP2/ERF domain(IPR001471)|DNA-binding domain superfamily(IPR016177)|AP2/ERF domain superfamily(IPR036955)
Chr1	18294	84920767	84921267	6.18550001421348	0.601536620959522	0.143563013563014	Cortex	0.0452843816113883	Chr1 - 84920767 - 84921267	MsG0180004954.01	4302	Intronic	NA
Chr1	18306	84949722	84950222	6.18711181015364	0.601536620959522	0.14372572915806	Cortex	0.0452843816113883	Chr1 - 84949722 - 84950222	MsG0180004957.01	3199	Exonic	Pyrimidine 5'-nucleotidase, eukaryotic(IPR006434)|HAD superfamily(IPR023214)|HAD-like superfamily(IPR036412)
Chr1	18344	85034178	85034678	1.27747217911303	0.601536620959522	0.160156499206547	Cortex	0.0347828789362864	Chr1 - 85034178 - 85034678	MsG0180004969.01	5715	Intronic	Exocyst complex component Exo70(IPR004140)|Cullin repeat-like-containing domain superfamily(IPR016159)
Chr1	18360	85073769	85074269	6.2619663991788	0.601536620959522	0.151486334178642	Cortex	0.0452843816113883	Chr1 - 85073769 - 85074269	MsG0180004973.01	5103	Distal	Protein of unknown function DUF1635(IPR012862)
Chr1	18420	85276450	85276950	-6.52047	0.601536620959522	-0.181606	Cortex	0.0452843816113883	Chr1 - 85276450 - 85276950	MsG0180004988.01	2180	Intronic	AMP-dependent synthetase/ligase(IPR000873)|Exostosin-like(IPR004263)|EF-Hand 1, calcium-binding site(IPR018247)
Chr1	18574	85712947	85713447	6.8661990987862	0.601536620959522	0.231325325627437	Cortex	0.014095916711743	Chr1 - 85712947 - 85713447	MsG0180005018.01	3771	Intronic	Exostosin , C-terminal(IPR015338)|Glycosyl hydrolase, five-bladed beta-propellor domain superfamily(IPR023296)|Nucleotide-diphospho-sugar transferases(IPR029044)
Chr1	18598	85805541	85806041	6.2174346580343	0.601536620959522	0.14682103610675	Cortex	0.014095916711743	Chr1 - 85805541 - 85806041	MsG0180005023.01	6252	Distal	NA
Chr1	18641	85909796	85910296	6.16364	0.601536620959522	0.141374528131744	Cortex	0.0452843816113883	Chr1 - 85909796 - 85910296	MsG0180005030.01	8497	Intronic	Myotubularin-like phosphatase domain(IPR010569)|PH-like domain superfamily(IPR011993)|Protein-tyrosine phosphatase, active site(IPR016130)|Protein-tyrosine phosphatase-like(IPR029021)
Chr1	18719	86095701	86096201	-6.4652	0.601536620959522	-0.174706	Cortex	0.025113468700083	Chr1 - 86095701 - 86096201	MsG0180005039.01	1231	Exonic	Cytochrome P450(IPR001128)|Cytochrome P450, E-class, group I(IPR002401)|Cytochrome P450, conserved site(IPR017972)|Cytochrome P450 superfamily(IPR036396)
Chr1	18801	86817468	86817968	6.30874923883183	0.601536620959522	0.156545073504961	Cortex	0.0452843816113883	Chr1 - 86817468 - 86817968	MsG0180005089.01	6294	Distal	Ribosomal protein L3(IPR000597)|Translation protein, beta-barrel domain superfamily(IPR009000)|Ribosomal protein L3, bacterial/organelle-type(IPR019927)
Chr1	18853	87424714	87425214	6.36365781411088	0.601536620959522	0.162695555675851	Cortex	0.0452843816113883	Chr1 - 87424714 - 87425214	MsG0180005131.01	4007	Distal	Cysteine peptidase, cysteine active site(IPR000169)|Peptidase C1A, papain C-terminal(IPR000668)|Cathepsin propeptide inhibitor domain (I29)(IPR013201)|Cysteine peptidase, histidine active site(IPR025660)|Cysteine peptidase, asparagine active site(IPR025661)
Chr1	18924	88104034	88104534	6.13497466962083	0.601536620959522	0.138553412351114	Cortex	0.0452843816113883	Chr1 - 88104034 - 88104534	MsG0180005180.01	1889	Intronic	Palmitoyltransferase, DHHC domain(IPR001594)
Chr1	18959	88164063	88164563	6.62574848011527	0.601536620959522	0.195505426250768	Cortex	0.0140959005731361	Chr1 - 88164063 - 88164563	MsG0180005183.01	6412	Exonic	ABC transporter-like(IPR003439)|AAA+ ATPase domain(IPR003593)|ABC transporter, conserved site(IPR017871)|P-loop containing nucleoside triphosphate hydrolase(IPR027417)
Chr1	18971	88207066	88207566	6.03748519102252	0.601536620959522	0.129369375850554	Cortex	0.0452843816113883	Chr1 - 88207066 - 88207566	MsG0180005185.01	103	Promoter	NA
Chr1	18985	88223931	88224431	-6.51129	0.601536620959522	-0.180442	Cortex	0.0452843816113883	Chr1 - 88223931 - 88224431	MsG0180005188.01	3057	Distal	Aromatic amino acid lyase(IPR001106)|Phenylalanine ammonia-lyase(IPR005922)|L-Aspartase-like(IPR008948)|Phenylalanine ammonia-lyase, shielding domain superfamily(IPR023144)
Chr1	19003	88270589	88271089	-6.17882	0.601536620959522	-0.142891	Cortex	0.0452843816113883	Chr1 - 88270589 - 88271089	MsG0180005191.01	8461	Distal	C2 domain(IPR000008)|Synaptotagmin-like mitochondrial-lipid-binding domain(IPR031468)|C2 domain superfamily(IPR035892)
Chr1	19046	88396173	88396673	6.5873107100066	0.601536620959522	0.190312764158918	Cortex	0.025113468700083	Chr1 - 88396173 - 88396673	MsG0180005200.01	7437	Distal	B3 DNA binding domain(IPR003340)|Auxin response factor(IPR010525)|DNA-binding pseudobarrel domain superfamily(IPR015300)
Chr1	19062	88490029	88490529	-6.01292	0.601536620959522	-0.127151	Cortex	0.0452843816113883	Chr1 - 88490029 - 88490529	MsG0180005205.01	16701	Distal	Alpha-D-phosphohexomutase superfamily(IPR005841)|Alpha-D-phosphohexomutase, alpha/beta/alpha domain I(IPR005844)|Alpha-D-phosphohexomutase, alpha/beta/alpha domain II(IPR005845)|Alpha-D-phosphohexomutase, alpha/beta/alpha domain III(IPR005846)|Alpha-D-phosphohexomutase, alpha/beta/alpha I/II/III(IPR016055)|Alpha-D-phosphohexomutase, C-terminal domain superfamily(IPR036900)
Chr1	19101	88778391	88778891	-2.5738	0.601536620959522	-0.173218	Cortex	0.0192825074965305	Chr1 - 88778391 - 88778891	MsG0180005221.01	2312	Exonic	Transferrin-like domain(IPR001156)
Chr1	19111	89069738	89070238	-5.91653	0.601536620959522	-0.118804	Cortex	0.0452843816113883	Chr1 - 89069738 - 89070238	MsG0180005242.01	5829	Intronic	Decaprenyl diphosphate synthase-like(IPR001441)|UbiB domain(IPR004147)|Protein kinase-like domain superfamily(IPR011009)|Decaprenyl diphosphate synthase-like superfamily(IPR036424)
Chr1	19143	89304251	89304751	-6.40262	0.601536620959522	-0.167204	Cortex	0.0251134394515698	Chr1 - 89304251 - 89304751	MsG0180005262.01	1872	Promoter	ATP synthase, F0 complex, subunit D, mitochondrial(IPR008689)|ATP synthase, F0 complex, subunit D superfamily, mitochondrial(IPR036228)
Chr1	19165	89369845	89370345	-6.25904	0.601536620959522	-0.151176	Cortex	0.025113468700083	Chr1 - 89369845 - 89370345	MsG0180005267.01	2382	Intronic	RmlC-like cupin domain superfamily(IPR011051)
Chr1	19186	89423985	89424485	6.50660382466894	0.601536620959522	0.179849837283745	Cortex	0.0140959005731361	Chr1 - 89423985 - 89424485	MsG0180005271.01	1415	Exonic	Six-hairpin glycosidase superfamily(IPR008928)|Six-hairpin glycosidase-like superfamily(IPR012341)|Glycosyl hydrolase family 100(IPR024746)
Chr1	19189	89433321	89433821	6.60728864418286	0.601536620959522	0.19299436786851	Cortex	0.025113468700083	Chr1 - 89433321 - 89433821	MsG0180005271.01	7919	Distal	Six-hairpin glycosidase superfamily(IPR008928)|Six-hairpin glycosidase-like superfamily(IPR012341)|Glycosyl hydrolase family 100(IPR024746)
Chr1	19202	89458840	89459340	6.0702377870111	0.601536620959522	0.132385883347422	Cortex	0.0452843816113883	Chr1 - 89458840 - 89459340	MsG0180005273.01	1753	Promoter	NA
Chr1	19299	89676032	89676532	-6.46307	0.601536620959522	-0.174445	Cortex	0.0452843816113883	Chr1 - 89676032 - 89676532	MsG0180005285.01	2715	Intronic	DnaJ domain(IPR001623)|Protein of unknown function DUF3752(IPR022226)|Chaperone J-domain superfamily(IPR036869)
Chr1	19329	89756979	89757479	-6.18248	0.601536620959522	-0.143258	Cortex	0.0452843816113883	Chr1 - 89756979 - 89757479	MsG0180005295.01	2823	Distal	Helix-loop-helix DNA-binding domain superfamily(IPR036638)
Chr1	19340	89771299	89771799	-6.34168	0.601536620959522	-0.160205	Cortex	0.0251134394515698	Chr1 - 89771299 - 89771799	MsG0180005296.01	4549	Exonic	NA
Chr1	19365	89804039	89804539	-5.98318	0.601536620959522	-0.124516	Cortex	0.0452843816113883	Chr1 - 89804039 - 89804539	MsG0180005297.01	15850	Distal	NA
Chr1	19366	89804849	89805349	6.87022009209319	0.601536620959522	0.2319765431117	Cortex	0.025113468700083	Chr1 - 89804849 - 89805349	MsG0180005297.01	15040	Distal	NA
Chr1	19395	89862933	89863433	-6.28287	0.601536620959522	-0.153727	Cortex	0.0452843816113883	Chr1 - 89862933 - 89863433	MsG0180005299.01	5977	Distal	NA
Chr1	19401	89883554	89884054	-6.7414	0.601536620959522	-0.211989	Cortex	0.025113468700083	Chr1 - 89883554 - 89884054	MsG0180005301.01	5296	Distal	Late embryogenesis abundant protein, LEA-14(IPR004864)
Chr1	19415	89923838	89924338	-6.27357	0.601536620959522	-0.152726	Cortex	0.0452843816113883	Chr1 - 89923838 - 89924338	MsG0180005302.01	14221	Distal	Aspartic peptidase domain superfamily(IPR021109)
Chr1	19428	89943053	89943553	-6.21861	0.601536620959522	-0.146943	Cortex	0.0452843816113883	Chr1 - 89943053 - 89943553	MsG0180005303.01	4511	Distal	Zinc finger, RING-type(IPR001841)|PA domain(IPR003137)|Zinc finger, RING/FYVE/PHD-type(IPR013083)
Chr1	19462	90021110	90021610	-6.38029	0.601536620959522	-0.164605	Cortex	0.025113468700083	Chr1 - 90021110 - 90021610	MsG0180005308.01	875	Exonic	MFS transporter superfamily(IPR036259)
Chr1	19495	90129691	90130191	6.06375742716356	0.601536620959522	0.131783596738035	Cortex	0.0452843816113883	Chr1 - 90129691 - 90130191	MsG0180005315.01	12699	Distal	F-box domain(IPR001810)|F-box associated domain, type 1(IPR006527)|F-box associated interaction domain(IPR017451)|F-box-like domain superfamily(IPR036047)
Chr1	19504	90188134	90188634	-6.62551	0.601536620959522	-0.195473	Cortex	0.014095916711743	Chr1 - 90188134 - 90188634	MsG0180005317.01	3323	Distal	B3 DNA binding domain(IPR003340)|DNA-binding pseudobarrel domain superfamily(IPR015300)
Chr1	19552	90324867	90325367	-3.30061	0.601536620959522	-0.239123	Cortex	0.0331560680681279	Chr1 - 90324867 - 90325367	MsG0180005324.01	5722	Intronic	WD40 repeat(IPR001680)|Quinoprotein alcohol dehydrogenase-like superfamily(IPR011047)|WD40/YVTN repeat-like-containing domain superfamily(IPR015943)|WD40 repeat, conserved site(IPR019775)|G-protein beta WD-40 repeat(IPR020472)
Chr1	19585	90411789	90412289	-6.29664	0.601536620959522	-0.15522	Cortex	0.0452843816113883	Chr1 - 90411789 - 90412289	MsG0180005330.01	5109	Intronic	RNA recognition motif domain(IPR000504)|Nucleotide-binding alpha-beta plait domain superfamily(IPR012677)|Cleavage stimulation factor subunit 2, hinge domain(IPR025742)|RNA-binding domain superfamily(IPR035979)
Chr1	19710	90737284	90737784	-6.38523	0.601536620959522	-0.165176	Cortex	0.025113468700083	Chr1 - 90737284 - 90737784	MsG0180005353.01	17528	Distal	Major intrinsic protein(IPR000425)|Major intrinsic protein, conserved site(IPR022357)|Aquaporin-like(IPR023271)
Chr1	19785	90875841	90876341	-6.18644	0.601536620959522	-0.143658	Cortex	0.0452843816113883	Chr1 - 90875841 - 90876341	MsG0180005366.01	2556	Distal	Ribosomal protein S13(IPR001892)|Ribosomal protein S13-like, H2TH(IPR010979)|Ribosomal protein S13, conserved site(IPR018269)|30s ribosomal protein S13, C-terminal(IPR027437)
Chr1	19789	90879746	90880246	5.64558919325092	0.601536620959522	0.0981201948234915	Cortex	0.0452843816113883	Chr1 - 90879746 - 90880246	MsG0180005367.01	629	Exonic	NA
Chr1	19817	90962275	90962775	6.40177910759434	0.601536620959522	0.167105422050477	Cortex	0.0452843275666477	Chr1 - 90962275 - 90962775	MsG0180005373.01	816	Exonic	Protein kinase domain(IPR000719)|Serine/threonine-protein kinase, active site(IPR008271)|Protein kinase-like domain superfamily(IPR011009)|Protein kinase, ATP binding site(IPR017441)
Chr1	19833	90994393	90994893	-6.56204	0.601536620959522	-0.186973	Cortex	0.014095916711743	Chr1 - 90994393 - 90994893	MsG0180005377.01	2073	Distal	Pectinesterase inhibitor domain(IPR006501)|Invertase/pectin methylesterase inhibitor domain superfamily(IPR035513)
Chr1	19834	90995259	90995759	-6.15906	0.601536620959522	-0.14092	Cortex	0.0452843816113883	Chr1 - 90995259 - 90995759	MsG0180005377.01	1207	Promoter	Pectinesterase inhibitor domain(IPR006501)|Invertase/pectin methylesterase inhibitor domain superfamily(IPR035513)
Chr1	19865	91061320	91061820	6.33419106778896	0.601536620959522	0.159365803687838	Cortex	0.025113468700083	Chr1 - 91061320 - 91061820	MsG0180005381.01	9702	Distal	Chaperone J-domain superfamily(IPR036869)
Chr1	19918	91135191	91135691	5.79384444539367	0.601536620959522	0.108956043956044	Cortex	0.0452843816113883	Chr1 - 91135191 - 91135691	MsG0180005386.01	1435	Intronic	NA
Chr1	19976	91321320	91321820	-5.91178	0.601536620959522	-0.118407	Cortex	0.0452843816113883	Chr1 - 91321320 - 91321820	MsG0180005396.01	10156	Distal	NA
Chr1	19999	91367580	91368080	6.77844082555421	0.601536620959522	0.217555341799374	Cortex	0.0452843816113883	Chr1 - 91367580 - 91368080	MsG0180005398.01	13346	Distal	NA
Chr1	20037	91437436	91437936	6.25647622875988	0.601536620959522	0.150903352496185	Cortex	0.025113468700083	Chr1 - 91437436 - 91437936	MsG0180005406.01	58	Promoter	FAD linked oxidase, N-terminal(IPR006094)|D-arabinono-1,4-lactone oxidase(IPR007173)|FAD-binding, type 2-like superfamily(IPR036318)
Chr1	20148	91754073	91754573	-5.68307	0.601536620959522	-0.100755	Cortex	0.0452843816113883	Chr1 - 91754073 - 91754573	MsG0180005429.01	9062	Intronic	Pectinacetylesterase/NOTUM(IPR004963)
Chr1	20182	91813353	91813853	-2.63273	0.601536620959522	-0.300625	Cortex	0.0193170929409392	Chr1 - 91813353 - 91813853	MsG0180005432.01	21	Promoter	Cytochrome P450(IPR001128)|Cytochrome P450, E-class, group I(IPR002401)|Cytochrome P450, conserved site(IPR017972)|Cytochrome P450 superfamily(IPR036396)
Chr1	20183	91819463	91819963	-6.739	0.601536620959522	-0.211634	Cortex	0.0452843816113883	Chr1 - 91819463 - 91819963	MsG0180005432.01	6087	Distal	Cytochrome P450(IPR001128)|Cytochrome P450, E-class, group I(IPR002401)|Cytochrome P450, conserved site(IPR017972)|Cytochrome P450 superfamily(IPR036396)
Chr1	20197	91843222	91843722	6.61838129838364	0.601536620959522	0.194499427418682	Cortex	0.0452843816113883	Chr1 - 91843222 - 91843722	MsG0180005435.01	2079	Distal	Beta tubulin(IPR002453)|Tubulin/FtsZ, C-terminal(IPR008280)|Tubulin, C-terminal(IPR023123)
Chr1	20208	91881461	91881961	6.13582056206699	0.601536620959522	0.138635846911709	Cortex	0.0452843816113883	Chr1 - 91881461 - 91881961	MsG0180005439.01	2070	Exonic	Actin-depolymerising factor homology domain(IPR002108)|ADF/Cofilin(IPR017904)|ADF-H/Gelsolin-like domain superfamily(IPR029006)
Chr1	20364	92498388	92498888	-6.86356	0.601536620959522	-0.230898	Cortex	0.025113468700083	Chr1 - 92498388 - 92498888	MsG0180005495.01	2458	Exonic	RNA recognition motif domain(IPR000504)|Nucleotide-binding alpha-beta plait domain superfamily(IPR012677)|RNA-binding domain superfamily(IPR035979)
Chr1	20388	92621210	92621710	-6.41306	0.601536620959522	-0.168433	Cortex	0.0452843816113883	Chr1 - 92621210 - 92621710	MsG0180005504.01	4246	Distal	Aminoacyl-tRNA synthetase, class Ia(IPR002300)|Valine-tRNA ligase(IPR002303)|Valyl/Leucyl/Isoleucyl-tRNA synthetase, editing domain(IPR009008)|Aminoacyl-tRNA synthetase, class Ia, anticodon-binding(IPR009080)|Methionyl/Valyl/Leucyl/Isoleucyl-tRNA synthetase, anticodon-binding(IPR013155)|Rossmann-like alpha/beta/alpha sandwich fold(IPR014729)
Chr1	20428	92718723	92719223	-6.88766	0.601536620959522	-0.234822	Cortex	0.025113468700083	Chr1 - 92718723 - 92719223	MsG0180005513.01	6278	Distal	Domain of unknown function DUF4378(IPR025486)|DUF3741-associated sequence motif(IPR032795)
Chr1	20430	92721084	92721584	6.06873357753341	0.601536620959522	0.132245840463477	Cortex	0.0452843816113883	Chr1 - 92721084 - 92721584	MsG0180005513.01	8639	Distal	Domain of unknown function DUF4378(IPR025486)|DUF3741-associated sequence motif(IPR032795)
Chr1	20444	92740154	92740654	6.38781975087042	0.601536620959522	0.165477067392252	Cortex	0.025113468700083	Chr1 - 92740154 - 92740654	MsG0180005514.01	801	Promoter	Transcription factor, MADS-box(IPR002100)|Ribokinase/fructokinase(IPR002139)|Carbohydrate/puine kinase, PfkB, conserved site(IPR002173)|Transcription factor, K-box(IPR002487)|Carbohydrate kinase PfkB(IPR011611)|Ribokinase-like(IPR029056)|Transcription factor, MADS-box superfamily(IPR036879)
Chr1	20457	92760441	92760941	5.60070661756552	0.601536620959522	0.0950533843918407	Cortex	0.0452843816113883	Chr1 - 92760441 - 92760941	MsG0180005516.01	6028	Intronic	Alpha-D-phosphohexomutase superfamily(IPR005841)|Alpha-D-phosphohexomutase, C-terminal(IPR005843)|Alpha-D-phosphohexomutase, alpha/beta/alpha domain I(IPR005844)|Alpha-D-phosphohexomutase, alpha/beta/alpha domain II(IPR005845)|Alpha-D-phosphohexomutase, alpha/beta/alpha domain III(IPR005846)|Alpha-D-phosphohexomutase, alpha/beta/alpha I/II/III(IPR016055)|Alpha-D-phosphohexomutase, conserved site(…
Chr1	20486	92887400	92887900	-6.17031	0.601536620959522	-0.142038	Cortex	0.0452843816113883	Chr1 - 92887400 - 92887900	MsG0180005526.01	3707	Distal	Myc-type, basic helix-loop-helix (bHLH) domain(IPR011598)|Helix-loop-helix DNA-binding domain superfamily(IPR036638)
Chr1	20487	92888744	92889244	6.17888820448458	0.601536620959522	0.14289743082506	Cortex	0.0452843816113883	Chr1 - 92888744 - 92889244	MsG0180005527.01	4777	Distal	NA
Chr1	20542	93068730	93069230	-6.16905	0.601536620959522	-0.141913	Cortex	0.0452843816113883	Chr1 - 93068730 - 93069230	MsG0180005544.01	2880	Exonic	Rossmann-like alpha/beta/alpha sandwich fold(IPR014729)|PUA-like superfamily(IPR015947)|Sulphate adenylyltransferase catalytic domain(IPR024951)|ATP-sulfurylase PUA-like domain(IPR025980)
Chr1	20563	93120501	93121001	-3.37199	0.601536620959522	-0.26995	Cortex	0.0330391037345483	Chr1 - 93120501 - 93121001	MsG0180005547.01	9979	Distal	F-box associated interaction domain(IPR017451)
Chr1	20588	93172797	93173297	5.98314616123112	0.601536620959522	0.124513379970918	Cortex	0.025113468700083	Chr1 - 93172797 - 93173297	MsG0180005551.01	18993	Intronic	BEACH domain(IPR000409)|Protein kinase domain(IPR000719)|WD40 repeat(IPR001680)|GOLD domain(IPR009038)|Protein kinase-like domain superfamily(IPR011009)|WD40/YVTN repeat-like-containing domain superfamily(IPR015943)|WD40 repeat, conserved site(IPR019775)|WD40-repeat-containing domain superfamily(IPR036322)|BEACH domain superfamily(IPR036372)|GOLD domain superfamily(IPR036598)
Chr1	20629	93273237	93273737	-6.51305	0.601536620959522	-0.180665	Cortex	0.0452843816113883	Chr1 - 93273237 - 93273737	MsG0180005559.01	2970	Exonic	NA
Chr1	20630	93273772	93274272	-6.27156	0.601536620959522	-0.15251	Cortex	0.0452843816113883	Chr1 - 93273772 - 93274272	MsG0180005559.01	2435	Exonic	NA
Chr1	20662	93397704	93398204	6.59757281168706	0.601536620959522	0.191685589857835	Cortex	0.0452843816113883	Chr1 - 93397704 - 93398204	MsG0180005563.01	5901	Distal	Domain of unknown function DUF828(IPR008546)|Pleckstrin-like, plant(IPR013666)
Chr1	20665	93413449	93413949	6.25103543409973	0.601536620959522	0.150327798411422	Cortex	0.0452843816113883	Chr1 - 93413449 - 93413949	MsG0180005563.01	9842	Distal	Domain of unknown function DUF828(IPR008546)|Pleckstrin-like, plant(IPR013666)
Chr1	20671	93443153	93443653	-6.50387	0.601536620959522	-0.179505	Cortex	0.0452843816113883	Chr1 - 93443153 - 93443653	MsG0180005565.01	3822	Intronic	Beta-ketoacyl synthase, N-terminal(IPR014030)|Beta-ketoacyl synthase, C-terminal(IPR014031)|Thiolase-like(IPR016039)|3-oxoacyl-[acyl-carrier-protein] synthase 2(IPR017568)|Beta-ketoacyl synthase, active site(IPR018201)|Polyketide synthase, beta-ketoacyl synthase domain(IPR020841)
Chr1	20674	93445472	93445972	-6.38454	0.601536620959522	-0.165097	Cortex	0.025113468700083	Chr1 - 93445472 - 93445972	MsG0180005565.01	1503	Intronic	Beta-ketoacyl synthase, N-terminal(IPR014030)|Beta-ketoacyl synthase, C-terminal(IPR014031)|Thiolase-like(IPR016039)|3-oxoacyl-[acyl-carrier-protein] synthase 2(IPR017568)|Beta-ketoacyl synthase, active site(IPR018201)|Polyketide synthase, beta-ketoacyl synthase domain(IPR020841)
Chr1	20679	93474812	93475312	6.15444456284793	0.601536620959522	0.140463108320251	Cortex	0.0452843816113883	Chr1 - 93474812 - 93475312	MsG0180005568.01	156	Promoter	Zinc finger, RING-type(IPR001841)|Zinc finger, RING/FYVE/PHD-type(IPR013083)
Chr1	20703	93531000	93531500	-6.18162	0.601536620959522	-0.143172	Cortex	0.0452843816113883	Chr1 - 93531000 - 93531500	MsG0180005575.01	9555	Intronic	NA
Chr1	20725	93595597	93596097	-6.62157	0.601536620959522	-0.194934	Cortex	0.025113468700083	Chr1 - 93595597 - 93596097	MsG0180005582.01	728	Exonic	Zinc finger, BED-type(IPR003656)|Casein Kinase 2 substrate(IPR029159)|Zinc finger C2H2 superfamily(IPR036236)
Chr1	20752	93648942	93649442	6.09057370697254	0.601536620959522	0.134293571540022	Cortex	0.0452843816113883	Chr1 - 93648942 - 93649442	MsG0180005586.01	6464	Distal	Homocysteine-binding domain(IPR003726)|Homocysteine-binding domain superfamily(IPR036589)
Chr1	20785	93726585	93727085	6.06045985061682	0.601536620959522	0.131478155990351	Cortex	0.0452843816113883	Chr1 - 93726585 - 93727085	MsG0180005590.01	2140	Distal	Bifunctional inhibitor/plant lipid transfer protein/seed storage helical domain(IPR016140)|Bifunctional inhibitor/plant lipid transfer protein/seed storage helical domain superfamily(IPR036312)
Chr1	20831	93842561	93843061	-6.07729	0.601536620959522	-0.133044	Cortex	0.0452843816113883	Chr1 - 93842561 - 93843061	MsG0180005602.01	1185	Exonic	Oberon, PHD finger domain(IPR032881)
Chr1	20880	93960436	93960936	-5.74671	0.601536620959522	-0.10539	Cortex	0.0452843816113883	Chr1 - 93960436 - 93960936	MsG0180005611.01	1245	Promoter	Protein kinase domain(IPR000719)|NAF domain(IPR004041)|Serine/threonine-protein kinase, active site(IPR008271)|Protein kinase-like domain superfamily(IPR011009)
Chr1	20887	93977486	93977986	-6.72468	0.601536620959522	-0.209524	Cortex	0.025113468700083	Chr1 - 93977486 - 93977986	MsG0180005613.01	550	Intronic	Imidazoleglycerol-phosphate dehydratase(IPR000807)|Imidazoleglycerol-phosphate dehydratase, conserved site(IPR020565)|Ribosomal protein S5 domain 2-type fold(IPR020568)|Imidazole glycerol phosphate dehydratase domain superfamily(IPR038494)
Chr1	20894	93984417	93984917	7.04297340184741	0.601536620959522	0.261740149653927	Cortex	0.014095916711743	Chr1 - 93984417 - 93984917	MsG0180005614.01	4746	Intronic	Zinc finger, PHD-type(IPR001965)|Zinc finger, FYVE/PHD-type(IPR011011)|Zinc finger, RING/FYVE/PHD-type(IPR013083)|Zinc finger, PHD-type, conserved site(IPR019786)|Zinc finger, PHD-finger(IPR019787)|Jas TPL-binding domain(IPR032308)
Chr1	20906	94011764	94012264	-7.01138	0.601536620959522	-0.256028	Cortex	0.025113468700083	Chr1 - 94011764 - 94012264	MsG0180005615.01	8113	Intronic	Pentatricopeptide repeat(IPR002885)|Tetratricopeptide-like helical domain superfamily(IPR011990)|DYW domain(IPR032867)
Chr1	20980	94180949	94181449	6.13440088624541	0.601536620959522	0.13849752307871	Cortex	0.0452843816113883	Chr1 - 94180949 - 94181449	MsG0180005625.01	6235	Intronic	PLAT/LH2 domain(IPR001024)|Lipoxygenase, plant(IPR001246)|Lipoxygenase, C-terminal(IPR013819)|Lipoxygenase, conserved site(IPR020834)|Lipoxygenase, domain 3(IPR027433)|Lipoxigenase, C-terminal domain superfamily(IPR036226)|PLAT/LH2 domain superfamily(IPR036392)
Chr1	21163	94689192	94689692	6.06698396800167	0.601536620959522	0.132083134257047	Cortex	0.0452843816113883	Chr1 - 94689192 - 94689692	MsG0180005664.01	7390	Distal	Oligosaccharyl transferase complex, subunit OST3/OST6(IPR021149)
Chr1	21175	94712995	94713495	6.25560445346656	0.601536620959522	0.150810985713461	Cortex	0.0452843816113883	Chr1 - 94712995 - 94713495	MsG0180005666.01	93	Promoter	Thiazole biosynthetic enzyme Thi4 family(IPR002922)|FAD/NAD(P)-binding domain superfamily(IPR036188)
Chr1	21233	94916350	94916850	6.39137758668019	0.601536620959522	0.16589059292356	Cortex	0.025113468700083	Chr1 - 94916350 - 94916850	MsG0180005686.01	113	Exonic	Protein kinase domain(IPR000719)|Serine-threonine/tyrosine-protein kinase, catalytic domain(IPR001245)|Gnk2-homologous domain(IPR002902)|Serine/threonine-protein kinase, active site(IPR008271)|Protein kinase-like domain superfamily(IPR011009)|Protein kinase, ATP binding site(IPR017441)|Gnk2-homologous domain superfamily(IPR038408)
Chr1	21250	95005890	95006390	6.13702201850413	0.601536620959522	0.138753015277406	Cortex	0.0452843275666477	Chr1 - 95005890 - 95006390	MsG0180005693.01	5195	Distal	Aspartic peptidase domain superfamily(IPR021109)
Chr1	21274	95220314	95220814	-6.33427	0.601536620959522	-0.159375	Cortex	0.0452843816113883	Chr1 - 95220314 - 95220814	MsG0180005706.01	3286	Distal	DNA polymerase delta, subunit 4(IPR007218)
Chr1	21284	95365299	95365799	-5.4944	0.601536620959522	-0.0881587	Cortex	0.0452843816113883	Chr1 - 95365299 - 95365799	MsG0180005727.01	68	Promoter	Transcription factor, MADS-box(IPR002100)|Transcription factor, MADS-box superfamily(IPR036879)
Chr1	21343	95578339	95578839	6.19809236381633	0.601536620959522	0.144839099691585	Cortex	0.0452843816113883	Chr1 - 95578339 - 95578839	MsG0180005745.01	9547	Exonic	Phytosulfokine(IPR009438)
Chr1	21397	95770946	95771446	-6.92899	0.601536620959522	-0.241704	Cortex	0.025113468700083	Chr1 - 95770946 - 95771446	MsG0180005760.01	5465	Distal	Octanoyltransferase(IPR000544)|Biotinyl protein ligase (BPL) and lipoyl protein ligase (LPL), catalytic domain(IPR004143)|Octanoyltransferase, conserved site(IPR020605)
Chr1	21411	95790920	95791420	6.06233329459995	0.601536620959522	0.131651599631895	Cortex	0.0452843816113883	Chr1 - 95790920 - 95791420	MsG0180005759.01	11819	Distal	Small GTPase superfamily, ARF/SAR type(IPR006689)|P-loop containing nucleoside triphosphate hydrolase(IPR027417)
Chr1	21454	95928901	95929401	6.15549056610867	0.601536620959522	0.140566436401265	Cortex	0.025113468700083	Chr1 - 95928901 - 95929401	MsG0180005767.01	4136	Intronic	ATP-dependent Clp protease proteolytic subunit(IPR001907)|Clp protease proteolytic subunit /Translocation-enhancing protein TepA(IPR023562)|ClpP/crotonase-like domain superfamily(IPR029045)
Chr1	21477	95989559	95990059	-6.61619	0.601536620959522	-0.194202	Cortex	0.0452843275666477	Chr1 - 95989559 - 95990059	MsG0180005771.01	673	Exonic	QWRF family(IPR007573)
Chr1	21547	96150193	96150693	6.86353828440137	0.601536620959522	0.230895391925246	Cortex	0.025113468700083	Chr1 - 96150193 - 96150693	MsG0180005788.01	2989	Distal	Pre-SET domain(IPR007728)
Chr1	21561	96175341	96175841	6.16075756188015	0.601536620959522	0.141087869659298	Cortex	0.0452843816113883	Chr1 - 96175341 - 96175841	MsG0180005790.01	330	Intronic	Six-hairpin glycosidase superfamily(IPR008928)|Six-hairpin glycosidase-like superfamily(IPR012341)|Glycosyl hydrolase, all-beta(IPR013780)|Glycosyl hydrolase family 95, N-terminal domain(IPR027414)
Chr1	21577	96218017	96218517	6.44691291845754	0.601536620959522	0.1724794017808	Cortex	0.014095916711743	Chr1 - 96218017 - 96218517	MsG0180005794.01	1313	Exonic	NA
Chr1	21607	96386604	96387104	6.3210195314662	0.601536620959522	0.157899268814179	Cortex	0.0452843816113883	Chr1 - 96386604 - 96387104	MsG0180005807.01	2396	Distal	NA
Chr1	21633	96448513	96449013	6.32804139991423	0.601536620959522	0.158679425712393	Cortex	0.0452843816113883	Chr1 - 96448513 - 96449013	MsG0180005811.01	3437	Intronic	UDP-glucuronosyl/UDP-glucosyltransferase(IPR002213)|UDP-glycosyltransferase family, conserved site(IPR035595)
Chr1	21703	96590656	96591156	-6.65976	0.601536620959522	-0.200217	Cortex	0.0452843816113883	Chr1 - 96590656 - 96591156	MsG0180005825.01	989	Promoter	Zinc finger, CCHC-type(IPR001878)|Zinc finger, CCHC-type superfamily(IPR036875)
Chr1	21705	96598338	96598838	-6.4095	0.601536620959522	-0.168013	Cortex	0.025113468700083	Chr1 - 96598338 - 96598838	MsG0180005826.01	3224	Distal	Kynurenine formamidase(IPR007325)|Kynurenine formamidase superfamily(IPR037175)
Chr1	21783	96844404	96844904	-6.7091	0.601536620959522	-0.207253	Cortex	0.0452843816113883	Chr1 - 96844404 - 96844904	MsG0180005848.01	1638	Exonic	ABC-2 type transporter(IPR013525)
Chr1	21819	96920975	96921475	6.15750924445484	0.601536620959522	0.140766060862215	Cortex	0.0452843816113883	Chr1 - 96920975 - 96921475	MsG0180005857.01	681	Exonic	Exonuclease V(IPR019190)
Chr1	21852	96984835	96985335	-6.15406	0.601536620959522	-0.140425	Cortex	0.0452843816113883	Chr1 - 96984835 - 96985335	MsG0180005865.01	2966	Intronic	Thioredoxin domain(IPR013766)|Thioredoxin, conserved site(IPR017937)|Thioredoxin-like superfamily(IPR036249)
Chr1	21909	97113131	97113631	-6.45132	0.601536620959522	-0.173013	Cortex	0.025113468700083	Chr1 - 97113131 - 97113631	MsG0180005882.01	1916	Intronic	ATPase, F1/V1/A1 complex, alpha/beta subunit, nucleotide-binding domain(IPR000194)|AAA+ ATPase domain(IPR003593)|ATPase, F1/V1/A1 complex, alpha/beta subunit, N-terminal domain(IPR004100)|ATP synthase, F1 complex, beta subunit(IPR005722)|ATPase, alpha/beta subunit, nucleotide-binding domain, active site(IPR020003)|ATP synthase, F1 beta subunit(IPR020971)|ATPase, F1/V1 complex, beta/alpha subunit,…
Chr1	21989	97375834	97376334	-6.45157	0.601536620959522	-0.173044	Cortex	0.0452843816113883	Chr1 - 97375834 - 97376334	MsG0180005906.01	6003	Intronic	Fructose-bisphosphate aldolase, class-I(IPR000741)|Aldolase-type TIM barrel(IPR013785)|Fructose-bisphosphate aldolase class-I active site(IPR029768)
Chr1	22000	97396185	97396685	6.67707127909726	0.601536620959522	0.202658003839062	Cortex	0.025113468700083	Chr1 - 97396185 - 97396685	MsG0180005908.01	4804	Intronic	Prolyl 4-hydroxylase, alpha subunit(IPR006620)
Chr1	22049	97531147	97531647	6.26349876958744	0.601536620959522	0.151649447562202	Cortex	0.0452843816113883	Chr1 - 97531147 - 97531647	MsG0180005918.01	10152	Distal	PB1 domain(IPR000270)
Chr1	22054	97543370	97543870	-3.19205	0.601536620959522	-0.267473	Cortex	0.0111261467423701	Chr1 - 97543370 - 97543870	MsG0180005918.01	2069	Exonic	PB1 domain(IPR000270)
Chr1	22058	97548241	97548741	-5.96914	0.601536620959522	-0.123291	Cortex	0.0452843275666477	Chr1 - 97548241 - 97548741	MsG0180005919.01	6183	Exonic	WD40 repeat(IPR001680)|Quinoprotein alcohol dehydrogenase-like superfamily(IPR011047)|WD40/YVTN repeat-like-containing domain superfamily(IPR015943)|WD40 repeat, conserved site(IPR019775)|G-protein beta WD-40 repeat(IPR020472)|WD40-repeat-containing domain superfamily(IPR036322)
Chr1	22069	97568699	97569199	5.63523362154923	0.601536620959522	0.0974041116140396	Cortex	0.0452843816113883	Chr1 - 97568699 - 97569199	MsG0180005920.01	5147	Intronic	Alpha/beta hydrolase fold-1(IPR000073)|Peptidase S9, serine active site(IPR002471)|Alpha/Beta hydrolase fold(IPR029058)|AUX/IAA domain(IPR033389)
Chr1	22105	97662942	97663442	6.41144743805674	0.601536620959522	0.168242500742501	Cortex	0.0452843816113883	Chr1 - 97662942 - 97663442	MsG0180005928.01	2072	Distal	Protein of unknown function DUF1218(IPR009606)
Chr1	22158	97853642	97854142	-6.51484	0.601536620959522	-0.18089	Cortex	0.014095916711743	Chr1 - 97853642 - 97854142	MsG0180005944.01	6809	Distal	DnaJ domain(IPR001623)|DnaJ domain, conserved site(IPR018253)|Chaperone J-domain superfamily(IPR036869)
Chr1	22208	97981370	97981870	-6.44598	0.601536620959522	-0.172367	Cortex	0.0452843816113883	Chr1 - 97981370 - 97981870	MsG0180005953.01	23098	Distal	SANT/Myb domain(IPR001005)|Homeobox-like domain superfamily(IPR009057)
Chr1	22210	97982780	97983280	-6.3363	0.601536620959522	-0.159602	Cortex	0.025113468700083	Chr1 - 97982780 - 97983280	MsG0180005953.01	21688	Distal	SANT/Myb domain(IPR001005)|Homeobox-like domain superfamily(IPR009057)
Chr1	22248	98066962	98067462	6.4216156926088	0.601536620959522	0.169446624803768	Cortex	0.0452843816113883	Chr1 - 98066962 - 98067462	MsG0180005958.01	8096	Distal	IPP transferase(IPR018022)
Chr1	22362	98314051	98314551	6.97043443286694	0.601536620959522	0.248807109332953	Cortex	0.014095916711743	Chr1 - 98314051 - 98314551	MsG0180005973.01	2765	Intronic	Glycoside hydrolase family 31(IPR000322)|Galactose mutarotase-like domain superfamily(IPR011013)|Glycosyl hydrolase, all-beta(IPR013780)|Glycoside hydrolase superfamily(IPR017853)|Glycoside hydrolase family 31, N-terminal domain(IPR025887)|Glycosyl hydrolases family 31, active site(IPR030458)|Galactose mutarotase, N-terminal barrel(IPR031727)
Chr1	22401	98389954	98390454	6.58861462675118	0.601536620959522	0.190486656200942	Cortex	0.0251134394515698	Chr1 - 98389954 - 98390454	MsG0180005978.01	2410	Exonic	Glycolipid transfer protein domain(IPR014830)|Cullin repeat-like-containing domain superfamily(IPR016159)|Exocyst component Exo84, C-terminal(IPR032403)|Glycolipid transfer protein superfamily(IPR036497)
Chr1	22403	98393983	98394483	-6.31615	0.601536620959522	-0.157361	Cortex	0.0452843816113883	Chr1 - 98393983 - 98394483	MsG0180005978.01	1617	Intronic	Glycolipid transfer protein domain(IPR014830)|Cullin repeat-like-containing domain superfamily(IPR016159)|Exocyst component Exo84, C-terminal(IPR032403)|Glycolipid transfer protein superfamily(IPR036497)
Chr1	22427	98425292	98425792	6.16851424216722	0.601536620959522	0.141859256436021	Cortex	0.0452843816113883	Chr1 - 98425292 - 98425792	MsG0180005980.01	8080	Distal	Biotin/lipoyl attachment(IPR000089)|2-oxoacid dehydrogenase acyltransferase, catalytic domain(IPR001078)|2-oxo acid dehydrogenase, lipoyl-binding site(IPR003016)|Peripheral subunit-binding domain(IPR004167)|Single hybrid motif(IPR011053)|Chloramphenicol acetyltransferase-like domain superfamily(IPR023213)|E3-binding domain superfamily(IPR036625)
Chr1	22461	98496116	98496616	-6.39064	0.601536620959522	-0.165804	Cortex	0.025113468700083	Chr1 - 98496116 - 98496616	MsG0180005986.01	697	Promoter	Armadillo-like helical(IPR011989)|Armadillo-type fold(IPR016024)
Chr1	22493	98543065	98543565	6.10796699173939	0.601536620959522	0.135946686366854	Cortex	0.0452843816113883	Chr1 - 98543065 - 98543565	MsG0180005988.01	717	Exonic	NA
Chr1	22502	98563152	98563652	6.38277435052536	0.601536620959522	0.164892388717273	Cortex	0.025113468700083	Chr1 - 98563152 - 98563652	MsG0180005990.01	2473	Intronic	Gdt1 family(IPR001727)
Chr1	22561	98651565	98652065	-7.15029	0.601536620959522	-0.282106	Cortex	0.025113468700083	Chr1 - 98651565 - 98652065	MsG0180006001.01	638	Intronic	Protein phosphatase 2A, regulatory B subunit, B56(IPR002554)|Armadillo-like helical(IPR011989)|Armadillo-type fold(IPR016024)
Chr1	22623	98810386	98810886	-6.86018	0.601536620959522	-0.230354	Cortex	0.025113468700083	Chr1 - 98810386 - 98810886	MsG0180006011.01	348	Exonic	DNA helicase Pif1-like(IPR010285)|P-loop containing nucleoside triphosphate hydrolase(IPR027417)
Chr1	22646	98855101	98855601	-6.37205	0.601536620959522	-0.163656	Cortex	0.0452843816113883	Chr1 - 98855101 - 98855601	MsG0180006016.01	8004	Distal	Synaptobrevin(IPR001388)|Longin domain(IPR010908)|Longin-like domain superfamily(IPR011012)
Chr1	22662	98878302	98878802	5.69897264191201	0.601536620959522	0.10189429618001	Cortex	0.0452843816113883	Chr1 - 98878302 - 98878802	MsG0180006017.01	12285	Distal	NA
Chr1	22671	98892621	98893121	6.40124030118191	0.601536620959522	0.167042277677729	Cortex	0.0452843816113883	Chr1 - 98892621 - 98893121	MsG0180006017.01	2032	Intronic	NA
Chr1	22688	98916298	98916798	6.55854083914913	0.601536620959522	0.186515696090003	Cortex	0.0452843816113883	Chr1 - 98916298 - 98916798	MsG0180006020.01	5096	Intronic	2Fe-2S ferredoxin-type iron-sulfur binding domain(IPR001041)|2Fe-2S ferredoxin, iron-sulphur binding site(IPR006058)|Ferredoxin [2Fe-2S], plant(IPR010241)|Nucleic acid-binding, OB-fold(IPR012340)|Beta-grasp domain superfamily(IPR012675)|Replication factor A protein 3(IPR013970)|2Fe-2S ferredoxin-like superfamily(IPR036010)
Chr1	22719	98969217	98969717	6.05474598141586	0.601536620959522	0.130950554255875	Cortex	0.0452843816113883	Chr1 - 98969217 - 98969717	MsG0180006024.01	847	Promoter	Protein of unknown function DUF716 (TMEM45)(IPR006904)
Chr1	22724	98983633	98984133	-6.4982	0.601536620959522	-0.178793	Cortex	0.0452843816113883	Chr1 - 98983633 - 98984133	MsG0180006024.01	13567	Distal	Protein of unknown function DUF716 (TMEM45)(IPR006904)
Chr1	22725	98987748	98988248	-6.77482	0.601536620959522	-0.217005	Cortex	0.014095916711743	Chr1 - 98987748 - 98988248	MsG0180006024.01	17682	Distal	Protein of unknown function DUF716 (TMEM45)(IPR006904)
Chr1	22726	98988333	98988833	-6.50528	0.601536620959522	-0.179683	Cortex	0.014095916711743	Chr1 - 98988333 - 98988833	MsG0180006024.01	18267	Distal	Protein of unknown function DUF716 (TMEM45)(IPR006904)
Chr1	22784	99078325	99078825	6.29266554303188	0.601536620959522	0.154787370582699	Cortex	0.0452843816113883	Chr1 - 99078325 - 99078825	MsG0180006030.01	2156	Distal	Tubulin/FtsZ, GTPase domain(IPR003008)|Tubulin/FtsZ, GTPase domain superfamily(IPR036525)
Chr1	22841	99208110	99208610	-6.36138	0.601536620959522	-0.162436	Cortex	0.0452843816113883	Chr1 - 99208110 - 99208610	MsG0180006039.01	5931	Distal	NAD-dependent epimerase/dehydratase(IPR001509)|Nucleotide sugar epimerase(IPR008089)|NAD(P)-binding domain superfamily(IPR036291)
Chr1	22920	99378160	99378660	-6.32737	0.601536620959522	-0.158605	Cortex	0.0452843816113883	Chr1 - 99378160 - 99378660	MsG0180006049.01	5978	Exonic	Phytocyanin domain(IPR003245)|Cupredoxin(IPR008972)
Chr1	22984	99569334	99569834	6.58673357339612	0.601536620959522	0.19023584662869	Cortex	0.0452843816113883	Chr1 - 99569334 - 99569834	MsG0180006061.01	4977	Intronic	PPM-type phosphatase, divalent cation binding(IPR000222)|PPM-type phosphatase domain(IPR001932)|P-loop containing nucleoside triphosphate hydrolase(IPR027417)|PPM-type phosphatase domain superfamily(IPR036457)
Chr1	23010	99599573	99600073	2.95806358465313	0.601536620959522	0.21397800823565	Cortex	0.0332733643678704	Chr1 - 99599573 - 99600073	MsG0180006064.01	307	Exonic	ATPase, F1/V1/A1 complex, alpha/beta subunit, nucleotide-binding domain(IPR000194)|ATPase, alpha/beta subunit, nucleotide-binding domain, active site(IPR020003)|P-loop containing nucleoside triphosphate hydrolase(IPR027417)
Chr1	23027	99646273	99646773	5.75038444006192	0.601536620959522	0.105663426785328	Cortex	0.0452843816113883	Chr1 - 99646273 - 99646773	MsG0180006069.01	3348	Exonic	NA
Chr1	23040	99667513	99668013	-6.40691	0.601536620959522	-0.167708	Cortex	0.025113468700083	Chr1 - 99667513 - 99668013	MsG0180006070.01	17547	Exonic	HEAT repeat(IPR000357)|Armadillo-like helical(IPR011989)|Armadillo-type fold(IPR016024)
Chr1	23057	99741367	99741867	-6.72091	0.601536620959522	-0.208973	Cortex	0.025113468700083	Chr1 - 99741367 - 99741867	MsG0180006075.01	3525	Intronic	Major facilitator superfamily(IPR011701)|Major facilitator superfamily domain(IPR020846)|MFS transporter superfamily(IPR036259)
Chr1	23060	99743356	99743856	-6.87799	0.601536620959522	-0.23324	Cortex	0.014095916711743	Chr1 - 99743356 - 99743856	MsG0180006075.01	5514	Intronic	Major facilitator superfamily(IPR011701)|Major facilitator superfamily domain(IPR020846)|MFS transporter superfamily(IPR036259)
Chr1	23061	99745008	99745508	-6.70527	0.601536620959522	-0.206698	Cortex	0.0452843816113883	Chr1 - 99745008 - 99745508	MsG0180006075.01	7166	Exonic	Major facilitator superfamily(IPR011701)|Major facilitator superfamily domain(IPR020846)|MFS transporter superfamily(IPR036259)
Chr1	23200	100149384	100149884	5.96220143578139	0.601536620959522	0.122689954948735	Cortex	0.0452843816113883	Chr1 - 100149384 - 100149884	MsG0180006099.01	396	Promoter	DNA/RNA helicase, ATP-dependent, DEAH-box type, conserved site(IPR002464)|Domain of unknown function DUF1605(IPR011709)|Helicase superfamily 1/2, ATP-binding domain(IPR014001)|P-loop containing nucleoside triphosphate hydrolase(IPR027417)
Chr1	23300	100579060	100579560	-6.20875	0.601536620959522	-0.145927	Cortex	0.0452843816113883	Chr1 - 100579060 - 100579560	MsG0180006135.01	2009	Intronic	Peptidase S9, prolyl oligopeptidase, catalytic domain(IPR001375)|Peptidase S9A, prolyl oligopeptidase(IPR002470)|Peptidase S9A, N-terminal domain(IPR023302)|Alpha/Beta hydrolase fold(IPR029058)
Chr1	23308	100586487	100586987	6.16479096842757	0.601536620959522	0.141488466488466	Cortex	0.0452843816113883	Chr1 - 100586487 - 100586987	MsG0180006136.01	856	Promoter	NA
Chr1	23352	100687709	100688209	-6.69472	0.601536620959522	-0.205178	Cortex	0.025113468700083	Chr1 - 100687709 - 100688209	MsG0180006144.01	6606	Distal	Homeobox domain(IPR001356)|Homeobox-like domain superfamily(IPR009057)
Chr1	23364	100708944	100709444	6.24596305957355	0.601536620959522	0.149793169187605	Cortex	0.025113468700083	Chr1 - 100708944 - 100709444	MsG0180006146.01	9202	Exonic	F-box domain(IPR001810)|Leucine-rich repeat 2(IPR013101)|Leucine-rich repeat domain superfamily(IPR032675)|F-box-like domain superfamily(IPR036047)
Chr1	23378	100725361	100725861	6.12166908127446	0.601536620959522	0.137263085346709	Cortex	0.0452843816113883	Chr1 - 100725361 - 100725861	MsG0180006148.01	3191	Distal	F-box associated domain, type 1(IPR006527)|F-box associated interaction domain(IPR017451)
Chr1	23382	100728453	100728953	-5.85014	0.601536620959522	-0.113371	Cortex	0.0452843816113883	Chr1 - 100728453 - 100728953	MsG0180006148.01	99	Promoter	F-box associated domain, type 1(IPR006527)|F-box associated interaction domain(IPR017451)
Chr1	23425	100829956	100830456	-6.66763	0.601536620959522	-0.201323	Cortex	0.025113468700083	Chr1 - 100829956 - 100830456	MsG0180006161.01	5925	Exonic	ABC transporter-like(IPR003439)|ABC transporter type 1, transmembrane domain(IPR011527)|P-loop containing nucleoside triphosphate hydrolase(IPR027417)|ABC transporter type 1, transmembrane domain superfamily(IPR036640)
Chr1	23518	101063168	101063668	-6.47678	0.601536620959522	-0.176129	Cortex	0.025113468700083	Chr1 - 101063168 - 101063668	MsG0180006181.01	198	Exonic	Protein kinase domain(IPR000719)|Serine/threonine-protein kinase, active site(IPR008271)|Protein kinase-like domain superfamily(IPR011009)|Protein kinase, ATP binding site(IPR017441)|Ribonuclease H superfamily(IPR036397)
Chr1	23532	101105922	101106422	-5.8498	0.601536620959522	-0.113344	Cortex	0.0452843816113883	Chr1 - 101105922 - 101106422	MsG0180006185.01	3585	Intronic	Ankyrin repeat(IPR002110)|Ankyrin repeat-containing domain(IPR020683)|PGG domain(IPR026961)|Ankyrin repeat-containing domain superfamily(IPR036770)
Chr1	23540	101121703	101122203	-6.01278	0.601536620959522	-0.127139	Cortex	0.0452843816113883	Chr1 - 101121703 - 101122203	MsG0180006185.01	19366	Distal	Ankyrin repeat(IPR002110)|Ankyrin repeat-containing domain(IPR020683)|PGG domain(IPR026961)|Ankyrin repeat-containing domain superfamily(IPR036770)
Chr1	23549	101135537	101136037	-6.70423	0.601536620959522	-0.206547	Cortex	0.025113468700083	Chr1 - 101135537 - 101136037	MsG0180006186.01	6339	Distal	NA
Chr1	23590	101245957	101246457	6.6563525671897	0.601536620959522	0.199739890191687	Cortex	0.025113468700083	Chr1 - 101245957 - 101246457	MsG0180006197.01	13076	Distal	NA
Chr1	23592	101252562	101253062	6.3197753751236	0.601536620959522	0.157761433771192	Cortex	0.0452843816113883	Chr1 - 101252562 - 101253062	MsG0180006198.01	10092	Distal	Oxoglutarate/iron-dependent dioxygenase(IPR005123)|Isopenicillin N synthase-like(IPR027443)
Chr1	23618	101309493	101309993	3.56282137832648	0.601536620959522	0.266805473906756	Cortex	0.0331560680681279	Chr1 - 101309493 - 101309993	MsG0180006203.01	1476	Exonic	NA
Chr1	23699	101560985	101561485	6.21528688644718	0.601536620959522	0.146599647816686	Cortex	0.0452843816113883	Chr1 - 101560985 - 101561485	MsG0180006222.01	9335	Distal	NA
Chr1	23705	101594618	101595118	6.39373060051877	0.601536620959522	0.166164643372142	Cortex	0.0452843816113883	Chr1 - 101594618 - 101595118	MsG0180006226.01	533	Intronic	CDP-alcohol phosphatidyltransferase(IPR000462)|CDP-diacylglycerol--glycerol-3-phosphate 3-phosphatidyltransferase(IPR004570)
Chr1	23715	101605950	101606450	-6.06903	0.601536620959522	-0.132274	Cortex	0.0452843816113883	Chr1 - 101605950 - 101606450	MsG0180006228.01	2800	Distal	PPM-type phosphatase domain(IPR001932)|PPM-type phosphatase domain superfamily(IPR036457)
Chr1	23727	101635411	101635911	-6.40811	0.601536620959522	-0.167849	Cortex	0.025113468700083	Chr1 - 101635411 - 101635911	MsG0180006232.01	3792	Distal	Pex, N-terminal(IPR006845)|Peroxisome assembly protein 12(IPR017375)
Chr1	23729	101637127	101637627	-6.22766	0.601536620959522	-0.14788	Cortex	0.0452843816113883	Chr1 - 101637127 - 101637627	MsG0180006232.01	2076	Exonic	Pex, N-terminal(IPR006845)|Peroxisome assembly protein 12(IPR017375)
Chr1	23768	101727324	101727824	6.56929555667837	0.601536620959522	0.187926256651894	Cortex	0.0452843816113883	Chr1 - 101727324 - 101727824	MsG0180006237.01	10512	Distal	Serine-threonine/tyrosine-protein kinase, catalytic domain(IPR001245)|Tyrosine-protein kinase, active site(IPR008266)|Protein kinase-like domain superfamily(IPR011009)|TMPIT-like(IPR012926)|Tyrosine-protein kinase, catalytic domain(IPR020635)
Chr1	23775	101745504	101746004	6.35877171738836	0.601536620959522	0.162138710864348	Cortex	0.025113468700083	Chr1 - 101745504 - 101746004	MsG0180006238.01	4086	Exonic	Gemin2/Brr1(IPR035426)
Chr1	23801	101809838	101810338	7.02658159320235	0.601536620959522	0.258760510257289	Cortex	0.014095916711743	Chr1 - 101809838 - 101810338	MsG0180006244.01	2540	Distal	Zinc finger, CCHC-type(IPR001878)|Zinc finger, CCHC-type superfamily(IPR036875)
Chr1	23885	101942122	101942622	5.99669325651425	0.601536620959522	0.12570695229947	Cortex	0.0452843816113883	Chr1 - 101942122 - 101942622	MsG0180006260.01	8474	Intronic	Importin-beta, N-terminal domain(IPR001494)|Armadillo-like helical(IPR011989)|Exportin/Importin, Cse1-like(IPR013713)|Armadillo-type fold(IPR016024)
Chr2	29	48125	48625	6.30041036830657	0.601536620959522	0.155631316071579	Cortex	0.0452843816113883	Chr2 - 48125 - 48625	MsG0280006292.01	15353	Distal	NA
Chr2	63	105150	105650	-5.72418	0.601536620959522	-0.103726	Cortex	0.0452843816113883	Chr2 - 105150 - 105650	MsG0280006293.01	3116	Distal	Uncharacterised conserved protein UCP031277(IPR016971)
Chr2	74	121433	121933	6.64199734196273	0.601536620959522	0.197742474916388	Cortex	0.025113468700083	Chr2 - 121433 - 121933	MsG0280006295.01	4878	Distal	Protein of unknown function DUF707(IPR007877)
Chr2	87	140983	141483	6.43897280239558	0.601536620959522	0.171521762577219	Cortex	0.0251134394515698	Chr2 - 140983 - 141483	MsG0280006296.01	6322	Distal	Glycosyl transferase, family 14(IPR003406)
Chr2	104	169423	169923	-5.73635	0.601536620959522	-0.104621	Cortex	0.0452843816113883	Chr2 - 169423 - 169923	MsG0280006298.01	2578	Distal	Aspartic peptidase domain superfamily(IPR021109)
Chr2	163	254987	255487	6.14169760379962	0.601536620959522	0.13920991730805	Cortex	0.0452843816113883	Chr2 - 254987 - 255487	MsG0280006304.01	5395	Distal	Eukaryotic translation initiation factor 3 subunit C, N-terminal domain(IPR008905)
Chr2	180	281942	282442	6.10892501723143	0.601536620959522	0.136038320653705	Cortex	0.0452843816113883	Chr2 - 281942 - 282442	MsG0280006306.01	2868	Intronic	Protein kinase domain(IPR000719)|Serine/threonine-protein kinase, active site(IPR008271)|Protein kinase-like domain superfamily(IPR011009)|Protein kinase, ATP binding site(IPR017441)
Chr2	199	309484	309984	6.32765355563803	0.601536620959522	0.158636235559312	Cortex	0.0452843275666477	Chr2 - 309484 - 309984	MsG0280006309.01	3741	Exonic	Membrane attack complex component/perforin (MACPF) domain(IPR020864)
Chr2	235	368194	368694	-6.12192	0.601536620959522	-0.137287	Cortex	0.025113468700083	Chr2 - 368194 - 368694	MsG0280006315.01	544	Intronic	YTH domain(IPR007275)
Chr2	243	380297	380797	6.11426738666805	0.601536620959522	0.136550430823217	Cortex	0.0452843816113883	Chr2 - 380297 - 380797	MsG0280006316.01	2967	Intronic	CASTOR/POLLUX/SYM8 ion channels(IPR010420)|NAD(P)-binding domain superfamily(IPR036291)
Chr2	312	521644	522144	-6.58697	0.601536620959522	-0.190267	Cortex	0.0452843275666477	Chr2 - 521644 - 522144	MsG0280006331.01	3269	Distal	Zinc finger C2H2 superfamily(IPR036236)
Chr2	403	715717	716217	6.63373023341631	0.601536620959522	0.196601159199144	Cortex	0.025113468700083	Chr2 - 715717 - 716217	MsG0280006347.01	1823	Intronic	Biotin/lipoyl attachment(IPR000089)|2-oxo acid dehydrogenase, lipoyl-binding site(IPR003016)|Single hybrid motif(IPR011053)|Chloramphenicol acetyltransferase-like domain superfamily(IPR023213)
Chr2	433	759717	760217	-7.24045	0.601536620959522	-0.300429	Cortex	0.00797910046871072	Chr2 - 759717 - 760217	MsG0280006349.01	2596	Exonic	Cyclic nucleotide-binding domain(IPR000595)|Ankyrin repeat(IPR002110)|Potassium channel, voltage-dependent, EAG/ELK/ERG(IPR003938)|Ion transport domain(IPR005821)|RmlC-like jelly roll fold(IPR014710)|Cyclic nucleotide-binding-like(IPR018490)|Ankyrin repeat-containing domain(IPR020683)|KHA domain(IPR021789)|Ankyrin repeat-containing domain superfamily(IPR036770)
Chr2	442	798006	798506	6.12869235883127	0.601536620959522	0.137942693910864	Cortex	0.0452843816113883	Chr2 - 798006 - 798506	MsG0280006352.01	946	Intronic	Armadillo-like helical(IPR011989)|Armadillo-type fold(IPR016024)
Chr2	446	814003	814503	-6.1613	0.601536620959522	-0.141142	Cortex	0.0452843816113883	Chr2 - 814003 - 814503	MsG0280006353.01	3404	Intronic	Membralin(IPR019144)
Chr2	473	881476	881976	3.24993236904366	0.601536620959522	0.237541305144898	Cortex	0.0330391258335933	Chr2 - 881476 - 881976	MsG0280006360.01	1897	Exonic	ATPase, AAA-type, core(IPR003959)|Clp ATPase, C-terminal(IPR019489)|P-loop containing nucleoside triphosphate hydrolase(IPR027417)
Chr2	509	937760	938260	-5.89522	0.601536620959522	-0.117033	Cortex	0.0452843816113883	Chr2 - 937760 - 938260	MsG0280006364.01	3403	Distal	NA
Chr2	618	1126447	1126947	-6.10194	0.601536620959522	-0.135371	Cortex	0.0452843816113883	Chr2 - 1126447 - 1126947	MsG0280006381.01	38	Promoter	Plastid lipid-associated protein/fibrillin conserved domain(IPR006843)
Chr2	631	1155616	1156116	-6.2691	0.601536620959522	-0.152247	Cortex	0.025113468700083	Chr2 - 1155616 - 1156116	MsG0280006383.01	1664	Exonic	Endonuclease/exonuclease/phosphatase superfamily(IPR036691)
Chr2	752	1491154	1491654	-6.22387	0.601536620959522	-0.147486	Cortex	0.0452843816113883	Chr2 - 1491154 - 1491654	MsG0280006407.01	3565	Distal	NA
Chr2	785	1588937	1589437	-6.64386	0.601536620959522	-0.198001	Cortex	0.0452843816113883	Chr2 - 1588937 - 1589437	MsG0280006411.01	1973	Promoter	NA
Chr2	800	1624500	1625000	5.84045256383142	0.601536620959522	0.11259915243221	Cortex	0.0452843816113883	Chr2 - 1624500 - 1625000	MsG0280006413.01	20444	Distal	EamA domain(IPR000620)
Chr2	825	1703148	1703648	6.77034914744506	0.601536620959522	0.216327363428538	Cortex	0.0452843816113883	Chr2 - 1703148 - 1703648	MsG0280006418.01	4492	Distal	Actin family(IPR004000)|Actin, conserved site(IPR004001)|Actin/actin-like conserved site(IPR020902)
Chr2	833	1718382	1718882	-6.48329	0.601536620959522	-0.176935	Cortex	0.025113468700083	Chr2 - 1718382 - 1718882	MsG0280006419.01	5224	Intronic	Ubiquinol-cytochrome C reductase hinge domain superfamily(IPR036811)
Chr2	858	1774508	1775008	6.60675415107834	0.601536620959522	0.192922139269909	Cortex	0.0452843275666477	Chr2 - 1774508 - 1775008	MsG0280006421.01	14962	Distal	Ccc1 family(IPR008217)
Chr2	862	1780355	1780855	-5.8621	0.601536620959522	-0.114331	Cortex	0.0452843816113883	Chr2 - 1780355 - 1780855	MsG0280006422.01	17355	Distal	RNA recognition motif domain(IPR000504)|Zinc finger, CCHC-type(IPR001878)|Nucleotide-binding alpha-beta plait domain superfamily(IPR012677)|RNA-binding domain superfamily(IPR035979)|Zinc finger, CCHC-type superfamily(IPR036875)
Chr2	931	1912358	1912858	6.22869695993882	0.601536620959522	0.147987343955086	Cortex	0.0452843816113883	Chr2 - 1912358 - 1912858	MsG0280006434.01	2052	Intronic	Protein kinase domain(IPR000719)|Serine/threonine-protein kinase, active site(IPR008271)|Protein kinase-like domain superfamily(IPR011009)|Leucine-rich repeat-containing N-terminal, plant-type(IPR013210)|Leucine-rich repeat domain superfamily(IPR032675)
Chr2	936	1927642	1928142	5.94547723659692	0.601536620959522	0.121252853426766	Cortex	0.0452843816113883	Chr2 - 1927642 - 1928142	MsG0280006435.01	690	Intronic	Protein kinase domain(IPR000719)|Serine/threonine-protein kinase, active site(IPR008271)|Protein kinase-like domain superfamily(IPR011009)|Leucine-rich repeat domain superfamily(IPR032675)
Chr2	949	1942485	1942985	-6.34177	0.601536620959522	-0.160215	Cortex	0.0452843816113883	Chr2 - 1942485 - 1942985	MsG0280006437.01	3256	Intronic	Protein kinase domain(IPR000719)|Protein kinase-like domain superfamily(IPR011009)|Protein kinase, ATP binding site(IPR017441)
Chr2	960	1961398	1961898	-5.99437	0.601536620959522	-0.125501	Cortex	0.0452843816113883	Chr2 - 1961398 - 1961898	MsG0280006440.01	2448	Exonic	F-box domain(IPR001810)|Kelch repeat type 1(IPR006652)|Kelch-type beta propeller(IPR015915)|F-box-like domain superfamily(IPR036047)
Chr2	968	1984130	1984630	5.62555341548503	0.601536620959522	0.0967393618219466	Cortex	0.0452843816113883	Chr2 - 1984130 - 1984630	MsG0280006442.01	6170	Distal	SLC26A/SulP transporter(IPR001902)|STAS domain(IPR002645)|SLC26A/SulP transporter domain(IPR011547)|STAS domain superfamily(IPR036513)
Chr2	988	2083142	2083642	-6.61468	0.601536620959522	-0.193995	Cortex	0.025113468700083	Chr2 - 2083142 - 2083642	MsG0280006446.01	7884	Distal	Legume lectin domain(IPR001220)|DnaJ domain(IPR001623)|Concanavalin A-like lectin/glucanase domain superfamily(IPR013320)|DnaJ domain, conserved site(IPR018253)|Legume lectin, beta chain, Mn/Ca-binding site(IPR019825)|Chaperone J-domain superfamily(IPR036869)
Chr2	1002	2133319	2133819	1.40895597690048	0.601536620959522	0.123376451172185	Cortex	0.0337461069361861	Chr2 - 2133319 - 2133819	MsG0280006452.01	1233	Intronic	Chlorophyll A-B binding protein(IPR022796)|Chlorophyll a/b binding domain superfamily(IPR023329)
Chr2	1179	2713888	2714388	-6.30138	0.601536620959522	-0.155737	Cortex	0.0452843816113883	Chr2 - 2713888 - 2714388	MsG0280006493.01	2947	Distal	NA
Chr2	1187	2974363	2974863	5.88505206008081	0.601536620959522	0.116197200877652	Cortex	0.0452843816113883	Chr2 - 2974363 - 2974863	MsG0280006516.01	14161	Distal	Transcription factor, K-box(IPR002487)
Chr2	1195	2984917	2985417	-6.29638	0.601536620959522	-0.155192	Cortex	0.0452843816113883	Chr2 - 2984917 - 2985417	MsG0280006516.01	3607	Distal	Transcription factor, K-box(IPR002487)
Chr2	1196	2987060	2987560	-6.11545	0.601536620959522	-0.136664	Cortex	0.0452843816113883	Chr2 - 2987060 - 2987560	MsG0280006516.01	1464	Promoter	Transcription factor, K-box(IPR002487)
Chr2	1263	3118455	3118955	5.69884751456271	0.601536620959522	0.101885285645019	Cortex	0.0452843816113883	Chr2 - 3118455 - 3118955	MsG0280006525.01	1192	Exonic	Amidase, conserved site(IPR020556)|Amidase signature domain(IPR023631)|Amidase signature (AS) superfamily(IPR036928)
Chr2	1395	3496402	3496902	-6.46792	0.601536620959522	-0.175038	Cortex	0.0452843816113883	Chr2 - 3496402 - 3496902	MsG0280006564.01	2478	Distal	GLABROUS1 enhancer-binding protein family(IPR007592)
Chr2	1452	3665954	3666454	6.43497152161327	0.601536620959522	0.171041170810756	Cortex	0.025113468700083	Chr2 - 3665954 - 3666454	MsG0280006580.01	4730	Distal	Protein kinase domain(IPR000719)|S-locus glycoprotein domain(IPR000858)|Serine-threonine/tyrosine-protein kinase, catalytic domain(IPR001245)|Bulb-type lectin domain(IPR001480)|PAN/Apple domain(IPR003609)|Serine/threonine-protein kinase, active site(IPR008271)|Protein kinase-like domain superfamily(IPR011009)|S-receptor-like serine/threonine-protein kinase(IPR024171)|Bulb-type lectin domain super…
Chr2	1471	3696215	3696715	-6.07643	0.601536620959522	-0.132964	Cortex	0.0452843816113883	Chr2 - 3696215 - 3696715	MsG0280006582.01	3404	Exonic	Protein kinase domain(IPR000719)|S-locus glycoprotein domain(IPR000858)|Serine-threonine/tyrosine-protein kinase, catalytic domain(IPR001245)|Bulb-type lectin domain(IPR001480)|PAN/Apple domain(IPR003609)|Serine/threonine-protein kinase, active site(IPR008271)|Protein kinase-like domain superfamily(IPR011009)|S-locus receptor kinase, C-terminal(IPR021820)|S-receptor-like serine/threonine-protein …
Chr2	1604	3962389	3962889	-5.75456	0.601536620959522	-0.105975	Cortex	0.0452843816113883	Chr2 - 3962389 - 3962889	MsG0280006603.01	966	Promoter	SANT/Myb domain(IPR001005)|Homeobox-like domain superfamily(IPR009057)
Chr2	1765	5077298	5077798	-5.89493	0.601536620959522	-0.117009	Cortex	0.0452843816113883	Chr2 - 5077298 - 5077798	MsG0280006694.01	65	Promoter	Tyrosinase copper-binding domain(IPR002227)|Uncharacterised domain, di-copper centre(IPR008922)|Polyphenol oxidase(IPR016213)|Polyphenol oxidase, central domain(IPR022739)|Polyphenol oxidase, C-terminal(IPR022740)
Chr2	1812	5148688	5149188	6.37405960542414	0.601536620959522	0.163887297122591	Cortex	0.0452843816113883	Chr2 - 5148688 - 5149188	MsG0280006701.01	1357	Promoter	NA
Chr2	1825	5167272	5167772	-6.62532	0.601536620959522	-0.195447	Cortex	0.025113468700083	Chr2 - 5167272 - 5167772	MsG0280006703.01	513	Exonic	NA
Chr2	1837	5178036	5178536	6.15118169277036	0.601536620959522	0.14014127082497	Cortex	0.025113468700083	Chr2 - 5178036 - 5178536	MsG0280006704.01	1726	Promoter	Protein kinase domain(IPR000719)|Serine/threonine-protein kinase, active site(IPR008271)|Protein kinase-like domain superfamily(IPR011009)
Chr2	1880	5289733	5290233	-5.99286	0.601536620959522	-0.125368	Cortex	0.0452843816113883	Chr2 - 5289733 - 5290233	MsG0280006713.01	1243	Distal	Enoyl-CoA hydratase/isomerase(IPR001753)|ClpP/crotonase-like domain superfamily(IPR029045)
Chr2	1949	5469960	5470460	-6.35108	0.601536620959522	-0.161266	Cortex	0.0452843816113883	Chr2 - 5469960 - 5470460	MsG0280006731.01	4149	Distal	Protein of unknown function PDDEXK-like(IPR006502)
Chr2	1996	5729904	5730404	-5.64846	0.601536620959522	-0.0983199	Cortex	0.0452843816113883	Chr2 - 5729904 - 5730404	MsG0280006743.01	6756	Distal	Zinc finger, Dof-type(IPR003851)
Chr2	2064	5855508	5856008	-6.2457	0.601536620959522	-0.149765	Cortex	0.0452843275666477	Chr2 - 5855508 - 5856008	MsG0280006753.01	5608	Distal	Dolichol phosphate-mannose biosynthesis regulatory(IPR009914)
Chr2	2102	5942871	5943371	-5.33995	0.601536620959522	-0.0790055	Cortex	0.0452843816113883	Chr2 - 5942871 - 5943371	MsG0280006761.01	1144	Intronic	Nuclear transport factor 2(IPR002075)|Nuclear transport factor 2, eukaryote(IPR018222)|NTF2-like domain superfamily(IPR032710)
Chr2	2122	5974932	5975432	6.17858136041348	0.601536620959522	0.142866616142478	Cortex	0.0452843816113883	Chr2 - 5974932 - 5975432	MsG0280006767.01	6952	Intronic	Glycosyl transferase, family 35(IPR000811)|Glycogen/starch/alpha-glucan phosphorylase(IPR011833)|Phosphorylase pyridoxal-phosphate attachment site(IPR035090)
Chr2	2171	6076937	6077437	6.34600390793937	0.601536620959522	0.160692496928248	Cortex	0.025113468700083	Chr2 - 6076937 - 6077437	MsG0280006777.01	1375	Intronic	NAC domain(IPR003441)|NAC domain superfamily(IPR036093)
Chr2	2180	6114146	6114646	5.99676893685683	0.601536620959522	0.12571365167746	Cortex	0.0452843816113883	Chr2 - 6114146 - 6114646	MsG0280006782.01	1411	Promoter	DNA helicase(IPR003840)|P-loop containing nucleoside triphosphate hydrolase(IPR027417)
Chr2	2196	6147697	6148197	6.32127376453043	0.601536620959522	0.157927448895191	Cortex	0.0452843816113883	Chr2 - 6147697 - 6148197	MsG0280006783.01	16078	Distal	B3 DNA binding domain(IPR003340)|Auxin response factor(IPR010525)|DNA-binding pseudobarrel domain superfamily(IPR015300)
Chr2	2219	6197265	6197765	-6.24037	0.601536620959522	-0.149206	Cortex	0.0452843816113883	Chr2 - 6197265 - 6197765	MsG0280006787.01	1807	Exonic	UDP-glucuronosyl/UDP-glucosyltransferase(IPR002213)|UDP-glycosyltransferase family, conserved site(IPR035595)
Chr2	2265	6319285	6319785	5.94635710453605	0.601536620959522	0.121328045554881	Cortex	0.0452843816113883	Chr2 - 6319285 - 6319785	MsG0280006795.01	992	Distal	AP2/ERF domain(IPR001471)|DNA-binding domain superfamily(IPR016177)|AP2/ERF domain superfamily(IPR036955)
Chr2	2338	6508817	6509317	1.84487605479388	0.601536620959522	0.16969076568671	Cortex	0.0341623591612691	Chr2 - 6508817 - 6509317	MsG0280006805.01	215	Exonic	Magnesium chelatase ChlI domain(IPR000523)|P-loop containing nucleoside triphosphate hydrolase(IPR027417)
Chr2	2354	6761804	6762304	6.45220333743196	0.601536620959522	0.173120399113954	Cortex	0.0452843816113883	Chr2 - 6761804 - 6762304	MsG0280006823.01	349	Exonic	F-box domain(IPR001810)|F-box-like domain superfamily(IPR036047)
Chr2	2425	7631326	7631826	-6.47386	0.601536620959522	-0.175769	Cortex	0.025113468700083	Chr2 - 7631326 - 7631826	MsG0280006887.01	5281	Distal	NA
Chr2	2503	7811628	7812128	6.8419308699596	0.601536620959522	0.22743328100471	Cortex	0.025113468700083	Chr2 - 7811628 - 7812128	MsG0280006905.01	1270	Distal	NAF domain(IPR004041)
Chr2	2525	7856092	7856592	-6.46415	0.601536620959522	-0.174577	Cortex	0.025113468700083	Chr2 - 7856092 - 7856592	MsG0280006909.01	2620	Exonic	Xanthine/uracil/vitamin C permease(IPR006043)
Chr2	2533	7869491	7869991	6.61647711168425	0.601536620959522	0.194240242516105	Cortex	0.0251134394515698	Chr2 - 7869491 - 7869991	MsG0280006912.01	1981	Promoter	Protein kinase domain(IPR000719)|Serine/threonine-protein kinase, active site(IPR008271)|Protein kinase-like domain superfamily(IPR011009)|Protein kinase, ATP binding site(IPR017441)|Leucine-rich repeat domain superfamily(IPR032675)
Chr2	2554	7910604	7911104	-5.89965	0.601536620959522	-0.117399	Cortex	0.0452843816113883	Chr2 - 7910604 - 7911104	MsG0280006915.01	386	Exonic	Protein kinase domain(IPR000719)|Leucine-rich repeat(IPR001611)|Serine/threonine-protein kinase, active site(IPR008271)|Protein kinase-like domain superfamily(IPR011009)|Leucine-rich repeat-containing N-terminal, plant-type(IPR013210)|Protein kinase, ATP binding site(IPR017441)|Leucine-rich repeat domain superfamily(IPR032675)
Chr2	2556	7914144	7914644	6.57692542890076	0.601536620959522	0.188933366054954	Cortex	0.025113468700083	Chr2 - 7914144 - 7914644	MsG0280006915.01	3152	Distal	Protein kinase domain(IPR000719)|Leucine-rich repeat(IPR001611)|Serine/threonine-protein kinase, active site(IPR008271)|Protein kinase-like domain superfamily(IPR011009)|Leucine-rich repeat-containing N-terminal, plant-type(IPR013210)|Protein kinase, ATP binding site(IPR017441)|Leucine-rich repeat domain superfamily(IPR032675)
Chr2	2563	7986983	7987483	-6.45853	0.601536620959522	-0.173891	Cortex	0.0452843816113883	Chr2 - 7986983 - 7987483	MsG0280006919.01	2465	Exonic	Protein kinase domain(IPR000719)|Leucine-rich repeat(IPR001611)|Protein kinase-like domain superfamily(IPR011009)|Protein kinase, ATP binding site(IPR017441)|Leucine-rich repeat domain superfamily(IPR032675)
Chr2	2580	8015886	8016386	-6.75444	0.601536620959522	-0.213932	Cortex	0.0251134394515698	Chr2 - 8015886 - 8016386	MsG0280006923.01	445	Promoter	NA
Chr2	2617	8103186	8103686	-6.57284	0.601536620959522	-0.188393	Cortex	0.0452843816113883	Chr2 - 8103186 - 8103686	MsG0280006933.01	1991	Distal	Pentatricopeptide repeat(IPR002885)|Tetratricopeptide-like helical domain superfamily(IPR011990)
Chr2	2631	8187213	8187713	-6.23431	0.601536620959522	-0.148572	Cortex	0.0452843816113883	Chr2 - 8187213 - 8187713	MsG0280006934.01	10341	Exonic	FAS1 domain(IPR000782)|AAA+ ATPase domain(IPR003593)|DNA polymerase III, clamp loader complex, gamma/delta/delta subunit, C-terminal(IPR008921)|DNA polymerase III, subunit gamma/ tau(IPR012763)|DNA polymerase III, gamma subunit, domain III(IPR022754)|P-loop containing nucleoside triphosphate hydrolase(IPR027417)|FAS1 domain superfamily(IPR036378)
Chr2	2654	8266800	8267300	6.31569275705612	0.601536620959522	0.157309971134856	Cortex	0.0452843816113883	Chr2 - 8266800 - 8267300	MsG0280006939.01	690	Intronic	PGG domain(IPR026961)|Ankyrin repeat-containing domain superfamily(IPR036770)
Chr2	2668	8453328	8453828	-6.55949	0.601536620959522	-0.18664	Cortex	0.0452843816113883	Chr2 - 8453328 - 8453828	MsG0280006948.01	3065	Intronic	Seipin family(IPR009617)
Chr2	2763	8862102	8862602	6.45792721880817	0.601536620959522	0.173816568047337	Cortex	0.0452843816113883	Chr2 - 8862102 - 8862602	MsG0280006974.01	1554	Distal	Senescence regulator S40(IPR007608)
Chr2	2881	9210824	9211324	-6.75729	0.601536620959522	-0.21436	Cortex	0.025113468700083	Chr2 - 9210824 - 9211324	MsG0280006997.01	276	Promoter	BTB/POZ domain(IPR000210)|Galectin, carbohydrate recognition domain(IPR001079)|Glycosyl transferase, family 31(IPR002659)|SKP1/BTB/POZ domain superfamily(IPR011333)|Concanavalin A-like lectin/glucanase domain superfamily(IPR013320)|NPH3 domain(IPR027356)
Chr2	2891	9221812	9222312	-5.89344	0.601536620959522	-0.116886	Cortex	0.0452843816113883	Chr2 - 9221812 - 9222312	MsG0280006997.01	11264	Exonic	BTB/POZ domain(IPR000210)|Galectin, carbohydrate recognition domain(IPR001079)|Glycosyl transferase, family 31(IPR002659)|SKP1/BTB/POZ domain superfamily(IPR011333)|Concanavalin A-like lectin/glucanase domain superfamily(IPR013320)|NPH3 domain(IPR027356)
Chr2	2919	9323004	9323504	6.38409635328365	0.601536620959522	0.165045389393215	Cortex	0.0452843275666477	Chr2 - 9323004 - 9323504	MsG0280007007.01	3021	Distal	Leucine-rich repeat domain superfamily(IPR032675)
Chr2	3022	9540634	9541134	-6.15616	0.601536620959522	-0.140633	Cortex	0.0452843816113883	Chr2 - 9540634 - 9541134	MsG0280007024.01	5382	Intronic	NA
Chr2	3077	9983896	9984396	6.3077867380836	0.601536620959522	0.156439334693187	Cortex	0.0452843816113883	Chr2 - 9983896 - 9984396	MsG0280007053.01	1634	Intronic	Glycosyl transferase, family 4(IPR000715)
Chr2	3095	10031131	10031631	-6.07511	0.601536620959522	-0.13284	Cortex	0.0452843816113883	Chr2 - 10031131 - 10031631	MsG0280007055.01	5165	Distal	Ribosomal protein S11(IPR001971)|Ribosomal S11, conserved site(IPR018102)|Ribosomal protein S11 superfamily(IPR036967)
Chr2	3110	10051490	10051990	6.38435859382061	0.601536620959522	0.165075756208761	Cortex	0.0452843816113883	Chr2 - 10051490 - 10051990	MsG0280007058.01	1407	Exonic	Zinc finger, CCCH-type(IPR000571)|Zinc finger, CCCH-type superfamily(IPR036855)
Chr2	3154	10173594	10174094	7.01888870110466	0.601536620959522	0.257373755887383	Cortex	0.025113468700083	Chr2 - 10173594 - 10174094	MsG0280007071.01	1259	Promoter	Protein kinase domain(IPR000719)|Serine/threonine-protein kinase, active site(IPR008271)|Protein kinase-like domain superfamily(IPR011009)|Protein kinase, ATP binding site(IPR017441)
Chr2	3155	10175778	10176278	-3.41753	0.601536620959522	-0.279532	Cortex	0.0330391258335933	Chr2 - 10175778 - 10176278	MsG0280007071.01	923	Intronic	Protein kinase domain(IPR000719)|Serine/threonine-protein kinase, active site(IPR008271)|Protein kinase-like domain superfamily(IPR011009)|Protein kinase, ATP binding site(IPR017441)
Chr2	3186	10209061	10209561	-6.28449	0.601536620959522	-0.153902	Cortex	0.0452843816113883	Chr2 - 10209061 - 10209561	MsG0280007073.01	6254	Distal	Fungal lipase-like domain(IPR002921)|Alpha/Beta hydrolase fold(IPR029058)
Chr2	3223	10291512	10292012	-6.6076	0.601536620959522	-0.193036	Cortex	0.025113468700083	Chr2 - 10291512 - 10292012	MsG0280007076.01	21793	Distal	Pectinesterase, catalytic(IPR000070)|Pectin lyase fold/virulence factor(IPR011050)|Pectin lyase fold(IPR012334)|Pectinesterase, Asp active site(IPR033131)
Chr2	3227	10295314	10295814	5.91261166368104	0.601536620959522	0.118476809844452	Cortex	0.0452843816113883	Chr2 - 10295314 - 10295814	MsG0280007076.01	25595	Distal	Pectinesterase, catalytic(IPR000070)|Pectin lyase fold/virulence factor(IPR011050)|Pectin lyase fold(IPR012334)|Pectinesterase, Asp active site(IPR033131)
Chr2	3230	10346266	10346766	6.6312529638302	0.601536620959522	0.196260431298025	Cortex	0.025113468700083	Chr2 - 10346266 - 10346766	MsG0280007078.01	10	Promoter	Leucine-rich repeat domain superfamily(IPR032675)
Chr2	3267	10425187	10425687	5.93255	0.601536620959522	0.120153039396643	Cortex	0.0452843275666477	Chr2 - 10425187 - 10425687	MsG0280007085.01	4042	Intronic	NA
Chr2	3336	10869339	10869839	6.43834404543725	0.601536620959522	0.171446154606508	Cortex	0.025113468700083	Chr2 - 10869339 - 10869839	MsG0280007117.01	7485	Distal	Leucine-rich repeat(IPR001611)|Leucine-rich repeat, cysteine-containing subtype(IPR006553)|Leucine-rich repeat domain superfamily(IPR032675)|F-box-like domain superfamily(IPR036047)
Chr2	3366	10933583	10934083	-6.78756	0.601536620959522	-0.218948	Cortex	0.014095916711743	Chr2 - 10933583 - 10934083	MsG0280007123.01	9845	Distal	NA
Chr2	3394	11006745	11007245	6.42538865488538	0.601536620959522	0.169895581935716	Cortex	0.0452843816113883	Chr2 - 11006745 - 11007245	MsG0280007129.01	818	Exonic	F-box domain(IPR001810)|Galactose oxidase/kelch, beta-propeller(IPR011043)|F-box associated interaction domain(IPR017451)|F-box-like domain superfamily(IPR036047)
Chr2	3425	11057543	11058043	5.57449780991998	0.601536620959522	0.0933061765820387	Cortex	0.0452843816113883	Chr2 - 11057543 - 11058043	MsG0280007133.01	625	Promoter	F-box domain(IPR001810)|ABC/ECF transporter, transmembrane component(IPR003339)|F-box associated domain, type 1(IPR006527)|F-box associated interaction domain(IPR017451)|F-box-like domain superfamily(IPR036047)
Chr2	3447	11119505	11120005	-6.19031	0.601536620959522	-0.144049	Cortex	0.025113468700083	Chr2 - 11119505 - 11120005	MsG0280007140.01	519	Exonic	Armadillo-like helical(IPR011989)|Armadillo-type fold(IPR016024)
Chr2	3472	11166406	11166906	6.04335363346742	0.601536620959522	0.129904834619475	Cortex	0.0452843816113883	Chr2 - 11166406 - 11166906	MsG0280007144.01	2604	Exonic	NA
Chr2	3491	11233676	11234176	-6.70505	0.601536620959522	-0.206666	Cortex	0.025113468700083	Chr2 - 11233676 - 11234176	MsG0280007155.01	1907	Distal	F-box domain(IPR001810)|F-box-like domain superfamily(IPR036047)
Chr2	3519	11314681	11315181	6.83243262075297	0.601536620959522	0.225927726120034	Cortex	0.025113468700083	Chr2 - 11314681 - 11315181	MsG0280007165.01	3723	Distal	NA
Chr2	3564	11525783	11526283	5.84613703636232	0.601536620959522	0.113051584019326	Cortex	0.0452843275666477	Chr2 - 11525783 - 11526283	MsG0280007181.01	30	Promoter	Pentatricopeptide repeat(IPR002885)|Tetratricopeptide-like helical domain superfamily(IPR011990)|DYW domain(IPR032867)
Chr2	3574	11559230	11559730	6.12107397289426	0.601536620959522	0.137205651491366	Cortex	0.0452843816113883	Chr2 - 11559230 - 11559730	MsG0280007185.01	9978	Distal	IPP transferase(IPR018022)|P-loop containing nucleoside triphosphate hydrolase(IPR027417)
Chr2	3638	11850171	11850671	5.92858140417503	0.601536620959522	0.11981782189927	Cortex	0.025113468700083	Chr2 - 11850171 - 11850671	MsG0280007201.01	15258	Distal	Aspartic peptidase domain superfamily(IPR021109)|Xylanase inhibitor, C-terminal(IPR032799)|Xylanase inhibitor, N-terminal(IPR032861)
Chr2	3644	11886376	11886876	1.22332965873121	0.601536620959522	0.591029206856771	Cortex	0.017191463640955	Chr2 - 11886376 - 11886876	MsG0280007202.01	9711	Distal	Domain of unknown function DUF3700(IPR024286)|Nucleophile aminohydrolases, N-terminal(IPR029055)
Chr2	3688	12013030	12013530	6.17594548733749	0.601536620959522	0.142602179525256	Cortex	0.0452843816113883	Chr2 - 12013030 - 12013530	MsG0280007213.01	1589	Promoter	Glycoside hydrolase family 1(IPR001360)|Glycoside hydrolase superfamily(IPR017853)|Glycoside hydrolase family 1, active site(IPR018120)
Chr2	3689	12025561	12026061	6.24760349804854	0.601536620959522	0.149965866098871	Cortex	0.0452843816113883	Chr2 - 12025561 - 12026061	MsG0280007214.01	2176	Distal	Sugar phosphate transporter domain(IPR004853)
Chr2	3763	12207152	12207652	-5.81184	0.601536620959522	-0.110349	Cortex	0.0452843816113883	Chr2 - 12207152 - 12207652	MsG0280007228.01	4107	Exonic	Multi antimicrobial extrusion protein(IPR002528)
Chr2	3795	12283830	12284330	6.48923643211828	0.601536620959522	0.177673823871981	Cortex	0.025113468700083	Chr2 - 12283830 - 12284330	MsG0280007230.01	2544	Distal	Senescence regulator S40(IPR007608)
Chr2	3889	12640251	12640751	2.35872447316731	0.601536620959522	0.195432100820558	Cortex	0.0336273860142449	Chr2 - 12640251 - 12640751	MsG0280007256.01	928	Promoter	Phosphoadenosine phosphosulphate reductase(IPR002500)|Thioredoxin-independent 5'-adenylylsulphate reductase(IPR004508)|Rossmann-like alpha/beta/alpha sandwich fold(IPR014729)|Thioredoxin-like superfamily(IPR036249)
Chr2	3931	12735428	12735928	-6.03081	0.601536620959522	-0.128763	Cortex	0.0452843816113883	Chr2 - 12735428 - 12735928	MsG0280007262.01	69	Promoter	Petal formation-expressed(IPR027949)
Chr2	3933	12739131	12739631	-5.61145	0.601536620959522	-0.0957788	Cortex	0.0452843816113883	Chr2 - 12739131 - 12739631	MsG0280007263.01	169	Promoter	Petal formation-expressed(IPR027949)
Chr2	3983	13907868	13908368	-6.14892	0.601536620959522	-0.139919	Cortex	0.0452843816113883	Chr2 - 13907868 - 13908368	MsG0280007336.01	17998	Distal	SET domain(IPR001214)
Chr2	4038	14366476	14366976	6.1536911335011	0.601536620959522	0.140388728176785	Cortex	0.0452843816113883	Chr2 - 14366476 - 14366976	MsG0280007351.01	24936	Distal	SANT/Myb domain(IPR001005)|Homeobox-like domain superfamily(IPR009057)
Chr2	4058	14429694	14430194	6.91707676231722	0.601536620959522	0.239700519260959	Cortex	0.0452843816113883	Chr2 - 14429694 - 14430194	MsG0280007354.01	3029	Intronic	tRNA-guanine(15) transglycosylase-like(IPR002616)|tRNA-guanine transglycosylase(IPR004803)|Queuine tRNA-ribosyltransferase-like(IPR036511)
Chr2	4064	14442978	14443478	-5.35496	0.601536620959522	-0.079853	Cortex	0.0452843816113883	Chr2 - 14442978 - 14443478	MsG0280007356.01	3140	Distal	NA
Chr2	4092	14943186	14943686	5.48223525571995	0.601536620959522	0.0874020033914355	Cortex	0.0452843816113883	Chr2 - 14943186 - 14943686	MsG0280007402.01	3574	Distal	F-box domain(IPR001810)|F-box associated interaction domain(IPR017451)|F-box-like domain superfamily(IPR036047)
Chr2	4181	15104231	15104731	-6.014	0.601536620959522	-0.127248	Cortex	0.0452843816113883	Chr2 - 15104231 - 15104731	MsG0280007416.01	444	Promoter	B3 DNA binding domain(IPR003340)|Auxin response factor(IPR010525)|DNA-binding pseudobarrel domain superfamily(IPR015300)
Chr2	4214	15160034	15160534	-6.67608	0.601536620959522	-0.202518	Cortex	0.0452843816113883	Chr2 - 15160034 - 15160534	MsG0280007419.01	3574	Intronic	Phosphofructokinase domain(IPR000023)|Phosphofructokinase superfamily(IPR035966)
Chr2	4278	15350753	15351253	5.85014796427942	0.601536620959522	0.113371891266628	Cortex	0.0452843275666477	Chr2 - 15350753 - 15351253	MsG0280007433.01	1194	Promoter	Zinc finger, CCHC-type(IPR001878)|Zinc finger, CCHC-type superfamily(IPR036875)
Chr2	4341	15551237	15551737	5.7860370603807	0.601536620959522	0.108357208614745	Cortex	0.0452843816113883	Chr2 - 15551237 - 15551737	MsG0280007443.01	2935	Exonic	NA
Chr2	4345	15554848	15555348	6.24970962740257	0.601536620959522	0.15018787663949	Cortex	0.0452843816113883	Chr2 - 15554848 - 15555348	MsG0280007444.01	2909	Exonic	Phosphatidate cytidylyltransferase(IPR000374)
Chr2	4402	15730023	15730523	6.27545471866547	0.601536620959522	0.152928067031991	Cortex	0.0452843816113883	Chr2 - 15730023 - 15730523	MsG0280007453.01	1429	Promoter	HECT domain(IPR000569)|Ubiquitin domain(IPR000626)|Ubiquitin(IPR019956)|Ubiquitin-like domain superfamily(IPR029071)|HECT, E3 ligase catalytic domain(IPR035983)
Chr2	4406	15739086	15739586	6.31454139478611	0.601536620959522	0.157182882379108	Cortex	0.0452843816113883	Chr2 - 15739086 - 15739586	MsG0280007455.01	2690	Distal	FAR1 DNA binding domain(IPR004330)|Dbl homology (DH) domain superfamily(IPR035899)
Chr2	4414	15750319	15750819	6.41817635654594	0.601536620959522	0.169038388667036	Cortex	0.0452843816113883	Chr2 - 15750319 - 15750819	MsG0280007457.01	2269	Distal	Ubiquitin domain(IPR000626)|Ubiquitin(IPR019956)|Ubiquitin-like domain superfamily(IPR029071)
Chr2	4436	15800453	15800953	6.56412210282829	0.601536620959522	0.187246407438715	Cortex	0.0452843816113883	Chr2 - 15800453 - 15800953	MsG0280007460.01	6284	Distal	F-box associated domain, type 1(IPR006527)|F-box associated interaction domain(IPR017451)
Chr2	4437	15801438	15801938	6.49691350977632	0.601536620959522	0.178632478632479	Cortex	0.0452843816113883	Chr2 - 15801438 - 15801938	MsG0280007460.01	7269	Distal	F-box associated domain, type 1(IPR006527)|F-box associated interaction domain(IPR017451)
Chr2	4448	15836870	15837370	6.35189636092591	0.601536620959522	0.161358346793463	Cortex	0.0452843816113883	Chr2 - 15836870 - 15837370	MsG0280007464.01	2581	Intronic	F-box domain(IPR001810)|F-box associated domain, type 1(IPR006527)|F-box associated interaction domain(IPR017451)|F-box-like domain superfamily(IPR036047)
Chr2	4474	15983446	15983946	-6.48169	0.601536620959522	-0.176737	Cortex	0.025113468700083	Chr2 - 15983446 - 15983946	MsG0280007477.01	332	Promoter	F-box associated interaction domain(IPR017451)
Chr2	4583	16196797	16197297	6.25840575986643	0.601536620959522	0.151107989754606	Cortex	0.0452843816113883	Chr2 - 16196797 - 16197297	MsG0280007492.01	3945	Distal	NA
Chr2	4585	16214974	16215474	-5.99718	0.601536620959522	-0.12575	Cortex	0.0452843816113883	Chr2 - 16214974 - 16215474	MsG0280007494.01	495	Promoter	Zinc finger, ZZ-type(IPR000433)|SANT/Myb domain(IPR001005)|Homeobox-like domain superfamily(IPR009057)|Transcriptional adaptor 2(IPR016827)
Chr2	4614	16306452	16306952	-6.93055	0.601536620959522	-0.241968	Cortex	0.0452843816113883	Chr2 - 16306452 - 16306952	MsG0280007498.01	5533	Distal	NA
Chr2	4628	16354884	16355384	6.75105792771444	0.601536620959522	0.213427397225307	Cortex	0.025113468700083	Chr2 - 16354884 - 16355384	MsG0280007502.01	1167	Exonic	Pentatricopeptide repeat(IPR002885)|Tetratricopeptide-like helical domain superfamily(IPR011990)|Pentacotripeptide-repeat region of PRORP(IPR033443)
Chr2	4695	16520087	16520587	-6.39324	0.601536620959522	-0.166107	Cortex	0.025113468700083	Chr2 - 16520087 - 16520587	MsG0280007519.01	8747	Distal	NA
Chr2	4735	16652153	16652653	-6.1046	0.601536620959522	-0.135625	Cortex	0.0452843816113883	Chr2 - 16652153 - 16652653	MsG0280007529.01	1678	Promoter	NA
Chr2	4746	16664494	16664994	-5.88897	0.601536620959522	-0.116519	Cortex	0.0452843816113883	Chr2 - 16664494 - 16664994	MsG0280007530.01	10318	Exonic	NA
Chr2	4841	16960430	16960930	-6.55783	0.601536620959522	-0.186422	Cortex	0.0452843816113883	Chr2 - 16960430 - 16960930	MsG0280007544.01	5648	Distal	HRDC-like superfamily(IPR010997)|Rpb4/RPC9 superfamily(IPR038324)
Chr2	4877	17034168	17034668	-6.26687	0.601536620959522	-0.152009	Cortex	0.0452843816113883	Chr2 - 17034168 - 17034668	MsG0280007551.01	2575	Exonic	NA
Chr2	4898	17304156	17304656	5.85549373210781	0.601536620959522	0.113800183730512	Cortex	0.0452843816113883	Chr2 - 17304156 - 17304656	MsG0280007565.01	2239	Distal	Cystatin domain(IPR000010)
Chr2	4950	17662714	17663214	-6.37251	0.601536620959522	-0.16371	Cortex	0.0452843816113883	Chr2 - 17662714 - 17663214	MsG0280007589.01	3111	Exonic	Translation protein, beta-barrel domain superfamily(IPR009000)
Chr2	4953	17666320	17666820	6.39516944625558	0.601536620959522	0.16633244299171	Cortex	0.025113468700083	Chr2 - 17666320 - 17666820	MsG0280007589.01	493	Promoter	Translation protein, beta-barrel domain superfamily(IPR009000)
Chr2	5015	17813124	17813624	-6.56919	0.601536620959522	-0.187912	Cortex	0.0452843816113883	Chr2 - 17813124 - 17813624	MsG0280007595.01	3719	Distal	Transcription factor, GTP-binding domain(IPR000795)|Translation protein, beta-barrel domain superfamily(IPR009000)|P-loop containing nucleoside triphosphate hydrolase(IPR027417)
Chr2	5044	17873341	17873841	6.0928287530686	0.601536620959522	0.134506775722268	Cortex	0.0452843816113883	Chr2 - 17873341 - 17873841	MsG0280007597.01	2971	Exonic	Mlo-related protein(IPR004326)
Chr2	5061	17906251	17906751	6.27774170129024	0.601536620959522	0.153173856177193	Cortex	0.0452843816113883	Chr2 - 17906251 - 17906751	MsG0280007600.01	1452	Promoter	FAD-binding 8(IPR013112)|Ferric reductase, NAD binding domain(IPR013121)|Ferric reductase transmembrane component-like domain(IPR013130)|Riboflavin synthase-like beta-barrel(IPR017938)
Chr2	5079	17930531	17931031	6.64843055749038	0.601536620959522	0.198635148420624	Cortex	0.0452843275666477	Chr2 - 17930531 - 17931031	MsG0280007603.01	5495	Exonic	NAD-dependent epimerase/dehydratase(IPR001509)|Methyltransferase type 11(IPR013216)|S-adenosyl-L-methionine-dependent methyltransferase(IPR029063)|NAD(P)-binding domain superfamily(IPR036291)
Chr2	5089	17945760	17946260	6.12059	0.601536620959522	0.137158635555401	Cortex	0.0452843816113883	Chr2 - 17945760 - 17946260	MsG0280007605.01	3029	Distal	Actin-depolymerising factor homology domain(IPR002108)|ADF/Cofilin(IPR017904)|ADF-H/Gelsolin-like domain superfamily(IPR029006)
Chr2	5092	17947685	17948185	-5.8081	0.601536620959522	-0.110058	Cortex	0.025113468700083	Chr2 - 17947685 - 17948185	MsG0280007605.01	1104	Promoter	Actin-depolymerising factor homology domain(IPR002108)|ADF/Cofilin(IPR017904)|ADF-H/Gelsolin-like domain superfamily(IPR029006)
Chr2	5238	18502245	18502745	5.9501715757323	0.601536620959522	0.121654555122297	Cortex	0.0452843816113883	Chr2 - 18502245 - 18502745	MsG0280007647.01	6669	Exonic	NA
Chr2	5265	18604852	18605352	0.968803948837127	0.601536620959522	0.775793550020984	Cortex	0.00798471241967399	Chr2 - 18604852 - 18605352	MsG0280007654.01	473	Promoter	Ribosomal protein S8(IPR000630)|Ribosomal protein S8 superfamily(IPR035987)
Chr2	5401	19062844	19063344	-6.3219	0.601536620959522	-0.157997	Cortex	0.0452843816113883	Chr2 - 19062844 - 19063344	MsG0280007679.01	7916	Distal	DNA helicase(IPR003840)|P-loop containing nucleoside triphosphate hydrolase(IPR027417)
Chr2	5459	19298041	19298541	6.73560310924307	0.601536620959522	0.211131955887945	Cortex	0.0452843816113883	Chr2 - 19298041 - 19298541	MsG0280007692.01	14294	Distal	Glycoside hydrolase, family 3, N-terminal(IPR001764)|Glycoside hydrolase family 3 C-terminal domain(IPR002772)|Glycoside hydrolase superfamily(IPR017853)|Glycoside hydrolase family 3 C-terminal domain superfamily(IPR036881)|Glycoside hydrolase, family 3, N-terminal domain superfamily(IPR036962)
Chr2	5465	19311263	19311763	-6.48587	0.601536620959522	-0.177254	Cortex	0.0452843816113883	Chr2 - 19311263 - 19311763	MsG0280007692.01	1072	Intronic	Glycoside hydrolase, family 3, N-terminal(IPR001764)|Glycoside hydrolase family 3 C-terminal domain(IPR002772)|Glycoside hydrolase superfamily(IPR017853)|Glycoside hydrolase family 3 C-terminal domain superfamily(IPR036881)|Glycoside hydrolase, family 3, N-terminal domain superfamily(IPR036962)
Chr2	5492	19361016	19361516	6.96176087000178	0.601536620959522	0.247303766653471	Cortex	0.014095916711743	Chr2 - 19361016 - 19361516	MsG0280007695.01	52	Promoter	Homeobox domain(IPR001356)|START domain(IPR002913)|Homeobox-like domain superfamily(IPR009057)|MEKHLA(IPR013978)|START-like domain superfamily(IPR023393)
Chr2	5674	19768980	19769480	6.4369089715554	0.601536620959522	0.171273710476747	Cortex	0.025113468700083	Chr2 - 19768980 - 19769480	MsG0280007733.01	1947	Promoter	Germin(IPR001929)|Cupin 1(IPR006045)|RmlC-like cupin domain superfamily(IPR011051)|RmlC-like jelly roll fold(IPR014710)|Germin, manganese binding site(IPR019780)
Chr2	5678	19789016	19789516	6.11783493268173	0.601536620959522	0.136893467064245	Cortex	0.0452843816113883	Chr2 - 19789016 - 19789516	MsG0280007735.01	11518	Distal	NA
Chr2	5777	20086870	20087370	5.96298884598227	0.601536620959522	0.122758028199172	Cortex	0.0452843816113883	Chr2 - 20086870 - 20087370	MsG0280007754.01	8800	Exonic	Glycoside hydrolase family 31(IPR000322)|Galactose mutarotase-like domain superfamily(IPR011013)|Glycosyl hydrolase, all-beta(IPR013780)|Glycoside hydrolase superfamily(IPR017853)|Glycoside hydrolase family 31, N-terminal domain(IPR025887)|Glycosyl hydrolases family 31, active site(IPR030458)|Glycosyl hydrolases family 31, conserved site(IPR030459)|Galactose mutarotase, N-terminal barrel(IPR03172…
Chr2	5847	20347813	20348313	-6.18203	0.601536620959522	-0.143213	Cortex	0.0452843816113883	Chr2 - 20347813 - 20348313	MsG0280007772.01	133	Promoter	Ribosomal protein L7/L12(IPR000206)|Ribosomal protein L7/L12, C-terminal(IPR013823)|Ribosomal protein L7/L12, C-terminal/adaptor protein ClpS-like(IPR014719)
Chr2	5921	20569282	20569782	6.03986060872657	0.601536620959522	0.129585855547656	Cortex	0.0452843816113883	Chr2 - 20569282 - 20569782	MsG0280007786.01	10974	Distal	WRKY domain(IPR003657)|WRKY domain superfamily(IPR036576)
Chr2	5932	20597663	20598163	6.23939507529663	0.601536620959522	0.149103689321182	Cortex	0.0452843816113883	Chr2 - 20597663 - 20598163	MsG0280007788.01	3015	Intronic	NA
Chr2	5948	20636781	20637281	-6.50114	0.601536620959522	-0.179163	Cortex	0.0452843816113883	Chr2 - 20636781 - 20637281	MsG0280007790.01	2451	Distal	Tetratricopeptide-like helical domain superfamily(IPR011990)|Heat shock protein 70 family(IPR013126)|Heat shock protein 70, conserved site(IPR018181)|Heat shock protein 70kD, peptide-binding domain superfamily(IPR029047)|Heat shock protein 70kD, C-terminal domain superfamily(IPR029048)
Chr2	5969	20807821	20808321	5.99173481865457	0.601536620959522	0.125268786202432	Cortex	0.0452843816113883	Chr2 - 20807821 - 20808321	MsG0280007803.01	2384	Exonic	ATP-dependent RNA helicase DEAD-box, conserved site(IPR000629)|WW domain(IPR001202)|Helicase, C-terminal(IPR001650)|DEAD/DEAH box helicase domain(IPR011545)|Helicase superfamily 1/2, ATP-binding domain(IPR014001)|P-loop containing nucleoside triphosphate hydrolase(IPR027417)|WW domain superfamily(IPR036020)
Chr2	5984	20831108	20831608	7.52733231741111	0.601536620959522	0.366962994650358	Cortex	0.00149356371607763	Chr2 - 20831108 - 20831608	MsG0280007805.01	3354	Distal	Bicarbonate transporter, C-terminal(IPR011531)
Chr2	6007	20905495	20905995	5.53679014365175	0.601536620959522	0.0908474346071676	Cortex	0.0452843816113883	Chr2 - 20905495 - 20905995	MsG0280007807.01	40267	Distal	NA
Chr2	6026	21374262	21374762	6.82335472963329	0.601536620959522	0.224498035900751	Cortex	0.0452843816113883	Chr2 - 21374262 - 21374762	MsG0280007827.01	6484	Intronic	HECT, E3 ligase catalytic domain(IPR035983)
Chr2	6089	21678318	21678818	-5.98364	0.601536620959522	-0.124557	Cortex	0.0452843275666477	Chr2 - 21678318 - 21678818	MsG0280007842.01	1971	Distal	Helix-loop-helix DNA-binding domain superfamily(IPR036638)
Chr2	6125	21753627	21754127	-6.84733	0.601536620959522	-0.228294	Cortex	0.025113468700083	Chr2 - 21753627 - 21754127	MsG0280007847.01	3897	Intronic	NA
Chr2	6216	22050732	22051232	6.1689776900199	0.601536620959522	0.1419054768578	Cortex	0.0452843816113883	Chr2 - 22050732 - 22051232	MsG0280007868.01	7388	Distal	Glycoside hydrolase family 17(IPR000490)|Glycoside hydrolase superfamily(IPR017853)
Chr2	6340	22707564	22708064	-5.99085	0.601536620959522	-0.125191	Cortex	0.0452843275666477	Chr2 - 22707564 - 22708064	MsG0280007900.01	1718	Distal	UDP-glucuronosyl/UDP-glucosyltransferase(IPR002213)|UDP-glycosyltransferase family, conserved site(IPR035595)
Chr2	6352	22737336	22737836	6.36207230871107	0.601536620959522	0.162514656559322	Cortex	0.0452843816113883	Chr2 - 22737336 - 22737836	MsG0280007902.01	11	Promoter	UDP-glucuronosyl/UDP-glucosyltransferase(IPR002213)|Domain of unknown function DUF223(IPR003871)|Nucleic acid-binding, OB-fold(IPR012340)|UDP-glycosyltransferase family, conserved site(IPR035595)
Chr2	6381	22858089	22858589	6.11166571629264	0.601536620959522	0.136300802372231	Cortex	0.0452843816113883	Chr2 - 22858089 - 22858589	MsG0280007915.01	1644	Distal	Bet v I/Major latex protein(IPR000916)|START-like domain superfamily(IPR023393)|Bet v I type allergen(IPR024949)
Chr2	6436	23223096	23223596	6.21510048637747	0.601536620959522	0.146580449583787	Cortex	0.0452843816113883	Chr2 - 23223096 - 23223596	MsG0280007933.01	7715	Distal	DnaJ domain(IPR001623)|Chaperone J-domain superfamily(IPR036869)
Chr2	6451	23259821	23260321	5.97447002763618	0.601536620959522	0.123754832234776	Cortex	0.0452843816113883	Chr2 - 23259821 - 23260321	MsG0280007935.01	1436	Promoter	Fungal lipase-like domain(IPR002921)|Mono-/di-acylglycerol lipase, N-terminal(IPR005592)|Alpha/Beta hydrolase fold(IPR029058)
Chr2	6454	23263237	23263737	6.20560562368894	0.601536620959522	0.14560580228783	Cortex	0.0452843816113883	Chr2 - 23263237 - 23263737	MsG0280007935.01	1978	Intronic	Fungal lipase-like domain(IPR002921)|Mono-/di-acylglycerol lipase, N-terminal(IPR005592)|Alpha/Beta hydrolase fold(IPR029058)
Chr2	6467	23292780	23293280	6.38654947162566	0.601536620959522	0.16532967032967	Cortex	0.0452843816113883	Chr2 - 23292780 - 23293280	MsG0280007939.01	11171	Intronic	Zinc finger, CCHC-type(IPR001878)|Caulimovirus coat protein(IPR001988)|Zinc finger, CCHC-type superfamily(IPR036875)
Chr2	6489	23380600	23381100	-6.35136	0.601536620959522	-0.161298	Cortex	0.025113468700083	Chr2 - 23380600 - 23381100	MsG0280007943.01	1313	Exonic	Glycoside hydrolase, family 28(IPR000743)|Pectin lyase fold/virulence factor(IPR011050)|Pectin lyase fold(IPR012334)
Chr2	6495	23439510	23440010	-6.37987	0.601536620959522	-0.164557	Cortex	0.0452843816113883	Chr2 - 23439510 - 23440010	MsG0280007945.01	11231	Distal	C2 domain(IPR000008)|C2 domain superfamily(IPR035892)
Chr2	6497	23469459	23469959	5.85042763729956	0.601536620959522	0.113394258802422	Cortex	0.0452843816113883	Chr2 - 23469459 - 23469959	MsG0280007946.01	26489	Distal	NA
Chr2	6589	23801878	23802378	-1.1844	0.601536620959522	-0.362115	Cortex	0.0481233083035508	Chr2 - 23801878 - 23802378	MsG0280007966.01	3337	Intronic	Transcription termination factor, mitochondrial/chloroplastic(IPR003690)|MTERF superfamily, mitochondrial/chloroplastic(IPR038538)
Chr2	6733	24270940	24271440	-6.05697	0.601536620959522	-0.131155	Cortex	0.0452843816113883	Chr2 - 24270940 - 24271440	MsG0280008011.01	8397	Distal	Transcription termination factor, mitochondrial/chloroplastic(IPR003690)|MTERF superfamily, mitochondrial/chloroplastic(IPR038538)
Chr2	6736	24277647	24278147	-6.73121	0.601536620959522	-0.210484	Cortex	0.014095916711743	Chr2 - 24277647 - 24278147	MsG0280008011.01	1690	Intronic	Transcription termination factor, mitochondrial/chloroplastic(IPR003690)|MTERF superfamily, mitochondrial/chloroplastic(IPR038538)
Chr2	6808	24560431	24560931	6.41917588002162	0.601536620959522	0.169156928007961	Cortex	0.025113468700083	Chr2 - 24560431 - 24560931	MsG0280008038.01	5384	Exonic	SNF2-related, N-terminal domain(IPR000330)|Helicase, C-terminal(IPR001650)|Helicase superfamily 1/2, ATP-binding domain(IPR014001)|P-loop containing nucleoside triphosphate hydrolase(IPR027417)|SNF2-like, N-terminal domain superfamily(IPR038718)
Chr2	6920	25128212	25128712	6.35839469903072	0.601536620959522	0.162095822228713	Cortex	0.0452843816113883	Chr2 - 25128212 - 25128712	MsG0280008073.01	2980	Intronic	EGF-like calcium-binding domain(IPR001881)|PA domain(IPR003137)|EGF-like calcium-binding, conserved site(IPR018097)
Chr2	7010	25638152	25638652	-7.06602	0.601536620959522	-0.265986	Cortex	0.00797909144680334	Chr2 - 25638152 - 25638652	MsG0280008117.01	15463	Distal	VQ(IPR008889)
Chr2	7027	25761983	25762483	-6.15018	0.601536620959522	-0.140043	Cortex	0.0452843816113883	Chr2 - 25761983 - 25762483	MsG0280008127.01	7141	Distal	D-aminoacyl-tRNA deacylase DTD(IPR003732)|D-aminoacyl-tRNA deacylase-like superfamily(IPR023509)
Chr2	7036	25780808	25781308	-6.37228	0.601536620959522	-0.163683	Cortex	0.0452843816113883	Chr2 - 25780808 - 25781308	MsG0280008128.01	10249	Exonic	GYF-like domain superfamily(IPR035445)
Chr2	7043	25801071	25801571	6.76969067646641	0.601536620959522	0.216227737779462	Cortex	0.0452843816113883	Chr2 - 25801071 - 25801571	MsG0280008130.01	5452	Intronic	Pentatricopeptide repeat(IPR002885)|Tetratricopeptide-like helical domain superfamily(IPR011990)|DNA replication factor Cdt1, C-terminal(IPR032054)
Chr2	7049	25816134	25816634	6.59002587460086	0.601536620959522	0.190675039246468	Cortex	0.025113468700083	Chr2 - 25816134 - 25816634	MsG0280008131.01	474	Exonic	Domain of unknown function DUF4283(IPR025558)|Endonuclease/exonuclease/phosphatase superfamily(IPR036691)
Chr2	7110	26012378	26012878	-6.26533	0.601536620959522	-0.151844	Cortex	0.0452843816113883	Chr2 - 26012378 - 26012878	MsG0280008145.01	2	Promoter	Phospholipid/glycerol acyltransferase(IPR002123)
Chr2	7123	26032654	26033154	6.44176007147671	0.601536620959522	0.171857328539356	Cortex	0.0452843816113883	Chr2 - 26032654 - 26033154	MsG0280008146.01	7554	Distal	Cellulose synthase(IPR005150)|Nucleic acid-binding, OB-fold(IPR012340)|Nucleotide-diphospho-sugar transferases(IPR029044)
Chr2	7158	26513849	26514349	6.31070349455704	0.601536620959522	0.156759982099349	Cortex	0.0452843816113883	Chr2 - 26513849 - 26514349	MsG0280008162.01	6188	Distal	Ankyrin repeat-containing domain(IPR020683)|PGG domain(IPR026961)|Ankyrin repeat-containing domain superfamily(IPR036770)
Chr2	7198	26802663	26803163	-6.28373	0.601536620959522	-0.153819	Cortex	0.0452843816113883	Chr2 - 26802663 - 26803163	MsG0280008180.01	3670	Distal	2S globulin(IPR000677)|Glycoside hydrolase family 18, catalytic domain(IPR001223)|Glycoside hydrolase superfamily(IPR017853)
Chr2	7214	26830389	26830889	-6.66419	0.601536620959522	-0.200839	Cortex	0.014095916711743	Chr2 - 26830389 - 26830889	MsG0280008183.01	6500	Distal	2S globulin(IPR000677)|Glycoside hydrolase family 18, catalytic domain(IPR001223)|Glycoside hydrolase, chitinase active site(IPR001579)|Glycoside hydrolase superfamily(IPR017853)
Chr2	7240	27365862	27366362	6.74028836875658	0.601536620959522	0.21182524291768	Cortex	0.014095916711743	Chr2 - 27365862 - 27366362	MsG0280008221.01	4822	Exonic	Protein kinase domain(IPR000719)|Serine/threonine-protein kinase, active site(IPR008271)|Protein kinase-like domain superfamily(IPR011009)|Protein kinase, ATP binding site(IPR017441)
Chr2	7248	27378933	27379433	-6.07487	0.601536620959522	-0.132818	Cortex	0.0452843816113883	Chr2 - 27378933 - 27379433	MsG0280008223.01	3884	Distal	Pentatricopeptide repeat(IPR002885)|Tetratricopeptide-like helical domain superfamily(IPR011990)
Chr2	7267	27427326	27427826	-7.08108	0.601536620959522	-0.2688	Cortex	0.00797910046871072	Chr2 - 27427326 - 27427826	MsG0280008226.01	10435	Distal	P-type ATPase(IPR001757)|Cation-transporting P-type ATPase, N-terminal(IPR004014)|P-type ATPase, subfamily IIIA(IPR006534)|P-type ATPase, A domain superfamily(IPR008250)|P-type ATPase, phosphorylation site(IPR018303)|P-type ATPase, transmembrane domain superfamily(IPR023298)|P-type ATPase, cytoplasmic domain N(IPR023299)|HAD-like superfamily(IPR036412)
Chr2	7278	27485773	27486273	-5.78411	0.601536620959522	-0.10821	Cortex	0.0452843816113883	Chr2 - 27485773 - 27486273	MsG0280008228.01	2261	Exonic	NA
Chr2	7290	27539034	27539534	6.20444062286909	0.601536620959522	0.145486656200942	Cortex	0.0452843816113883	Chr2 - 27539034 - 27539534	MsG0280008233.01	5235	Distal	Transferase(IPR003480)|Chloramphenicol acetyltransferase-like domain superfamily(IPR023213)
Chr2	7359	27717283	27717783	6.08248052725843	0.601536620959522	0.133531137211518	Cortex	0.0452843816113883	Chr2 - 27717283 - 27717783	MsG0280008241.01	27928	Distal	Histone H3/CENP-A(IPR000164)|Histone H2A/H2B/H3(IPR007125)|Histone-fold(IPR009072)|Semialdehyde dehydrogenase, dimerisation domain(IPR012280)
Chr2	7396	27808219	27808719	-6.5821	0.601536620959522	-0.189619	Cortex	0.014095916711743	Chr2 - 27808219 - 27808719	MsG0280008242.01	36590	Distal	NA
Chr2	7482	28197207	28197707	-5.87967	0.601536620959522	-0.115757	Cortex	0.0452843816113883	Chr2 - 28197207 - 28197707	MsG0280008262.01	3910	Exonic	Peptidase S8/S53 domain(IPR000209)|Fn3-like domain(IPR010435)|Peptidase S8, subtilisin-related(IPR015500)|Peptidase S8, subtilisin, Asp-active site(IPR023827)|Peptidase S8, subtilisin, Ser-active site(IPR023828)|Cucumisin-like catalytic domain(IPR034197)|Peptidase S8/S53 domain superfamily(IPR036852)
Chr2	7534	28367513	28368013	-5.97216	0.601536620959522	-0.123553	Cortex	0.0452843816113883	Chr2 - 28367513 - 28368013	MsG0280008269.01	12010	Distal	K Homology domain(IPR004087)|K Homology domain, type 1(IPR004088)|K Homology domain, type 1 superfamily(IPR036612)
Chr2	7535	28368089	28368589	-5.7934	0.601536620959522	-0.108922	Cortex	0.0452843816113883	Chr2 - 28368089 - 28368589	MsG0280008269.01	11434	Distal	K Homology domain(IPR004087)|K Homology domain, type 1(IPR004088)|K Homology domain, type 1 superfamily(IPR036612)
Chr2	7537	28378111	28378611	6.17989631833426	0.601536620959522	0.142998716370786	Cortex	0.025113468700083	Chr2 - 28378111 - 28378611	MsG0280008269.01	1412	Promoter	K Homology domain(IPR004087)|K Homology domain, type 1(IPR004088)|K Homology domain, type 1 superfamily(IPR036612)
Chr2	7559	28412451	28412951	6.34827751728727	0.601536620959522	0.160949093641401	Cortex	0.0452843816113883	Chr2 - 28412451 - 28412951	MsG0280008271.01	25	Promoter	Myc-type, basic helix-loop-helix (bHLH) domain(IPR011598)|Helix-loop-helix DNA-binding domain superfamily(IPR036638)
Chr2	7692	29011631	29012131	-6.50092	0.601536620959522	-0.179135	Cortex	0.0452843816113883	Chr2 - 29011631 - 29012131	MsG0280008307.01	9082	Distal	F-box associated interaction domain(IPR017451)|F-box-like domain superfamily(IPR036047)
Chr2	7725	29103015	29103515	-6.25314	0.601536620959522	-0.15055	Cortex	0.0452843816113883	Chr2 - 29103015 - 29103515	MsG0280008314.01	2091	Distal	FAD linked oxidase, N-terminal(IPR006094)|Cytokinin dehydrogenase 1, FAD/cytokinin binding domain(IPR015345)|FAD-linked oxidase-like, C-terminal(IPR016164)|FAD-binding, type 2, subdomain 1(IPR016167)|Cytokinin dehydrogenase, C-terminal domain superfamily(IPR016170)|FAD-binding, type 2-like superfamily(IPR036318)
Chr2	7747	29259784	29260284	-5.69925	0.601536620959522	-0.101914	Cortex	0.0452843816113883	Chr2 - 29259784 - 29260284	MsG0280008324.01	14474	Distal	NA
Chr2	7774	29332660	29333160	6.32708795835608	0.601536620959522	0.158573271725383	Cortex	0.0452843816113883	Chr2 - 29332660 - 29333160	MsG0280008327.01	2327	Distal	ATP-dependent RNA helicase DEAD-box, conserved site(IPR000629)|Helicase, C-terminal(IPR001650)|DEAD/DEAH box helicase domain(IPR011545)|Helicase superfamily 1/2, ATP-binding domain(IPR014001)|P-loop containing nucleoside triphosphate hydrolase(IPR027417)
Chr2	7836	29486110	29486610	1.51244440998285	0.601536620959522	0.71918018810278	Cortex	0.00908674190042762	Chr2 - 29486110 - 29486610	MsG0280008334.01	8604	Distal	Toll/interleukin-1 receptor homology (TIR) domain(IPR000157)|Protein kinase domain(IPR000719)|NB-ARC(IPR002182)|AAA+ ATPase domain(IPR003593)|Protein kinase-like domain superfamily(IPR011009)|P-loop containing nucleoside triphosphate hydrolase(IPR027417)|Leucine-rich repeat domain superfamily(IPR032675)|Toll/interleukin-1 receptor homology (TIR) domain superfamily(IPR035897)
Chr2	7861	29697805	29698305	6.76992864141165	0.601536620959522	0.216263736263736	Cortex	0.0452843816113883	Chr2 - 29697805 - 29698305	MsG0280008343.01	33266	Distal	PPM-type phosphatase, divalent cation binding(IPR000222)|PPM-type phosphatase domain(IPR001932)|PPM-type phosphatase domain superfamily(IPR036457)
Chr2	7872	29743062	29743562	6.41665790624489	0.601536620959522	0.168858463833315	Cortex	0.025113468700083	Chr2 - 29743062 - 29743562	MsG0280008344.01	5084	Exonic	Protein kinase domain(IPR000719)|UDP-glucuronosyl/UDP-glucosyltransferase(IPR002213)|Serine/threonine-protein kinase, active site(IPR008271)|Protein kinase-like domain superfamily(IPR011009)|Cleavage/polyadenylation specificity factor subunit 5(IPR016706)|Protein kinase, ATP binding site(IPR017441)|UDP-glycosyltransferase family, conserved site(IPR035595)
Chr2	7904	29847392	29847892	5.99958302967504	0.601536620959522	0.12596301055458	Cortex	0.0452843816113883	Chr2 - 29847392 - 29847892	MsG0280008351.01	13572	Distal	Zinc finger, CCHC-type superfamily(IPR036875)
Chr2	7932	29897199	29897699	-5.98692	0.601536620959522	-0.124845	Cortex	0.0452843816113883	Chr2 - 29897199 - 29897699	MsG0280008352.01	5747	Distal	Glycoside hydrolase family 18, catalytic domain(IPR001223)|Glycoside hydrolase, chitinase active site(IPR001579)|Glycoside hydrolase superfamily(IPR017853)
Chr2	7969	30035888	30036388	6.88206040458552	0.601536620959522	0.233904708617598	Cortex	0.00797910046871072	Chr2 - 30035888 - 30036388	MsG0280008365.01	6338	Distal	Domain of unknown function DUF4283(IPR025558)
Chr2	8036	30180245	30180745	5.59067803437263	0.601536620959522	0.0943810781408112	Cortex	0.0452843816113883	Chr2 - 30180245 - 30180745	MsG0280008372.01	5308	Exonic	NA
Chr2	8038	30185504	30186004	6.6936483072611	0.601536620959522	0.205023151995044	Cortex	0.025113468700083	Chr2 - 30185504 - 30186004	MsG0280008372.01	49	Promoter	NA
Chr2	8069	30327277	30327777	6.51551693534769	0.601536620959522	0.180976800976801	Cortex	0.0452843816113883	Chr2 - 30327277 - 30327777	MsG0280008380.01	1985	Promoter	OB-fold nucleic acid binding domain, AA-tRNA synthetase-type(IPR004365)|Replication factor A protein 1(IPR004591)|Nucleic acid-binding, OB-fold(IPR012340)|Replication factor A, C-terminal(IPR013955)|Replication protein A, OB domain(IPR031657)
Chr2	8087	30377966	30378466	6.34384675103574	0.601536620959522	0.160449416452972	Cortex	0.025113468700083	Chr2 - 30377966 - 30378466	MsG0280008382.01	13859	Distal	NA
Chr2	8109	30440269	30440769	6.40654724525682	0.601536620959522	0.167665243653086	Cortex	0.025113468700083	Chr2 - 30440269 - 30440769	MsG0280008384.01	29578	Distal	Tetratricopeptide-like helical domain superfamily(IPR011990)|Tetratricopeptide repeat(IPR019734)
Chr2	8134	30499085	30499585	6.87133183458707	0.601536620959522	0.232156915199323	Cortex	0.025113468700083	Chr2 - 30499085 - 30499585	MsG0280008385.01	7905	Distal	WRC domain(IPR014977)|Glutamine-Leucine-Glutamine, QLQ(IPR014978)
Chr2	8169	30688813	30689313	6.3267031161289	0.601536620959522	0.158530444147504	Cortex	0.0452843816113883	Chr2 - 30688813 - 30689313	MsG0280008399.01	3078	Exonic	Leucine-rich repeat domain superfamily(IPR032675)
Chr2	8171	30690751	30691251	5.96362637897841	0.601536620959522	0.122813171478792	Cortex	0.0452843816113883	Chr2 - 30690751 - 30691251	MsG0280008399.01	5016	Exonic	Leucine-rich repeat domain superfamily(IPR032675)
Chr2	8190	30719535	30720035	-1.06574	0.601536620959522	-0.197018	Cortex	0.0449066301611155	Chr2 - 30719535 - 30720035	MsG0280008403.01	1253	Distal	Alpha tubulin(IPR002452)|Tubulin/FtsZ, C-terminal(IPR008280)|Tubulin/FtsZ, 2-layer sandwich domain(IPR018316)|Tubulin, C-terminal(IPR023123)|Tubulin/FtsZ, C-terminal domain superfamily(IPR037103)
Chr2	8295	31409307	31409807	-6.28276	0.601536620959522	-0.153715	Cortex	0.025113468700083	Chr2 - 31409307 - 31409807	MsG0280008417.01	6218	Distal	Aldehyde dehydrogenase domain(IPR015590)|Aldehyde/histidinol dehydrogenase(IPR016161)|Aldehyde dehydrogenase, N-terminal(IPR016162)|Aldehyde dehydrogenase, C-terminal(IPR016163)|Aldehyde dehydrogenase, glutamic acid active site(IPR029510)
Chr2	8321	31521945	31522445	6.17117604523351	0.601536620959522	0.142124924833557	Cortex	0.0452843816113883	Chr2 - 31521945 - 31522445	MsG0280008420.01	13378	Exonic	Initiation factor 2B-related(IPR000649)|Helicase, C-terminal(IPR001650)|DNA helicase, ATP-dependent, RecQ type(IPR004589)|Methylthioribose-1-phosphate isomerase(IPR005251)|DEAD/DEAH box helicase domain(IPR011545)|Initiation factor 2B alpha/beta/delta(IPR011559)|Helicase superfamily 1/2, ATP-binding domain(IPR014001)|Methylthioribose-1-phosphate isomerase, N-terminal(IPR027363)|P-loop containing n…
Chr2	8336	31554921	31555421	-6.33357	0.601536620959522	-0.159296	Cortex	0.0452843816113883	Chr2 - 31554921 - 31555421	MsG0280008421.01	12844	Distal	NA
Chr2	8423	31744722	31745222	6.07506582480413	0.601536620959522	0.132836364543245	Cortex	0.025113468700083	Chr2 - 31744722 - 31745222	MsG0280008430.01	1113	Exonic	Protein kinase domain(IPR000719)|Protein kinase-like domain superfamily(IPR011009)|Leucine-rich repeat-containing N-terminal, plant-type(IPR013210)|Chlorophyll A-B binding protein(IPR022796)|Chlorophyll a/b binding domain superfamily(IPR023329)|Leucine-rich repeat domain superfamily(IPR032675)
Chr2	8424	31745224	31745724	6.65257723755654	0.601536620959522	0.199212655476392	Cortex	0.025113468700083	Chr2 - 31745224 - 31745724	MsG0280008430.01	611	Intronic	Protein kinase domain(IPR000719)|Protein kinase-like domain superfamily(IPR011009)|Leucine-rich repeat-containing N-terminal, plant-type(IPR013210)|Chlorophyll A-B binding protein(IPR022796)|Chlorophyll a/b binding domain superfamily(IPR023329)|Leucine-rich repeat domain superfamily(IPR032675)
Chr2	8438	31784546	31785046	-6.35557	0.601536620959522	-0.161775	Cortex	0.0452843816113883	Chr2 - 31784546 - 31785046	MsG0280008435.01	2291	Distal	Glycoside hydrolase, family 28(IPR000743)|Pectin lyase fold/virulence factor(IPR011050)|Pectin lyase fold(IPR012334)
Chr2	8472	31904074	31904574	6.3850427973897	0.601536620959522	0.165155011308857	Cortex	0.0452843816113883	Chr2 - 31904074 - 31904574	MsG0280008439.01	1359	Promoter	AP2/ERF domain(IPR001471)|DNA-binding domain superfamily(IPR016177)|AP2/ERF domain superfamily(IPR036955)
Chr2	8547	32170922	32171422	3.51259671914092	0.601536620959522	0.236603894735561	Cortex	0.0330391258335933	Chr2 - 32170922 - 32171422	MsG0280008453.01	21790	Distal	Domain of unknown function DUF4217(IPR025313)
Chr2	8554	32179476	32179976	-5.79224	0.601536620959522	-0.108833	Cortex	0.0452843816113883	Chr2 - 32179476 - 32179976	MsG0280008453.01	13236	Distal	Domain of unknown function DUF4217(IPR025313)
Chr2	8555	32180322	32180822	-1.87351	0.601536620959522	-0.159912	Cortex	0.0337461069361861	Chr2 - 32180322 - 32180822	MsG0280008453.01	12390	Distal	Domain of unknown function DUF4217(IPR025313)
Chr2	8560	32185712	32186212	-6.29966	0.601536620959522	-0.155549	Cortex	0.0452843816113883	Chr2 - 32185712 - 32186212	MsG0280008453.01	7000	Distal	Domain of unknown function DUF4217(IPR025313)
Chr2	8608	32283197	32283697	6.86007225457595	0.601536620959522	0.230336539593643	Cortex	0.014095916711743	Chr2 - 32283197 - 32283697	MsG0280008460.01	39304	Distal	F-box domain(IPR001810)|Galactose oxidase/kelch, beta-propeller(IPR011043)|F-box associated interaction domain(IPR017451)|F-box-like domain superfamily(IPR036047)
Chr2	8609	32285354	32285854	-6.06233	0.601536620959522	-0.131651	Cortex	0.0452843816113883	Chr2 - 32285354 - 32285854	MsG0280008460.01	41461	Distal	F-box domain(IPR001810)|Galactose oxidase/kelch, beta-propeller(IPR011043)|F-box associated interaction domain(IPR017451)|F-box-like domain superfamily(IPR036047)
Chr2	8623	32314007	32314507	6.22781019954748	0.601536620959522	0.147895181741336	Cortex	0.0452843816113883	Chr2 - 32314007 - 32314507	MsG0280008461.01	27290	Distal	Domain of unknown function DUF4283(IPR025558)|Zinc knuckle CX2CX4HX4C(IPR025836)|Endonuclease/exonuclease/phosphatase superfamily(IPR036691)
Chr2	8658	32532697	32533197	6.51435709240699	0.601536620959522	0.180829757381482	Cortex	0.014095916711743	Chr2 - 32532697 - 32533197	MsG0280008470.01	11586	Distal	NA
Chr2	8662	32540676	32541176	6.54924616237432	0.601536620959522	0.185305072780655	Cortex	0.025113468700083	Chr2 - 32540676 - 32541176	MsG0280008470.01	19565	Distal	NA
Chr2	8682	32725047	32725547	-6.91913	0.601536620959522	-0.240045	Cortex	0.014095916711743	Chr2 - 32725047 - 32725547	MsG0280008476.01	10832	Distal	Phytocyanin domain(IPR003245)|Cupredoxin(IPR008972)|Blue (type 1) copper protein, binding site(IPR028871)
Chr2	8755	33839992	33840492	-5.88728	0.601536620959522	-0.11638	Cortex	0.0452843816113883	Chr2 - 33839992 - 33840492	MsG0280008552.01	4853	Distal	SGNH hydrolase superfamily(IPR036514)
Chr2	8817	34519245	34519745	-6.80815	0.601536620959522	-0.222123	Cortex	0.025113468700083	Chr2 - 34519245 - 34519745	MsG0280008594.01	19858	Distal	Transcription factor, MADS-box(IPR002100)|Transcription factor, MADS-box superfamily(IPR036879)
Chr2	8843	34611890	34612390	1.94930821451861	0.601536620959522	0.178695344601938	Cortex	0.0337461069361861	Chr2 - 34611890 - 34612390	MsG0280008597.01	7831	Distal	Cytidine and deoxycytidylate deaminase domain(IPR002125)|APOBEC/CMP deaminase, zinc-binding(IPR016192)|Cytidine deaminase-like(IPR016193)
Chr2	8881	34699769	34700269	-6.50961	0.601536620959522	-0.18023	Cortex	0.025113468700083	Chr2 - 34699769 - 34700269	MsG0280008602.01	11097	Distal	Aspartic peptidase domain superfamily(IPR021109)|Peptidase family A1 domain(IPR033121)
Chr2	8886	34703336	34703836	5.77188848001165	0.601536620959522	0.10728021978022	Cortex	0.0452843816113883	Chr2 - 34703336 - 34703836	MsG0280008602.01	14664	Distal	Aspartic peptidase domain superfamily(IPR021109)|Peptidase family A1 domain(IPR033121)
Chr2	8936	34990882	34991382	-5.7357	0.601536620959522	-0.104573	Cortex	0.0452843816113883	Chr2 - 34990882 - 34991382	MsG0280008611.01	1069	Intronic	Target SNARE coiled-coil homology domain(IPR000727)
Chr2	8955	35047800	35048300	-5.89641	0.601536620959522	-0.117131	Cortex	0.0452843816113883	Chr2 - 35047800 - 35048300	MsG0280008615.01	7059	Distal	Protein of unknown function DUF538(IPR007493)|At5g01610-like superfamily(IPR036758)
Chr2	9034	35350059	35350559	-6.08269	0.601536620959522	-0.133551	Cortex	0.0452843816113883	Chr2 - 35350059 - 35350559	MsG0280008628.01	19872	Distal	NA
Chr2	9036	35363708	35364208	-6.74538	0.601536620959522	-0.212581	Cortex	0.025113468700083	Chr2 - 35363708 - 35364208	MsG0280008628.01	6223	Distal	NA
Chr2	9074	35487601	35488101	-6.49244	0.601536620959522	-0.178073	Cortex	0.0452843816113883	Chr2 - 35487601 - 35488101	MsG0280008635.01	7232	Distal	Domain of unknown function DUF4283(IPR025558)|Zinc knuckle CX2CX4HX4C(IPR025836)|Endonuclease/exonuclease/phosphatase superfamily(IPR036691)
Chr2	9080	35496948	35497448	-6.05407	0.601536620959522	-0.130888	Cortex	0.0452843816113883	Chr2 - 35496948 - 35497448	MsG0280008635.01	2113	Intronic	Domain of unknown function DUF4283(IPR025558)|Zinc knuckle CX2CX4HX4C(IPR025836)|Endonuclease/exonuclease/phosphatase superfamily(IPR036691)
Chr2	9121	35583151	35583651	5.30140200612118	0.601536620959522	0.0768698506761837	Cortex	0.0452843816113883	Chr2 - 35583151 - 35583651	MsG0280008640.01	214	Exonic	S-adenosylmethionine synthetase(IPR002133)|S-adenosylmethionine synthetase, N-terminal(IPR022628)|S-adenosylmethionine synthetase, central domain(IPR022629)|S-adenosylmethionine synthetase, C-terminal(IPR022630)|S-adenosylmethionine synthetase, conserved site(IPR022631)|S-adenosylmethionine synthetase superfamily(IPR022636)|S-adenosyl-L-methionine-dependent methyltransferase(IPR029063)|Spermidine…
Chr2	9132	35639826	35640326	-3.10085	0.601536620959522	-0.226583	Cortex	0.0331560680681279	Chr2 - 35639826 - 35640326	MsG0280008644.01	811	Exonic	UDP-glucuronosyl/UDP-glucosyltransferase(IPR002213)|UDP-glycosyltransferase family, conserved site(IPR035595)
Chr2	9181	35754605	35755105	-6.49774	0.601536620959522	-0.178736	Cortex	0.0452843275666477	Chr2 - 35754605 - 35755105	MsG0280008651.01	4989	Distal	F-box-like domain superfamily(IPR036047)
Chr2	9202	35822780	35823280	-6.58556	0.601536620959522	-0.190079	Cortex	0.025113468700083	Chr2 - 35822780 - 35823280	MsG0280008652.01	12021	Distal	Leucine-rich repeat domain superfamily(IPR032675)
Chr2	9206	35826095	35826595	-6.03865	0.601536620959522	-0.129475	Cortex	0.025113468700083	Chr2 - 35826095 - 35826595	MsG0280008652.01	8706	Distal	Leucine-rich repeat domain superfamily(IPR032675)
Chr2	9235	35954006	35954506	-6.15054	0.601536620959522	-0.140078	Cortex	0.0452843816113883	Chr2 - 35954006 - 35954506	MsG0280008656.01	2497	Distal	F-box associated interaction domain(IPR017451)
Chr2	9243	35971290	35971790	-6.38244	0.601536620959522	-0.164854	Cortex	0.0452843275666477	Chr2 - 35971290 - 35971790	MsG0280008657.01	9246	Distal	NA
Chr2	9258	36011603	36012103	6.31098034650943	0.601536620959522	0.156790450928382	Cortex	0.025113468700083	Chr2 - 36011603 - 36012103	MsG0280008659.01	3797	Distal	Casparian strip membrane protein(IPR006459)|Domain of unknown function DUF588(IPR006702)
Chr2	9268	36024502	36025002	6.68258410178078	0.601536620959522	0.203441538558743	Cortex	0.025113468700083	Chr2 - 36024502 - 36025002	MsG0280008660.01	7949	Distal	Zinc finger, LSD1-type(IPR005735)
Chr2	9350	36384468	36384968	6.75307230912144	0.601536620959522	0.213728400575598	Cortex	0.025113468700083	Chr2 - 36384468 - 36384968	MsG0280008688.01	4352	Distal	NA
Chr2	9385	36712380	36712880	-6.44714	0.601536620959522	-0.172507	Cortex	0.025113468700083	Chr2 - 36712380 - 36712880	MsG0280008697.01	6084	Exonic	Domain of unknown function DUF632(IPR006867)|Domain of unknown function DUF630(IPR006868)
Chr2	9401	36746546	36747046	6.16413259954038	0.601536620959522	0.141423000962171	Cortex	0.0452843816113883	Chr2 - 36746546 - 36747046	MsG0280008699.01	9571	Distal	F-box-like domain superfamily(IPR036047)
Chr2	9421	36781381	36781881	7.05406436385883	0.601536620959522	0.263775510204082	Cortex	0.014095916711743	Chr2 - 36781381 - 36781881	MsG0280008700.01	21644	Distal	NA
Chr2	9511	37270262	37270762	6.18205788533208	0.601536620959522	0.143216128469585	Cortex	0.0452843816113883	Chr2 - 37270262 - 37270762	MsG0280008720.01	10834	Distal	NA
Chr2	9513	37276884	37277384	-5.91192	0.601536620959522	-0.118419	Cortex	0.0452843816113883	Chr2 - 37276884 - 37277384	MsG0280008720.01	4212	Distal	NA
Chr2	9517	37286030	37286530	-5.92073	0.601536620959522	-0.119157	Cortex	0.0452843816113883	Chr2 - 37286030 - 37286530	MsG0280008721.01	612	Promoter	DNA helicase Pif1-like(IPR010285)|P-loop containing nucleoside triphosphate hydrolase(IPR027417)
Chr2	9614	37646786	37647286	7.47292181409201	0.601536620959522	0.353306879923756	Cortex	0.00260067360068362	Chr2 - 37646786 - 37647286	MsG0280008749.01	6213	Distal	Transcription factor, MADS-box(IPR002100)|Transcription factor, MADS-box superfamily(IPR036879)
Chr2	9639	37721903	37722403	-3.52966	0.601536620959522	-0.315357	Cortex	0.0330391258335933	Chr2 - 37721903 - 37722403	MsG0280008754.01	496	Promoter	Pentatricopeptide repeat(IPR002885)|Tetratricopeptide-like helical domain superfamily(IPR011990)
Chr2	9645	37726386	37726886	-6.63432	0.601536620959522	-0.196682	Cortex	0.0452843816113883	Chr2 - 37726386 - 37726886	MsG0280008754.01	4979	Distal	Pentatricopeptide repeat(IPR002885)|Tetratricopeptide-like helical domain superfamily(IPR011990)
Chr2	9650	37732640	37733140	6.03680380060984	0.601536620959522	0.129307344239471	Cortex	0.0251133517061013	Chr2 - 37732640 - 37733140	MsG0280008755.01	4801	Distal	DnaJ domain(IPR001623)|Chaperone J-domain superfamily(IPR036869)
Chr2	9806	39329779	39330279	6.13965484906826	0.601536620959522	0.139010115480704	Cortex	0.0452843816113883	Chr2 - 39329779 - 39330279	MsG0280008818.01	10506	Distal	Ribosomal protein L9/RNase H1, N-terminal(IPR009027)|Ribonuclease H1, N-terminal(IPR011320)|Ribonuclease H1, N-terminal domain superfamily(IPR037056)
Chr2	9820	39398463	39398963	6.80795839244043	0.601536620959522	0.222093717409285	Cortex	0.025113468700083	Chr2 - 39398463 - 39398963	MsG0280008823.01	11458	Distal	FBD domain(IPR006566)
Chr2	9831	39460722	39461222	-6.44289	0.601536620959522	-0.171994	Cortex	0.0452843816113883	Chr2 - 39460722 - 39461222	MsG0280008825.01	1170	Promoter	Plant lipid transfer protein/Par allergen(IPR000528)|Bifunctional inhibitor/plant lipid transfer protein/seed storage helical domain superfamily(IPR036312)
Chr2	9845	39477767	39478267	-6.79683	0.601536620959522	-0.220372	Cortex	0.0452843275666477	Chr2 - 39477767 - 39478267	MsG0280008826.01	1432	Promoter	Plant lipid transfer protein/Par allergen(IPR000528)|Bifunctional inhibitor/plant lipid transfer protein/seed storage helical domain(IPR016140)|Bifunctional inhibitor/plant lipid transfer protein/seed storage helical domain superfamily(IPR036312)
Chr2	9895	40034943	40035443	-6.2354	0.601536620959522	-0.148686	Cortex	0.0452843816113883	Chr2 - 40034943 - 40035443	MsG0280008856.01	1071	Promoter	SANT/Myb domain(IPR001005)|Signal transduction response regulator, receiver domain(IPR001789)|Myb domain, plants(IPR006447)|Homeobox-like domain superfamily(IPR009057)|CheY-like superfamily(IPR011006)|Response regulator B-type, plant(IPR017053)
Chr2	9905	40076977	40077477	-5.97591	0.601536620959522	-0.12388	Cortex	0.0452843816113883	Chr2 - 40076977 - 40077477	MsG0280008857.01	14864	Distal	Cytochrome P450(IPR001128)|Cytochrome P450, E-class, group I(IPR002401)|Cytochrome P450, conserved site(IPR017972)|Cytochrome P450 superfamily(IPR036396)
Chr2	9915	40130392	40130892	6.47457253215813	0.601536620959522	0.175856825687046	Cortex	0.0452843816113883	Chr2 - 40130392 - 40130892	MsG0280008860.01	11845	Exonic	Protein ENHANCED DISEASE RESISTANCE 2, C-terminal(IPR009769)|START-like domain superfamily(IPR023393)
Chr2	9987	40616799	40617299	2.46626773030946	0.601536620959522	0.23544416174958	Cortex	0.0336273412930509	Chr2 - 40616799 - 40617299	MsG0280008877.01	31847	Distal	F-box associated interaction domain(IPR017451)|F-box-like domain superfamily(IPR036047)
Chr2	10016	40933026	40933526	6.61053315872025	0.601536620959522	0.193433389270828	Cortex	0.0452843816113883	Chr2 - 40933026 - 40933526	MsG0280008885.01	834	Intronic	Translation elongation factor EF1B, beta/delta chains, conserved site(IPR001326)|Translation elongation factor EF1B, beta/delta subunit, guanine nucleotide exchange domain(IPR014038)|Translation elongation factor EF1B/ribosomal protein S6(IPR014717)|Translation elongation factor eEF-1beta-like superfamily(IPR036219)|Glutathione S-transferase, C-terminal domain superfamily(IPR036282)
Chr2	10031	41019191	41019691	6.44352529025354	0.601536620959522	0.172070182982702	Cortex	0.025113468700083	Chr2 - 41019191 - 41019691	MsG0280008890.01	6930	Distal	Viral movement protein(IPR028919)
Chr2	10042	41034157	41034657	6.33516898522019	0.601536620959522	0.159475221078414	Cortex	0.0452843816113883	Chr2 - 41034157 - 41034657	MsG0280008890.01	8034	Exonic	Viral movement protein(IPR028919)
Chr2	10044	41035987	41036487	-6.42794	0.601536620959522	-0.1702	Cortex	0.025113468700083	Chr2 - 41035987 - 41036487	MsG0280008890.01	9864	Distal	Viral movement protein(IPR028919)
Chr2	10051	41043977	41044477	-6.07766	0.601536620959522	-0.133079	Cortex	0.025113468700083	Chr2 - 41043977 - 41044477	MsG0280008890.01	17854	Distal	Viral movement protein(IPR028919)
Chr2	10052	41063915	41064415	6.31023432119011	0.601536620959522	0.15670836076366	Cortex	0.0452843816113883	Chr2 - 41063915 - 41064415	MsG0280008891.01	29198	Distal	NA
Chr2	10063	41122070	41122570	-6.18473	0.601536620959522	-0.143485	Cortex	0.0452843816113883	Chr2 - 41122070 - 41122570	MsG0280008894.01	5997	Distal	Zinc finger, RING-type(IPR001841)|Zinc finger, RING/FYVE/PHD-type(IPR013083)
Chr2	10065	41123188	41123688	-6.5927	0.601536620959522	-0.191032	Cortex	0.0251134394515698	Chr2 - 41123188 - 41123688	MsG0280008894.01	4879	Distal	Zinc finger, RING-type(IPR001841)|Zinc finger, RING/FYVE/PHD-type(IPR013083)
Chr2	10131	41249477	41249977	-7.49774	0.601536620959522	-0.359472	Cortex	0.00454470387169835	Chr2 - 41249477 - 41249977	MsG0280008897.01	19068	Distal	NA
Chr2	10137	41285218	41285718	5.9933104208163	0.601536620959522	0.125407855449872	Cortex	0.0452843816113883	Chr2 - 41285218 - 41285718	MsG0280008899.01	2028	Intronic	Flavin monooxygenase-like(IPR020946)|FAD/NAD(P)-binding domain superfamily(IPR036188)
Chr2	10157	41344903	41345403	-6.42244	0.601536620959522	-0.169545	Cortex	0.0452843816113883	Chr2 - 41344903 - 41345403	MsG0280008904.01	31468	Distal	NA
Chr2	10170	41414941	41415441	6.44571755670076	0.601536620959522	0.172334894717775	Cortex	0.0452843816113883	Chr2 - 41414941 - 41415441	MsG0280008909.01	2849	Intronic	NA
Chr2	10202	41517759	41518259	-5.78365	0.601536620959522	-0.108175	Cortex	0.0452843816113883	Chr2 - 41517759 - 41518259	MsG0280008916.01	698	Promoter	Nucleic acid-binding, OB-fold(IPR012340)
Chr2	10225	41596484	41596984	-5.74612	0.601536620959522	-0.105345	Cortex	0.0452843816113883	Chr2 - 41596484 - 41596984	MsG0280008922.01	693	Promoter	SecY/SEC61-alpha family(IPR002208)|SecY domain superfamily(IPR023201)|SecY conserved site(IPR030659)
Chr2	10233	41606885	41607385	6.26343814573075	0.601536620959522	0.151642991155186	Cortex	0.0452843816113883	Chr2 - 41606885 - 41607385	MsG0280008923.01	757	Exonic	Cyclic nucleotide-binding domain(IPR000595)|Ion transport domain(IPR005821)|RmlC-like jelly roll fold(IPR014710)|Cyclic nucleotide-binding-like(IPR018490)
Chr2	10251	41704542	41705042	6.67941184568062	0.601536620959522	0.202990301690435	Cortex	0.014095916711743	Chr2 - 41704542 - 41705042	MsG0280008931.01	24107	Distal	Zinc finger, CCHC-type superfamily(IPR036875)
Chr2	10260	41720519	41721019	-6.23817	0.601536620959522	-0.148975	Cortex	0.0452843816113883	Chr2 - 41720519 - 41721019	MsG0280008931.01	8130	Distal	Zinc finger, CCHC-type superfamily(IPR036875)
Chr2	10276	41745414	41745914	-6.41768	0.601536620959522	-0.16898	Cortex	0.025113468700083	Chr2 - 41745414 - 41745914	MsG0280008932.01	5438	Intronic	Phloem protein 2-like(IPR025886)
Chr2	10303	41782895	41783395	-6.63926	0.601536620959522	-0.197363	Cortex	0.014095916711743	Chr2 - 41782895 - 41783395	MsG0280008935.01	9168	Distal	Tetratricopeptide-like helical domain superfamily(IPR011990)|Clustered mitochondria protein, N-terminal(IPR028275)|CLU central domain(IPR033646)
Chr2	10409	43233169	43233669	6.82065843330074	0.601536620959522	0.224075122202212	Cortex	0.025113468700083	Chr2 - 43233169 - 43233669	MsG0280009003.01	1245	Distal	Aspartic peptidase domain superfamily(IPR021109)
Chr2	10539	45807195	45807695	5.53362006557459	0.601536620959522	0.0906436420722135	Cortex	0.0452843816113883	Chr2 - 45807195 - 45807695	MsG0280009125.01	10897	Distal	DNA-binding pseudobarrel domain superfamily(IPR015300)
Chr2	10601	46299523	46300023	-6.5745	0.601536620959522	-0.188612	Cortex	0.025113468700083	Chr2 - 46299523 - 46300023	MsG0280009145.01	2565	Distal	DNA helicase Pif1-like(IPR010285)|P-loop containing nucleoside triphosphate hydrolase(IPR027417)
Chr2	10662	46701289	46701789	6.83672257873696	0.601536620959522	0.226606494371652	Cortex	0.014095916711743	Chr2 - 46701289 - 46701789	MsG0280009163.01	20304	Distal	Aspartic peptidase domain superfamily(IPR021109)
Chr2	10674	46720684	46721184	-6.69717	0.601536620959522	-0.205529	Cortex	0.025113468700083	Chr2 - 46720684 - 46721184	MsG0280009163.01	909	Promoter	Aspartic peptidase domain superfamily(IPR021109)
Chr2	10675	46721222	46721722	-6.64951	0.601536620959522	-0.198785	Cortex	0.0140959005731361	Chr2 - 46721222 - 46721722	MsG0280009163.01	371	Promoter	Aspartic peptidase domain superfamily(IPR021109)
Chr2	10686	46746205	46746705	-6.70238	0.601536620959522	-0.206279	Cortex	0.0452843816113883	Chr2 - 46746205 - 46746705	MsG0280009164.01	3174	Distal	Zinc knuckle CX2CX4HX4C(IPR025836)
Chr2	10721	46801182	46801682	-6.74492	0.601536620959522	-0.212513	Cortex	0.025113468700083	Chr2 - 46801182 - 46801682	MsG0280009169.01	4167	Distal	GroES-like superfamily(IPR011032)|Alcohol dehydrogenase, C-terminal(IPR013149)|NAD(P)-binding domain superfamily(IPR036291)
Chr2	10738	46831765	46832265	-6.71201	0.601536620959522	-0.207675	Cortex	0.014095916711743	Chr2 - 46831765 - 46832265	MsG0280009171.01	3262	Distal	NA
Chr2	10796	46962784	46963284	3.10008551554488	0.601536620959522	0.264864642968091	Cortex	0.0330391258335933	Chr2 - 46962784 - 46963284	MsG0280009173.01	1056	Distal	NA
Chr2	10808	46990571	46991071	6.40251256062967	0.601536620959522	0.167191415566089	Cortex	0.0452843816113883	Chr2 - 46990571 - 46991071	MsG0280009176.01	20799	Distal	NA
Chr2	10863	47112199	47112699	1.94504603129538	0.601536620959522	0.193646097492251	Cortex	0.019455991019022	Chr2 - 47112199 - 47112699	MsG0280009181.01	6721	Distal	NA
Chr2	10920	47255430	47255930	-6.38845	0.601536620959522	-0.16555	Cortex	0.0452843816113883	Chr2 - 47255430 - 47255930	MsG0280009189.01	28517	Distal	Zinc finger, CCHC-type(IPR001878)|Zinc finger, CCHC-type superfamily(IPR036875)
Chr2	10933	47291518	47292018	6.62234784953114	0.601536620959522	0.195040427052622	Cortex	0.014095916711743	Chr2 - 47291518 - 47292018	MsG0280009190.01	34442	Distal	NA
Chr2	10935	47300521	47301021	-6.65521	0.601536620959522	-0.19958	Cortex	0.025113468700083	Chr2 - 47300521 - 47301021	MsG0280009190.01	25439	Distal	NA
Chr2	11010	47528853	47529353	-5.77908	0.601536620959522	-0.107827	Cortex	0.0452843816113883	Chr2 - 47528853 - 47529353	MsG0280009196.01	5789	Distal	Ribonuclease H superfamily(IPR036397)
Chr2	11019	47559794	47560294	5.59268079149703	0.601536620959522	0.0945149677908299	Cortex	0.0452843275666477	Chr2 - 47559794 - 47560294	MsG0280009198.01	9953	Distal	Cytochrome P450(IPR001128)|Cytochrome P450, E-class, group I(IPR002401)|Cytochrome P450, conserved site(IPR017972)|Cytochrome P450 superfamily(IPR036396)
Chr2	11164	48385887	48386387	-6.85089	0.601536620959522	-0.228863	Cortex	0.025113468700083	Chr2 - 48385887 - 48386387	MsG0280009231.01	2139	Distal	Kinesin motor domain(IPR001752)|Kinesin motor domain, conserved site(IPR019821)|P-loop containing nucleoside triphosphate hydrolase(IPR027417)|Kinesin motor domain superfamily(IPR036961)
Chr2	11195	48481309	48481809	6.19292153970799	0.601536620959522	0.14431374951209	Cortex	0.0452843816113883	Chr2 - 48481309 - 48481809	MsG0280009237.01	4516	Distal	Domain of unknown function DUF4283(IPR025558)|RNA-binding domain superfamily(IPR035979)
Chr2	11218	48529914	48530414	6.16992733059312	0.601536620959522	0.14200023248017	Cortex	0.0452843816113883	Chr2 - 48529914 - 48530414	MsG0280009240.01	589	Promoter	Domain of unknown function DUF4283(IPR025558)
Chr2	11230	48601518	48602018	6.5765918278744	0.601536620959522	0.188889220756513	Cortex	0.0452843816113883	Chr2 - 48601518 - 48602018	MsG0280009245.01	7536	Distal	RmlC-like cupin domain superfamily(IPR011051)|Cysteine oxygenase/2-aminoethanethiol dioxygenase(IPR012864)|RmlC-like jelly roll fold(IPR014710)
Chr2	11336	48836390	48836890	-5.73847	0.601536620959522	-0.104778	Cortex	0.0452843816113883	Chr2 - 48836390 - 48836890	MsG0280009260.01	6598	Distal	NA
Chr2	11339	48911035	48911535	6.50884532791638	0.601536620959522	0.18013259546124	Cortex	0.0452843816113883	Chr2 - 48911035 - 48911535	MsG0280009264.01	37039	Distal	NA
Chr2	11355	49069629	49070129	6.34041866669116	0.601536620959522	0.160063867756175	Cortex	0.0452843816113883	Chr2 - 49069629 - 49070129	MsG0280009266.01	21687	Distal	Domain of unknown function DUF4378(IPR025486)|DUF3741-associated sequence motif(IPR032795)
Chr2	11380	49218384	49218884	-5.8111	0.601536620959522	-0.110291	Cortex	0.0452843275666477	Chr2 - 49218384 - 49218884	MsG0280009273.01	1440	Distal	Aspartic peptidase domain superfamily(IPR021109)
Chr2	11420	49340527	49341027	-5.78285	0.601536620959522	-0.108114	Cortex	0.0452843816113883	Chr2 - 49340527 - 49341027	MsG0280009282.01	7854	Distal	NA
Chr2	11441	49465431	49465931	-6.32592	0.601536620959522	-0.158444	Cortex	0.0452843275666477	Chr2 - 49465431 - 49465931	MsG0280009286.01	81	Promoter	FBD domain(IPR006566)
Chr2	11451	49478747	49479247	-6.42282	0.601536620959522	-0.16959	Cortex	0.025113468700083	Chr2 - 49478747 - 49479247	MsG0280009287.01	3722	Intronic	Peptidase S49(IPR002142)|Peptidase S49, protease IV(IPR004634)|Peptidase S49, SppA(IPR004635)|ClpP/crotonase-like domain superfamily(IPR029045)
Chr2	11464	49506274	49506774	-6.59118	0.601536620959522	-0.19083	Cortex	0.0140959005731361	Chr2 - 49506274 - 49506774	MsG0280009288.01	12994	Distal	DYW domain(IPR032867)
Chr2	11572	49825671	49826171	-7.02524	0.601536620959522	-0.258517	Cortex	0.025113468700083	Chr2 - 49825671 - 49826171	MsG0280009303.01	2883	Distal	DNA helicase(IPR003840)|DNA helicase Pif1-like(IPR010285)|P-loop containing nucleoside triphosphate hydrolase(IPR027417)
Chr2	11620	50025883	50026383	6.24092911113539	0.601536620959522	0.149264445232187	Cortex	0.0452843816113883	Chr2 - 50025883 - 50026383	MsG0280009309.01	32919	Distal	NA
Chr2	11624	50077227	50077727	-7.54766	0.601536620959522	-0.372198	Cortex	0.0140959005731361	Chr2 - 50077227 - 50077727	MsG0280009311.01	11810	Distal	Aspartic peptidase domain superfamily(IPR021109)
Chr2	11658	50167083	50167583	6.19942620469864	0.601536620959522	0.144974922271988	Cortex	0.0452843816113883	Chr2 - 50167083 - 50167583	MsG0280009314.01	9346	Distal	NA
Chr2	11666	50229324	50229824	6.17224499230614	0.601536620959522	0.14223175198785	Cortex	0.0452843816113883	Chr2 - 50229324 - 50229824	MsG0280009317.01	1604	Promoter	Ulp1 protease family, C-terminal catalytic domain(IPR003653)
Chr2	11671	50268158	50268658	-5.62219	0.601536620959522	-0.0965096	Cortex	0.0452843816113883	Chr2 - 50268158 - 50268658	MsG0280009320.01	4861	Distal	Domain of unknown function DUF4283(IPR025558)
Chr2	11689	50301161	50301661	-6.30155	0.601536620959522	-0.155755	Cortex	0.0452843816113883	Chr2 - 50301161 - 50301661	MsG0280009322.01	4520	Distal	Ribonuclease H superfamily(IPR036397)
Chr2	11726	50400625	50401125	6.60708581990518	0.601536620959522	0.192966956107365	Cortex	0.0452843816113883	Chr2 - 50400625 - 50401125	MsG0280009326.01	12312	Distal	Reversibly glycosylated polypeptide(IPR004901)|Nucleotide-diphospho-sugar transferases(IPR029044)|Reversibly glycosylated polypeptide family(IPR037595)
Chr2	11777	50507126	50507626	5.99522016467337	0.601536620959522	0.125576621181017	Cortex	0.0452843816113883	Chr2 - 50507126 - 50507626	MsG0280009335.01	4043	Exonic	tRNA (1-methyladenosine) methyltransferase catalytic subunit Gcd14(IPR014816)|S-adenosyl-L-methionine-dependent methyltransferase(IPR029063)
Chr2	11809	50610890	50611390	-6.43587	0.601536620959522	-0.171149	Cortex	0.0452843816113883	Chr2 - 50610890 - 50611390	MsG0280009345.01	2440	Exonic	FCP1 homology domain(IPR004274)|HAD superfamily(IPR023214)|HAD-like superfamily(IPR036412)
Chr2	11880	50777680	50778180	-6.63821	0.601536620959522	-0.197219	Cortex	0.0452843275666477	Chr2 - 50777680 - 50778180	MsG0280009358.01	5368	Distal	Cytochrome P450 superfamily(IPR036396)
Chr2	11931	50979894	50980394	6.81583276054574	0.601536620959522	0.223320186491542	Cortex	0.025113468700083	Chr2 - 50979894 - 50980394	MsG0280009366.01	286	Promoter	GNAT domain(IPR000182)|Acyl-CoA N-acyltransferase(IPR016181)
Chr2	12057	51384484	51384984	6.6077626080821	0.601536620959522	0.193058439256596	Cortex	0.025113468700083	Chr2 - 51384484 - 51384984	MsG0280009401.01	8591	Distal	Protein of unknown function DUF936, plant(IPR010341)
Chr2	12072	51422531	51423031	-6.68746	0.601536620959522	-0.204137	Cortex	0.025113468700083	Chr2 - 51422531 - 51423031	MsG0280009403.01	1806	Exonic	Pyridoxal phosphate phosphatase-related(IPR006384)|Phosphatase PHOSPHO-type(IPR016965)|HAD superfamily(IPR023214)|HAD-like superfamily(IPR036412)
Chr2	12107	51490707	51491207	-6.24968	0.601536620959522	-0.150185	Cortex	0.0452843816113883	Chr2 - 51490707 - 51491207	MsG0280009408.01	5484	Intronic	Bromo adjacent homology (BAH) domain(IPR001025)
Chr2	12132	51621178	51621678	-3.14991	0.601536620959522	-0.244243	Cortex	0.0110858071776925	Chr2 - 51621178 - 51621678	MsG0280009413.01	969	Promoter	Endonuclease/exonuclease/phosphatase superfamily(IPR036691)
Chr2	12137	51626552	51627052	-6.05708	0.601536620959522	-0.131166	Cortex	0.0452843816113883	Chr2 - 51626552 - 51627052	MsG0280009414.01	4010	Distal	DNA helicase Pif1-like(IPR010285)
Chr2	12163	51702507	51703007	-5.70434	0.601536620959522	-0.102282	Cortex	0.0452843816113883	Chr2 - 51702507 - 51703007	MsG0280009422.01	118	Exonic	NRAMP family(IPR001046)|DNA-binding pseudobarrel domain superfamily(IPR015300)
Chr2	12164	51704166	51704666	6.50184558443395	0.601536620959522	0.179251055260814	Cortex	0.0452843816113883	Chr2 - 51704166 - 51704666	MsG0280009422.01	1539	Promoter	NRAMP family(IPR001046)|DNA-binding pseudobarrel domain superfamily(IPR015300)
Chr2	12173	51743830	51744330	-3.0048	0.601536620959522	-0.155616	Cortex	0.0332733643678704	Chr2 - 51743830 - 51744330	MsG0280009427.01	304	Exonic	K Homology domain, type 1 superfamily(IPR036612)
Chr2	12179	51761456	51761956	-3.25196	0.601536620959522	-0.237915	Cortex	0.0330391037345483	Chr2 - 51761456 - 51761956	MsG0280009428.01	9567	Distal	Myosin head, motor domain(IPR001609)|Myosin, N-terminal, SH3-like(IPR004009)|P-loop containing nucleoside triphosphate hydrolase(IPR027417)|Kinesin motor domain superfamily(IPR036961)
Chr2	12193	51781731	51782231	-6.43067	0.601536620959522	-0.170526	Cortex	0.0452843816113883	Chr2 - 51781731 - 51782231	MsG0280009429.01	7087	Exonic	IQ motif, EF-hand binding site(IPR000048)|Cytochrome P450(IPR001128)|Myosin head, motor domain(IPR001609)|Dilute domain(IPR002710)|P-loop containing nucleoside triphosphate hydrolase(IPR027417)|Cytochrome P450 superfamily(IPR036396)|Kinesin motor domain superfamily(IPR036961)|Class XI myosin, cargo binding domain(IPR037975)
Chr2	12214	51861669	51862169	6.10482600398991	0.601536620959522	0.135646680121074	Cortex	0.0452843816113883	Chr2 - 51861669 - 51862169	MsG0280009433.01	4345	Distal	CTP synthase(IPR004468)|CTP synthase, N-terminal(IPR017456)|Glutamine amidotransferase(IPR017926)|P-loop containing nucleoside triphosphate hydrolase(IPR027417)|Class I glutamine amidotransferase-like(IPR029062)|CTP synthase GATase domain(IPR033828)
Chr2	12245	51929016	51929516	-6.91183	0.601536620959522	-0.238824	Cortex	0.025113468700083	Chr2 - 51929016 - 51929516	MsG0280009439.01	1754	Intronic	Mediator of RNA polymerase II transcription subunit 22(IPR009332)|MED22 superfamily(IPR038427)
Chr2	12287	52064986	52065486	6.31446444120646	0.601536620959522	0.157174391765654	Cortex	0.025113468700083	Chr2 - 52064986 - 52065486	MsG0280009445.01	50941	Distal	Helicase, C-terminal(IPR001650)|DEAD/DEAH box helicase domain(IPR011545)|Helicase superfamily 1/2, ATP-binding domain(IPR014001)|P-loop containing nucleoside triphosphate hydrolase(IPR027417)
Chr2	12318	52208919	52209419	-6.84546	0.601536620959522	-0.227995	Cortex	0.0452843816113883	Chr2 - 52208919 - 52209419	MsG0280009447.01	5599	Distal	YTH domain(IPR007275)
Chr2	12351	52248458	52248958	6.0346923697005	0.601536620959522	0.129115312246011	Cortex	0.0452843816113883	Chr2 - 52248458 - 52248958	MsG0280009448.01	7767	Intronic	Nucleoprotein TPR/MLP1(IPR012929)
Chr2	12367	52318177	52318677	-6.60925	0.601536620959522	-0.19326	Cortex	0.0251134394515698	Chr2 - 52318177 - 52318677	MsG0280009452.01	10988	Distal	Domain of unknown function DUF4283(IPR025558)|Zinc knuckle CX2CX4HX4C(IPR025836)
Chr2	12424	52449080	52449580	5.64521924129618	0.601536620959522	0.0980945241778748	Cortex	0.0452843816113883	Chr2 - 52449080 - 52449580	MsG0280009465.01	1640	Promoter	Strawberry notch, helicase C domain(IPR026937)
Chr2	12498	52836395	52836895	6.10597711890972	0.601536620959522	0.135756551141166	Cortex	0.0452843275666477	Chr2 - 52836395 - 52836895	MsG0280009489.01	9538	Distal	SANT/Myb domain(IPR001005)|Homeobox-like domain superfamily(IPR009057)
Chr2	12548	53301039	53301539	6.07321618984279	0.601536620959522	0.132663605753364	Cortex	0.0452843816113883	Chr2 - 53301039 - 53301539	MsG0280009504.01	7929	Distal	NA
Chr2	12608	53472796	53473296	-6.28015	0.601536620959522	-0.153434	Cortex	0.0452843816113883	Chr2 - 53472796 - 53473296	MsG0280009517.01	925	Exonic	Zinc/iron permease(IPR003689)|Zinc/iron permease, fungal/plant(IPR004698)
Chr2	12624	53505228	53505728	-6.04293	0.601536620959522	-0.129866	Cortex	0.0452843816113883	Chr2 - 53505228 - 53505728	MsG0280009518.01	11547	Distal	Protein of unknown function DUF2358(IPR018790)|NTF2-like domain superfamily(IPR032710)
Chr2	12732	53836548	53837048	6.39488588600282	0.601536620959522	0.166299360671358	Cortex	0.0452843816113883	Chr2 - 53836548 - 53837048	MsG0280009530.01	4574	Distal	Domain of unknown function DUF223(IPR003871)|Nucleic acid-binding, OB-fold(IPR012340)
Chr2	12757	53893255	53893755	-6.02361	0.601536620959522	-0.128112	Cortex	0.025113468700083	Chr2 - 53893255 - 53893755	MsG0280009535.01	11811	Distal	F-box domain(IPR001810)|F-box-like domain superfamily(IPR036047)
Chr2	12759	53902314	53902814	-6.02	0.601536620959522	-0.127786	Cortex	0.0452843816113883	Chr2 - 53902314 - 53902814	MsG0280009535.01	2752	Distal	F-box domain(IPR001810)|F-box-like domain superfamily(IPR036047)
Chr2	12834	54136072	54136572	5.52950748395437	0.601536620959522	0.0903799259062417	Cortex	0.0452843275666477	Chr2 - 54136072 - 54136572	MsG0280009548.01	28571	Distal	P-loop containing nucleoside triphosphate hydrolase(IPR027417)
Chr2	12875	54344763	54345263	-6.42332	0.601536620959522	-0.169649	Cortex	0.0452843816113883	Chr2 - 54344763 - 54345263	MsG0280009561.01	4320	Distal	NA
Chr2	12939	54727809	54728309	-5.96983	0.601536620959522	-0.123351	Cortex	0.0452843816113883	Chr2 - 54727809 - 54728309	MsG0280009581.01	1113	Promoter	DNA-binding pseudobarrel domain superfamily(IPR015300)
Chr2	12980	54954823	54955323	-6.13321	0.601536620959522	-0.138381	Cortex	0.0452843816113883	Chr2 - 54954823 - 54955323	MsG0280009597.01	11886	Distal	Plant peroxidase(IPR000823)|Haem peroxidase, plant/fungal/bacterial(IPR002016)|Haem peroxidase(IPR010255)
Chr2	13003	55025250	55025750	6.50954235771182	0.601536620959522	0.180220613036073	Cortex	0.0452843816113883	Chr2 - 55025250 - 55025750	MsG0280009601.01	18061	Distal	NA
Chr2	13009	55040998	55041498	5.77389303055819	0.601536620959522	0.107432164559471	Cortex	0.0452843816113883	Chr2 - 55040998 - 55041498	MsG0280009601.01	33809	Distal	NA
Chr2	13031	55106401	55106901	-6.84908	0.601536620959522	-0.228573	Cortex	0.025113468700083	Chr2 - 55106401 - 55106901	MsG0280009602.01	3324	Intronic	Endonuclease/exonuclease/phosphatase superfamily(IPR036691)
Chr2	13055	55173275	55173775	-5.72364	0.601536620959522	-0.103686	Cortex	0.0452843275666477	Chr2 - 55173275 - 55173775	MsG0280009604.01	5220	Distal	Peptidase C1A, papain C-terminal(IPR000668)|Cathepsin propeptide inhibitor domain (I29)(IPR013201)
Chr2	13080	55325519	55326019	6.71897233349505	0.601536620959522	0.208689167974882	Cortex	0.0452843816113883	Chr2 - 55325519 - 55326019	MsG0280009612.01	7645	Distal	Cathepsin propeptide inhibitor domain (I29)(IPR013201)
Chr2	13146	55666229	55666729	6.44630067153641	0.601536620959522	0.172405372405372	Cortex	0.025113468700083	Chr2 - 55666229 - 55666729	MsG0280009634.01	4400	Distal	Ribosomal protein S17e(IPR001210)
Chr2	13155	55696044	55696544	0.557142846292139	0.601536620959522	1.80566857104163	Cortex	0.000753555542140278	Chr2 - 55696044 - 55696544	MsG0280009637.01	1511	Distal	NA
Chr2	13156	55696694	55697194	0.514211402079365	0.601536620959522	0.800877317487513	Cortex	0.00889551229728435	Chr2 - 55696694 - 55697194	MsG0280009637.01	861	Distal	NA
Chr2	13265	56073910	56074410	5.73322938281467	0.601536620959522	0.104390784653943	Cortex	0.0452843816113883	Chr2 - 56073910 - 56074410	MsG0280009674.01	14655	Distal	Transcription factor, GTP-binding domain(IPR000795)|Translation protein, beta-barrel domain superfamily(IPR009000)|Translation elongation factor EF1A/initiation factor IF2gamma, C-terminal(IPR009001)|Translation initiation factor 2, gamma subunit, C-terminal(IPR015256)|P-loop containing nucleoside triphosphate hydrolase(IPR027417)
Chr2	13293	56319244	56319744	-7.03409	0.601536620959522	-0.260121	Cortex	0.0140959005731361	Chr2 - 56319244 - 56319744	MsG0280009687.01	1389	Intronic	Snapin/Pallidin/Snn1(IPR028119)
Chr2	13308	56841979	56842479	-5.85372	0.601536620959522	-0.113658	Cortex	0.0452843816113883	Chr2 - 56841979 - 56842479	MsG0280009702.01	4139	Distal	NA
Chr2	13318	57032500	57033000	-6.9618	0.601536620959522	-0.247311	Cortex	0.0452843816113883	Chr2 - 57032500 - 57033000	MsG0280009714.01	4453	Distal	Methyltransferase domain(IPR025714)
Chr2	13327	57045210	57045710	-2.89046	0.601536620959522	-0.271312	Cortex	0.0191790756546308	Chr2 - 57045210 - 57045710	MsG0280009715.01	6671	Intronic	NA
Chr2	13375	57329174	57329674	-6.79915	0.601536620959522	-0.22073	Cortex	0.014095916711743	Chr2 - 57329174 - 57329674	MsG0280009736.01	1405	Distal	Linker histone H1/H5, domain H15(IPR005818)|Winged helix-like DNA-binding domain superfamily(IPR036388)|Winged helix DNA-binding domain superfamily(IPR036390)
Chr2	13411	57425494	57425994	-6.75441	0.601536620959522	-0.213928	Cortex	0.025113468700083	Chr2 - 57425494 - 57425994	MsG0280009741.01	1338	Intronic	RecQ mediated genome instability protein, N-terminal(IPR013894)|Ribokinase-like(IPR029056)|RecQ mediated genome instability protein, DUF1767(IPR033472)
Chr2	13439	57492798	57493298	-6.16676	0.601536620959522	-0.141684	Cortex	0.0452843816113883	Chr2 - 57492798 - 57493298	MsG0280009748.01	1502	Promoter	DnaJ domain(IPR001623)|DnaJ domain, conserved site(IPR018253)|Cleavage inducing molecular chaperone, Jiv(IPR032843)|Chaperone J-domain superfamily(IPR036869)
Chr2	13477	57593155	57593655	6.09912303529209	0.601536620959522	0.135103637282814	Cortex	0.0452843275666477	Chr2 - 57593155 - 57593655	MsG0280009752.01	18287	Distal	Kinesin motor domain(IPR001752)|Kinesin motor domain, conserved site(IPR019821)|P-loop containing nucleoside triphosphate hydrolase(IPR027417)|Kinesin motor domain superfamily(IPR036961)
Chr2	13534	57739891	57740391	5.72766939816269	0.601536620959522	0.103981555587051	Cortex	0.0452843816113883	Chr2 - 57739891 - 57740391	MsG0280009769.01	2742	Distal	DNA helicase(IPR003840)|Domain of unknown function DUF223(IPR003871)|DNA helicase Pif1-like(IPR010285)|Nucleic acid-binding, OB-fold(IPR012340)|Replication factor A, C-terminal(IPR013955)|DNA-binding pseudobarrel domain superfamily(IPR015300)|P-loop containing nucleoside triphosphate hydrolase(IPR027417)
Chr2	13598	57909646	57910146	5.80718883146717	0.601536620959522	0.109987106717044	Cortex	0.0452843816113883	Chr2 - 57909646 - 57910146	MsG0280009783.01	18172	Distal	RNA recognition motif domain(IPR000504)|Ataxin-2, C-terminal(IPR009818)|Nucleotide-binding alpha-beta plait domain superfamily(IPR012677)|CID8-like protein, RNA recognition motif 2(IPR034825)|RNA-binding domain superfamily(IPR035979)
Chr2	13694	58180403	58180903	-6.47491	0.601536620959522	-0.175898	Cortex	0.0452843816113883	Chr2 - 58180403 - 58180903	MsG0280009794.01	3552	Distal	NA
Chr2	13696	58182808	58183308	5.81481328018197	0.601536620959522	0.110580510119681	Cortex	0.0452843816113883	Chr2 - 58182808 - 58183308	MsG0280009794.01	5957	Intronic	NA
Chr2	13746	58406156	58406656	5.75127603837926	0.601536620959522	0.105729984301413	Cortex	0.0452843816113883	Chr2 - 58406156 - 58406656	MsG0280009805.01	14782	Distal	NA
Chr2	13754	58446042	58446542	6.1713322916271	0.601536620959522	0.142140534660001	Cortex	0.0452843816113883	Chr2 - 58446042 - 58446542	MsG0280009806.01	17141	Distal	Peptidase C19, ubiquitin carboxyl-terminal hydrolase(IPR001394)
Chr2	13844	58947850	58948350	6.79435376633887	0.601536620959522	0.21999044433827	Cortex	0.0452843816113883	Chr2 - 58947850 - 58948350	MsG0280009826.01	5906	Exonic	NB-ARC(IPR002182)|Pentatricopeptide repeat(IPR002885)|AAA+ ATPase domain(IPR003593)|Tetratricopeptide-like helical domain superfamily(IPR011990)|P-loop containing nucleoside triphosphate hydrolase(IPR027417)|Leucine-rich repeat domain superfamily(IPR032675)
Chr2	13856	59050238	59050738	6.06176854991718	0.601536620959522	0.131599291793546	Cortex	0.025113468700083	Chr2 - 59050238 - 59050738	MsG0280009830.01	6069	Distal	NB-ARC(IPR002182)|P-loop containing nucleoside triphosphate hydrolase(IPR027417)|Leucine-rich repeat domain superfamily(IPR032675)
Chr2	13903	59251801	59252301	-6.3256	0.601536620959522	-0.158407	Cortex	0.0452843816113883	Chr2 - 59251801 - 59252301	MsG0280009842.01	8424	Distal	Nucleic acid-binding, OB-fold(IPR012340)
Chr2	13950	59442987	59443487	6.05633810098234	0.601536620959522	0.131097355911252	Cortex	0.0452843816113883	Chr2 - 59442987 - 59443487	MsG0280009855.01	342	Exonic	Cytochrome P450(IPR001128)|Cytochrome P450, E-class, group I(IPR002401)|Cytochrome P450, conserved site(IPR017972)|Cytochrome P450 superfamily(IPR036396)
Chr2	14006	59689484	59689984	-7.04358	0.601536620959522	-0.26185	Cortex	0.014095916711743	Chr2 - 59689484 - 59689984	MsG0280009872.01	7036	Exonic	NA
Chr2	14054	60234137	60234637	6.80537526569224	0.601536620959522	0.22169283950687	Cortex	0.0140959005731361	Chr2 - 60234137 - 60234637	MsG0280009893.01	4713	Distal	Oxoglutarate/iron-dependent dioxygenase(IPR005123)|Non-haem dioxygenase N-terminal domain(IPR026992)|Isopenicillin N synthase-like(IPR027443)
Chr2	14072	60558232	60558732	6.43864884492154	0.601536620959522	0.171482802603435	Cortex	0.0251134394515698	Chr2 - 60558232 - 60558732	MsG0280009906.01	3003	Distal	NA
Chr2	14161	61323242	61323742	6.20395851922042	0.601536620959522	0.145437378998173	Cortex	0.025113468700083	Chr2 - 61323242 - 61323742	MsG0280009938.01	5866	Distal	NAD kinase(IPR002504)|NAD kinase/diacylglycerol kinase-like domain superfamily(IPR016064)|ATP-NAD kinase, PpnK-type, C-terminal(IPR017437)|Inorganic polyphosphate/ATP-NAD kinase, N-terminal(IPR017438)
Chr2	14190	61445032	61445532	6.64156846316972	0.601536620959522	0.197683105072268	Cortex	0.025113468700083	Chr2 - 61445032 - 61445532	MsG0280009945.01	15231	Distal	Serine-threonine/tyrosine-protein kinase, catalytic domain(IPR001245)|Protein kinase-like domain superfamily(IPR011009)|Malectin(IPR021720)|Leucine-rich repeat domain superfamily(IPR032675)
Chr2	14222	61581257	61581757	-6.46827	0.601536620959522	-0.175082	Cortex	0.0452843816113883	Chr2 - 61581257 - 61581757	MsG0280009949.01	8595	Distal	Rho protein GDP-dissociation inhibitor(IPR000406)|Immunoglobulin E-set(IPR014756)|Rho GDP-dissociation inhibitor domain superfamily(IPR024792)
Chr2	14255	61681778	61682278	6.15631194281498	0.601536620959522	0.140647627566232	Cortex	0.0452843816113883	Chr2 - 61681778 - 61682278	MsG0280009953.01	880	Promoter	Protein kinase domain(IPR000719)|Serine-threonine/tyrosine-protein kinase, catalytic domain(IPR001245)|Serine/threonine-protein kinase, active site(IPR008271)|Protein kinase-like domain superfamily(IPR011009)|Malectin(IPR021720)|Leucine-rich repeat domain superfamily(IPR032675)
Chr2	14334	61967329	61967829	6.0095988982018	0.601536620959522	0.126854480971481	Cortex	0.0452843816113883	Chr2 - 61967329 - 61967829	MsG0280009966.01	5356	Distal	Adenylate dimethylallyltransferase(IPR002648)|IPP transferase(IPR018022)|P-loop containing nucleoside triphosphate hydrolase(IPR027417)
Chr2	14340	61984693	61985193	6.85888474380726	0.601536620959522	0.230145377486746	Cortex	0.00797909144680334	Chr2 - 61984693 - 61985193	MsG0280009966.01	12006	Distal	Adenylate dimethylallyltransferase(IPR002648)|IPP transferase(IPR018022)|P-loop containing nucleoside triphosphate hydrolase(IPR027417)
Chr2	14369	62121081	62121581	6.53272174415423	0.601536620959522	0.183171947415979	Cortex	0.0452843816113883	Chr2 - 62121081 - 62121581	MsG0280009971.01	6577	Distal	Protein kinase domain(IPR000719)|Serine-threonine/tyrosine-protein kinase, catalytic domain(IPR001245)|Leucine-rich repeat(IPR001611)|Serine/threonine-protein kinase, active site(IPR008271)|Protein kinase-like domain superfamily(IPR011009)|Malectin(IPR021720)|Leucine-rich repeat domain superfamily(IPR032675)
Chr2	14375	62134978	62135478	-6.68516	0.601536620959522	-0.203809	Cortex	0.025113468700083	Chr2 - 62134978 - 62135478	MsG0280009971.01	7318	Exonic	Protein kinase domain(IPR000719)|Serine-threonine/tyrosine-protein kinase, catalytic domain(IPR001245)|Leucine-rich repeat(IPR001611)|Serine/threonine-protein kinase, active site(IPR008271)|Protein kinase-like domain superfamily(IPR011009)|Malectin(IPR021720)|Leucine-rich repeat domain superfamily(IPR032675)
Chr2	14431	62418190	62418690	-6.53912	0.601536620959522	-0.183995	Cortex	0.014095916711743	Chr2 - 62418190 - 62418690	MsG0280009985.01	2509	Distal	Aspartic peptidase domain superfamily(IPR021109)
Chr2	14560	62828487	62828987	-6.38958	0.601536620959522	-0.165681	Cortex	0.0452843816113883	Chr2 - 62828487 - 62828987	MsG0280010012.01	759	Exonic	Zinc finger, RING-type(IPR001841)|Zinc finger, RING/FYVE/PHD-type(IPR013083)
Chr2	14576	62857293	62857793	-6.77876	0.601536620959522	-0.217604	Cortex	0.0452843816113883	Chr2 - 62857293 - 62857793	MsG0280010015.01	41	Promoter	NA
Chr2	14593	62935523	62936023	5.66916265334746	0.601536620959522	0.0997695852534562	Cortex	0.0452843816113883	Chr2 - 62935523 - 62936023	MsG0280010019.01	3399	Distal	Bulb-type lectin domain(IPR001480)|Bulb-type lectin domain superfamily(IPR036426)
Chr2	14595	62936648	62937148	-6.44083	0.601536620959522	-0.171746	Cortex	0.0452843816113883	Chr2 - 62936648 - 62937148	MsG0280010019.01	2274	Distal	Bulb-type lectin domain(IPR001480)|Bulb-type lectin domain superfamily(IPR036426)
Chr2	14715	64375980	64376480	-6.03215	0.601536620959522	-0.128884	Cortex	0.0452843816113883	Chr2 - 64375980 - 64376480	MsG0280010099.01	37034	Distal	F-box domain(IPR001810)|F-box-like domain superfamily(IPR036047)
Chr2	14743	64475642	64476142	6.54458214992298	0.601536620959522	0.184700521859776	Cortex	0.0452843816113883	Chr2 - 64475642 - 64476142	MsG0280010102.01	8498	Distal	Zinc finger, CCHC-type(IPR001878)|Zinc finger, CCHC-type superfamily(IPR036875)
Chr2	14746	64493005	64493505	5.92584241543471	0.601536620959522	0.119586767445482	Cortex	0.0452843816113883	Chr2 - 64493005 - 64493505	MsG0280010103.01	3469	Distal	Glycosyl transferase, family 31(IPR002659)
Chr2	14750	64601014	64601514	-6.42782	0.601536620959522	-0.170185	Cortex	0.0452843816113883	Chr2 - 64601014 - 64601514	MsG0280010109.01	7412	Exonic	Zinc finger, PHD-type(IPR001965)|Zinc finger, FYVE/PHD-type(IPR011011)|Zinc finger, RING/FYVE/PHD-type(IPR013083)|Acyl-CoA N-acyltransferase(IPR016181)|Zinc finger, PHD-type, conserved site(IPR019786)|Zinc finger, PHD-finger(IPR019787)|Jas TPL-binding domain(IPR032308)
Chr2	14778	64672064	64672564	5.78076812907364	0.601536620959522	0.107954903186349	Cortex	0.0452843816113883	Chr2 - 64672064 - 64672564	MsG0280010114.01	5594	Distal	NA
Chr2	14779	64672655	64673155	7.26708417288406	0.601536620959522	0.306063547851958	Cortex	0.025113468700083	Chr2 - 64672655 - 64673155	MsG0280010114.01	5003	Distal	NA
Chr2	14781	64698423	64698923	-6.9489	0.601536620959522	-0.245091	Cortex	0.014095916711743	Chr2 - 64698423 - 64698923	MsG0280010115.01	100	Exonic	IPP transferase(IPR018022)|P-loop containing nucleoside triphosphate hydrolase(IPR027417)
Chr2	14793	64720023	64720523	6.28187362098602	0.601536620959522	0.153618915548926	Cortex	0.0452843816113883	Chr2 - 64720023 - 64720523	MsG0280010116.01	14631	Distal	NA
Chr2	14841	65105172	65105672	-5.95819	0.601536620959522	-0.122344	Cortex	0.0452843816113883	Chr2 - 65105172 - 65105672	MsG0280010130.01	3801	Distal	Peptidase M24(IPR000994)|Peptidase M24, methionine aminopeptidase(IPR001714)|PA2G4 family(IPR004545)|Plant AUGMIN subunit 7(IPR010604)|Creatinase/aminopeptidase-like(IPR036005)|Winged helix-like DNA-binding domain superfamily(IPR036388)|Winged helix DNA-binding domain superfamily(IPR036390)
Chr2	14868	65180610	65181110	-5.61889	0.601536620959522	-0.0962847	Cortex	0.0452843275666477	Chr2 - 65180610 - 65181110	MsG0280010133.01	9413	Intronic	NA
Chr2	14869	65181129	65181629	-5.8287	0.601536620959522	-0.111669	Cortex	0.0452843275666477	Chr2 - 65181129 - 65181629	MsG0280010133.01	8894	Distal	NA
Chr2	14884	65252048	65252548	6.3468927206815	0.601536620959522	0.160792759085381	Cortex	0.025113468700083	Chr2 - 65252048 - 65252548	MsG0280010134.01	922	Intronic	NA
Chr2	14925	65365873	65366373	-6.91176	0.601536620959522	-0.238812	Cortex	0.014095916711743	Chr2 - 65365873 - 65366373	MsG0280010150.01	593	Promoter	Plant peroxidase(IPR000823)|Haem peroxidase, plant/fungal/bacterial(IPR002016)|Haem peroxidase(IPR010255)|Secretory peroxidase(IPR033905)
Chr2	14969	65493570	65494070	-6.58168	0.601536620959522	-0.189564	Cortex	0.014095916711743	Chr2 - 65493570 - 65494070	MsG0280010164.01	9539	Distal	Zinc finger, GRF-type(IPR010666)
Chr2	15005	65580880	65581380	-6.83661	0.601536620959522	-0.226589	Cortex	0.0251134394515698	Chr2 - 65580880 - 65581380	MsG0280010170.01	4592	Distal	PPM-type phosphatase, divalent cation binding(IPR000222)|PPM-type phosphatase domain(IPR001932)|PPM-type phosphatase domain superfamily(IPR036457)
Chr2	15020	65634354	65634854	-6.71726	0.601536620959522	-0.208439	Cortex	0.025113468700083	Chr2 - 65634354 - 65634854	MsG0280010173.01	15179	Distal	Protein kinase domain(IPR000719)|Leucine-rich repeat(IPR001611)|Serine/threonine-protein kinase, active site(IPR008271)|Protein kinase-like domain superfamily(IPR011009)|Leucine-rich repeat-containing N-terminal, plant-type(IPR013210)|Protein kinase, ATP binding site(IPR017441)|Leucine-rich repeat domain superfamily(IPR032675)
Chr2	15049	65746548	65747048	6.14948039024114	0.601536620959522	0.13997374909229	Cortex	0.0452843816113883	Chr2 - 65746548 - 65747048	MsG0280010176.01	5126	Intronic	F-box associated interaction domain(IPR017451)
Chr2	15071	65823425	65823925	6.60194189045118	0.601536620959522	0.19227303920232	Cortex	0.025113468700083	Chr2 - 65823425 - 65823925	MsG0280010181.01	1937	Exonic	Multi antimicrobial extrusion protein(IPR002528)
Chr2	15087	65849976	65850476	5.62872110632177	0.601536620959522	0.0969563996514053	Cortex	0.0452843816113883	Chr2 - 65849976 - 65850476	MsG0280010184.01	2654	Distal	NA
Chr2	15141	66046190	66046690	-5.88245	0.601536620959522	-0.115984	Cortex	0.0452843816113883	Chr2 - 66046190 - 66046690	MsG0280010196.01	1156	Promoter	NA
Chr2	15155	66084612	66085112	-5.92121	0.601536620959522	-0.119197	Cortex	0.0452843816113883	Chr2 - 66084612 - 66085112	MsG0280010198.01	12650	Distal	Protein kinase domain(IPR000719)|WD40 repeat(IPR001680)|Protein kinase-like domain superfamily(IPR011009)|WD40/YVTN repeat-like-containing domain superfamily(IPR015943)|WD40 repeat, conserved site(IPR019775)|WD40-repeat-containing domain superfamily(IPR036322)
Chr2	15171	66111348	66111848	6.03221322009655	0.601536620959522	0.128890195131307	Cortex	0.0452843816113883	Chr2 - 66111348 - 66111848	MsG0280010199.01	3091	Exonic	Protein kinase domain(IPR000719)|Serine/threonine-protein kinase, active site(IPR008271)|Protein kinase-like domain superfamily(IPR011009)|Protein kinase, ATP binding site(IPR017441)
Chr2	15209	66200551	66201051	6.44792709476765	0.601536620959522	0.172602099289307	Cortex	0.0452843816113883	Chr2 - 66200551 - 66201051	MsG0280010207.01	17109	Intronic	Ubiquitin-conjugating enzyme E2(IPR000608)|Ubiquitin-conjugating enzyme/RWD-like(IPR016135)|Thymidylate kinase(IPR018094)|Thymidylate kinase, conserved site(IPR018095)|P-loop containing nucleoside triphosphate hydrolase(IPR027417)
Chr2	15293	66458535	66459035	5.99140050517711	0.601536620959522	0.125239297821374	Cortex	0.0452843816113883	Chr2 - 66458535 - 66459035	MsG0280010234.01	190	Exonic	Choline transporter-like(IPR007603)
Chr2	15309	66506291	66506791	-5.944	0.601536620959522	-0.121126	Cortex	0.0452843816113883	Chr2 - 66506291 - 66506791	MsG0280010237.01	6923	Intronic	Leucine-rich repeat(IPR001611)|Leucine-rich repeat domain superfamily(IPR032675)
Chr2	15343	66597480	66597980	6.6561875884729	0.601536620959522	0.199716821639899	Cortex	0.0251134394515698	Chr2 - 66597480 - 66597980	MsG0280010244.01	8995	Distal	Domain of unknown function DUF3700(IPR024286)|Nucleophile aminohydrolases, N-terminal(IPR029055)
Chr2	15362	66654859	66655359	6.7572075670811	0.601536620959522	0.214347639086939	Cortex	0.014095916711743	Chr2 - 66654859 - 66655359	MsG0280010246.01	6501	Distal	WD40 repeat(IPR001680)|Short-chain dehydrogenase/reductase SDR(IPR002347)|WD40/YVTN repeat-like-containing domain superfamily(IPR015943)|NAD(P)-binding domain superfamily(IPR036291)|WD40-repeat-containing domain superfamily(IPR036322)
Chr2	15377	66698357	66698857	-6.45667	0.601536620959522	-0.173663	Cortex	0.0452843816113883	Chr2 - 66698357 - 66698857	MsG0280010247.01	2099	Distal	Proteasome component (PCI) domain(IPR000717)|Eukaryotic translation initiation factor 3 subunit E, N-terminal(IPR019010)|Winged helix DNA-binding domain superfamily(IPR036390)
Chr2	15404	66760058	66760558	6.26354672634399	0.601536620959522	0.151654555122297	Cortex	0.0452843816113883	Chr2 - 66760058 - 66760558	MsG0280010250.01	4353	Distal	Toll/interleukin-1 receptor homology (TIR) domain(IPR000157)|Toll/interleukin-1 receptor homology (TIR) domain superfamily(IPR035897)
Chr2	15413	66783647	66784147	-6.67403	0.601536620959522	-0.202227	Cortex	0.014095916711743	Chr2 - 66783647 - 66784147	MsG0280010251.01	2959	Exonic	ABC transporter-like(IPR003439)|AAA+ ATPase domain(IPR003593)|P-loop containing nucleoside triphosphate hydrolase(IPR027417)
Chr2	15415	66794687	66795187	6.05846974732044	0.601536620959522	0.131294158553843	Cortex	0.0452843275666477	Chr2 - 66794687 - 66795187	MsG0280010252.01	2358	Distal	NAC domain(IPR003441)|NAC domain superfamily(IPR036093)
Chr2	15432	66853551	66854051	-6.59437	0.601536620959522	-0.191256	Cortex	0.025113468700083	Chr2 - 66853551 - 66854051	MsG0280010254.01	2780	Intronic	Mpv17/PMP22(IPR007248)
Chr2	15440	66863498	66863998	-6.4742	0.601536620959522	-0.17581	Cortex	0.0452843816113883	Chr2 - 66863498 - 66863998	MsG0280010255.01	3618	Intronic	NA
Chr2	15472	66958670	66959170	6.47808013926063	0.601536620959522	0.176289772944825	Cortex	0.0452843275666477	Chr2 - 66958670 - 66959170	MsG0280010263.01	514	Promoter	Methyltransferase type 11(IPR013216)|S-adenosyl-L-methionine-dependent methyltransferase(IPR029063)
Chr2	15532	67159166	67159666	6.11390531398374	0.601536620959522	0.136515663231648	Cortex	0.0452843816113883	Chr2 - 67159166 - 67159666	MsG0280010279.01	3915	Intronic	Myosin head, motor domain(IPR001609)|P-loop containing nucleoside triphosphate hydrolase(IPR027417)|Kinesin motor domain superfamily(IPR036961)
Chr2	15555	67202823	67203323	6.26508999242693	0.601536620959522	0.151819008961866	Cortex	0.0452843816113883	Chr2 - 67202823 - 67203323	MsG0280010283.01	2800	Distal	Calcineurin-like phosphoesterase domain, ApaH type(IPR004843)|Metallo-dependent phosphatase-like(IPR029052)
Chr2	15719	67761342	67761842	-6.50598	0.601536620959522	-0.179771	Cortex	0.0452843816113883	Chr2 - 67761342 - 67761842	MsG0280010310.01	12880	Distal	Protein kinase domain(IPR000719)|Serine-threonine/tyrosine-protein kinase, catalytic domain(IPR001245)|Serine/threonine-protein kinase, active site(IPR008271)|Protein kinase-like domain superfamily(IPR011009)|RST domain of plant C-terminal(IPR022003)
Chr2	15726	67798445	67798945	6.1697684773843	0.601536620959522	0.141984377681312	Cortex	0.025113468700083	Chr2 - 67798445 - 67798945	MsG0280010312.01	2076	Exonic	Domain of unknown function DUF223(IPR003871)|Nucleic acid-binding, OB-fold(IPR012340)
Chr2	15864	68376173	68376673	-6.08911	0.601536620959522	-0.134155	Cortex	0.0452843816113883	Chr2 - 68376173 - 68376673	MsG0280010346.01	11810	Distal	Histone H2A(IPR002119)|Histone H2A/H2B/H3(IPR007125)|Histone-fold(IPR009072)|Histone H2A, C-terminal domain(IPR032454)|Histone H2A conserved site(IPR032458)
Chr2	15865	68377031	68377531	6.63431756516433	0.601536620959522	0.19668202764977	Cortex	0.0452843816113883	Chr2 - 68377031 - 68377531	MsG0280010346.01	10952	Distal	Histone H2A(IPR002119)|Histone H2A/H2B/H3(IPR007125)|Histone-fold(IPR009072)|Histone H2A, C-terminal domain(IPR032454)|Histone H2A conserved site(IPR032458)
Chr2	15912	68492736	68493236	6.23637125246902	0.601536620959522	0.148787314568045	Cortex	0.025113468700083	Chr2 - 68492736 - 68493236	MsG0280010360.01	4414	Distal	Zinc finger, RING/FYVE/PHD-type(IPR013083)|E3 ubiquitin-protein ligase BOI-like(IPR017066)
Chr2	15981	68882119	68882619	6.21124795997826	0.601536620959522	0.146184214416056	Cortex	0.0452843816113883	Chr2 - 68882119 - 68882619	MsG0280010386.01	1614	Intronic	Oxoglutarate/iron-dependent dioxygenase(IPR005123)|Isopenicillin N synthase-like(IPR027443)
Chr2	16023	69019172	69019672	6.30884938088398	0.601536620959522	0.15655607900482	Cortex	0.0452843816113883	Chr2 - 69019172 - 69019672	MsG0280010397.01	13658	Distal	UDP-glucuronosyl/UDP-glucosyltransferase(IPR002213)
Chr2	16068	69132953	69133453	6.0095738279101	0.601536620959522	0.12685224183482	Cortex	0.0452843816113883	Chr2 - 69132953 - 69133453	MsG0280010410.01	8844	Intronic	Toll/interleukin-1 receptor homology (TIR) domain(IPR000157)|NB-ARC(IPR002182)|Leucine-rich repeat 3(IPR011713)|P-loop containing nucleoside triphosphate hydrolase(IPR027417)|Leucine-rich repeat domain superfamily(IPR032675)|Toll/interleukin-1 receptor homology (TIR) domain superfamily(IPR035897)
Chr2	16083	69183528	69184028	6.10910644206005	0.601536620959522	0.136055680631171	Cortex	0.0452843816113883	Chr2 - 69183528 - 69184028	MsG0280010413.01	10837	Distal	Toll/interleukin-1 receptor homology (TIR) domain(IPR000157)|Leucine-rich repeat(IPR001611)|NB-ARC(IPR002182)|Leucine-rich repeat 3(IPR011713)|P-loop containing nucleoside triphosphate hydrolase(IPR027417)|Leucine-rich repeat domain superfamily(IPR032675)|Toll/interleukin-1 receptor homology (TIR) domain superfamily(IPR035897)
Chr2	16085	69185175	69185675	6.59825125615341	0.601536620959522	0.191776694225099	Cortex	0.025113468700083	Chr2 - 69185175 - 69185675	MsG0280010413.01	12484	Distal	Toll/interleukin-1 receptor homology (TIR) domain(IPR000157)|Leucine-rich repeat(IPR001611)|NB-ARC(IPR002182)|Leucine-rich repeat 3(IPR011713)|P-loop containing nucleoside triphosphate hydrolase(IPR027417)|Leucine-rich repeat domain superfamily(IPR032675)|Toll/interleukin-1 receptor homology (TIR) domain superfamily(IPR035897)
Chr2	16090	69192933	69193433	-6.47087	0.601536620959522	-0.175402	Cortex	0.0452843816113883	Chr2 - 69192933 - 69193433	MsG0280010414.01	4907	Intronic	Toll/interleukin-1 receptor homology (TIR) domain(IPR000157)|NB-ARC(IPR002182)|FBD domain(IPR006566)|Leucine-rich repeat 3(IPR011713)|P-loop containing nucleoside triphosphate hydrolase(IPR027417)|Leucine-rich repeat domain superfamily(IPR032675)|Toll/interleukin-1 receptor homology (TIR) domain superfamily(IPR035897)|Winged helix DNA-binding domain superfamily(IPR036390)
Chr2	16112	69234576	69235076	2.48457275297146	0.601536620959522	0.189402021335595	Cortex	0.0335090225042446	Chr2 - 69234576 - 69235076	MsG0280010417.01	634	Exonic	WRKY domain(IPR003657)|WRKY domain superfamily(IPR036576)
Chr2	16116	69255312	69255812	6.80509630985355	0.601536620959522	0.221649591010493	Cortex	0.025113468700083	Chr2 - 69255312 - 69255812	MsG0280010419.01	1020	Intronic	DnaJ domain(IPR001623)|Chaperone J-domain superfamily(IPR036869)
Chr2	16143	69315560	69316060	6.88707252701236	0.601536620959522	0.234725699547283	Cortex	0.014095916711743	Chr2 - 69315560 - 69316060	MsG0280010426.01	2253	Exonic	Plant peroxidase(IPR000823)|Haem peroxidase, plant/fungal/bacterial(IPR002016)|Haem peroxidase(IPR010255)|Peroxidases heam-ligand binding site(IPR019793)|Peroxidase, active site(IPR019794)|Secretory peroxidase(IPR033905)
Chr2	16194	69493812	69494312	-5.94987	0.601536620959522	-0.121629	Cortex	0.0452843816113883	Chr2 - 69493812 - 69494312	MsG0280010435.01	5195	Distal	RmlC-like cupin domain superfamily(IPR011051)|Cysteine oxygenase/2-aminoethanethiol dioxygenase(IPR012864)
Chr2	16212	69529381	69529881	6.45730645624197	0.601536620959522	0.173740933998704	Cortex	0.0452843816113883	Chr2 - 69529381 - 69529881	MsG0280010436.01	12824	Distal	SANT/Myb domain(IPR001005)|Myb domain, plants(IPR006447)|Homeobox-like domain superfamily(IPR009057)
Chr2	16315	69804873	69805373	6.45391859135365	0.601536620959522	0.173328727676554	Cortex	0.0452843816113883	Chr2 - 69804873 - 69805373	MsG0280010448.01	7117	Distal	NA
Chr2	16326	69821945	69822445	6.31372	0.601536620959522	0.157091787381563	Cortex	0.0452843816113883	Chr2 - 69821945 - 69822445	MsG0280010449.01	4085	Distal	Ribonuclease H superfamily(IPR036397)
Chr2	16328	69823246	69823746	5.88153439910653	0.601536620959522	0.115909356811947	Cortex	0.0452843816113883	Chr2 - 69823246 - 69823746	MsG0280010450.01	4277	Distal	Zinc finger, RING/FYVE/PHD-type(IPR013083)
Chr2	16364	69914444	69914944	-6.26969	0.601536620959522	-0.15231	Cortex	0.0452843816113883	Chr2 - 69914444 - 69914944	MsG0280010457.01	1863	Promoter	NA
Chr2	16403	70015395	70015895	-6.51699	0.601536620959522	-0.181164	Cortex	0.0452843816113883	Chr2 - 70015395 - 70015895	MsG0280010468.01	4236	Exonic	Clathrin/coatomer adaptor, adaptin-like, N-terminal(IPR002553)|Armadillo-like helical(IPR011989)|Armadillo-type fold(IPR016024)
Chr2	16411	70034642	70035142	-6.12588	0.601536620959522	-0.13767	Cortex	0.0452843816113883	Chr2 - 70034642 - 70035142	MsG0280010469.01	11496	Intronic	Zinc finger, PHD-type(IPR001965)|Zinc finger, FYVE/PHD-type(IPR011011)|Zinc finger, RING/FYVE/PHD-type(IPR013083)|DDT domain(IPR018501)|Zinc finger, PHD-type, conserved site(IPR019786)|Zinc finger, PHD-finger(IPR019787)|WHIM1 domain(IPR028942)
Chr2	16416	70042313	70042813	6.04260469368928	0.601536620959522	0.129836377227354	Cortex	0.0452843816113883	Chr2 - 70042313 - 70042813	MsG0280010469.01	3825	Intronic	Zinc finger, PHD-type(IPR001965)|Zinc finger, FYVE/PHD-type(IPR011011)|Zinc finger, RING/FYVE/PHD-type(IPR013083)|DDT domain(IPR018501)|Zinc finger, PHD-type, conserved site(IPR019786)|Zinc finger, PHD-finger(IPR019787)|WHIM1 domain(IPR028942)
Chr2	16422	70057943	70058443	7.00468072598364	0.601536620959522	0.254831923426487	Cortex	0.0251134394515698	Chr2 - 70057943 - 70058443	MsG0280010470.01	1773	Promoter	SNF2-related, N-terminal domain(IPR000330)|Helicase, C-terminal(IPR001650)|Zinc finger, RING-type(IPR001841)|Zinc finger, RING/FYVE/PHD-type(IPR013083)|Helicase superfamily 1/2, ATP-binding domain(IPR014001)|HIRAN domain(IPR014905)|Zinc finger, RING-type, conserved site(IPR017907)|P-loop containing nucleoside triphosphate hydrolase(IPR027417)
Chr2	16499	70332973	70333473	-5.61994	0.601536620959522	-0.0963562	Cortex	0.0452843816113883	Chr2 - 70332973 - 70333473	MsG0280010482.01	17113	Distal	Endonuclease III-like, iron-sulphur cluster loop motif(IPR003651)|DNA glycosylase(IPR011257)|Helix-turn-helix, base-excision DNA repair, C-terminal(IPR023170)|Demeter, RRM-fold domain(IPR028925)
Chr2	16582	70590064	70590564	-6.40884	0.601536620959522	-0.167935	Cortex	0.0452843816113883	Chr2 - 70590064 - 70590564	MsG0280010499.01	8177	Intronic	HPT domain superfamily(IPR036641)
Chr2	16820	71433438	71433938	6.48806082182539	0.601536620959522	0.177527472527473	Cortex	0.0452843816113883	Chr2 - 71433438 - 71433938	MsG0280010557.01	1358	Distal	The fantastic four family(IPR021410)
Chr2	16846	71528452	71528952	-6.60011	0.601536620959522	-0.192026	Cortex	0.0452843816113883	Chr2 - 71528452 - 71528952	MsG0280010563.01	3347	Intronic	Kelch repeat type 2(IPR011498)|Kelch-type beta propeller(IPR015915)
Chr2	16875	71596885	71597385	-6.44702	0.601536620959522	-0.172492	Cortex	0.0452843816113883	Chr2 - 71596885 - 71597385	MsG0280010567.01	21875	Distal	Heat shock protein DnaJ, cysteine-rich domain(IPR001305)|DnaJ domain(IPR001623)|Chaperone DnaJ, C-terminal(IPR002939)|HSP40/DnaJ peptide-binding(IPR008971)|DnaJ domain, conserved site(IPR018253)|Heat shock protein DnaJ, cysteine-rich domain superfamily(IPR036410)|Chaperone J-domain superfamily(IPR036869)
Chr2	16899	71648216	71648716	6.33065313435902	0.601536620959522	0.158970569758467	Cortex	0.0452843816113883	Chr2 - 71648216 - 71648716	MsG0280010569.01	2245	Intronic	YABBY protein(IPR006780)|High mobility group box domain superfamily(IPR036910)
Chr2	16927	71718510	71719010	6.3034182919281	0.601536620959522	0.155960309772728	Cortex	0.0140959005731361	Chr2 - 71718510 - 71719010	MsG0280010578.01	5226	Distal	NA
Chr2	16940	71753243	71753743	6.50934530562427	0.601536620959522	0.180195725933053	Cortex	0.025113468700083	Chr2 - 71753243 - 71753743	MsG0280010582.01	1947	Intronic	Acid phosphatase/vanadium-dependent haloperoxidase-related(IPR003832)|Condensin complex subunit 2/barren(IPR022816)
Chr2	16972	71813910	71814410	-6.502	0.601536620959522	-0.17927	Cortex	0.0452843816113883	Chr2 - 71813910 - 71814410	MsG0280010587.01	135	Promoter	Cellulose synthase(IPR005150)|Nucleotide-diphospho-sugar transferases(IPR029044)
Chr2	17014	71959325	71959825	5.82729138811369	0.601536620959522	0.111558460696392	Cortex	0.0452843275666477	Chr2 - 71959325 - 71959825	MsG0280010593.01	7362	Distal	SANT/Myb domain(IPR001005)|Homeobox-like domain superfamily(IPR009057)
Chr2	17046	72058635	72059135	5.92364313809693	0.601536620959522	0.119401558998424	Cortex	0.0452843816113883	Chr2 - 72058635 - 72059135	MsG0280010600.01	18516	Distal	Endonuclease/exonuclease/phosphatase superfamily(IPR036691)
Chr2	17047	72063232	72063732	-5.90266	0.601536620959522	-0.117648	Cortex	0.0452843816113883	Chr2 - 72063232 - 72063732	MsG0280010601.01	19368	Distal	DNA helicase(IPR003840)|P-loop containing nucleoside triphosphate hydrolase(IPR027417)
Chr2	17072	72149633	72150133	6.37243285651799	0.601536620959522	0.163700351935646	Cortex	0.0452843816113883	Chr2 - 72149633 - 72150133	MsG0280010608.01	3777	Distal	Ionotropic glutamate receptor(IPR001320)|Receptor, ligand binding region(IPR001828)|Ionotropic glutamate receptor, L-glutamate and glycine-binding domain(IPR019594)|Periplasmic binding protein-like I(IPR028082)
Chr2	17086	72183304	72183804	-6.17393	0.601536620959522	-0.1424	Cortex	0.0452843275666477	Chr2 - 72183304 - 72183804	MsG0280010610.01	1141	Exonic	NA
Chr2	17105	72217806	72218306	1.87806075702414	0.601536620959522	0.149106775796582	Cortex	0.0336273860142449	Chr2 - 72217806 - 72218306	MsG0280010612.01	8191	Distal	DNA helicase Pif1-like(IPR010285)|P-loop containing nucleoside triphosphate hydrolase(IPR027417)
Chr2	17121	72259694	72260194	-6.21328	0.601536620959522	-0.146393	Cortex	0.0251134394515698	Chr2 - 72259694 - 72260194	MsG0280010613.01	9963	Distal	NA
Chr2	17122	72260244	72260744	-6.25071	0.601536620959522	-0.150294	Cortex	0.0251134394515698	Chr2 - 72260244 - 72260744	MsG0280010613.01	10513	Distal	NA
Chr2	17141	72350036	72350536	-6.02998	0.601536620959522	-0.128688	Cortex	0.0452843816113883	Chr2 - 72350036 - 72350536	MsG0280010617.01	7606	Distal	Haem peroxidase(IPR010255)
Chr2	17211	72499660	72500160	5.96202804842506	0.601536620959522	0.122674970241689	Cortex	0.0452843816113883	Chr2 - 72499660 - 72500160	MsG0280010627.01	11216	Intronic	SET domain(IPR001214)|Leucine-rich repeat domain superfamily(IPR032675)|F-box-like domain superfamily(IPR036047)
Chr2	17246	72578249	72578749	-6.97148	0.601536620959522	-0.24899	Cortex	0.025113468700083	Chr2 - 72578249 - 72578749	MsG0280010631.01	3274	Distal	Terpene synthase, N-terminal domain(IPR001906)|Terpene synthase, metal-binding domain(IPR005630)|Terpenoid cyclases/protein prenyltransferase alpha-alpha toroid(IPR008930)|Isoprenoid synthase domain superfamily(IPR008949)|Terpene cyclase-like 1, C-terminal domain(IPR034741)|Terpene synthase, N-terminal domain superfamily(IPR036965)
Chr2	17282	72718582	72719082	-6.57404	0.601536620959522	-0.188552	Cortex	0.014095916711743	Chr2 - 72718582 - 72719082	MsG0280010641.01	1779	Promoter	Pentatricopeptide repeat(IPR002885)|Tetratricopeptide-like helical domain superfamily(IPR011990)
Chr2	17342	72885498	72885998	-6.40875	0.601536620959522	-0.167925	Cortex	0.0452843816113883	Chr2 - 72885498 - 72885998	MsG0280010650.01	18020	Distal	Cyclin, C-terminal domain(IPR004367)|Cyclin, N-terminal(IPR006671)|Cyclin-like(IPR013763)|Cyclin-like superfamily(IPR036915)
Chr2	17359	72977758	72978258	5.98225894667238	0.601536620959522	0.124435601921531	Cortex	0.0452843275666477	Chr2 - 72977758 - 72978258	MsG0280010653.01	5284	Distal	SANT/Myb domain(IPR001005)|Homeobox-like domain superfamily(IPR009057)
Chr2	17396	73061448	73061948	-6.22978	0.601536620959522	-0.1481	Cortex	0.0452843816113883	Chr2 - 73061448 - 73061948	MsG0280010659.01	787	Promoter	Chloramphenicol acetyltransferase-like domain superfamily(IPR023213)
Chr2	17405	73089980	73090480	-5.68165	0.601536620959522	-0.100654	Cortex	0.0452843816113883	Chr2 - 73089980 - 73090480	MsG0280010662.01	2183	Distal	Protein of unknown function wound-induced(IPR022251)
Chr2	17436	73290458	73290958	-6.12617	0.601536620959522	-0.137698	Cortex	0.0452843816113883	Chr2 - 73290458 - 73290958	MsG0280010682.01	8982	Distal	DNA-binding pseudobarrel domain superfamily(IPR015300)
Chr2	17467	73421687	73422187	-6.52543	0.601536620959522	-0.182238	Cortex	0.0452843816113883	Chr2 - 73421687 - 73422187	MsG0280010691.01	12022	Distal	NA
Chr2	17471	73430973	73431473	-6.68725	0.601536620959522	-0.204106	Cortex	0.025113468700083	Chr2 - 73430973 - 73431473	MsG0280010692.01	7679	Exonic	Serine-threonine/tyrosine-protein kinase, catalytic domain(IPR001245)|Leucine-rich repeat(IPR001611)|Protein kinase-like domain superfamily(IPR011009)|Leucine-rich repeat domain superfamily(IPR032675)
Chr2	17553	73798031	73798531	-6.89075	0.601536620959522	-0.23533	Cortex	0.014095916711743	Chr2 - 73798031 - 73798531	MsG0280010715.01	1523	Promoter	Alpha/beta hydrolase fold-1(IPR000073)|Epoxide hydrolase-like(IPR000639)|Tetratricopeptide-like helical domain superfamily(IPR011990)|Alpha/Beta hydrolase fold(IPR029058)
Chr2	17579	73916857	73917357	6.22494175550437	0.601536620959522	0.147597448144561	Cortex	0.0452843816113883	Chr2 - 73916857 - 73917357	MsG0280010723.01	6186	Exonic	Pentatricopeptide repeat(IPR002885)|Tetratricopeptide-like helical domain superfamily(IPR011990)
Chr2	17611	74022998	74023498	-6.78803	0.601536620959522	-0.21902	Cortex	0.025113468700083	Chr2 - 74022998 - 74023498	MsG0280010733.01	1248	Exonic	Bromo adjacent homology (BAH) domain(IPR001025)|Zinc finger, PHD-type(IPR001965)|UBA-like domain DUF1421(IPR010820)|Zinc finger, FYVE/PHD-type(IPR011011)|Zinc finger, RING/FYVE/PHD-type(IPR013083)|Zinc finger, PHD-type, conserved site(IPR019786)|Zinc finger, PHD-finger(IPR019787)
Chr2	17615	74026352	74026852	-2.6631	0.601536620959522	-0.414073	Cortex	0.00422690210963399	Chr2 - 74026352 - 74026852	MsG0280010733.01	4602	Distal	Bromo adjacent homology (BAH) domain(IPR001025)|Zinc finger, PHD-type(IPR001965)|UBA-like domain DUF1421(IPR010820)|Zinc finger, FYVE/PHD-type(IPR011011)|Zinc finger, RING/FYVE/PHD-type(IPR013083)|Zinc finger, PHD-type, conserved site(IPR019786)|Zinc finger, PHD-finger(IPR019787)
Chr2	17648	74078297	74078797	6.68504623123104	0.601536620959522	0.20379244815335	Cortex	0.025113468700083	Chr2 - 74078297 - 74078797	MsG0280010736.01	9622	Distal	Glycoside hydrolase, family 5(IPR001547)|Glycoside hydrolase superfamily(IPR017853)
Chr2	17664	74113276	74113776	5.91399384994428	0.601536620959522	0.118592288986601	Cortex	0.0452843816113883	Chr2 - 74113276 - 74113776	MsG0280010739.01	804	Exonic	Protein kinase domain(IPR000719)|Legume lectin domain(IPR001220)|Serine/threonine-protein kinase, active site(IPR008271)|Protein kinase-like domain superfamily(IPR011009)|Concanavalin A-like lectin/glucanase domain superfamily(IPR013320)|Protein kinase, ATP binding site(IPR017441)
Chr2	17704	74314454	74314954	-6.5699	0.601536620959522	-0.188006	Cortex	0.0452843816113883	Chr2 - 74314454 - 74314954	MsG0280010746.01	2668	Distal	Phytocyanin domain(IPR003245)|Cupredoxin(IPR008972)
Chr2	17805	75059046	75059546	-6.09879	0.601536620959522	-0.135072	Cortex	0.0452843816113883	Chr2 - 75059046 - 75059546	MsG0280010785.01	676	Exonic	Protein kinase domain(IPR000719)|Leucine-rich repeat(IPR001611)|Serine/threonine-protein kinase, active site(IPR008271)|Protein kinase-like domain superfamily(IPR011009)|Leucine-rich repeat-containing N-terminal, plant-type(IPR013210)|Protein kinase, ATP binding site(IPR017441)|Leucine-rich repeat domain superfamily(IPR032675)
Chr2	17916	75388520	75389020	6.32983181725192	0.601536620959522	0.158878956317286	Cortex	0.0452843816113883	Chr2 - 75388520 - 75389020	MsG0280010815.01	11423	Distal	NET domain(IPR027353)|NET domain superfamily(IPR038336)
Chr2	17955	75464318	75464818	6.12211652246136	0.601536620959522	0.13730628346013	Cortex	0.0452843816113883	Chr2 - 75464318 - 75464818	MsG0280010823.01	4566	Exonic	PC-Esterase(IPR026057)
Chr2	17958	75472393	75472893	6.29704704418524	0.601536620959522	0.155264261572083	Cortex	0.0452843816113883	Chr2 - 75472393 - 75472893	MsG0280010823.01	3507	Distal	PC-Esterase(IPR026057)
Chr2	18027	75830787	75831287	6.52437037621736	0.601536620959522	0.182103134057593	Cortex	0.0251134394515698	Chr2 - 75830787 - 75831287	MsG0280010853.01	7145	Distal	Frigida-like(IPR012474)
Chr2	18207	76379155	76379655	6.7038544960165	0.601536620959522	0.206492907392458	Cortex	0.0452843816113883	Chr2 - 76379155 - 76379655	MsG0280010884.01	4222	Distal	SAP domain(IPR003034)|SAP domain superfamily(IPR036361)
Chr2	18212	76385410	76385910	-6.32383	0.601536620959522	-0.158212	Cortex	0.025113468700083	Chr2 - 76385410 - 76385910	MsG0280010884.01	2031	Intronic	SAP domain(IPR003034)|SAP domain superfamily(IPR036361)
Chr2	18272	76513793	76514293	-5.70081	0.601536620959522	-0.102027	Cortex	0.0452843816113883	Chr2 - 76513793 - 76514293	MsG0280010898.01	1612	Distal	Ribonuclease H superfamily(IPR036397)
Chr2	18560	77392962	77393462	-6.42062	0.601536620959522	-0.169328	Cortex	0.0452843816113883	Chr2 - 77392962 - 77393462	MsG0280010942.01	4811	Distal	CDC48, N-terminal subdomain(IPR003338)|AAA+ ATPase domain(IPR003593)|ATPase, AAA-type, core(IPR003959)|ATPase, AAA-type, conserved site(IPR003960)|CDC48, domain 2(IPR004201)|AAA ATPase, CDC48 family(IPR005938)|Aspartate decarboxylase-like domain superfamily(IPR009010)|P-loop containing nucleoside triphosphate hydrolase(IPR027417)|CDC48 domain 2-like superfamily(IPR029067)
Chr2	18563	77396648	77397148	6.09013459810729	0.601536620959522	0.134252094577163	Cortex	0.0452843816113883	Chr2 - 77396648 - 77397148	MsG0280010942.01	1125	Exonic	CDC48, N-terminal subdomain(IPR003338)|AAA+ ATPase domain(IPR003593)|ATPase, AAA-type, core(IPR003959)|ATPase, AAA-type, conserved site(IPR003960)|CDC48, domain 2(IPR004201)|AAA ATPase, CDC48 family(IPR005938)|Aspartate decarboxylase-like domain superfamily(IPR009010)|P-loop containing nucleoside triphosphate hydrolase(IPR027417)|CDC48 domain 2-like superfamily(IPR029067)
Chr2	18569	77412122	77412622	6.27177956139123	0.601536620959522	0.152533901682369	Cortex	0.0452843816113883	Chr2 - 77412122 - 77412622	MsG0280010944.01	1105	Exonic	ABC transporter-like(IPR003439)|AAA+ ATPase domain(IPR003593)|Small auxin-up RNA(IPR003676)|Uncharacterised domain XH(IPR005379)|P-loop containing nucleoside triphosphate hydrolase(IPR027417)|XS domain superfamily(IPR038588)
Chr2	18575	77418506	77419006	-6.63338	0.601536620959522	-0.196552	Cortex	0.025113468700083	Chr2 - 77418506 - 77419006	MsG0280010944.01	7489	Intronic	ABC transporter-like(IPR003439)|AAA+ ATPase domain(IPR003593)|Small auxin-up RNA(IPR003676)|Uncharacterised domain XH(IPR005379)|P-loop containing nucleoside triphosphate hydrolase(IPR027417)|XS domain superfamily(IPR038588)
Chr2	18620	77537349	77537849	6.07426404449956	0.601536620959522	0.132761449815592	Cortex	0.0452843816113883	Chr2 - 77537349 - 77537849	MsG0280010950.01	1099	Exonic	SANT/Myb domain(IPR001005)|Homeobox-like domain superfamily(IPR009057)
Chr2	18624	77543464	77543964	5.97101773850226	0.601536620959522	0.12345426766378	Cortex	0.025113468700083	Chr2 - 77543464 - 77543964	MsG0280010950.01	5014	Distal	SANT/Myb domain(IPR001005)|Homeobox-like domain superfamily(IPR009057)
Chr2	18631	77616923	77617423	-6.47987	0.601536620959522	-0.176511	Cortex	0.0452843816113883	Chr2 - 77616923 - 77617423	MsG0280010957.01	2016	Exonic	Peptidase S10, serine carboxypeptidase(IPR001563)|Serine carboxypeptidase, serine active site(IPR018202)|Alpha/Beta hydrolase fold(IPR029058)
Chr2	18639	77638813	77639313	-6.51464	0.601536620959522	-0.180866	Cortex	0.0452843816113883	Chr2 - 77638813 - 77639313	MsG0280010958.01	4279	Intronic	Glycoside hydrolase family 16(IPR000757)|Xyloglucan endo-transglycosylase, C-terminal(IPR010713)|Concanavalin A-like lectin/glucanase domain superfamily(IPR013320)|Xyloglucan endotransglucosylase/hydrolase(IPR016455)
Chr2	18641	77640454	77640954	-5.85524	0.601536620959522	-0.11378	Cortex	0.0452843816113883	Chr2 - 77640454 - 77640954	MsG0280010958.01	5920	Exonic	Glycoside hydrolase family 16(IPR000757)|Xyloglucan endo-transglycosylase, C-terminal(IPR010713)|Concanavalin A-like lectin/glucanase domain superfamily(IPR013320)|Xyloglucan endotransglucosylase/hydrolase(IPR016455)
Chr2	18657	77671977	77672477	6.54541529438475	0.601536620959522	0.184808371006008	Cortex	0.025113468700083	Chr2 - 77671977 - 77672477	MsG0280010962.01	2333	Exonic	DNA helicase Pif1-like(IPR010285)|P-loop containing nucleoside triphosphate hydrolase(IPR027417)
Chr2	18680	77812059	77812559	-6.55057	0.601536620959522	-0.185477	Cortex	0.0452843816113883	Chr2 - 77812059 - 77812559	MsG0280010977.01	3666	Exonic	Kinesin motor domain(IPR001752)|Kinesin motor domain, conserved site(IPR019821)|P-loop containing nucleoside triphosphate hydrolase(IPR027417)|Kinesin motor domain superfamily(IPR036961)
Chr2	18695	77867227	77867727	6.34073111425397	0.601536620959522	0.16009897007696	Cortex	0.0452843816113883	Chr2 - 77867227 - 77867727	MsG0280010978.01	3405	Distal	CCT domain(IPR010402)
Chr2	18819	78526211	78526711	-6.20782	0.601536620959522	-0.145833	Cortex	0.0452843816113883	Chr2 - 78526211 - 78526711	MsG0280011022.01	12509	Distal	Ankyrin repeat(IPR002110)|Zinc finger, RING/FYVE/PHD-type(IPR013083)|Ankyrin repeat-containing domain(IPR020683)|Ankyrin repeat-containing domain superfamily(IPR036770)
Chr2	18839	78554872	78555372	6.63927	0.601536620959522	0.197365217321197	Cortex	0.0452843816113883	Chr2 - 78554872 - 78555372	MsG0280011024.01	9216	Distal	Domain of unknown function DUF4378(IPR025486)
Chr2	18853	78603294	78603794	5.8912162723019	0.601536620959522	0.116703303248465	Cortex	0.0452843816113883	Chr2 - 78603294 - 78603794	MsG0280011029.01	5273	Distal	Serine-threonine/tyrosine-protein kinase, catalytic domain(IPR001245)|Serine/threonine-protein kinase, active site(IPR008271)|Protein kinase-like domain superfamily(IPR011009)|Protein kinase, ATP binding site(IPR017441)
Chr2	18878	78666629	78667129	5.84933941609507	0.601536620959522	0.113307250025516	Cortex	0.0452843816113883	Chr2 - 78666629 - 78667129	MsG0280011032.01	6057	Intronic	Uncharacterised domain XH(IPR005379)|XS domain(IPR005380)|Zinc finger-XS domain(IPR005381)|XS domain superfamily(IPR038588)
Chr2	18914	78730082	78730582	-6.60447	0.601536620959522	-0.192614	Cortex	0.025113468700083	Chr2 - 78730082 - 78730582	MsG0280011038.01	9102	Distal	Transcription factor GRAS(IPR005202)
Chr2	18918	78739268	78739768	-5.91011	0.601536620959522	-0.118268	Cortex	0.0452843816113883	Chr2 - 78739268 - 78739768	MsG0280011038.01	82	Promoter	Transcription factor GRAS(IPR005202)
Chr2	18939	78773542	78774042	-6.14111	0.601536620959522	-0.139153	Cortex	0.0452843816113883	Chr2 - 78773542 - 78774042	MsG0280011042.01	2805	Distal	Transcription factor GRAS(IPR005202)
Chr2	19020	78946053	78946553	5.86071752494219	0.601536620959522	0.114220239690623	Cortex	0.0452843816113883	Chr2 - 78946053 - 78946553	MsG0280011056.01	9655	Distal	2Fe-2S ferredoxin-type iron-sulfur binding domain(IPR001041)|2Fe-2S ferredoxin, iron-sulphur binding site(IPR006058)|Beta-grasp domain superfamily(IPR012675)|2Fe-2S ferredoxin-like superfamily(IPR036010)
Chr2	19079	79075109	79075609	-6.26235	0.601536620959522	-0.151527	Cortex	0.025113468700083	Chr2 - 79075109 - 79075609	MsG0280011068.01	3784	Intronic	Protein kinase-like domain superfamily(IPR011009)|Protein of unknown function DUF3527(IPR021916)
Chr2	19109	79132012	79132512	-6.14446	0.601536620959522	-0.139481	Cortex	0.0452843816113883	Chr2 - 79132012 - 79132512	MsG0280011072.01	2070	Intronic	NA
Chr2	19204	79386739	79387239	-5.91258	0.601536620959522	-0.118475	Cortex	0.0452843816113883	Chr2 - 79386739 - 79387239	MsG0280011087.01	8718	Exonic	Ethylene insensitive 3-like protein, DNA-binding domain superfamily(IPR023278)
Chr2	19277	79524467	79524967	6.59626090563769	0.601536620959522	0.19150954308849	Cortex	0.0452843816113883	Chr2 - 79524467 - 79524967	MsG0280011096.01	1054	Promoter	Zinc finger, CCHC-type(IPR001878)|Zinc finger, CCHC-type superfamily(IPR036875)
Chr2	19286	79548823	79549323	-6.22856	0.601536620959522	-0.147973	Cortex	0.0452843816113883	Chr2 - 79548823 - 79549323	MsG0280011097.01	17087	Distal	Protein prenyltransferase, alpha subunit(IPR002088)
Chr2	19311	79593333	79593833	-6.68203	0.601536620959522	-0.203363	Cortex	0.025113468700083	Chr2 - 79593333 - 79593833	MsG0280011100.01	4913	Intronic	Glycoside hydrolase family 1(IPR001360)|Glycoside hydrolase superfamily(IPR017853)
Chr2	19324	79613726	79614226	6.03995451932091	0.601536620959522	0.129594421258184	Cortex	0.025113468700083	Chr2 - 79613726 - 79614226	MsG0280011101.01	10928	Exonic	NA
Chr2	19327	79617506	79618006	6.62665596123315	0.601536620959522	0.195629699795735	Cortex	0.0452843816113883	Chr2 - 79617506 - 79618006	MsG0280011102.01	10152	Distal	Armadillo-type fold(IPR016024)
Chr2	19447	79924686	79925186	6.83557797992652	0.601536620959522	0.226425195522512	Cortex	0.014095916711743	Chr2 - 79924686 - 79925186	MsG0280011128.01	65	Promoter	Plant peroxidase(IPR000823)|Haem peroxidase, plant/fungal/bacterial(IPR002016)|Haem peroxidase(IPR010255)|Peroxidases heam-ligand binding site(IPR019793)|Secretory peroxidase(IPR033905)
Chr2	19476	79991116	79991616	5.75204496592647	0.601536620959522	0.105787417528308	Cortex	0.0452843816113883	Chr2 - 79991116 - 79991616	MsG0280011131.01	12745	Distal	PB1 domain(IPR000270)|RWP-RK domain(IPR003035)|Protein NLP, PB1 domain(IPR034891)
Chr2	19516	80056513	80057013	-6.83491	0.601536620959522	-0.226319	Cortex	0.0452843816113883	Chr2 - 80056513 - 80057013	MsG0280011139.01	60	Promoter	NA
Chr2	19579	80180365	80180865	6.1593079757029	0.601536620959522	0.140944170525016	Cortex	0.025113468700083	Chr2 - 80180365 - 80180865	MsG0280011150.01	3002	Exonic	Protein of unknown function DUF3511(IPR021899)
Chr2	19600	80232865	80233365	-6.15359	0.601536620959522	-0.140379	Cortex	0.0452843816113883	Chr2 - 80232865 - 80233365	MsG0280011153.01	20923	Distal	SANT/Myb domain(IPR001005)|Homeobox-like domain superfamily(IPR009057)
Chr2	19671	80726813	80727313	3.42004070835909	0.601536620959522	0.312651804966129	Cortex	0.0110455975937884	Chr2 - 80726813 - 80727313	MsG0280011187.01	1389	Promoter	Protein kinase domain(IPR000719)|U box domain(IPR003613)|Serine/threonine-protein kinase, active site(IPR008271)|Protein kinase-like domain superfamily(IPR011009)|Zinc finger, RING/FYVE/PHD-type(IPR013083)|Rossmann-like alpha/beta/alpha sandwich fold(IPR014729)|Protein kinase, ATP binding site(IPR017441)
Chr2	19691	81145300	81145800	-6.36044	0.601536620959522	-0.162329	Cortex	0.0452843816113883	Chr2 - 81145300 - 81145800	MsG0280011221.01	2512	Exonic	C2 domain(IPR000008)|Phospholipase D/Transphosphatidylase(IPR001736)|Phospholipase D, plant(IPR011402)|Phospholipase D, C-terminal(IPR024632)
Chr2	19725	81247083	81247583	6.18482789147116	0.601536620959522	0.143495214462956	Cortex	0.0452843275666477	Chr2 - 81247083 - 81247583	MsG0280011230.01	8225	Intronic	Protein phosphatase 2A regulatory subunit PR55(IPR000009)|ATP synthase, F0 complex, subunit G, mitochondrial(IPR006808)|WD40/YVTN repeat-like-containing domain superfamily(IPR015943)|Protein phosphatase 2A regulatory subunit PR55, conserved site(IPR018067)|WD40 repeat, conserved site(IPR019775)|WD40-repeat-containing domain superfamily(IPR036322)
Chr2	19756	81370636	81371136	6.51454665087152	0.601536620959522	0.180853781311708	Cortex	0.014095916711743	Chr2 - 81370636 - 81371136	MsG0280011240.01	3153	Distal	(Uracil-5)-methyltransferase family(IPR010280)|S-adenosyl-L-methionine-dependent methyltransferase(IPR029063)
Chr2	19763	81382030	81382530	-6.4545	0.601536620959522	-0.173399	Cortex	0.0452843816113883	Chr2 - 81382030 - 81382530	MsG0280011242.01	1810	Exonic	Pentatricopeptide repeat(IPR002885)|Tetratricopeptide-like helical domain superfamily(IPR011990)|DYW domain(IPR032867)
Chr2	19771	81399931	81400431	6.46849985600255	0.601536620959522	0.175109753769803	Cortex	0.0452843275666477	Chr2 - 81399931 - 81400431	MsG0280011244.01	6515	Intronic	Serine-threonine/tyrosine-protein kinase, catalytic domain(IPR001245)|Peptidase M20(IPR002933)|Protein kinase-like domain superfamily(IPR011009)|Amidohydrolase(IPR017439)|Bacterial exopeptidase dimerisation domain(IPR036264)
Chr2	19781	81491918	81492418	6.4357406988645	0.601536620959522	0.171133452835581	Cortex	0.0452843816113883	Chr2 - 81491918 - 81492418	MsG0280011254.01	4700	Intronic	Ribosomal protein S5 domain 2-type fold, subgroup(IPR014721)|Ribosomal protein S5 domain 2-type fold(IPR020568)
Chr2	19822	81564810	81565310	-6.17827	0.601536620959522	-0.142835	Cortex	0.0452843816113883	Chr2 - 81564810 - 81565310	MsG0280011258.01	934	Exonic	AUX/IAA domain(IPR033389)
Chr2	19827	81574827	81575327	6.64239713943191	0.601536620959522	0.197797834919423	Cortex	0.0452843816113883	Chr2 - 81574827 - 81575327	MsG0280011258.01	9081	Distal	AUX/IAA domain(IPR033389)
Chr2	19835	81583178	81583678	-6.27932	0.601536620959522	-0.153344	Cortex	0.0452843816113883	Chr2 - 81583178 - 81583678	MsG0280011259.01	3384	Distal	S-phase kinase-associated protein 1-like(IPR001232)|SKP1/BTB/POZ domain superfamily(IPR011333)|SKP1 component, dimerisation(IPR016072)|SKP1-like, dimerisation domain superfamily(IPR036296)
Chr2	19878	81683580	81684080	5.86887855446071	0.601536620959522	0.114879536710883	Cortex	0.014095916711743	Chr2 - 81683580 - 81684080	MsG0280011265.01	5489	Distal	Transcription factor, GTP-binding domain(IPR000795)|Translation elongation factor EFTu-like, domain 2(IPR004161)|Translation protein, beta-barrel domain superfamily(IPR009000)|P-loop containing nucleoside triphosphate hydrolase(IPR027417)
Chr2	19893	81728966	81729466	-6.03475	0.601536620959522	-0.129121	Cortex	0.0452843816113883	Chr2 - 81728966 - 81729466	MsG0280011267.01	7927	Intronic	ABC transporter-like(IPR003439)|AAA+ ATPase domain(IPR003593)|ABC-2 type transporter(IPR013525)|Plant PDR ABC transporter associated(IPR013581)|P-loop containing nucleoside triphosphate hydrolase(IPR027417)|ABC-transporter N-terminal domain(IPR029481)|ATP-binding cassette transporter, PDR-like subfamily G, domain 2(IPR034003)
Chr2	19941	81819354	81819854	6.70407683713906	0.601536620959522	0.206525041778498	Cortex	0.0452843816113883	Chr2 - 81819354 - 81819854	MsG0280011273.01	8409	Distal	Peptidase M41(IPR000642)|Phytocyanin domain(IPR003245)|AAA+ ATPase domain(IPR003593)|ATPase, AAA-type, core(IPR003959)|Cupredoxin(IPR008972)|P-loop containing nucleoside triphosphate hydrolase(IPR027417)|Peptidase M41-like(IPR037219)
Chr2	19969	81866276	81866776	-5.97596	0.601536620959522	-0.123885	Cortex	0.0452843816113883	Chr2 - 81866276 - 81866776	MsG0280011278.01	1040	Exonic	tRNase Z endonuclease(IPR027794)|Ribonuclease Z/Hydroxyacylglutathione hydrolase-like(IPR036866)
Chr2	20053	82082778	82083278	-6.63399	0.601536620959522	-0.196638	Cortex	0.025113468700083	Chr2 - 82082778 - 82083278	MsG0280011293.01	367	Exonic	Pentatricopeptide repeat(IPR002885)|Tetratricopeptide-like helical domain superfamily(IPR011990)|TATA element modulatory factor 1 TATA binding(IPR022091)|DYW domain(IPR032867)
Chr2	20137	82502197	82502697	-6.08062	0.601536620959522	-0.133356	Cortex	0.0452843816113883	Chr2 - 82502197 - 82502697	MsG0280011330.01	3407	Distal	Ovate protein family, C-terminal(IPR006458)
Chr2	20161	82530290	82530790	-6.3589	0.601536620959522	-0.162154	Cortex	0.0452843816113883	Chr2 - 82530290 - 82530790	MsG0280011334.01	4050	Distal	NA
Chr2	20167	82547493	82547993	-6.35742	0.601536620959522	-0.161985	Cortex	0.0452843816113883	Chr2 - 82547493 - 82547993	MsG0280011335.01	9140	Distal	STAS domain(IPR002645)|SLC26A/SulP transporter domain(IPR011547)|STAS domain superfamily(IPR036513)
Chr2	20179	82570551	82571051	-6.33131	0.601536620959522	-0.159044	Cortex	0.0452843816113883	Chr2 - 82570551 - 82571051	MsG0280011336.01	33	Promoter	EamA domain(IPR000620)|Glycosyl transferase, family 1(IPR001296)|WD40 repeat(IPR001680)|Coatomer, WD associated region(IPR006692)|WD40/YVTN repeat-like-containing domain superfamily(IPR015943)|WD40 repeat, conserved site(IPR019775)|G-protein beta WD-40 repeat(IPR020472)|Major facilitator superfamily domain(IPR020846)|WD40-repeat-containing domain superfamily(IPR036322)
Chr2	20234	82657997	82658497	6.60483509689509	0.601536620959522	0.19266302874586	Cortex	0.0452843816113883	Chr2 - 82657997 - 82658497	MsG0280011341.01	2630	Intronic	B3 DNA binding domain(IPR003340)|DNA-binding pseudobarrel domain superfamily(IPR015300)
Chr2	20278	82767674	82768174	-6.61649	0.601536620959522	-0.194241	Cortex	0.0452843816113883	Chr2 - 82767674 - 82768174	MsG0280011346.01	739	Exonic	RNA recognition motif domain(IPR000504)|RNA-binding domain superfamily(IPR035979)
Chr2	20340	82897828	82898328	5.88270193173975	0.601536620959522	0.116004816168482	Cortex	0.0452843816113883	Chr2 - 82897828 - 82898328	MsG0280011356.01	2094	Intronic	F-box domain(IPR001810)|FBD domain(IPR006566)|Leucine-rich repeat domain superfamily(IPR032675)|F-box-like domain superfamily(IPR036047)
Chr2	20350	82948058	82948558	6.62645877091478	0.601536620959522	0.19560268923623	Cortex	0.0452843816113883	Chr2 - 82948058 - 82948558	MsG0280011359.01	11529	Distal	FBD domain(IPR006566)
Chr2	20353	82954105	82954605	7.0908164343137	0.601536620959522	0.270633008572643	Cortex	0.014095916711743	Chr2 - 82954105 - 82954605	MsG0280011359.01	5482	Distal	FBD domain(IPR006566)
Chr2	20384	83020375	83020875	-6.16891	0.601536620959522	-0.141899	Cortex	0.025113468700083	Chr2 - 83020375 - 83020875	MsG0280011364.01	508	Promoter	Cystatin domain(IPR000010)
Chr2	20404	83058363	83058863	-6.35074	0.601536620959522	-0.161228	Cortex	0.0452843816113883	Chr2 - 83058363 - 83058863	MsG0280011366.01	1943	Distal	Cystatin domain(IPR000010)
Chr2	20437	83142343	83142843	-6.75815	0.601536620959522	-0.214489	Cortex	0.025113468700083	Chr2 - 83142343 - 83142843	MsG0280011369.01	621	Exonic	Domain of unknown function DUF642(IPR006946)|Galactose-binding-like domain superfamily(IPR008979)
Chr2	20469	83194014	83194514	-5.72894	0.601536620959522	-0.104075	Cortex	0.0452843816113883	Chr2 - 83194014 - 83194514	MsG0280011373.01	3180	Distal	Asp/Glu racemase(IPR001920)
Chr2	20527	83326112	83326612	-6.2133	0.601536620959522	-0.146395	Cortex	0.0452843816113883	Chr2 - 83326112 - 83326612	MsG0280011383.01	1102	Exonic	Xanthine/uracil/vitamin C permease(IPR006043)
Chr2	20602	83479003	83479503	-6.28597	0.601536620959522	-0.154062	Cortex	0.0452843816113883	Chr2 - 83479003 - 83479503	MsG0280011401.01	330	Intronic	NA
Chr2	20644	83572150	83572650	6.80365885706046	0.601536620959522	0.221426865060405	Cortex	0.0452843816113883	Chr2 - 83572150 - 83572650	MsG0280011408.01	3365	Distal	Aspartic peptidase domain superfamily(IPR021109)|Xylanase inhibitor, C-terminal(IPR032799)|Xylanase inhibitor, N-terminal(IPR032861)|Pepsin-like domain, plant(IPR034161)
Chr2	20684	83644057	83644557	5.51931389073766	0.601536620959522	0.0897295012679628	Cortex	0.0452843816113883	Chr2 - 83644057 - 83644557	MsG0280011412.01	8838	Intronic	Signal recognition particle, SRP54 subunit, GTPase domain(IPR000897)|P-loop containing nucleoside triphosphate hydrolase(IPR027417)
Chr2	20693	83663066	83663566	-6.078	0.601536620959522	-0.133111	Cortex	0.0452843816113883	Chr2 - 83663066 - 83663566	MsG0280011414.01	1941	Exonic	Synaptobrevin(IPR001388)|Longin-like domain superfamily(IPR011012)
Chr2	20788	84009826	84010326	6.39829255397145	0.601536620959522	0.166697239279316	Cortex	0.025113468700083	Chr2 - 84009826 - 84010326	MsG0280011440.01	7400	Exonic	Coactivator CBP, KIX domain superfamily(IPR036529)|Mediator complex subunit 15, KIX domain(IPR036546)
Chr2	20856	84133351	84133851	-5.91425	0.601536620959522	-0.118614	Cortex	0.0452843816113883	Chr2 - 84133351 - 84133851	MsG0280011448.01	5547	Distal	Zinc finger, CCHC-type superfamily(IPR036875)
Chr2	20943	84440533	84441033	-6.41748	0.601536620959522	-0.168956	Cortex	0.0452843816113883	Chr2 - 84440533 - 84441033	MsG0280011468.01	8275	Distal	NA
Chr2	21023	84681836	84682336	6.57454907522547	0.601536620959522	0.188619126580398	Cortex	0.0452843816113883	Chr2 - 84681836 - 84682336	MsG0280011475.01	2075	Intronic	3-oxoacyl-[acyl-carrier-protein] synthase 3(IPR004655)|3-Oxoacyl-[acyl-carrier-protein (ACP)] synthase III, C-terminal(IPR013747)|3-Oxoacyl-[acyl-carrier-protein (ACP)] synthase III(IPR013751)|Thiolase-like(IPR016039)|Glycoside hydrolase superfamily(IPR017853)
Chr3	2	176678	177178	6.22200924197107	0.601536620959522	0.147293675712043	Cortex	0.0452843816113883	Chr3 - 176678 - 177178	MsG0380011487.01	13019	Distal	NA
Chr3	35	613698	614198	6.00207885990198	0.601536620959522	0.126184575303116	Cortex	0.0452843816113883	Chr3 - 613698 - 614198	MsG0380011504.01	3192	Intronic	Cellulose synthase(IPR005150)|Nucleotide-diphospho-sugar transferases(IPR029044)
Chr3	92	847768	848268	6.15158113192991	0.601536620959522	0.14018063094528	Cortex	0.0452843816113883	Chr3 - 847768 - 848268	MsG0380011517.01	7039	Distal	F-box domain(IPR001810)|Leucine-rich repeat domain superfamily(IPR032675)|F-box-like domain superfamily(IPR036047)
Chr3	103	942696	943196	5.84866735436571	0.601536620959522	0.113253548071362	Cortex	0.0452843816113883	Chr3 - 942696 - 943196	MsG0380011525.01	364	Promoter	Leucine-rich repeat domain superfamily(IPR032675)
Chr3	184	1467555	1468055	6.54295228850262	0.601536620959522	0.1844897190587	Cortex	0.0452843816113883	Chr3 - 1467555 - 1468055	MsG0380011557.01	8358	Distal	Galactose oxidase/kelch, beta-propeller(IPR011043)|F-box associated interaction domain(IPR017451)|F-box-like domain superfamily(IPR036047)
Chr3	214	1691028	1691528	6.26991667783289	0.601536620959522	0.152334488171927	Cortex	0.0452843816113883	Chr3 - 1691028 - 1691528	MsG0380011574.01	1710	Promoter	Nucleic acid-binding, OB-fold(IPR012340)
Chr3	235	1745705	1746205	6.59926327532321	0.601536620959522	0.191912672045562	Cortex	0.0452843816113883	Chr3 - 1745705 - 1746205	MsG0380011579.01	1768	Intronic	Aminoacyl-tRNA synthetase, class II (G/ P/ S/T)(IPR002314)|Glycyl-tRNA synthetase(IPR002315)|Anticodon-binding(IPR004154)|Glycyl-tRNA synthetase-like core domain(IPR033731)|Anticodon-binding domain superfamily(IPR036621)
Chr3	283	2042923	2043423	-5.56597	0.601536620959522	-0.0927443	Cortex	0.0452843816113883	Chr3 - 2042923 - 2043423	MsG0380011595.01	922	Promoter	F-box associated interaction domain(IPR017451)
Chr3	385	2815436	2815936	-6.75838	0.601536620959522	-0.214524	Cortex	0.014095916711743	Chr3 - 2815436 - 2815936	MsG0380011636.01	21104	Distal	S-locus glycoprotein domain(IPR000858)|Serine-threonine/tyrosine-protein kinase, catalytic domain(IPR001245)|Bulb-type lectin domain(IPR001480)|PAN/Apple domain(IPR003609)|Protein kinase-like domain superfamily(IPR011009)|S-locus receptor kinase, C-terminal(IPR021820)|S-receptor-like serine/threonine-protein kinase(IPR024171)|Bulb-type lectin domain superfamily(IPR036426)
Chr3	396	2839100	2839600	5.92477275796782	0.601536620959522	0.119496652772515	Cortex	0.0452843816113883	Chr3 - 2839100 - 2839600	MsG0380011636.01	2558	Intronic	S-locus glycoprotein domain(IPR000858)|Serine-threonine/tyrosine-protein kinase, catalytic domain(IPR001245)|Bulb-type lectin domain(IPR001480)|PAN/Apple domain(IPR003609)|Protein kinase-like domain superfamily(IPR011009)|S-locus receptor kinase, C-terminal(IPR021820)|S-receptor-like serine/threonine-protein kinase(IPR024171)|Bulb-type lectin domain superfamily(IPR036426)
Chr3	540	3276053	3276553	5.99330706934202	0.601536620959522	0.125407559473494	Cortex	0.0452843816113883	Chr3 - 3276053 - 3276553	MsG0380011669.01	13626	Distal	Leucine-rich repeat domain superfamily(IPR032675)
Chr3	541	3277094	3277594	7.30878522096524	0.601536620959522	0.315098055626734	Cortex	0.00454470896223035	Chr3 - 3277094 - 3277594	MsG0380011669.01	12585	Distal	Leucine-rich repeat domain superfamily(IPR032675)
Chr3	547	3297939	3298439	-3.55797	0.601536620959522	-0.232817	Cortex	0.0331560680681279	Chr3 - 3297939 - 3298439	MsG0380011670.01	3878	Exonic	Histidine kinase/HSP90-like ATPase superfamily(IPR036890)
Chr3	557	3309352	3309852	-6.64942	0.601536620959522	-0.198773	Cortex	0.0452843816113883	Chr3 - 3309352 - 3309852	MsG0380011671.01	3482	Distal	Pentatricopeptide repeat(IPR002885)|Tetratricopeptide-like helical domain superfamily(IPR011990)
Chr3	627	3568591	3569091	5.76772630164445	0.601536620959522	0.106965400451302	Cortex	0.0452843816113883	Chr3 - 3568591 - 3569091	MsG0380011692.01	5899	Distal	Pectinesterase inhibitor domain(IPR006501)|Invertase/pectin methylesterase inhibitor domain superfamily(IPR035513)
Chr3	706	3941535	3942035	-7.28153	0.601536620959522	-0.309164	Cortex	0.025113468700083	Chr3 - 3941535 - 3942035	MsG0380011714.01	5592	Distal	F-box domain(IPR001810)|F-box-like domain superfamily(IPR036047)
Chr3	772	4159286	4159786	0.660456236451681	0.601536620959522	0.719700545839643	Cortex	0.0227760097226987	Chr3 - 4159286 - 4159786	MsG0380011726.01	6549	Distal	AAA+ ATPase domain(IPR003593)|P-loop containing nucleoside triphosphate hydrolase(IPR027417)
Chr3	789	4211297	4211797	6.23447556935685	0.601536620959522	0.148589312050851	Cortex	0.0452843816113883	Chr3 - 4211297 - 4211797	MsG0380011730.01	60	Promoter	DNA helicase(IPR003840)|DNA helicase Pif1-like(IPR010285)|P-loop containing nucleoside triphosphate hydrolase(IPR027417)
Chr3	836	4509443	4509943	6.55803619345026	0.601536620959522	0.186449766010623	Cortex	0.025113468700083	Chr3 - 4509443 - 4509943	MsG0380011752.01	1364	Intronic	Ubiquitin-like domain superfamily(IPR029071)
Chr3	837	4510651	4511151	-6.22055	0.601536620959522	-0.147143	Cortex	0.025113468700083	Chr3 - 4510651 - 4511151	MsG0380011752.01	156	Intronic	Ubiquitin-like domain superfamily(IPR029071)
Chr3	872	4635308	4635808	-6.41579	0.601536620959522	-0.168756	Cortex	0.025113468700083	Chr3 - 4635308 - 4635808	MsG0380011760.01	4284	Distal	Leucine-rich repeat domain superfamily(IPR032675)
Chr3	875	4644999	4645499	-6.33897	0.601536620959522	-0.159901	Cortex	0.0452843816113883	Chr3 - 4644999 - 4645499	MsG0380011761.01	9029	Distal	F-box domain(IPR001810)|F-box-like domain superfamily(IPR036047)
Chr3	898	4855245	4855745	-6.69768	0.601536620959522	-0.205602	Cortex	0.0452843816113883	Chr3 - 4855245 - 4855745	MsG0380011767.01	18110	Distal	NA
Chr3	909	4947537	4948037	-3.39886	0.601536620959522	-0.222765	Cortex	0.0331560680681279	Chr3 - 4947537 - 4948037	MsG0380011773.01	9502	Distal	F-box domain(IPR001810)|F-box associated interaction domain(IPR017451)|F-box-like domain superfamily(IPR036047)
Chr3	926	4980396	4980896	-3.29989	0.601536620959522	-0.296721	Cortex	0.0110455975937884	Chr3 - 4980396 - 4980896	MsG0380011774.01	4304	Intronic	Acyl-CoA N-acyltransferase(IPR016181)
Chr3	959	5048960	5049460	-6.41258	0.601536620959522	-0.168376	Cortex	0.0452843816113883	Chr3 - 5048960 - 5049460	MsG0380011777.01	4288	Distal	DNA helicase(IPR003840)|DNA helicase Pif1-like(IPR010285)|P-loop containing nucleoside triphosphate hydrolase(IPR027417)
Chr3	974	5416636	5417136	-6.36841	0.601536620959522	-0.163239	Cortex	0.0452843816113883	Chr3 - 5416636 - 5417136	MsG0380011797.01	11033	Distal	F-box domain(IPR001810)|Domain unknown function DUF295(IPR005174)|Zinc finger, CCHC-type superfamily(IPR036875)
Chr3	1004	6041282	6041782	-7.43245	0.601536620959522	-0.343479	Cortex	0.014095916711743	Chr3 - 6041282 - 6041782	MsG0380011828.01	2755	Distal	Amino acid/polyamine transporter I(IPR002293)|Cationic amino acid transporter, C-terminal(IPR029485)
Chr3	1132	8391147	8391647	6.15938303709167	0.601536620959522	0.140951607902133	Cortex	0.0452843816113883	Chr3 - 8391147 - 8391647	MsG0380011957.01	7930	Distal	F-box domain(IPR001810)|F-box associated domain, type 1(IPR006527)|F-box associated interaction domain(IPR017451)|F-box-like domain superfamily(IPR036047)
Chr3	1190	8559271	8559771	2.7299048842498	0.601536620959522	0.274899469424927	Cortex	0.0333321233234944	Chr3 - 8559271 - 8559771	MsG0380011964.01	19562	Distal	F-box associated interaction domain(IPR017451)|F-box-like domain superfamily(IPR036047)
Chr3	1198	8571630	8572130	6.16869076751458	0.601536620959522	0.141876859850593	Cortex	0.0452843816113883	Chr3 - 8571630 - 8572130	MsG0380011965.01	21709	Distal	NB-ARC(IPR002182)|P-loop containing nucleoside triphosphate hydrolase(IPR027417)|Virus X resistance protein-like, coiled-coil domain(IPR038005)
Chr3	1210	8615757	8616257	6.88423272635964	0.601536620959522	0.234260187031584	Cortex	0.0251134394515698	Chr3 - 8615757 - 8616257	MsG0380011968.01	8082	Distal	NB-ARC(IPR002182)|P-loop containing nucleoside triphosphate hydrolase(IPR027417)|Leucine-rich repeat domain superfamily(IPR032675)|Virus X resistance protein-like, coiled-coil domain(IPR038005)
Chr3	1219	8663312	8663812	6.24620417711045	0.601536620959522	0.149818540491091	Cortex	0.0452843816113883	Chr3 - 8663312 - 8663812	MsG0380011971.01	175	Promoter	Leucine-rich repeat domain superfamily(IPR032675)
Chr3	1233	8717346	8717846	6.05007359021624	0.601536620959522	0.130520669806384	Cortex	0.0452843816113883	Chr3 - 8717346 - 8717846	MsG0380011975.01	2497	Exonic	NB-ARC(IPR002182)|P-loop containing nucleoside triphosphate hydrolase(IPR027417)|Leucine-rich repeat domain superfamily(IPR032675)|Virus X resistance protein-like, coiled-coil domain(IPR038005)
Chr3	1262	8837212	8837712	7.07524197151759	0.601536620959522	0.267705656949689	Cortex	0.014095916711743	Chr3 - 8837212 - 8837712	MsG0380011985.01	4237	Intronic	NB-ARC(IPR002182)|P-loop containing nucleoside triphosphate hydrolase(IPR027417)|Leucine-rich repeat domain superfamily(IPR032675)|Virus X resistance protein-like, coiled-coil domain(IPR038005)
Chr3	1268	8844508	8845008	-6.65509	0.601536620959522	-0.199564	Cortex	0.0452843816113883	Chr3 - 8844508 - 8845008	MsG0380011985.01	3057	Distal	NB-ARC(IPR002182)|P-loop containing nucleoside triphosphate hydrolase(IPR027417)|Leucine-rich repeat domain superfamily(IPR032675)|Virus X resistance protein-like, coiled-coil domain(IPR038005)
Chr3	1322	9444451	9444951	-6.13446	0.601536620959522	-0.138504	Cortex	0.0452843816113883	Chr3 - 9444451 - 9444951	MsG0380012007.01	5941	Exonic	Protein kinase domain(IPR000719)|Serine-threonine/tyrosine-protein kinase, catalytic domain(IPR001245)|Gnk2-homologous domain(IPR002902)|Serine/threonine-protein kinase, active site(IPR008271)|Protein kinase-like domain superfamily(IPR011009)|Ribonuclease H superfamily(IPR036397)|Gnk2-homologous domain superfamily(IPR038408)
Chr3	1367	9563219	9563719	-6.49522	0.601536620959522	-0.17842	Cortex	0.0452843275666477	Chr3 - 9563219 - 9563719	MsG0380012015.01	22540	Distal	NA
Chr3	1495	10227286	10227786	6.31198103506264	0.601536620959522	0.156900630074515	Cortex	0.0452843816113883	Chr3 - 10227286 - 10227786	MsG0380012057.01	292	Promoter	Pentatricopeptide repeat(IPR002885)|Tetratricopeptide-like helical domain superfamily(IPR011990)|DYW domain(IPR032867)
Chr3	1506	10280179	10280679	-6.42634	0.601536620959522	-0.170009	Cortex	0.0452843816113883	Chr3 - 10280179 - 10280679	MsG0380012060.01	3363	Exonic	Endonuclease/exonuclease/phosphatase superfamily(IPR036691)
Chr3	1532	10432629	10433129	6.27043451308148	0.601536620959522	0.152389894325378	Cortex	0.0452843816113883	Chr3 - 10432629 - 10433129	MsG0380012068.01	4362	Exonic	BRCT domain(IPR001357)|BRCT domain superfamily(IPR036420)
Chr3	1572	10823625	10824125	-6.51965	0.601536620959522	-0.181502	Cortex	0.0452843816113883	Chr3 - 10823625 - 10824125	MsG0380012092.01	5671	Distal	F-box domain(IPR001810)|F-box associated interaction domain(IPR017451)|F-box-like domain superfamily(IPR036047)
Chr3	1606	10956833	10957333	6.03468291295232	0.601536620959522	0.129114452798663	Cortex	0.0452843816113883	Chr3 - 10956833 - 10957333	MsG0380012103.01	1716	Promoter	THO complex, subunit THOC1(IPR021861)
Chr3	1788	11972501	11973001	6.7928127285426	0.601536620959522	0.219753448290594	Cortex	0.025113468700083	Chr3 - 11972501 - 11973001	MsG0380012167.01	3186	Distal	NA
Chr3	1811	12034333	12034833	-3.74355	0.601536620959522	-0.208243	Cortex	0.0329225147833801	Chr3 - 12034333 - 12034833	MsG0380012168.01	4411	Distal	NA
Chr3	1839	12211717	12212217	6.88602184975278	0.601536620959522	0.234553361142274	Cortex	0.014095916711743	Chr3 - 12211717 - 12212217	MsG0380012177.01	4885	Distal	NA
Chr3	1875	12318096	12318596	-6.1259	0.601536620959522	-0.137672	Cortex	0.0452843816113883	Chr3 - 12318096 - 12318596	MsG0380012182.01	11927	Exonic	F-box domain(IPR001810)|Leucine-rich repeat domain superfamily(IPR032675)|F-box-like domain superfamily(IPR036047)|Endonuclease/exonuclease/phosphatase superfamily(IPR036691)
Chr3	1893	12409605	12410105	6.07082246877249	0.601536620959522	0.132440357021039	Cortex	0.0452843816113883	Chr3 - 12409605 - 12410105	MsG0380012189.01	2914	Distal	Zinc finger, CCHC-type(IPR001878)|Zinc finger, CCHC-type superfamily(IPR036875)
Chr3	1935	12695861	12696361	6.56580961090097	0.601536620959522	0.18746789685774	Cortex	0.0251134394515698	Chr3 - 12695861 - 12696361	MsG0380012206.01	2723	Exonic	NB-ARC(IPR002182)|P-loop containing nucleoside triphosphate hydrolase(IPR027417)|Leucine-rich repeat domain superfamily(IPR032675)
Chr3	1945	12730023	12730523	-5.7925	0.601536620959522	-0.108853	Cortex	0.0452843816113883	Chr3 - 12730023 - 12730523	MsG0380012208.01	17852	Distal	Transferase(IPR003480)|Chloramphenicol acetyltransferase-like domain superfamily(IPR023213)
Chr3	1953	12922220	12922720	6.06957472017071	0.601536620959522	0.132324133395562	Cortex	0.0452843816113883	Chr3 - 12922220 - 12922720	MsG0380012222.01	937	Intronic	Annexin(IPR001464)|Annexin D, plant(IPR009118)|Annexin repeat, conserved site(IPR018252)|Annexin repeat(IPR018502)|Annexin superfamily(IPR037104)
Chr3	2000	13325355	13325855	6.20085338236419	0.601536620959522	0.145120388296567	Cortex	0.0452843816113883	Chr3 - 13325355 - 13325855	MsG0380012251.01	12369	Exonic	Protein kinase domain(IPR000719)|S-locus glycoprotein domain(IPR000858)|Serine-threonine/tyrosine-protein kinase, catalytic domain(IPR001245)|Bulb-type lectin domain(IPR001480)|PAN/Apple domain(IPR003609)|Serine/threonine-protein kinase, active site(IPR008271)|Protein kinase-like domain superfamily(IPR011009)|Bulb-type lectin domain superfamily(IPR036426)
Chr3	2022	13422705	13423205	6.3523286461155	0.601536620959522	0.161407302375044	Cortex	0.0452843816113883	Chr3 - 13422705 - 13423205	MsG0380012255.01	20001	Distal	Protein kinase domain(IPR000719)|S-locus glycoprotein domain(IPR000858)|Serine-threonine/tyrosine-protein kinase, catalytic domain(IPR001245)|Bulb-type lectin domain(IPR001480)|PAN/Apple domain(IPR003609)|Serine/threonine-protein kinase, active site(IPR008271)|Protein kinase-like domain superfamily(IPR011009)|S-receptor-like serine/threonine-protein kinase(IPR024171)|Bulb-type lectin domain super…
Chr3	2069	14279974	14280474	6.57587100806587	0.601536620959522	0.188793869792266	Cortex	0.025113468700083	Chr3 - 14279974 - 14280474	MsG0380012296.01	5394	Distal	Proteinase inhibitor I13, potato inhibitor I(IPR000864)|Proteinase inhibitor I13, potato inhibitor I superfamily(IPR036354)
Chr3	2158	14821902	14822402	-1.60939	0.601536620959522	-0.334165	Cortex	0.043788745965478	Chr3 - 14821902 - 14822402	MsG0380012318.01	6285	Distal	NB-ARC(IPR002182)|P-loop containing nucleoside triphosphate hydrolase(IPR027417)
Chr3	2160	14830576	14831076	5.61052305567789	0.601536620959522	0.0957160103380263	Cortex	0.0452843816113883	Chr3 - 14830576 - 14831076	MsG0380012319.01	1567	Exonic	NB-ARC(IPR002182)|P-loop containing nucleoside triphosphate hydrolase(IPR027417)|Leucine-rich repeat domain superfamily(IPR032675)
Chr3	2199	15536595	15537095	-6.18938	0.601536620959522	-0.143955	Cortex	0.0452843816113883	Chr3 - 15536595 - 15537095	MsG0380012366.01	1116	Distal	Ataxin-2, C-terminal(IPR009818)
Chr3	2217	15686472	15686972	-6.51918	0.601536620959522	-0.181442	Cortex	0.025113468700083	Chr3 - 15686472 - 15686972	MsG0380012375.01	5184	Intronic	F-box domain(IPR001810)|F-box-like domain superfamily(IPR036047)
Chr3	2227	15696955	15697455	-5.99988	0.601536620959522	-0.12599	Cortex	0.0452843816113883	Chr3 - 15696955 - 15697455	MsG0380012377.01	53	Promoter	GH3 family(IPR004993)
Chr3	2234	15710625	15711125	6.19982375186835	0.601536620959522	0.145015428071082	Cortex	0.0452843816113883	Chr3 - 15710625 - 15711125	MsG0380012378.01	5480	Distal	Leucine-rich repeat domain superfamily(IPR032675)
Chr3	2240	15715270	15715770	5.76917574508355	0.601536620959522	0.107074930563942	Cortex	0.0452843816113883	Chr3 - 15715270 - 15715770	MsG0380012379.01	1148	Exonic	F-box domain(IPR001810)|Leucine-rich repeat domain superfamily(IPR032675)|F-box-like domain superfamily(IPR036047)
Chr3	2242	15739061	15739561	6.93555675248383	0.601536620959522	0.242816460542941	Cortex	0.014095916711743	Chr3 - 15739061 - 15739561	MsG0380012380.01	11927	Distal	F-box domain(IPR001810)|F-box-like domain superfamily(IPR036047)
Chr3	2243	15739974	15740474	6.70065989289022	0.601536620959522	0.206031746031746	Cortex	0.0452843816113883	Chr3 - 15739974 - 15740474	MsG0380012380.01	12840	Distal	F-box domain(IPR001810)|F-box-like domain superfamily(IPR036047)
Chr3	2299	15971665	15972165	5.93098445966675	0.601536620959522	0.120020899412625	Cortex	0.0452843816113883	Chr3 - 15971665 - 15972165	MsG0380012398.01	370	Promoter	Proteinase inhibitor I3, Kunitz legume(IPR002160)|Kunitz inhibitor STI-like superfamily(IPR011065)
Chr3	2362	16256442	16256942	3.16879	0.601536620959522	0.34133253364529	Cortex	0.0331492531486366	Chr3 - 16256442 - 16256942	MsG0380012424.01	4536	Distal	NA
Chr3	2389	16398734	16399234	6.42250580473073	0.601536620959522	0.169552436359159	Cortex	0.0452843816113883	Chr3 - 16398734 - 16399234	MsG0380012428.01	8915	Intronic	SNF2-related, N-terminal domain(IPR000330)|Helicase, C-terminal(IPR001650)|HNH endonuclease(IPR002711)|HNH nuclease(IPR003615)|Helicase superfamily 1/2, ATP-binding domain(IPR014001)|P-loop containing nucleoside triphosphate hydrolase(IPR027417)|SNF2-like, N-terminal domain superfamily(IPR038718)
Chr3	2405	16484789	16485289	-6.21523	0.601536620959522	-0.146593	Cortex	0.0452843816113883	Chr3 - 16484789 - 16485289	MsG0380012435.01	1926	Distal	F-box domain(IPR001810)|F-box associated interaction domain(IPR017451)|F-box-like domain superfamily(IPR036047)
Chr3	2438	16603274	16603774	6.03135988643903	0.601536620959522	0.128812798328881	Cortex	0.025113468700083	Chr3 - 16603274 - 16603774	MsG0380012441.01	897	Exonic	RNA recognition motif domain(IPR000504)|Nucleotide-binding alpha-beta plait domain superfamily(IPR012677)|Domain of unknown function DUF4283(IPR025558)|RNA-binding domain superfamily(IPR035979)
Chr3	2439	16604264	16604764	4.05712684655397	0.601536620959522	0.295195851330938	Cortex	0.0109655669525812	Chr3 - 16604264 - 16604764	MsG0380012441.01	1887	Exonic	RNA recognition motif domain(IPR000504)|Nucleotide-binding alpha-beta plait domain superfamily(IPR012677)|Domain of unknown function DUF4283(IPR025558)|RNA-binding domain superfamily(IPR035979)
Chr3	2490	16851254	16851754	6.12654499666112	0.601536620959522	0.137734552823665	Cortex	0.0452843816113883	Chr3 - 16851254 - 16851754	MsG0380012460.01	402	Intronic	Helicase, C-terminal(IPR001650)|DNA/RNA helicase, ATP-dependent, DEAH-box type, conserved site(IPR002464)|Helicase-associated domain(IPR007502)|Domain of unknown function DUF1605(IPR011709)|Helicase superfamily 1/2, ATP-binding domain(IPR014001)|P-loop containing nucleoside triphosphate hydrolase(IPR027417)
Chr3	2536	16957474	16957974	6.44841019700863	0.601536620959522	0.172660576505561	Cortex	0.0251134394515698	Chr3 - 16957474 - 16957974	MsG0380012467.01	4707	Distal	F-box domain(IPR001810)|F-box associated interaction domain(IPR017451)|F-box-like domain superfamily(IPR036047)
Chr3	2544	16970215	16970715	6.14649910665224	0.601536620959522	0.139680667764291	Cortex	0.0452843816113883	Chr3 - 16970215 - 16970715	MsG0380012468.01	1079	Promoter	F-box associated domain, type 1(IPR006527)|F-box associated interaction domain(IPR017451)
Chr3	2554	17135937	17136437	-1.43357	0.601536620959522	-0.205597	Cortex	0.0347308066531509	Chr3 - 17135937 - 17136437	MsG0380012481.01	14217	Distal	NA
Chr3	2610	17946648	17947148	-3.1313	0.601536620959522	-0.32829	Cortex	0.0190419345210267	Chr3 - 17946648 - 17947148	MsG0380012488.01	11930	Distal	NA
Chr3	2616	18062081	18062581	-6.828	0.601536620959522	-0.225229	Cortex	0.014095916711743	Chr3 - 18062081 - 18062581	MsG0380012489.01	99962	Distal	NA
Chr3	2617	18063144	18063644	-1.91507	0.601536620959522	-0.252982	Cortex	0.020538608069022	Chr3 - 18063144 - 18063644	MsG0380012489.01	101025	Distal	NA
Chr3	2650	18555377	18555877	-6.52173	0.601536620959522	-0.181766	Cortex	0.0452843816113883	Chr3 - 18555377 - 18555877	MsG0380012498.01	4304	Exonic	NA
Chr3	2656	18624555	18625055	-6.20755	0.601536620959522	-0.145805	Cortex	0.0452843816113883	Chr3 - 18624555 - 18625055	MsG0380012502.01	4004	Distal	NA
Chr3	2685	18761657	18762157	-6.41483	0.601536620959522	-0.168642	Cortex	0.0452843816113883	Chr3 - 18761657 - 18762157	MsG0380012507.01	1702	Distal	Protein of unknown function DUF953, thioredoxin-like(IPR010357)|Thioredoxin-like superfamily(IPR036249)
Chr3	2698	18805569	18806069	6.42582368305841	0.601536620959522	0.169947422896151	Cortex	0.025113468700083	Chr3 - 18805569 - 18806069	MsG0380012508.01	39652	Distal	Transferase(IPR003480)|Chloramphenicol acetyltransferase-like domain superfamily(IPR023213)
Chr3	2772	19624816	19625316	6.18886516055839	0.601536620959522	0.143902941656398	Cortex	0.0452843816113883	Chr3 - 19624816 - 19625316	MsG0380012552.01	3286	Distal	NA
Chr3	2790	19669653	19670153	-6.38174	0.601536620959522	-0.164773	Cortex	0.0452843816113883	Chr3 - 19669653 - 19670153	MsG0380012555.01	5224	Distal	NA
Chr3	2859	19943700	19944200	5.96310378022948	0.601536620959522	0.12276796761175	Cortex	0.0452843816113883	Chr3 - 19943700 - 19944200	MsG0380012569.01	20672	Distal	DNA helicase(IPR003840)|P-loop containing nucleoside triphosphate hydrolase(IPR027417)
Chr3	2874	20057761	20058261	6.23410528910239	0.601536620959522	0.148550666951131	Cortex	0.0452843816113883	Chr3 - 20057761 - 20058261	MsG0380012575.01	1619	Promoter	Zinc finger, RING-type(IPR001841)|Zinc finger, RING/FYVE/PHD-type(IPR013083)
Chr3	2960	20833337	20833837	5.79832905074299	0.601536620959522	0.109301486505989	Cortex	0.0452843275666477	Chr3 - 20833337 - 20833837	MsG0380012607.01	6762	Distal	Cytochrome P450(IPR001128)|Cytochrome P450, E-class, group I(IPR002401)|Cytochrome P450, conserved site(IPR017972)|Cytochrome P450 superfamily(IPR036396)
Chr3	2997	21054501	21055001	-6.4556	0.601536620959522	-0.173533	Cortex	0.0452843816113883	Chr3 - 21054501 - 21055001	MsG0380012612.01	865	Promoter	SKP1 component, dimerisation(IPR016072)|S-phase kinase-associated protein 1(IPR016897)|SKP1-like, dimerisation domain superfamily(IPR036296)
Chr3	3038	21187723	21188223	2.32576196667438	0.601536620959522	0.361965184547773	Cortex	0.0335513740316257	Chr3 - 21187723 - 21188223	MsG0380012615.01	24529	Distal	NA
Chr3	3089	21397380	21397880	-6.31496	0.601536620959522	-0.157229	Cortex	0.0452843275666477	Chr3 - 21397380 - 21397880	MsG0380012622.01	8	Promoter	Leucine-rich repeat(IPR001611)|Leucine-rich repeat domain superfamily(IPR032675)
Chr3	3098	21451836	21452336	-6.12127	0.601536620959522	-0.137225	Cortex	0.0452843275666477	Chr3 - 21451836 - 21452336	MsG0380012624.01	4865	Distal	RNA recognition motif domain(IPR000504)|PWI domain(IPR002483)|Nucleotide-binding alpha-beta plait domain superfamily(IPR012677)|RNA-binding domain superfamily(IPR035979)
Chr3	3113	21475179	21475679	-6.29658	0.601536620959522	-0.155214	Cortex	0.0452843816113883	Chr3 - 21475179 - 21475679	MsG0380012626.01	4329	Exonic	Zinc finger, CCCH-type(IPR000571)|Zinc finger, CCCH-type superfamily(IPR036855)
Chr3	3164	21775037	21775537	-5.87604	0.601536620959522	-0.115461	Cortex	0.0452843816113883	Chr3 - 21775037 - 21775537	MsG0380012643.01	9476	Distal	NA
Chr3	3202	21985024	21985524	-5.67139	0.601536620959522	-0.0999267	Cortex	0.0452843816113883	Chr3 - 21985024 - 21985524	MsG0380012657.01	234	Exonic	SANT/Myb domain(IPR001005)|Homeobox-like domain superfamily(IPR009057)
Chr3	3204	21988297	21988797	6.22725034822329	0.601536620959522	0.147837024796912	Cortex	0.0452843816113883	Chr3 - 21988297 - 21988797	MsG0380012657.01	3507	Exonic	SANT/Myb domain(IPR001005)|Homeobox-like domain superfamily(IPR009057)
Chr3	3251	22366199	22366699	-6.11054	0.601536620959522	-0.136193	Cortex	0.0452843816113883	Chr3 - 22366199 - 22366699	MsG0380012676.01	5050	Distal	Zinc finger, CCHC-type(IPR001878)|Zinc finger, CCHC-type superfamily(IPR036875)
Chr3	3284	22777570	22778070	6.18871694442113	0.601536620959522	0.143887953000435	Cortex	0.025113468700083	Chr3 - 22777570 - 22778070	MsG0380012688.01	13413	Distal	Domain unknown function DUF295(IPR005174)|F-box-like domain superfamily(IPR036047)
Chr3	3371	23072545	23073045	-5.8164	0.601536620959522	-0.110704	Cortex	0.025113468700083	Chr3 - 23072545 - 23073045	MsG0380012706.01	19412	Distal	Domain unknown function DUF295(IPR005174)
Chr3	3454	23617199	23617699	6.3602731845718	0.601536620959522	0.162309625139186	Cortex	0.0452843816113883	Chr3 - 23617199 - 23617699	MsG0380012732.01	10850	Distal	F-box associated interaction domain(IPR017451)
Chr3	3507	23815301	23815801	6.34146984346036	0.601536620959522	0.160181993795439	Cortex	0.025113468700083	Chr3 - 23815301 - 23815801	MsG0380012742.01	1447	Promoter	F-box domain(IPR001810)|F-box-like domain superfamily(IPR036047)
Chr3	3518	23988751	23989251	2.61980270259986	0.601536620959522	0.276917782390362	Cortex	0.0112072090354524	Chr3 - 23988751 - 23989251	MsG0380012754.01	1184	Exonic	Domain of unknown function DUF4283(IPR025558)|Zinc knuckle CX2CX4HX4C(IPR025836)
Chr3	3701	26026253	26026753	-6.62388	0.601536620959522	-0.19525	Cortex	0.0452843816113883	Chr3 - 26026253 - 26026753	MsG0380012870.01	32220	Distal	NB-ARC(IPR002182)|P-loop containing nucleoside triphosphate hydrolase(IPR027417)|Virus X resistance protein-like, coiled-coil domain(IPR038005)
Chr3	3798	26487426	26487926	6.61293155211073	0.601536620959522	0.193758555689416	Cortex	0.014095916711743	Chr3 - 26487426 - 26487926	MsG0380012890.01	8481	Distal	Zinc finger, CCHC-type superfamily(IPR036875)
Chr3	3867	27662032	27662532	6.61071913811296	0.601536620959522	0.193458584426326	Cortex	0.0140958844345373	Chr3 - 27662032 - 27662532	MsG0380012958.01	9538	Distal	EXS, C-terminal(IPR004342)|Neprosin activation peptide(IPR025521)
Chr3	3871	27682274	27682774	-5.58692	0.601536620959522	-0.0941302	Cortex	0.0452843816113883	Chr3 - 27682274 - 27682774	MsG0380012959.01	3910	Distal	NA
Chr3	3875	27724706	27725206	-6.41059	0.601536620959522	-0.168142	Cortex	0.025113468700083	Chr3 - 27724706 - 27725206	MsG0380012960.01	78	Promoter	NB-ARC(IPR002182)|P-loop containing nucleoside triphosphate hydrolase(IPR027417)|Leucine-rich repeat domain superfamily(IPR032675)
Chr3	3922	27972943	27973443	6.44538325276529	0.601536620959522	0.172294502196978	Cortex	0.025113468700083	Chr3 - 27972943 - 27973443	MsG0380012973.01	2337	Distal	FBD domain(IPR006566)
Chr3	3933	27984954	27985454	6.45553990494141	0.601536620959522	0.173525874425425	Cortex	0.0452843816113883	Chr3 - 27984954 - 27985454	MsG0380012973.01	14348	Distal	FBD domain(IPR006566)
Chr3	3980	28252217	28252717	6.30087125111747	0.601536620959522	0.155681680956406	Cortex	0.0452843816113883	Chr3 - 28252217 - 28252717	MsG0380012984.01	22001	Distal	Leucine-rich repeat domain superfamily(IPR032675)
Chr3	4130	29309897	29310397	-0.321739	0.601536620959522	-1.48098	Cortex	0.0252753440529687	Chr3 - 29309897 - 29310397	MsG0380013046.01	10542	Distal	NA
Chr3	4153	29438316	29438816	6.33467857044299	0.601536620959522	0.159420340196202	Cortex	0.0452843816113883	Chr3 - 29438316 - 29438816	MsG0380013050.01	7676	Exonic	Translation elongation factor IF5A-like(IPR001884)|Translation protein SH3-like domain superfamily(IPR008991)|Nucleic acid-binding, OB-fold(IPR012340)|Ribosomal protein L2, domain 2(IPR014722)|Translation elongation factor, IF5A, hypusine site(IPR019769)|Translation elongation factor, IF5A C-terminal(IPR020189)
Chr3	4156	29445760	29446260	-6.31345	0.601536620959522	-0.157062	Cortex	0.0452843816113883	Chr3 - 29445760 - 29446260	MsG0380013050.01	15120	Distal	Translation elongation factor IF5A-like(IPR001884)|Translation protein SH3-like domain superfamily(IPR008991)|Nucleic acid-binding, OB-fold(IPR012340)|Ribosomal protein L2, domain 2(IPR014722)|Translation elongation factor, IF5A, hypusine site(IPR019769)|Translation elongation factor, IF5A C-terminal(IPR020189)
Chr3	4197	29597851	29598351	5.23685069522219	0.601536620959522	0.0734187165990657	Cortex	0.0452843816113883	Chr3 - 29597851 - 29598351	MsG0380013056.01	27615	Distal	Pectinesterase inhibitor, plant(IPR034086)|Invertase/pectin methylesterase inhibitor domain superfamily(IPR035513)
Chr3	4254	29804564	29805064	-7.06851	0.601536620959522	-0.26645	Cortex	0.014095916711743	Chr3 - 29804564 - 29805064	MsG0380013067.01	6294	Distal	Zinc finger, CCHC-type(IPR001878)|Zinc finger, CCHC-type superfamily(IPR036875)
Chr3	4293	29897403	29897903	-6.03112	0.601536620959522	-0.128791	Cortex	0.0452843275666477	Chr3 - 29897403 - 29897903	MsG0380013071.01	2248	Distal	Methyl-CpG DNA binding(IPR001739)|Signal transduction response regulator, receiver domain(IPR001789)|CCT domain(IPR010402)|CheY-like superfamily(IPR011006)|Zinc finger, CW-type(IPR011124)|DNA-binding domain superfamily(IPR016177)
Chr3	4364	30098958	30099458	-6.37654	0.601536620959522	-0.164172	Cortex	0.0452843816113883	Chr3 - 30098958 - 30099458	MsG0380013087.01	8701	Distal	Endonuclease/exonuclease/phosphatase superfamily(IPR036691)
Chr3	4401	30194550	30195050	5.61912246780422	0.601536620959522	0.096300201435226	Cortex	0.0452843816113883	Chr3 - 30194550 - 30195050	MsG0380013088.01	11517	Distal	SANT/Myb domain(IPR001005)|Homeobox-like domain superfamily(IPR009057)
Chr3	4479	30852720	30853220	6.16447809771926	0.601536620959522	0.141457352171638	Cortex	0.0452843816113883	Chr3 - 30852720 - 30853220	MsG0380013123.01	562	Exonic	Zinc finger, CCCH-type(IPR000571)|Ankyrin repeat(IPR002110)|Ankyrin repeat-containing domain(IPR020683)|Ankyrin repeat-containing domain superfamily(IPR036770)
Chr3	4521	30958085	30958585	6.39696761015509	0.601536620959522	0.166542382047939	Cortex	0.0452843816113883	Chr3 - 30958085 - 30958585	MsG0380013130.01	3919	Distal	ZF-HD homeobox protein, Cys/His-rich dimerisation domain(IPR006456)
Chr3	4604	31239264	31239764	-6.50746	0.601536620959522	-0.179958	Cortex	0.0452843816113883	Chr3 - 31239264 - 31239764	MsG0380013141.01	39548	Distal	NA
Chr3	4620	31300722	31301222	6.20216145765824	0.601536620959522	0.145253841181443	Cortex	0.0452843816113883	Chr3 - 31300722 - 31301222	MsG0380013142.01	10201	Distal	NA
Chr3	4678	31439702	31440202	5.99741063390212	0.601536620959522	0.125770470131372	Cortex	0.0452843816113883	Chr3 - 31439702 - 31440202	MsG0380013149.01	6008	Distal	NA
Chr3	4708	31566131	31566631	6.20505183975363	0.601536620959522	0.145549154116649	Cortex	0.0251134394515698	Chr3 - 31566131 - 31566631	MsG0380013156.01	8918	Distal	NA
Chr3	4731	31684922	31685422	6.28937905616878	0.601536620959522	0.154430612462572	Cortex	0.0452843816113883	Chr3 - 31684922 - 31685422	MsG0380013158.01	50283	Distal	NA
Chr3	4749	31807236	31807736	6.85496269356438	0.601536620959522	0.22951513386296	Cortex	0.00797910046871072	Chr3 - 31807236 - 31807736	MsG0380013160.01	17709	Distal	NA
Chr3	4767	31877581	31878081	-5.8356	0.601536620959522	-0.112214	Cortex	0.0452843816113883	Chr3 - 31877581 - 31878081	MsG0380013164.01	19475	Distal	NA
Chr3	4786	31946741	31947241	6.22666357055185	0.601536620959522	0.147776094981064	Cortex	0.0452843816113883	Chr3 - 31946741 - 31947241	MsG0380013165.01	6218	Distal	14-3-3 protein, conserved site(IPR023409)|14-3-3 domain(IPR023410)|14-3-3 domain superfamily(IPR036815)
Chr3	4793	31960207	31960707	-6.90092	0.601536620959522	-0.237008	Cortex	0.00797909144680334	Chr3 - 31960207 - 31960707	MsG0380013166.01	3186	Intronic	Aspartic peptidase domain superfamily(IPR021109)
Chr3	4799	31980226	31980726	4.17197461155456	0.601536620959522	0.328056667286907	Cortex	0.0189736793500433	Chr3 - 31980226 - 31980726	MsG0380013167.01	1091	Promoter	Domain of unknown function DUF4283(IPR025558)
Chr3	4831	32037703	32038203	6.27635618971247	0.601536620959522	0.153024904413655	Cortex	0.014095916711743	Chr3 - 32037703 - 32038203	MsG0380013173.01	2847	Distal	Ribonuclease H superfamily(IPR036397)
Chr3	4848	32064470	32064970	5.57219170028729	0.601536620959522	0.093153953889248	Cortex	0.0452843816113883	Chr3 - 32064470 - 32064970	MsG0380013174.01	4811	Distal	NA
Chr3	4911	32207799	32208299	-6.2138	0.601536620959522	-0.146446	Cortex	0.0452843816113883	Chr3 - 32207799 - 32208299	MsG0380013185.01	3149	Distal	NA
Chr3	4914	32215293	32215793	-5.92347	0.601536620959522	-0.119387	Cortex	0.0452843816113883	Chr3 - 32215293 - 32215793	MsG0380013186.01	4736	Distal	Aspartic peptidase domain superfamily(IPR021109)
Chr3	4936	32263883	32264383	-6.31171	0.601536620959522	-0.156871	Cortex	0.025113468700083	Chr3 - 32263883 - 32264383	MsG0380013186.01	43852	Distal	Aspartic peptidase domain superfamily(IPR021109)
Chr3	4958	32323442	32323942	-7.01059	0.601536620959522	-0.255886	Cortex	0.0140959005731361	Chr3 - 32323442 - 32323942	MsG0380013190.01	1876	Intronic	Zinc finger, CCHC-type(IPR001878)|Zinc finger, CCHC-type superfamily(IPR036875)
Chr3	5022	32795705	32796205	6.29051344070511	0.601536620959522	0.154553661510414	Cortex	0.0452843816113883	Chr3 - 32795705 - 32796205	MsG0380013206.01	4078	Distal	NA
Chr3	5053	33120898	33121398	5.84161675884694	0.601536620959522	0.112691666514005	Cortex	0.025113468700083	Chr3 - 33120898 - 33121398	MsG0380013222.01	1489	Distal	NA
Chr3	5077	33475804	33476304	6.65859813305801	0.601536620959522	0.200054144380235	Cortex	0.025113468700083	Chr3 - 33475804 - 33476304	MsG0380013237.01	45792	Distal	Aspartic peptidase domain superfamily(IPR021109)
Chr3	5098	34001718	34002218	6.30071435850956	0.601536620959522	0.155664534058199	Cortex	0.0452843816113883	Chr3 - 34001718 - 34002218	MsG0380013263.01	19321	Distal	Helix-loop-helix DNA-binding domain superfamily(IPR036638)
Chr3	5110	34109975	34110475	-6.45984	0.601536620959522	-0.17405	Cortex	0.025113468700083	Chr3 - 34109975 - 34110475	MsG0380013272.01	19360	Distal	ABC transporter-like(IPR003439)|AAA+ ATPase domain(IPR003593)|Protein of unknown function DUF1005(IPR010410)|ABC transporter, conserved site(IPR017871)|P-loop containing nucleoside triphosphate hydrolase(IPR027417)
Chr3	5116	34122875	34123375	5.68462639817337	0.601536620959522	0.100866285004216	Cortex	0.0452843816113883	Chr3 - 34122875 - 34123375	MsG0380013272.01	6460	Intronic	ABC transporter-like(IPR003439)|AAA+ ATPase domain(IPR003593)|Protein of unknown function DUF1005(IPR010410)|ABC transporter, conserved site(IPR017871)|P-loop containing nucleoside triphosphate hydrolase(IPR027417)
Chr3	5117	34124003	34124503	6.26603077921902	0.601536620959522	0.151919347620705	Cortex	0.0452843816113883	Chr3 - 34124003 - 34124503	MsG0380013272.01	5332	Intronic	ABC transporter-like(IPR003439)|AAA+ ATPase domain(IPR003593)|Protein of unknown function DUF1005(IPR010410)|ABC transporter, conserved site(IPR017871)|P-loop containing nucleoside triphosphate hydrolase(IPR027417)
Chr3	5135	34165040	34165540	5.71970612333118	0.601536620959522	0.1033981784372	Cortex	0.0452843816113883	Chr3 - 34165040 - 34165540	MsG0380013275.01	6633	Distal	Endonuclease/exonuclease/phosphatase superfamily(IPR036691)
Chr3	5190	34468137	34468637	6.15263421086192	0.601536620959522	0.140284451976033	Cortex	0.0452843816113883	Chr3 - 34468137 - 34468637	MsG0380013290.01	5105	Distal	Porin domain superfamily(IPR023614)|Eukaryotic porin/Tom40(IPR027246)
Chr3	5241	34625463	34625963	-6.28197	0.601536620959522	-0.15363	Cortex	0.0452843816113883	Chr3 - 34625463 - 34625963	MsG0380013298.01	5719	Distal	NA
Chr3	5323	34975402	34975902	-6.45157	0.601536620959522	-0.173043	Cortex	0.0452843275666477	Chr3 - 34975402 - 34975902	MsG0380013313.01	30192	Distal	NA
Chr3	5334	35051743	35052243	6.27010642566828	0.601536620959522	0.152354788069074	Cortex	0.0452843816113883	Chr3 - 35051743 - 35052243	MsG0380013321.01	6498	Distal	Aspartic peptidase domain superfamily(IPR021109)
Chr3	5356	35181131	35181631	-5.93045	0.601536620959522	-0.119976	Cortex	0.0452843816113883	Chr3 - 35181131 - 35181631	MsG0380013327.01	21041	Distal	RINT-1/Tip20(IPR007528)
Chr3	5414	35387124	35387624	-5.84507	0.601536620959522	-0.112966	Cortex	0.0452843816113883	Chr3 - 35387124 - 35387624	MsG0380013335.01	6385	Distal	NA
Chr3	5440	35430837	35431337	6.4878636240861	0.601536620959522	0.177502935122612	Cortex	0.025113468700083	Chr3 - 35430837 - 35431337	MsG0380013336.01	24626	Distal	NA
Chr3	5475	35543880	35544380	-6.33815	0.601536620959522	-0.159809	Cortex	0.014095916711743	Chr3 - 35543880 - 35544380	MsG0380013340.01	9848	Distal	Histone H2A(IPR002119)|Histone-fold(IPR009072)|Histone H2A, C-terminal domain(IPR032454)
Chr3	5535	35870621	35871121	-6.6231	0.601536620959522	-0.195144	Cortex	0.0452843816113883	Chr3 - 35870621 - 35871121	MsG0380013357.01	10657	Distal	SANT/Myb domain(IPR001005)|Homeobox-like domain superfamily(IPR009057)|DNA-binding pseudobarrel domain superfamily(IPR015300)
Chr3	5558	35923649	35924149	-6.23609	0.601536620959522	-0.148758	Cortex	0.0452843816113883	Chr3 - 35923649 - 35924149	MsG0380013363.01	2386	Intronic	Myb/SANT-like domain(IPR024752)
Chr3	5650	36436717	36437217	6.22205515366202	0.601536620959522	0.14729842684376	Cortex	0.025113468700083	Chr3 - 36436717 - 36437217	MsG0380013379.01	4530	Distal	F-box domain(IPR001810)|F-box-like domain superfamily(IPR036047)
Chr3	5653	36439319	36439819	-6.02905	0.601536620959522	-0.128604	Cortex	0.0452843816113883	Chr3 - 36439319 - 36439819	MsG0380013379.01	7132	Distal	F-box domain(IPR001810)|F-box-like domain superfamily(IPR036047)
Chr3	5683	36479457	36479957	6.22125073708682	0.601536620959522	0.147215204367823	Cortex	0.025113468700083	Chr3 - 36479457 - 36479957	MsG0380013381.01	17030	Distal	RIN4, pathogenic type III effector avirulence factor Avr cleavage site(IPR008700)
Chr3	5687	36483429	36483929	-6.1183	0.601536620959522	-0.136938	Cortex	0.0452843816113883	Chr3 - 36483429 - 36483929	MsG0380013381.01	13058	Distal	RIN4, pathogenic type III effector avirulence factor Avr cleavage site(IPR008700)
Chr3	5837	36955696	36956196	-6.64976	0.601536620959522	-0.198819	Cortex	0.0452843816113883	Chr3 - 36955696 - 36956196	MsG0380013414.01	50785	Distal	UDP-glucuronosyl/UDP-glucosyltransferase(IPR002213)
Chr3	5841	36960257	36960757	-6.80738	0.601536620959522	-0.222004	Cortex	0.025113468700083	Chr3 - 36960257 - 36960757	MsG0380013414.01	55346	Distal	UDP-glucuronosyl/UDP-glucosyltransferase(IPR002213)
Chr3	5846	36965862	36966362	-6.32788	0.601536620959522	-0.158662	Cortex	0.025113468700083	Chr3 - 36965862 - 36966362	MsG0380013415.01	60794	Distal	UDP-glucuronosyl/UDP-glucosyltransferase(IPR002213)
Chr3	5852	36977760	36978260	-6.50508	0.601536620959522	-0.179658	Cortex	0.0452843816113883	Chr3 - 36977760 - 36978260	MsG0380013415.01	48896	Distal	UDP-glucuronosyl/UDP-glucosyltransferase(IPR002213)
Chr3	5860	36990001	36990501	6.55779145817022	0.601536620959522	0.186417800561721	Cortex	0.0452843816113883	Chr3 - 36990001 - 36990501	MsG0380013415.01	36655	Distal	UDP-glucuronosyl/UDP-glucosyltransferase(IPR002213)
Chr3	5864	36992811	36993311	-6.07425	0.601536620959522	-0.13276	Cortex	0.0452843816113883	Chr3 - 36992811 - 36993311	MsG0380013415.01	33845	Distal	UDP-glucuronosyl/UDP-glucosyltransferase(IPR002213)
Chr3	5888	37442731	37443231	-6.18754	0.601536620959522	-0.143769	Cortex	0.0452843816113883	Chr3 - 37442731 - 37443231	MsG0380013419.01	12449	Distal	NA
Chr3	5901	37484781	37485281	5.70091074866766	0.601536620959522	0.102033960865769	Cortex	0.0452843816113883	Chr3 - 37484781 - 37485281	MsG0380013422.01	10077	Distal	Aspartic peptidase domain superfamily(IPR021109)
Chr3	5925	37578049	37578549	5.76260974322849	0.601536620959522	0.106579636069629	Cortex	0.025113468700083	Chr3 - 37578049 - 37578549	MsG0380013424.01	4891	Distal	Cellulose synthase(IPR005150)
Chr3	5967	37712423	37712923	6.2809874295008	0.601536620959522	0.153523354250903	Cortex	0.0452843816113883	Chr3 - 37712423 - 37712923	MsG0380013429.01	174	Exonic	GNAT domain(IPR000182)|Acyl-CoA N-acyltransferase(IPR016181)
Chr3	5969	37721500	37722000	5.84679074499337	0.601536620959522	0.113103727579411	Cortex	0.0251134394515698	Chr3 - 37721500 - 37722000	MsG0380013429.01	8901	Distal	GNAT domain(IPR000182)|Acyl-CoA N-acyltransferase(IPR016181)
Chr3	5974	37766425	37766925	-6.09133	0.601536620959522	-0.134365	Cortex	0.0452843816113883	Chr3 - 37766425 - 37766925	MsG0380013430.01	3470	Distal	NA
Chr3	6097	38585400	38585900	-6.52074	0.601536620959522	-0.18164	Cortex	0.025113468700083	Chr3 - 38585400 - 38585900	MsG0380013461.01	25544	Distal	Aspartic peptidase domain superfamily(IPR021109)
Chr3	6105	38611310	38611810	3.7346954468271	0.601536620959522	0.223065853988477	Cortex	0.0189056382064436	Chr3 - 38611310 - 38611810	MsG0380013461.01	364	Promoter	Aspartic peptidase domain superfamily(IPR021109)
Chr3	6163	38725110	38725610	-6.68632	0.601536620959522	-0.203975	Cortex	0.025113468700083	Chr3 - 38725110 - 38725610	MsG0380013465.01	21447	Distal	Aspartic peptidase domain superfamily(IPR021109)
Chr3	6184	38765395	38765895	-6.14747	0.601536620959522	-0.139776	Cortex	0.0452843816113883	Chr3 - 38765395 - 38765895	MsG0380013466.01	33975	Distal	Aspartic peptidase domain superfamily(IPR021109)
Chr3	6198	38800222	38800722	-6.90853	0.601536620959522	-0.238273	Cortex	0.025113468700083	Chr3 - 38800222 - 38800722	MsG0380013466.01	850	Promoter	Aspartic peptidase domain superfamily(IPR021109)
Chr3	6283	38995035	38995535	-5.56452	0.601536620959522	-0.0926494	Cortex	0.0452843816113883	Chr3 - 38995035 - 38995535	MsG0380013474.01	4521	Intronic	SNF2-related, N-terminal domain(IPR000330)|Chromo/chromo shadow domain(IPR000953)|Helicase, C-terminal(IPR001650)|Helicase superfamily 1/2, ATP-binding domain(IPR014001)|Chromo-like domain superfamily(IPR016197)|Chromo domain(IPR023780)|P-loop containing nucleoside triphosphate hydrolase(IPR027417)|SNF2-like, N-terminal domain superfamily(IPR038718)
Chr3	6301	39039069	39039569	-5.92962	0.601536620959522	-0.119906	Cortex	0.0452843816113883	Chr3 - 39039069 - 39039569	MsG0380013477.01	5532	Distal	Germin(IPR001929)|Cupin 1(IPR006045)|RmlC-like cupin domain superfamily(IPR011051)|RmlC-like jelly roll fold(IPR014710)|Germin, manganese binding site(IPR019780)
Chr3	6371	39245754	39246254	-6.40504	0.601536620959522	-0.167488	Cortex	0.0452843816113883	Chr3 - 39245754 - 39246254	MsG0380013489.01	7537	Distal	Peptidase M41(IPR000642)|AAA+ ATPase domain(IPR003593)|ATPase, AAA-type, core(IPR003959)|ATPase, AAA-type, conserved site(IPR003960)|Peptidase, FtsH(IPR005936)|P-loop containing nucleoside triphosphate hydrolase(IPR027417)|Peptidase M41-like(IPR037219)
Chr3	6382	39261563	39262063	-6.18084	0.601536620959522	-0.143094	Cortex	0.0452843816113883	Chr3 - 39261563 - 39262063	MsG0380013490.01	425	Promoter	Aluminum-activated malate transporter(IPR020966)
Chr3	6406	39330117	39330617	6.69949217636411	0.601536620959522	0.205863433382899	Cortex	0.025113468700083	Chr3 - 39330117 - 39330617	MsG0380013493.01	5012	Distal	O-methyltransferase, family 2(IPR001077)|Plant methyltransferase dimerisation(IPR012967)|S-adenosyl-L-methionine-dependent methyltransferase(IPR029063)|Winged helix-like DNA-binding domain superfamily(IPR036388)|Winged helix DNA-binding domain superfamily(IPR036390)
Chr3	6450	39539179	39539679	6.36802609039887	0.601536620959522	0.163194986217299	Cortex	0.0452843816113883	Chr3 - 39539179 - 39539679	MsG0380013500.01	138	Exonic	NA
Chr3	6451	39540197	39540697	-6.53607	0.601536620959522	-0.183602	Cortex	0.0452843275666477	Chr3 - 39540197 - 39540697	MsG0380013500.01	878	Promoter	NA
Chr3	6456	39554923	39555423	-6.38677	0.601536620959522	-0.165355	Cortex	0.025113468700083	Chr3 - 39554923 - 39555423	MsG0380013501.01	6262	Distal	NADP-dependent oxidoreductase domain superfamily(IPR036812)
Chr3	6478	39704681	39705181	-7.2289	0.601536620959522	-0.298017	Cortex	0.014095916711743	Chr3 - 39704681 - 39705181	MsG0380013508.01	1013	Exonic	WD40 repeat(IPR001680)|WD40/YVTN repeat-like-containing domain superfamily(IPR015943)|WD40 repeat, conserved site(IPR019775)|G-protein beta WD-40 repeat(IPR020472)|WD40-repeat-containing domain superfamily(IPR036322)
Chr3	6485	39830757	39831257	-6.29983	0.601536620959522	-0.155568	Cortex	0.0452843816113883	Chr3 - 39830757 - 39831257	MsG0380013520.01	9578	Distal	GOSR2/Membrin/Bos1(IPR027027)
Chr3	6533	39981678	39982178	6.20934491230379	0.601536620959522	0.145988874648924	Cortex	0.0452843816113883	Chr3 - 39981678 - 39982178	MsG0380013530.01	6964	Intronic	Squalene/phytoene synthase(IPR002060)|Isoprenoid synthase domain superfamily(IPR008949)|Squalene/phytoene synthase, conserved site(IPR019845)|Trans-Isoprenyl Diphosphate Synthases, head-to-head(IPR033904)
Chr3	6560	40028796	40029296	6.2932737260437	0.601536620959522	0.15485347985348	Cortex	0.0452843816113883	Chr3 - 40028796 - 40029296	MsG0380013531.01	18782	Distal	Alpha/beta hydrolase fold-3(IPR013094)|Alpha/Beta hydrolase fold(IPR029058)
Chr3	6563	40031121	40031621	5.32745296643569	0.601536620959522	0.078306951298343	Cortex	0.0452843816113883	Chr3 - 40031121 - 40031621	MsG0380013531.01	21107	Distal	Alpha/beta hydrolase fold-3(IPR013094)|Alpha/Beta hydrolase fold(IPR029058)
Chr3	6595	40103925	40104425	-6.81528	0.601536620959522	-0.223234	Cortex	0.0140959005731361	Chr3 - 40103925 - 40104425	MsG0380013533.01	1649	Promoter	NA
Chr3	6598	40108071	40108571	6.49048707825771	0.601536620959522	0.17782964737852	Cortex	0.0452843816113883	Chr3 - 40108071 - 40108571	MsG0380013533.01	5795	Distal	NA
Chr3	6637	40264886	40265386	-6.30518	0.601536620959522	-0.156154	Cortex	0.0452843816113883	Chr3 - 40264886 - 40265386	MsG0380013541.01	10014	Distal	Glutathione S-transferase, N-terminal(IPR004045)|Glutathione S-transferase, C-terminal(IPR004046)|Glutathione S-transferases Phi, C-terminal(IPR034347)|Thioredoxin-like superfamily(IPR036249)|Glutathione S-transferase, C-terminal domain superfamily(IPR036282)
Chr3	6656	40306039	40306539	-5.85994	0.601536620959522	-0.114158	Cortex	0.0452843816113883	Chr3 - 40306039 - 40306539	MsG0380013541.01	51167	Distal	Glutathione S-transferase, N-terminal(IPR004045)|Glutathione S-transferase, C-terminal(IPR004046)|Glutathione S-transferases Phi, C-terminal(IPR034347)|Thioredoxin-like superfamily(IPR036249)|Glutathione S-transferase, C-terminal domain superfamily(IPR036282)
Chr3	6716	40691104	40691604	6.09193035572126	0.601536620959522	0.134421796468026	Cortex	0.0452843816113883	Chr3 - 40691104 - 40691604	MsG0380013558.01	10567	Distal	Domain of unknown function DUF4283(IPR025558)
Chr3	6764	40969379	40969879	-6.62358	0.601536620959522	-0.195209	Cortex	0.0452843816113883	Chr3 - 40969379 - 40969879	MsG0380013574.01	7089	Distal	Aspartic peptidase domain superfamily(IPR021109)
Chr3	6822	41078147	41078647	6.31927554602575	0.601536620959522	0.157706093189964	Cortex	0.0452843816113883	Chr3 - 41078147 - 41078647	MsG0380013578.01	2803	Distal	NA
Chr3	6953	42494339	42494839	6.33680726120968	0.601536620959522	0.159658691062632	Cortex	0.0452843816113883	Chr3 - 42494339 - 42494839	MsG0380013640.01	6294	Distal	NA
Chr3	7049	43645586	43646086	-6.25121	0.601536620959522	-0.150346	Cortex	0.0452843816113883	Chr3 - 43645586 - 43646086	MsG0380013688.01	46517	Distal	Chromo/chromo shadow domain(IPR000953)
Chr3	7071	43781037	43781537	6.33163376906199	0.601536620959522	0.159080022541561	Cortex	0.0452843816113883	Chr3 - 43781037 - 43781537	MsG0380013696.01	11266	Distal	Cystatin domain(IPR000010)
Chr3	7150	44920315	44920815	-7.06031	0.601536620959522	-0.264928	Cortex	0.0140959005731361	Chr3 - 44920315 - 44920815	MsG0380013743.01	22266	Distal	NA
Chr3	7209	45310715	45311215	-6.0661	0.601536620959522	-0.132001	Cortex	0.0452843816113883	Chr3 - 45310715 - 45311215	MsG0380013761.01	5676	Distal	Leucine-rich repeat(IPR001611)|Leucine-rich repeat domain superfamily(IPR032675)
Chr3	7296	46403539	46404039	-5.93159	0.601536620959522	-0.120072	Cortex	0.0452843816113883	Chr3 - 46403539 - 46404039	MsG0380013839.01	8220	Distal	Prolamin-like domain(IPR008502)
Chr3	7305	46438215	46438715	-6.12147	0.601536620959522	-0.137244	Cortex	0.0452843816113883	Chr3 - 46438215 - 46438715	MsG0380013842.01	10251	Distal	NA
Chr3	7313	46472944	46473444	6.49596237889899	0.601536620959522	0.178513431639072	Cortex	0.0452843816113883	Chr3 - 46472944 - 46473444	MsG0380013844.01	3189	Intronic	Tryptophan synthase beta subunit-like PLP-dependent enzyme(IPR036052)
Chr3	7317	46485946	46486446	-6.6337	0.601536620959522	-0.196597	Cortex	0.025113468700083	Chr3 - 46485946 - 46486446	MsG0380013845.01	5352	Distal	NA
Chr3	7362	47529964	47530464	0.645469360863069	0.601536620959522	1.46656819615384	Cortex	0.00187998246311845	Chr3 - 47529964 - 47530464	MsG0380013892.01	152	Promoter	NA
Chr3	7391	48413527	48414027	0.41251955057706	0.601536620959522	0.308090132499185	Cortex	0.0493492772726741	Chr3 - 48413527 - 48414027	MsG0380013922.01	2057	Distal	Ribosomal protein S8(IPR000630)|Ribosomal protein S8 superfamily(IPR035987)
Chr3	7402	48466573	48467073	0.750149457754712	0.601536620959522	2.74231262575564	Cortex	1.18973951868487e-05	Chr3 - 48466573 - 48467073	MsG0380013939.01	952	Distal	RNA polymerase, alpha subunit, C-terminal(IPR011260)
Chr3	7403	48467235	48467735	0.370494712541988	0.601536620959522	1.19617354339641	Cortex	0.0233641361371779	Chr3 - 48467235 - 48467735	MsG0380013939.01	290	Exonic	RNA polymerase, alpha subunit, C-terminal(IPR011260)
Chr3	7405	48469602	48470102	1.02027981478066	0.601536620959522	2.53544124693644	Cortex	0.000114801404470334	Chr3 - 48469602 - 48470102	MsG0380013940.01	1575	Distal	Photosystem II cytochrome b559, conserved site(IPR006216)|Photosystem II cytochrome b559, alpha subunit(IPR006217)|Photosystem II cytochrome b559, N-terminal(IPR013081)|Photosystem II cytochrome b559, alpha subunit, lumenal region(IPR013082)|Photosystem II cytochrome b559, alpha subunit superfamily(IPR037025)
Chr3	7406	48470228	48470728	0.683637341021018	0.601536620959522	1.19391	Cortex	0.00423342602062929	Chr3 - 48470228 - 48470728	MsG0380013940.01	949	Distal	Photosystem II cytochrome b559, conserved site(IPR006216)|Photosystem II cytochrome b559, alpha subunit(IPR006217)|Photosystem II cytochrome b559, N-terminal(IPR013081)|Photosystem II cytochrome b559, alpha subunit, lumenal region(IPR013082)|Photosystem II cytochrome b559, alpha subunit superfamily(IPR037025)
Chr3	7410	48480503	48481003	6.37559425967866	0.601536620959522	0.164063852174451	Cortex	0.0452843816113883	Chr3 - 48480503 - 48481003	MsG0380013943.01	554	Promoter	Photosystem II cytochrome b559, conserved site(IPR006216)|Photosystem II cytochrome b559, alpha subunit(IPR006217)|Photosystem II cytochrome b559, N-terminal(IPR013081)|Photosystem II cytochrome b559, alpha subunit, lumenal region(IPR013082)|Photosystem II cytochrome b559, alpha subunit superfamily(IPR037025)
Chr3	7412	48496571	48497071	0.493361766498655	0.601536620959522	0.981477777205693	Cortex	0.0305406892780112	Chr3 - 48496571 - 48497071	MsG0380013950.01	884	Promoter	Ribosomal protein S15(IPR000589)|Ribosomal protein S15, bacterial-type(IPR005290)|S15/NS1, RNA-binding(IPR009068)
Chr3	7414	48510419	48510919	1.79871174795083	0.601536620959522	0.357131525942259	Cortex	0.0175570532052346	Chr3 - 48510419 - 48510919	MsG0380013958.01	128	Promoter	Ribosomal protein S2(IPR001865)|Ribosomal protein S2, bacteria/mitochondria/plastid(IPR005706)|Ribosomal protein S2, conserved site(IPR018130)|Ribosomal protein S2, flavodoxin-like domain superfamily(IPR023591)
Chr3	7416	48519557	48520057	0.554734999335777	0.601536620959522	1.96739961389634	Cortex	0.00861658768827333	Chr3 - 48519557 - 48520057	MsG0380013961.01	396	Exonic	DNA-directed RNA polymerase, subunit 2, hybrid-binding domain(IPR007120)|RNA polymerase Rpb2, domain 2(IPR007642)|RNA polymerase, beta subunit, protrusion(IPR007644)|RNA polymerase Rpb2, domain 3(IPR007645)|RNA polymerase Rpb2, OB-fold(IPR014724)|DNA-directed RNA polymerase, subunit 2(IPR015712)|RNA polymerase Rpb2, domain 2 superfamily(IPR037034)
Chr3	7418	48525917	48526417	0.857441255065256	0.601536620959522	1.42482030539625	Cortex	0.00098653309868551	Chr3 - 48525917 - 48526417	MsG0380013964.01	559	Promoter	Ribulose bisphosphate carboxylase, large subunit, C-terminal(IPR000685)|DNA-directed RNA polymerase, insert domain(IPR011262)|DNA-directed RNA polymerase, RpoA/D/Rpb3-type(IPR011263)|Ribulose bisphosphate carboxylase, large subunit, C-terminal domain superfamily(IPR036376)|RNA polymerase, RBP11-like subunit(IPR036603)|DNA-directed RNA polymerase, insert domain superfamily(IPR036643)
Chr3	7424	48548136	48548636	0.611407146528831	0.601536620959522	1.35937687209523	Cortex	0.0253940718367634	Chr3 - 48548136 - 48548636	MsG0380013975.01	75	Promoter	Photosystem antenna protein-like(IPR000932)|Photosystem II CP47 reaction centre protein(IPR017486)|Photosystem antenna protein-like superfamily(IPR036001)
Chr3	7428	48564458	48564958	0.715624049468144	0.601536620959522	0.608347931966212	Cortex	0.033097604970025	Chr3 - 48564458 - 48564958	MsG0380013981.01	4854	Exonic	ATP synthase, F0 complex, subunit C(IPR000454)|NADH(IPR001268)|V-ATPase proteolipid subunit C-like domain(IPR002379)|NADH(IPR006137)|NADH-ubiquinone oxidoreductase, 20 Kd subunit(IPR006138)|RNA polymerase Rpb1, domain 3(IPR007066)|RNA polymerase Rpb1, domain 5(IPR007081)|RNA polymerase Rpb1, domain 4(IPR007083)|Uncharacterised protein family Ycf2(IPR008543)|NADH(IPR020396)|ATP synthase, F0 comple…
Chr3	7430	48590246	48590746	0.667490597872129	0.601536620959522	1.07602375803397	Cortex	0.00406824788783401	Chr3 - 48590246 - 48590746	MsG0380013993.01	2705	Exonic	NA
Chr3	7431	48604318	48604818	0.919415321116582	0.601536620959522	0.76066770807849	Cortex	0.0166378299228936	Chr3 - 48604318 - 48604818	MsG0380013996.01	2719	Intronic	NADH(IPR000440)|NADH(IPR038430)
Chr3	7440	48644116	48644616	2.66950930986014	0.601536620959522	0.410596686804715	Cortex	0.0025972695795735	Chr3 - 48644116 - 48644616	MsG0380014011.01	2219	Distal	Translation protein SH3-like domain superfamily(IPR008991)|Ribosomal protein L2, domain 2(IPR014722)|Ribosomal protein L2, domain 3(IPR014726)|Ribosomal protein L2, C-terminal(IPR022669)|Ribosomal protein L2, conserved site(IPR022671)
Chr3	7441	48644675	48645175	2.0677663050399	0.601536620959522	0.238418320003819	Cortex	0.031689775928426	Chr3 - 48644675 - 48645175	MsG0380014012.01	2489	Distal	Photosystem II PsbK(IPR003687)|Photosystem II PsbK superfamily(IPR037270)
Chr3	7445	48682875	48683375	1.17972036068366	0.601536620959522	1.03173569162357	Cortex	0.00152429705984644	Chr3 - 48682875 - 48683375	MsG0380014027.01	761	Promoter	RNA polymerase, alpha subunit(IPR000722)|RNA polymerase, N-terminal(IPR006592)|RNA polymerase Rpb1, domain 3(IPR007066)|RNA polymerase Rpb1, domain 1(IPR007080)|RNA polymerase Rpb1, domain 4(IPR007083)|RNA polymerase Rpb1, funnel domain superfamily(IPR038120)
Chr3	7458	48738206	48738706	0.792283354931285	0.601536620959522	0.840962119591536	Cortex	0.0278794205376081	Chr3 - 48738206 - 48738706	MsG0380014053.01	2297	Distal	ClpP/crotonase-like domain superfamily(IPR029045)
Chr3	7462	48747297	48747797	7.03545637366778	0.601536620959522	0.260369530005158	Cortex	0.00797910046871072	Chr3 - 48747297 - 48747797	MsG0380014055.01	386	Promoter	Ribosomal protein S3, C-terminal(IPR001351)|Ribosomal protein S3, bacterial(IPR005704)|K homology domain superfamily, prokaryotic type(IPR009019)|Ribosomal protein S3, conserved site(IPR018280)|Ribosomal protein S3, C-terminal domain superfamily(IPR036419)
Chr3	7463	48749346	48749846	0.680167781553259	0.601536620959522	1.04049094982699	Cortex	0.016623892756099	Chr3 - 48749346 - 48749846	MsG0380014057.01	204	Promoter	Ribosomal protein L2(IPR002171)|Ribosomal protein L2, bacterial/organellar-type(IPR005880)|Translation protein SH3-like domain superfamily(IPR008991)|Nucleic acid-binding, OB-fold(IPR012340)|Ribosomal protein L2, domain 2(IPR014722)|Ribosomal protein L2, domain 3(IPR014726)|Ribosomal Proteins L2, RNA binding domain(IPR022666)|Ribosomal protein L2, C-terminal(IPR022669)|Ribosomal protein L2, conse…
Chr3	7496	49113047	49113547	-6.14758	0.601536620959522	-0.139786	Cortex	0.0452843816113883	Chr3 - 49113047 - 49113547	MsG0380014074.01	4857	Distal	NA
Chr3	7501	49558959	49559459	-6.16326	0.601536620959522	-0.141337	Cortex	0.014095916711743	Chr3 - 49558959 - 49559459	MsG0380014091.01	3557	Distal	Domain of unknown function DUF4283(IPR025558)
Chr3	7524	49680917	49681417	7.01689708586333	0.601536620959522	0.257015941993932	Cortex	0.0140958521573644	Chr3 - 49680917 - 49681417	MsG0380014097.01	9581	Distal	Ankyrin repeat-containing domain(IPR020683)|PGG domain(IPR026961)|Ankyrin repeat-containing domain superfamily(IPR036770)
[truncated: 9,582 more rows]
