# Supplementary material for: Single-nucleus RNA-seq and ATAC-seq analyses provide molecular insights into cadmium-stress response in alfalfa roots
Source: Hortic Res. 2026 Apr 6;13(8):uhag117. doi: 10.1093/hr/uhag117 (PMC13392044; doi:10.1093/hr/uhag117)
Supplement: Web_Material_uhag117 [file web_material_uhag117.zip › Table S9 .xlsx]

## Sheet: gene_module_v2_list
Table S9 Ten distinct coexpression modules related to the Cd response in alfalfa root cell types.
Module	gene	annotation
1	MsG0780040620.01	AT1G54690.1 | Symbols: H2AXB, HTA3, G-H2AX, GAMMA-H2AX | histone H2A 3, GAMMA H2AX, gamma histone variant H2AX | chr1:20414607-20415206 REVERSE LENGTH=142
1	MsG0580025203.01	AT5G66005.3 | Symbols: no symbol available | no full name available | chr5:26397864-26399123 REVERSE LENGTH=192
1	MsG0280010980.01	AT1G07660.1 | Symbols: no symbol available | no full name available | chr1:2369212-2369523 FORWARD LENGTH=103
1	MsG0780040705.01	AT2G30620.2 | Symbols: H1.2, HON2 | Histone 1.2 | chr2:13045360-13046267 FORWARD LENGTH=202
1	MsG0180004475.01	AT1G06760.1 | Symbols: H1.1, HON1 | Histone 1.1 | chr1:2076687-2077616 REVERSE LENGTH=274
1	MsG0280011003.01	AT5G02560.1 | Symbols: h2a.w.12, HTA12 | histone H2A 12 | chr5:575437-576456 FORWARD LENGTH=153
1	MsG0180003893.01	AT3G51690.1 | Symbols: no symbol available | no full name available | chr3:19176731-19178107 REVERSE LENGTH=331
1	MsG0580028927.01	AT1G14900.1 | Symbols: HMGA | high mobility group A | chr1:5138665-5139353 REVERSE LENGTH=204
1	MsG0480023428.01	AT1G09200.1 | Symbols: H3.1, HTR2 | histone 3.1 | chr1:2971722-2972132 REVERSE LENGTH=136
1	MsG0480023424.01	AT1G09200.1 | Symbols: H3.1, HTR2 | histone 3.1 | chr1:2971722-2972132 REVERSE LENGTH=136
1	MsG0780041273.01	AT1G54690.1 | Symbols: H2AXB, HTA3, G-H2AX, GAMMA-H2AX | histone H2A 3, GAMMA H2AX, gamma histone variant H2AX | chr1:20414607-20415206 REVERSE LENGTH=142
1	MsG0480022307.01	AT1G09200.1 | Symbols: H3.1, HTR2 | histone 3.1 | chr1:2971722-2972132 REVERSE LENGTH=136
1	MsG0780040859.01	AT3G53650.1 | Symbols: HTB6 | | chr3:19889358-19889774 FORWARD LENGTH=138
1	MsG0480021302.01	AT3G46030.1 | Symbols: HTB11 | | chr3:16913614-16914051 REVERSE LENGTH=145
1	MsG0480021301.01	AT5G02560.1 | Symbols: h2a.w.12, HTA12 | histone H2A 12 | chr5:575437-576456 FORWARD LENGTH=153
1	MsG0780040844.01	AT1G07660.1 | Symbols: no symbol available | no full name available | chr1:2369212-2369523 FORWARD LENGTH=103
1	MsG0780041546.01	AT5G27660.2 | Symbols: AtPARK13, PARK13, DEG14 | degradation of periplasmic proteins 14, Arabidopsis PARK13 homolog | chr5:9789899-9792235 REVERSE LENGTH=435
1	MsG0280010346.01	AT4G27230.1 | Symbols: HTA2 | histone H2A 2 | chr4:13637515-13638325 REVERSE LENGTH=131
1	MsG0780040841.01	AT1G07660.2 | Symbols: no symbol available | no full name available | chr1:2369212-2369523 FORWARD LENGTH=86
1	MsG0180003891.01	AT1G06760.1 | Symbols: H1.1, HON1 | Histone 1.1 | chr1:2076687-2077616 REVERSE LENGTH=274
1	MsG0180005048.01	AT3G46030.1 | Symbols: HTB11 | | chr3:16913614-16914051 REVERSE LENGTH=145
1	MsG0280010347.01	AT5G54640.1 | Symbols: HTA1, RAT5, ATHTA1 | histone H2A 1, RESISTANT TO AGROBACTERIUM TRANSFORMATION 5 | chr5:22196540-22197279 FORWARD LENGTH=130
1	MsG0380015234.01	AT1G07660.1 | Symbols: no symbol available | no full name available | chr1:2369212-2369523 FORWARD LENGTH=103
1	MsG0880043592.01	AT1G07660.1 | Symbols: no symbol available | no full name available | chr1:2369212-2369523 FORWARD LENGTH=103
1	MsG0180003920.01	AT3G54560.1 | Symbols: HTA11, H2A.Z | histone H2A 11 | chr3:20196532-20197466 FORWARD LENGTH=136
1	MsG0080048344.01
1	MsG0480023842.01	AT1G09200.1 | Symbols: H3.1, HTR2 | histone 3.1 | chr1:2971722-2972132 REVERSE LENGTH=136
1	MsG0380014703.01	AT1G07660.1 | Symbols: no symbol available | no full name available | chr1:2369212-2369523 FORWARD LENGTH=103
1	MsG0780037240.01	AT1G07660.1 | Symbols: no symbol available | no full name available | chr1:2369212-2369523 FORWARD LENGTH=103
1	MsG0480023426.01	AT1G09200.1 | Symbols: H3.1, HTR2 | histone 3.1 | chr1:2971722-2972132 REVERSE LENGTH=136
1	MsG0880045145.01	AT1G07660.1 | Symbols: no symbol available | no full name available | chr1:2369212-2369523 FORWARD LENGTH=103
1	MsG0280007919.01	AT1G09200.1 | Symbols: H3.1, HTR2 | histone 3.1 | chr1:2971722-2972132 REVERSE LENGTH=136
1	MsG0880047472.01	AT1G07660.1 | Symbols: no symbol available | no full name available | chr1:2369212-2369523 FORWARD LENGTH=103
1	MsG0380014680.01	AT5G58940.1 | Symbols: CRCK1 | calmodulin-binding receptor-like cytoplasmic kinase 1 | chr5:23798659-23800716 FORWARD LENGTH=470
1	MsG0780041592.01	AT1G54690.1 | Symbols: H2AXB, HTA3, G-H2AX, GAMMA-H2AX | histone H2A 3, GAMMA H2AX, gamma histone variant H2AX | chr1:20414607-20415206 REVERSE LENGTH=142
1	MsG0480020971.01	AT3G46030.1 | Symbols: HTB11 | | chr3:16913614-16914051 REVERSE LENGTH=145
1	MsG0280011014.01	AT5G02560.1 | Symbols: h2a.w.12, HTA12 | histone H2A 12 | chr5:575437-576456 FORWARD LENGTH=153
1	MsG0080048220.01
1	MsG0580025504.01	AT1G09200.1 | Symbols: H3.1, HTR2 | histone 3.1 | chr1:2971722-2972132 REVERSE LENGTH=136
1	MsG0480021252.01	AT3G46030.1 | Symbols: HTB11 | | chr3:16913614-16914051 REVERSE LENGTH=145
1	MsG0480021015.01	AT3G46030.1 | Symbols: HTB11 | | chr3:16913614-16914051 REVERSE LENGTH=145
1	MsG0480020926.01	AT5G02560.1 | Symbols: h2a.w.12, HTA12 | histone H2A 12 | chr5:575437-576456 FORWARD LENGTH=153
1	MsG0480021048.01	AT5G02560.1 | Symbols: h2a.w.12, HTA12 | histone H2A 12 | chr5:575437-576456 FORWARD LENGTH=153
1	MsG0480020970.01	AT5G02560.1 | Symbols: h2a.w.12, HTA12 | histone H2A 12 | chr5:575437-576456 FORWARD LENGTH=153
1	MsG0880047470.01	AT1G07660.1 | Symbols: no symbol available | no full name available | chr1:2369212-2369523 FORWARD LENGTH=103
1	MsG0880045015.01	AT1G09200.1 | Symbols: H3.1, HTR2 | histone 3.1 | chr1:2971722-2972132 REVERSE LENGTH=136
1	MsG0480020927.01	AT3G46030.1 | Symbols: HTB11 | | chr3:16913614-16914051 REVERSE LENGTH=145
1	MsG0380014289.01	AT1G07660.1 | Symbols: no symbol available | no full name available | chr1:2369212-2369523 FORWARD LENGTH=103
1	MsG0180004994.01	AT5G02570.1 | Symbols: HTB10 | | chr5:576742-577140 REVERSE LENGTH=132
1	MsG0880044881.01	AT4G40030.1 | Symbols: H3.3, HTR4 | histone 3.3 | chr4:18555840-18556417 REVERSE LENGTH=136
1	MsG0180000092.01	AT4G40030.2 | Symbols: H3.3, HTR4 | histone 3.3 | chr4:18555840-18556827 REVERSE LENGTH=164
1	MsG0480021016.01	AT5G02560.1 | Symbols: h2a.w.12, HTA12 | histone H2A 12 | chr5:575437-576456 FORWARD LENGTH=153
1	MsG0480021049.01	AT3G46030.1 | Symbols: HTB11 | | chr3:16913614-16914051 REVERSE LENGTH=145
1	MsG0480020879.01	AT1G07660.1 | Symbols: no symbol available | no full name available | chr1:2369212-2369523 FORWARD LENGTH=103
1	MsG0480020918.01	AT5G59910.1 | Symbols: HTB4 | | chr5:24127206-24127658 FORWARD LENGTH=150
1	MsG0680035776.01	AT1G69770.1 | Symbols: CMT3 | chromomethylase 3 | chr1:26248496-26253519 REVERSE LENGTH=839
1	MsG0380014681.01	AT1G07660.1 | Symbols: no symbol available | no full name available | chr1:2369212-2369523 FORWARD LENGTH=103
1	MsG0180004995.01	AT5G59910.1 | Symbols: HTB4 | | chr5:24127206-24127658 FORWARD LENGTH=150
1	MsG0480021100.01	AT1G09200.1 | Symbols: H3.1, HTR2 | histone 3.1 | chr1:2971722-2972132 REVERSE LENGTH=136
1	MsG0180003671.01	AT5G59910.1 | Symbols: HTB4 | | chr5:24127206-24127658 FORWARD LENGTH=150
1	MsG0480020921.01	AT5G02560.1 | Symbols: h2a.w.12, HTA12 | histone H2A 12 | chr5:575437-576456 FORWARD LENGTH=153
1	MsG0780041535.01	AT1G07660.1 | Symbols: no symbol available | no full name available | chr1:2369212-2369523 FORWARD LENGTH=103
1	MsG0780036534.01	AT1G09200.1 | Symbols: H3.1, HTR2 | histone 3.1 | chr1:2971722-2972132 REVERSE LENGTH=136
1	MsG0580027650.01	AT1G07660.1 | Symbols: no symbol available | no full name available | chr1:2369212-2369523 FORWARD LENGTH=103
1	MsG0780038642.01	AT1G09200.1 | Symbols: H3.1, HTR2 | histone 3.1 | chr1:2971722-2972132 REVERSE LENGTH=136
1	MsG0280011013.01	AT5G02560.1 | Symbols: h2a.w.12, HTA12 | histone H2A 12 | chr5:575437-576456 FORWARD LENGTH=153
1	MsG0480020920.01	AT3G46030.1 | Symbols: HTB11 | | chr3:16913614-16914051 REVERSE LENGTH=145
1	MsG0480020969.01	AT3G46030.1 | Symbols: HTB11 | | chr3:16913614-16914051 REVERSE LENGTH=145
1	MsG0380015249.01	AT1G14900.1 | Symbols: HMGA | high mobility group A | chr1:5138665-5139353 REVERSE LENGTH=204
1	MsG0580027651.01	AT1G07660.1 | Symbols: no symbol available | no full name available | chr1:2369212-2369523 FORWARD LENGTH=103
1	MsG0480023687.01	AT1G09200.1 | Symbols: H3.1, HTR2 | histone 3.1 | chr1:2971722-2972132 REVERSE LENGTH=136
1	MsG0380014684.01	AT1G07660.2 | Symbols: no symbol available | no full name available | chr1:2369212-2369523 FORWARD LENGTH=86
1	MsG0380017332.01	AT2G45700.1 | Symbols: no symbol available | no full name available | chr2:18827216-18830505 REVERSE LENGTH=723
1	MsG0680031206.01	AT5G38690.1 | Symbols: DDR1 | DDT-RELATED PROTEIN1 | chr5:15479424-15482992 REVERSE LENGTH=572
1	MsG0480021099.01	AT5G12920.2 | Symbols: no symbol available | no full name available | chr5:4077917-4082585 REVERSE LENGTH=572
1	MsG0580025506.01	AT1G09200.1 | Symbols: H3.1, HTR2 | histone 3.1 | chr1:2971722-2972132 REVERSE LENGTH=136
1	MsG0680030314.01	AT3G27520.1 | Symbols: no symbol available | no full name available | chr3:10192484-10193159 FORWARD LENGTH=198
1	MsG0180003711.01	AT5G59910.1 | Symbols: HTB4 | | chr5:24127206-24127658 FORWARD LENGTH=150
1	MsG0180003688.01	AT5G59910.1 | Symbols: HTB4 | | chr5:24127206-24127658 FORWARD LENGTH=150
1	MsG0180006133.01	AT5G23420.1 | Symbols: HMGB6 | high-mobility group box 6 | chr5:7888712-7890111 REVERSE LENGTH=241
1	MsG0880046537.01	AT5G08020.1 | Symbols: RPA70B, RPA1B, ATRPA70B | ARABIDOPSIS THALIANA RPA70-KDA SUBUNIT B, RPA70-kDa subunit B, Replication Protein A 1B | chr5:2572107-2574879 FORWARD LENGTH=604
1	MsG0580025177.01	AT1G80740.1 | Symbols: CMT1, DMT4 | DNA METHYLTRANSFERASE 4, chromomethylase 1 | chr1:30342394-30346831 FORWARD LENGTH=791
1	MsG0780040771.01	AT1G04020.1 | Symbols: ROW1, ATBARD1, BARD1 | REPRESSOR OF WUSCHEL1, breast cancer associated RING 1 | chr1:1036610-1040045 FORWARD LENGTH=713
1	MsG0480023414.01	AT2G21790.1 | Symbols: CLS8, RNR1, DPD2, ATRNR1, R1 | CRINKLY LEAVES 8, defective in pollen organelle DNA degradation 2, RIBONUCLEOTIDE REDUCTASE 1, RIBONUCLEOTIDE REDUCTASE LARGE SUBUNIT 1, ribonucleotide reductase 1 | chr2:9293529-9297580 FORWARD LENGTH=816
1	MsG0780037158.01	AT3G27060.1 | Symbols: TSO2, ATTSO2 | TSO MEANING 'UGLY' IN CHINESE 2 | chr3:9979971-9981057 REVERSE LENGTH=332
1	MsG0380016971.01	AT3G48710.1 | Symbols: no symbol available | no full name available | chr3:18041024-18043995 FORWARD LENGTH=462
1	MsG0780041756.01	AT3G61740.2 | Symbols: ATX3, SDG14 | SET domain protein 14, Arabidopsis TRITHORAX 3 | chr3:22851133-22856548 REVERSE LENGTH=982
1	MsG0380014751.01	AT2G29680.2 | Symbols: ATCDC6, CDC6 | cell division control 6 | chr2:12689586-12692854 FORWARD LENGTH=508
1	MsG0580026142.01	AT1G26840.1 | Symbols: ORC6, ATORC6 | ARABIDOPSIS THALIANA ORIGIN RECOGNITION COMPLEX PROTEIN 6, origin recognition complex protein 6 | chr1:9298822-9300603 FORWARD LENGTH=284
1	MsG0380014666.01	AT2G29570.1 | Symbols: ATPCNA2, PCNA2 | A. THALIANA PROLIFERATING CELL NUCLEAR ANTIGEN 2, proliferating cell nuclear antigen 2 | chr2:12650139-12651598 REVERSE LENGTH=264
1	MsG0780041359.01	AT4G02060.1 | Symbols: MCM7, PRL | PROLIFERA | chr4:901484-905297 FORWARD LENGTH=716
1	MsG0180000718.01	AT2G24490.1 | Symbols: ATRPA32A, RPA32A, ROR1, ATRPA2, RPA2 | SUPPRESSOR OF ROS1, replicon protein A2 | chr2:10398651-10400416 REVERSE LENGTH=279
1	MsG0880046905.01	AT2G07690.2 | Symbols: MCM5 | MINICHROMOSOME MAINTENANCE 5 | chr2:3523379-3527388 REVERSE LENGTH=725
1	MsG0080048772.01
1	MsG0580024813.01	AT5G67100.1 | Symbols: ICU2 | INCURVATA2 | chr5:26776994-26785104 FORWARD LENGTH=1524
1	MsG0780039858.01	AT1G65470.2 | Symbols: FAS1, NFB2, FUGU2 | FASCIATA 1, NUCLEOSOME/CHROMATIN ASSEMBLY FACTOR GROUP B, FUGU 2 | chr1:24319906-24323879 REVERSE LENGTH=807
1	MsG0380017765.01	AT1G75150.2 | Symbols: no symbol available | no full name available | chr1:28204837-28208512 REVERSE LENGTH=781
1	MsG0780041358.01	AT4G02070.1 | Symbols: ATMSH6, MSH6-1, MSH6 | MUTS HOMOLOG 6-1, ARABIDOPSIS THALIANA MUTS HOMOLOG 6, MUTS homolog 6 | chr4:906079-912930 FORWARD LENGTH=1324
1	MsG0780040543.01	AT3G12170.1 | Symbols: no symbol available | no full name available | chr3:3881021-3882655 FORWARD LENGTH=262
1	MsG0180002218.01	AT3G27060.1 | Symbols: TSO2, ATTSO2 | TSO MEANING 'UGLY' IN CHINESE 2 | chr3:9979971-9981057 REVERSE LENGTH=332
1	MsG0880044835.01	AT3G27060.1 | Symbols: TSO2, ATTSO2 | TSO MEANING 'UGLY' IN CHINESE 2 | chr3:9979971-9981057 REVERSE LENGTH=332
1	MsG0280007003.01	AT4G21065.1 | Symbols: no symbol available | no full name available | chr4:11245976-11247763 FORWARD LENGTH=595
1	MsG0680033624.01	AT3G22460.2 | Symbols: OASA2 | O-acetylserine (thiol) lyase (OAS-TL) isoform A2 | chr3:7963855-7964769 FORWARD LENGTH=188
1	MsG0580030179.01	AT1G57820.1 | Symbols: VIM1, ORTH2 | ORTHRUS 2, VARIANT IN METHYLATION 1 | chr1:21414342-21417902 REVERSE LENGTH=645
1	MsG0780040641.01	AT5G19330.1 | Symbols: ARIA | ARM repeat protein interacting with ABF2 | chr5:6508095-6512701 REVERSE LENGTH=710
1	MsG0380015058.01	AT5G41880.1 | Symbols: POLA3, POLA4 | | chr5:16761071-16764074 FORWARD LENGTH=451
1	MsG0480022982.01	AT1G67320.2 | Symbols: EMB2813 | EMBRYO DEFECTIVE 2813 | chr1:25205520-25208966 REVERSE LENGTH=454
1	MsG0880047172.01	AT1G44900.1 | Symbols: ATMCM2, MCM2 | MINICHROMOSOME MAINTENANCE 2 | chr1:16970291-16974457 FORWARD LENGTH=936
1	MsG0280006378.01	AT1G10780.2 | Symbols: no symbol available | no full name available | chr1:3592875-3594328 REVERSE LENGTH=424
1	MsG0780041593.01	AT1G54690.1 | Symbols: H2AXB, HTA3, G-H2AX, GAMMA-H2AX | histone H2A 3, GAMMA H2AX, gamma histone variant H2AX | chr1:20414607-20415206 REVERSE LENGTH=142
1	MsG0780040536.01
1	MsG0080048956.01
1	MsG0380012956.01	AT3G46940.1 | Symbols: DUT1 | DUTP-PYROPHOSPHATASE-LIKE 1 | chr3:17288367-17288867 REVERSE LENGTH=166
1	MsG0380016217.01	AT1G67630.1 | Symbols: POLA2, EMB2814 | DNA polymerase alpha 2, EMBRYO DEFECTIVE 2814 | chr1:25344573-25348287 REVERSE LENGTH=620
1	MsG0580029044.01	AT5G56740.1 | Symbols: HAC07, HAC7, HAG2, HAG02 | histone acetyltransferase of the GNAT family 2 | chr5:22953009-22955577 REVERSE LENGTH=467
1	MsG0180002895.01	AT3G12170.1 | Symbols: no symbol available | no full name available | chr3:3881021-3882655 FORWARD LENGTH=262
1	MsG0180003905.01	AT3G54650.1 | Symbols: FBL17 | F BOX-LIKE17 | chr3:20226004-20228882 REVERSE LENGTH=593
1	MsG0880043758.01	AT3G12280.2 | Symbols: ATRBR1, RBR1, RB1, RB, RBR | RETINOBLASTOMA-RELATED, RETINOBLASTOMA 1, RETINOBLASTOMA-RELATED PROTEIN 1, retinoblastoma-related 1 | chr3:3913671-3918433 REVERSE LENGTH=1012
1	MsG0480023262.01	AT5G44635.1 | Symbols: MCM6 | MINICHROMOSOME MAINTENANCE 6 | chr5:18006431-18010542 REVERSE LENGTH=831
1	MsG0380017181.01	AT5G43080.1 | Symbols: CYCA3;1 | Cyclin A3;1 | chr5:17293227-17294789 FORWARD LENGTH=355
1	MsG0180004806.01	AT4G02110.1 | Symbols: no symbol available | no full name available | chr4:935191-940191 FORWARD LENGTH=1329
1	MsG0480020850.01	AT5G61460.1 | Symbols: MIM, ATRAD18, SMC6B | STRUCTURAL MAINTENANCE OF CHROMOSOMES 6B, "hypersensitive to MMS, irradiation and MMC" | chr5:24714551-24721841 REVERSE LENGTH=1057
1	MsG0680031214.01	AT5G38690.1 | Symbols: DDR1 | DDT-RELATED PROTEIN1 | chr5:15479424-15482992 REVERSE LENGTH=572
1	MsG0880045506.01	AT5G48600.1 | Symbols: ATSMC4, SMC3, SMC4, ATCAP-C, ATSMC3 | ARABIDOPSIS THALIANA STRUCTURAL MAINTENANCE OF CHROMOSOME 4, structural maintenance of chromosome 3, ARABIDOPSIS THALIANA CHROMOSOME ASSOCIATED PROTEIN-C | chr5:19701908-19709091 FORWARD LENGTH=1241
1	MsG0380012869.01	AT5G15920.1 | Symbols: EMB2782, AtSMC5, SMC5 | EMBRYO DEFECTIVE 2782, structural maintenance of chromosomes 5 | chr5:5196210-5199559 FORWARD LENGTH=1053
1	MsG0280007708.01	AT4G20940.1 | Symbols: GHR1 | GUARD CELL HYDROGEN PEROXIDE-RESISTANT 1 | chr4:11202728-11206038 FORWARD LENGTH=1037
1	MsG0880041930.01	AT4G16970.1 | Symbols: no symbol available | no full name available | chr4:9551516-9555766 REVERSE LENGTH=889
1	MsG0480022784.01	AT5G46280.1 | Symbols: MCM3 | MINICHROMOSOME MAINTENANCE 3 | chr5:18769902-18773606 REVERSE LENGTH=776
1	MsG0480018476.01	AT1G79890.2 | Symbols: no symbol available | no full name available | chr1:30048655-30052018 FORWARD LENGTH=855
1	MsG0480023141.01	AT1G29630.3 | Symbols: no symbol available | no full name available | chr1:10350636-10353538 FORWARD LENGTH=581
1	MsG0880043111.01	AT4G01270.1 | Symbols: no symbol available | no full name available | chr4:532351-534891 FORWARD LENGTH=506
1	MsG0780036063.01	AT1G80740.1 | Symbols: CMT1, DMT4 | DNA METHYLTRANSFERASE 4, chromomethylase 1 | chr1:30342394-30346831 FORWARD LENGTH=791
1	MsG0180003857.01	AT2G31270.1 | Symbols: CDT1A, CDT1, ATCDT1A | ARABIDOPSIS HOMOLOG OF YEAST CDT1, homolog of yeast CDT1 A, ARABIDOPSIS HOMOLOG OF YEAST CDT1 A | chr2:13329037-13331544 FORWARD LENGTH=571
1	MsG0480023296.01	AT5G44635.1 | Symbols: MCM6 | MINICHROMOSOME MAINTENANCE 6 | chr5:18006431-18010542 REVERSE LENGTH=831
1	MsG0580025526.01	AT4G17895.1 | Symbols: UBP20 | ubiquitin-specific protease 20 | chr4:9939914-9942698 FORWARD LENGTH=695
1	MsG0580029725.01	AT3G11910.2 | Symbols: UBP13, AtUBP13 | ubiquitin-specific protease 13 | chr3:3761758-3770290 REVERSE LENGTH=1114
1	MsG0480023458.01	AT5G64630.1 | Symbols: FAS2, NFB01, MUB3.9, NFB1 | FASCIATA 2 | chr5:25833298-25835822 FORWARD LENGTH=397
1	MsG0180004538.01	AT3G06340.1 | Symbols: no symbol available | no full name available | chr3:1920607-1922628 REVERSE LENGTH=673
1	MsG0480021530.01	AT3G18610.2 | Symbols: PARLL1, NUC2, ATNUC-L2, NUC-L2 | nucleolin like 2, PARALLEL1-LIKE 1, nucleolin 2 | chr3:6404270-6407822 REVERSE LENGTH=576
1	MsG0780040174.01	AT3G03920.1 | Symbols: no symbol available | no full name available | chr3:1009123-1010379 REVERSE LENGTH=202
1	MsG0480021288.01	AT5G27120.1 | Symbols: no symbol available | no full name available | chr5:9541287-9543684 FORWARD LENGTH=533
1	MsG0180006082.01	AT4G25630.1 | Symbols: ATFIB2, FIB2 | fibrillarin 2 | chr4:13074239-13076205 FORWARD LENGTH=320
1	MsG0480021424.01	AT3G57150.1 | Symbols: NAP57, AtCBF5, CBF5, AtNAP57 | homologue of NAP57 | chr3:21154255-21155952 REVERSE LENGTH=565
1	MsG0580024390.01	AT5G27120.1 | Symbols: no symbol available | no full name available | chr5:9541287-9543684 FORWARD LENGTH=533
1	MsG0080048135.01
1	MsG0780040756.01	AT2G20490.1 | Symbols: NOP10, EDA27 | EMBRYO SAC DEVELOPMENT ARREST 27 | chr2:8831897-8832723 FORWARD LENGTH=64
1	MsG0580024738.01	AT3G49910.1 | Symbols: no symbol available | no full name available | chr3:18504311-18504751 FORWARD LENGTH=146
1	MsG0280011308.01	AT1G52300.1 | Symbols: no symbol available | no full name available | chr1:19475213-19476152 REVERSE LENGTH=95
1	MsG0780040782.01	AT1G04480.1 | Symbols: no symbol available | no full name available | chr1:1216110-1217257 FORWARD LENGTH=140
1	MsG0480022363.01	AT4G31700.1 | Symbols: RPS6, RPS6A, AtRPS6 | ribosomal protein S6 | chr4:15346306-15347714 REVERSE LENGTH=250
1	MsG0280010801.01	AT1G26910.1 | Symbols: RPL10B | ribosomal protein L10 B | chr1:9321709-9322813 FORWARD LENGTH=221
1	MsG0180005426.01	AT3G53740.2 | Symbols: no symbol available | no full name available | chr3:19913921-19914813 REVERSE LENGTH=112
1	MsG0480023774.01	AT5G56730.1 | Symbols: no symbol available | no full name available | chr5:22946906-22952576 REVERSE LENGTH=1008
1	MsG0180000118.01	AT5G35530.1 | Symbols: no symbol available | no full name available | chr5:13710355-13712192 REVERSE LENGTH=248
1	MsG0580029132.01	AT1G07070.1 | Symbols: no symbol available | no full name available | chr1:2168652-2169703 FORWARD LENGTH=112
1	MsG0380016760.01	AT4G39520.1 | Symbols: Drg1-1 | | chr4:18371329-18374000 REVERSE LENGTH=369
1	MsG0480021417.01	AT3G62870.1 | Symbols: no symbol available | no full name available | chr3:23242862-23244273 REVERSE LENGTH=256
1	MsG0180005573.01	AT3G04840.1 | Symbols: no symbol available | no full name available | chr3:1329751-1331418 FORWARD LENGTH=262
1	MsG0580029168.01	AT3G09200.1 | Symbols: no symbol available | no full name available | chr3:2823364-2825020 REVERSE LENGTH=320
1	MsG0180004503.01	AT3G49010.1 | Symbols: BBC1, RSU2, ATBBC1 | 40S RIBOSOMAL PROTEIN, breast basic conserved 1 | chr3:18166971-18168047 REVERSE LENGTH=206
1	MsG0280006424.01	AT3G23390.1 | Symbols: RPL36aA | RPL36a A | chr3:8375427-8376224 FORWARD LENGTH=105
1	MsG0180003612.01	AT5G02960.1 | Symbols: no symbol available | no full name available | chr5:693280-694396 REVERSE LENGTH=142
1	MsG0380017516.01	AT2G40010.1 | Symbols: no symbol available | no full name available | chr2:16708578-16710448 REVERSE LENGTH=317
1	MsG0580024369.01	AT4G25740.1 | Symbols: no symbol available | no full name available | chr4:13107488-13108751 REVERSE LENGTH=177
1	MsG0780041244.01	AT3G58580.1 | Symbols: AtCCR4b | | chr3:21660866-21663697 REVERSE LENGTH=603
1	MsG0880042517.01	AT4G29410.1 | Symbols: no symbol available | no full name available | chr4:14468439-14469964 REVERSE LENGTH=143
1	MsG0780037290.01	AT3G06680.1 | Symbols: no symbol available | no full name available | chr3:2114402-2114877 REVERSE LENGTH=83
1	MsG0480023996.01	AT3G18130.1 | Symbols: RACK1C, RACK1C_AT | receptor for activated C kinase 1C | chr3:6211109-6212371 REVERSE LENGTH=326
1	MsG0780040848.01	AT3G12580.1 | Symbols: HSP70, ATHSP70, HSC70-4 | ARABIDOPSIS HEAT SHOCK PROTEIN 70, heat shock protein 70 | chr3:3991487-3993689 REVERSE LENGTH=650
1	MsG0880046444.01	AT5G39850.1 | Symbols: no symbol available | no full name available | chr5:15950053-15951171 FORWARD LENGTH=197
1	MsG0480018164.01	AT2G32060.1 | Symbols: no symbol available | no full name available | chr2:13639228-13640104 REVERSE LENGTH=144
1	MsG0480023941.01	AT3G57490.1 | Symbols: no symbol available | no full name available | chr3:21279824-21280887 REVERSE LENGTH=276
1	MsG0180004829.01	AT1G02780.1 | Symbols: emb2386 | embryo defective 2386 | chr1:608120-609391 REVERSE LENGTH=214
1	MsG0780038400.01	AT5G59240.1 | Symbols: no symbol available | no full name available | chr5:23902626-23903670 REVERSE LENGTH=210
1	MsG0280010519.01	AT1G08360.1 | Symbols: no symbol available | no full name available | chr1:2636231-2637694 FORWARD LENGTH=216
1	MsG0180004129.01	AT2G20450.1 | Symbols: no symbol available | no full name available | chr2:8813923-8815071 FORWARD LENGTH=134
1	MsG0180000280.01	AT4G34110.1 | Symbols: ATPAB2, PAB2, PABP2 | poly(A) binding protein 2, ARABIDOPSIS POLY(A) BINDING 2, POLY(A) BINDING PROTEIN 2 | chr4:16336732-16339892 FORWARD LENGTH=629
1	MsG0180005772.01	AT3G43980.1 | Symbols: no symbol available | no full name available | chr3:15778555-15779235 REVERSE LENGTH=56
1	MsG0880044204.01	AT5G07090.1 | Symbols: no symbol available | no full name available | chr5:2202410-2203805 FORWARD LENGTH=262
1	MsG0480022955.01	AT1G67420.1 | Symbols: no symbol available | no full name available | chr1:25255411-25260358 FORWARD LENGTH=872
1	MsG0180005659.01	AT4G21750.1 | Symbols: ATML1 | MERISTEM LAYER 1 | chr4:11556965-11560243 FORWARD LENGTH=762
1	MsG0880041967.01	AT3G10950.1 | Symbols: no symbol available | no full name available | chr3:3423893-3424566 FORWARD LENGTH=92
1	MsG0680031763.01	AT1G36240.1 | Symbols: RPL30A | | chr1:13614890-13616233 FORWARD LENGTH=112
1	MsG0780041462.01
1	MsG0280006741.01	AT5G10360.1 | Symbols: RPS6B, EMB3010 | Ribosomal protein small subunit 6b, embryo defective 3010 | chr5:3258734-3260142 REVERSE LENGTH=249
1	MsG0280008283.01	AT3G13580.1 | Symbols: no symbol available | no full name available | chr3:4433809-4435109 FORWARD LENGTH=244
1	MsG0280006301.01	AT1G09640.1 | Symbols: no symbol available | no full name available | chr1:3120162-3122152 FORWARD LENGTH=414
1	MsG0580029702.01	AT2G34480.1 | Symbols: L18aB, RPL18aB | | chr2:14532916-14534161 REVERSE LENGTH=178
1	MsG0080048971.01
1	MsG0180004946.01	AT3G23990.1 | Symbols: HSP60, HSP60-3B | heat shock protein 60, HEAT SHOCK PROTEIN 60-3B | chr3:8669013-8672278 FORWARD LENGTH=577
1	MsG0680031368.01	AT1G48830.1 | Symbols: no symbol available | no full name available | chr1:18059854-18060935 REVERSE LENGTH=191
1	MsG0480018252.01	AT3G13580.1 | Symbols: no symbol available | no full name available | chr3:4433809-4435109 FORWARD LENGTH=244
1	MsG0480018084.01	AT2G09990.1 | Symbols: no symbol available | no full name available | chr2:3781442-3781882 FORWARD LENGTH=146
1	MsG0680035611.01	AT1G48830.1 | Symbols: no symbol available | no full name available | chr1:18059854-18060935 REVERSE LENGTH=191
1	MsG0480019632.01	AT3G47370.1 | Symbols: no symbol available | no full name available | chr3:17453671-17454437 REVERSE LENGTH=122
1	MsG0180003623.01	AT3G09630.1 | Symbols: SAC56 | Suppressor of Acaulis 56 | chr3:2953813-2955444 FORWARD LENGTH=406
1	MsG0580025073.01	AT4G36130.1 | Symbols: no symbol available | no full name available | chr4:17097613-17098656 FORWARD LENGTH=258
1	MsG0580025750.01	AT2G47110.1 | Symbols: UBI6, UBQ6, RPS27aB | UBIQUITIN EXTENSION PROTEIN 6, ubiquitin 6, Ribosomal protein S27aB | chr2:19344701-19345174 FORWARD LENGTH=157
1	MsG0880043770.01	AT5G61170.1 | Symbols: no symbol available | no full name available | chr5:24611158-24612202 FORWARD LENGTH=143
1	MsG0080048040.01
1	MsG0280008118.01	AT3G22230.1 | Symbols: no symbol available | no full name available | chr3:7844136-7844543 REVERSE LENGTH=135
1	MsG0180003117.01	AT2G37270.1 | Symbols: RPS5B, ATRPS5B | ribosomal protein 5B | chr2:15647883-15649042 REVERSE LENGTH=207
1	MsG0780036547.01	AT5G61030.1 | Symbols: GR-RBP3, RBGA7, ORRM3 | glycine-rich RNA-binding protein 3, RNA-binding glycine-rich protein A7 | chr5:24560870-24562152 FORWARD LENGTH=309
1	MsG0580024540.01	AT2G32060.1 | Symbols: no symbol available | no full name available | chr2:13639228-13640104 REVERSE LENGTH=144
1	MsG0280007634.01	AT3G61110.1 | Symbols: RS27A, ARS27A | ribosomal protein S27 | chr3:22611710-22612632 FORWARD LENGTH=86
1	MsG0280010232.01	AT5G39850.1 | Symbols: no symbol available | no full name available | chr5:15950053-15951171 FORWARD LENGTH=197
1	MsG0480022763.01	AT4G18240.1 | Symbols: SS4, ATSS4, SSIV | ARABIDOPSIS THALIANA STARCH SYNTHASE 4, starch synthase 4, STARCH SYNTHASE 4 | chr4:10082221-10087044 FORWARD LENGTH=1040
1	MsG0280010383.01	AT3G10090.1 | Symbols: no symbol available | no full name available | chr3:3108960-3109154 REVERSE LENGTH=64
1	MsG0480023970.01	AT2G09990.1 | Symbols: no symbol available | no full name available | chr2:3781442-3781882 FORWARD LENGTH=146
1	MsG0280006836.01	AT2G36170.1 | Symbols: RPL40A, UBQ2 | 60S ribosomal protein L40 A, ubiquitin extension protein 2 | chr2:15172153-15173046 FORWARD LENGTH=128
1	MsG0580029502.01	AT3G11830.1 | Symbols: CCT7 | Chaperonin containing T-complex polypeptide-1 subunit 7 | chr3:3732734-3736156 FORWARD LENGTH=557
1	MsG0180004625.01	AT5G27850.1 | Symbols: RPL18C | | chr5:9873169-9874297 FORWARD LENGTH=187
1	MsG0280006747.01	AT4G17390.1 | Symbols: no symbol available | no full name available | chr4:9714407-9715545 REVERSE LENGTH=204
1	MsG0480022910.01	AT2G43460.1 | Symbols: no symbol available | no full name available | chr2:18046285-18047292 REVERSE LENGTH=69
1	MsG0480021250.01	AT2G21660.1 | Symbols: RBGA3, GR-RBP7, CCR2, ATGRP7, GRP7, SRBP1 | RNA-binding glycine-rich protein A3, SMALL RNA-BINDING PROTEIN 1, GLYCINE RICH PROTEIN 7, "cold, circadian rhythm, and rna binding 2", GLYCINE-RICH RNA-BINDING PROTEIN 7 | chr2:9265477-9266316 REVERSE LENGTH=176
1	MsG0880046177.01	AT4G00100.1 | Symbols: RPS13, RPS13A, PFL2, ATRPS13A | ribosomal protein S13A, POINTED FIRST LEAF 2 | chr4:37172-38123 FORWARD LENGTH=151
1	MsG0780036966.01	AT3G12580.1 | Symbols: HSP70, ATHSP70, HSC70-4 | ARABIDOPSIS HEAT SHOCK PROTEIN 70, heat shock protein 70 | chr3:3991487-3993689 REVERSE LENGTH=650
1	MsG0380016246.01	AT1G24510.1 | Symbols: CCT5 | Chaperonin containing T-complex polypeptide-1 subunit 5 | chr1:8685504-8688101 REVERSE LENGTH=535
1	MsG0780041223.01	AT1G07070.1 | Symbols: no symbol available | no full name available | chr1:2168652-2169703 FORWARD LENGTH=112
1	MsG0180003313.01	AT5G04800.1 | Symbols: no symbol available | no full name available | chr5:1389217-1389642 FORWARD LENGTH=141
1	MsG0180004130.01	AT2G20450.1 | Symbols: no symbol available | no full name available | chr2:8813923-8815071 FORWARD LENGTH=134
1	MsG0380016653.01	AT5G24510.1 | Symbols: no symbol available | no full name available | chr5:8369295-8369866 REVERSE LENGTH=111
1	MsG0480023149.01	AT2G47110.1 | Symbols: UBI6, UBQ6, RPS27aB | UBIQUITIN EXTENSION PROTEIN 6, ubiquitin 6, Ribosomal protein S27aB | chr2:19344701-19345174 FORWARD LENGTH=157
1	MsG0180000575.01	AT4G31985.1 | Symbols: no symbol available | no full name available | chr4:15469931-15470366 FORWARD LENGTH=51
1	MsG0580030007.01	AT3G49910.1 | Symbols: no symbol available | no full name available | chr3:18504311-18504751 FORWARD LENGTH=146
1	MsG0380016577.01	AT2G36170.1 | Symbols: RPL40A, UBQ2 | 60S ribosomal protein L40 A, ubiquitin extension protein 2 | chr2:15172153-15173046 FORWARD LENGTH=128
1	MsG0280011060.01	AT1G51260.1 | Symbols: LPAT3 | lysophosphatidyl acyltransferase 3 | chr1:19003460-19005512 REVERSE LENGTH=376
1	MsG0780039668.01	AT4G36130.1 | Symbols: no symbol available | no full name available | chr4:17097613-17098656 FORWARD LENGTH=258
1	MsG0480022693.01	AT3G23390.1 | Symbols: RPL36aA | RPL36a A | chr3:8375427-8376224 FORWARD LENGTH=105
1	MsG0080048113.01
1	MsG0280009666.01	AT1G56070.1 | Symbols: LOS1 | LOW EXPRESSION OF OSMOTICALLY RESPONSIVE GENES 1 | chr1:20968245-20971077 REVERSE LENGTH=843
1	MsG0380017448.01	AT5G20010.1 | Symbols: RAN-1, ATRAN1, RAN1 | RAS-RELATED NUCLEAR PROTEIN, ARABIDOPSIS THALIANA RAS-RELATED NUCLEAR PROTEIN, RAS-related nuclear protein-1 | chr5:6760364-6761747 FORWARD LENGTH=221
1	MsG0480022224.01	AT5G60980.1 | Symbols: NTF2 | | chr5:24543988-24546027 FORWARD LENGTH=459
1	MsG0180004609.01	AT5G27850.1 | Symbols: RPL18C | | chr5:9873169-9874297 FORWARD LENGTH=187
1	MsG0280006406.01	AT1G25260.1 | Symbols: RDP, RDP1 | REDUCED POLLEN NUMBER 1, REDUCED POLLEN NUMBER | chr1:8854163-8855766 REVERSE LENGTH=235
1	MsG0880042896.01	AT5G67090.1 | Symbols: SBT1.9 | Subtilisin-like protease 1.9 | chr5:26774111-26776321 REVERSE LENGTH=736
1	MsG0180003585.01	AT5G60670.1 | Symbols: RPL12C | Ribosomal Protein Like 12C | chr5:24381066-24381566 REVERSE LENGTH=166
1	MsG0580029284.01	AT5G48760.1 | Symbols: no symbol available | no full name available | chr5:19771315-19772686 REVERSE LENGTH=206
1	MsG0280011133.01	AT4G13850.4 | Symbols: ATGRP2, GR-RBP2, RBGA5, GRP2 | GLYCINE-RICH RNA-BINDING PROTEIN 2, glycine-rich RNA-binding protein 2, glycine rich protein 2, RNA-binding glycine-rich protein A5 | chr4:8021314-8022065 FORWARD LENGTH=129
1	MsG0180003693.01	AT3G09520.1 | Symbols: EXO70H4, ATEXO70H4 | exocyst subunit exo70 family protein H4 | chr3:2923743-2925629 FORWARD LENGTH=628
1	MsG0480022059.01	AT5G54580.1 | Symbols: ORRM2 | | chr5:22171332-22172656 FORWARD LENGTH=156
1	MsG0880046859.01	AT3G51700.1 | Symbols: no symbol available | no full name available | chr3:19179443-19181145 REVERSE LENGTH=344
1	MsG0280009372.01	AT3G04840.1 | Symbols: no symbol available | no full name available | chr3:1329751-1331418 FORWARD LENGTH=262
1	MsG0180005384.01	AT1G43170.4 | Symbols: emb2207, RP1, ARP1, RPL3A | embryo defective 2207, ribosomal protein 1 | chr1:16267519-16268631 FORWARD LENGTH=306
1	MsG0280009633.01	AT3G10610.1 | Symbols: no symbol available | no full name available | chr3:3319459-3319881 FORWARD LENGTH=140
1	MsG0780039633.01	AT5G27700.1 | Symbols: EVR1L1, RPS21C | EVERSHED1-LIKE 1 | chr5:9807541-9808048 REVERSE LENGTH=82
1	MsG0180001288.01	AT1G76550.1 | Symbols: no symbol available | no full name available | chr1:28722900-28726929 REVERSE LENGTH=617
1	MsG0480018767.01	AT5G62690.1 | Symbols: TUB2 | tubulin beta chain 2 | chr5:25181560-25183501 FORWARD LENGTH=450
1	MsG0680031962.01	AT1G48830.1 | Symbols: no symbol available | no full name available | chr1:18059854-18060935 REVERSE LENGTH=191
1	MsG0880044035.01	AT2G42740.1 | Symbols: RPL16A | ribosomal protein large subunit 16A | chr2:17791794-17792946 FORWARD LENGTH=182
1	MsG0280010643.01	AT3G23940.1 | Symbols: DHAD | Dihydroxyacid dehydratase | chr3:8648780-8652323 FORWARD LENGTH=608
1	MsG0080048922.01
1	MsG0380014577.01	AT4G26600.3 | Symbols: AtTRM4d, NOP2B, TRM4d | tRNA methyltransferase 4d | chr4:13419629-13423257 FORWARD LENGTH=652
1	MsG0880047078.01	AT3G16810.1 | Symbols: APUM24, PUM24 | pumilio 24 | chr3:5723436-5727539 REVERSE LENGTH=641
1	MsG0880047427.01	AT5G57120.2 | Symbols: no symbol available | no full name available | chr5:23122767-23124400 REVERSE LENGTH=300
1	MsG0580025400.01	AT1G31970.1 | Symbols: STRS1, RH5 | STRESS RESPONSE SUPPRESSOR 1 | chr1:11479921-11482707 FORWARD LENGTH=537
1	MsG0280009166.01	AT4G22380.1 | Symbols: no symbol available | no full name available | chr4:11812041-11812922 REVERSE LENGTH=128
1	MsG0480020592.01	AT5G22620.3 | Symbols: no symbol available | no full name available | chr5:7517731-7520223 REVERSE LENGTH=460
1	MsG0280010566.01	AT2G46290.1 | Symbols: no symbol available | no full name available | chr2:19005910-19007797 REVERSE LENGTH=355
1	MsG0880044711.01	AT1G26880.1 | Symbols: no symbol available | no full name available | chr1:9315640-9316681 REVERSE LENGTH=120
1	MsG0880046354.01	AT5G40200.1 | Symbols: DegP9, DEG9 | degradation of periplasmic proteins 9, DegP protease 9 | chr5:16070402-16073101 FORWARD LENGTH=592
1	MsG0780041461.01	AT3G49010.1 | Symbols: BBC1, RSU2, ATBBC1 | 40S RIBOSOMAL PROTEIN, breast basic conserved 1 | chr3:18166971-18168047 REVERSE LENGTH=206
1	MsG0480021453.01
1	MsG0380017606.01	AT1G23100.1 | Symbols: no symbol available | no full name available | chr1:8195867-8196336 FORWARD LENGTH=97
1	MsG0180005110.01	AT1G43170.1 | Symbols: emb2207, RP1, ARP1, RPL3A | embryo defective 2207, ribosomal protein 1 | chr1:16266992-16268631 FORWARD LENGTH=389
1	MsG0780041224.01	AT1G07070.1 | Symbols: no symbol available | no full name available | chr1:2168652-2169703 FORWARD LENGTH=112
1	MsG0780041688.01	AT5G24090.1 | Symbols: LYS1, ATCHIA, CHIA | Lysozyme 1, chitinase A | chr5:8143805-8145153 REVERSE LENGTH=302
1	MsG0180000339.01	AT3G49810.1 | Symbols: atPub30 | U-box protein 30 | chr3:18474936-18476282 REVERSE LENGTH=448
1	MsG0180004152.01	AT3G13580.1 | Symbols: no symbol available | no full name available | chr3:4433809-4435109 FORWARD LENGTH=244
1	MsG0180005819.01	AT4G34200.1 | Symbols: EDA9, PGDH1 | phosphoglycerate dehydrogenase 1, embryo sac development arrest 9 | chr4:16374041-16376561 REVERSE LENGTH=603
1	MsG0480022580.01	AT4G33680.1 | Symbols: AGD2 | ABERRANT GROWTH AND DEATH 2, ARF-GAP domain 2 | chr4:16171847-16174630 REVERSE LENGTH=461
1	MsG0380016977.01	AT5G50810.1 | Symbols: TIM8 | translocase inner membrane subunit 8 | chr5:20675875-20676505 REVERSE LENGTH=77
1	MsG0080048216.01
1	MsG0380016671.01	AT3G49470.1 | Symbols: NACA2 | nascent polypeptide-associated complex subunit alpha-like protein 2 | chr3:18341072-18342273 FORWARD LENGTH=217
1	MsG0880042604.01	AT1G50920.1 | Symbols: Nog1-1 | | chr1:18870555-18872570 FORWARD LENGTH=671
1	MsG0180000882.01	AT4G32730.2 | Symbols: ATMYB3R-1, MYB3R-1, PC-MYB1, MYB3R1, ATMYB3R1 | C-MYB-LIKE TRANSCRIPTION FACTOR 3R-1, MYB DOMAIN PROTEIN 3R1, A. thaliana MYB domain protein 3R1 | chr4:15791039-15795643 FORWARD LENGTH=995
1	MsG0580029498.01	AT5G08420.1 | Symbols: no symbol available | no full name available | chr5:2713555-2716064 FORWARD LENGTH=391
1	MsG0480023388.01	AT1G10490.1 | Symbols: no symbol available | no full name available | chr1:3453589-3459925 FORWARD LENGTH=1028
1	MsG0680034395.01	AT3G55620.1 | Symbols: emb1624, eIF6A | embryo defective 1624, eukaryotic initiation facor 6A | chr3:20634581-20636312 FORWARD LENGTH=245
1	MsG0880045836.01	AT2G15790.1 | Symbols: CYP40, SQN | CYCLOPHILIN 40, SQUINT | chr2:6878144-6880743 REVERSE LENGTH=361
1	MsG0380015970.01
1	MsG0880046449.01	AT1G18800.1 | Symbols: NRP2 | NAP1-related protein 2 | chr1:6481466-6483463 REVERSE LENGTH=256
1	MsG0780040823.01	AT5G15550.1 | Symbols: atPEIP2, AtPEP2 | Arabidopsis thaliana pescadillo ortholog | chr5:5059051-5062003 REVERSE LENGTH=433
1	MsG0880046631.01	AT5G08180.1 | Symbols: no symbol available | no full name available | chr5:2631843-2633374 REVERSE LENGTH=156
1	MsG0180003073.01	AT3G11964.2 | Symbols: RRP5 | Ribosomal RNA Processing 5 | chr3:3793957-3806626 REVERSE LENGTH=1920
1	MsG0280006520.01	AT5G09590.1 | Symbols: MTHSC70-2, HSC70-5 | mitochondrial HSO70 2, HEAT SHOCK COGNATE | chr5:2975721-2978508 FORWARD LENGTH=682
1	MsG0480023648.01	AT1G63660.1 | Symbols: no symbol available | no full name available | chr1:23604127-23607080 REVERSE LENGTH=534
1	MsG0680035854.01	AT4G29510.1 | Symbols: ATPRMT11, PRMT11, PRMT1B, ATPRMT1B | ARABIDOPSIS THALIANA PROTEIN ARGININE METHYLTRANSFERASE 1B, ARABIDOPSIS THALIANA ARGININE METHYLTRANSFERASE 11, PROTEIN ARGININE METHYLTRANSFERASE 1B, arginine methyltransferase 11 | chr4:14491739-14493752 FORWARD LENGTH=390
1	MsG0280006307.01	AT4G24280.1 | Symbols: cpHsc70-1 | chloroplast heat shock protein 70-1 | chr4:12590094-12593437 FORWARD LENGTH=718
1	MsG0880046267.01	AT5G50250.1 | Symbols: CP31B | chloroplast RNA-binding protein 31B | chr5:20452677-20453965 REVERSE LENGTH=289
1	MsG0180003547.01	AT2G28260.2 | Symbols: ATCNGC15, CNGC15 | cyclic nucleotide-gated channel 15 | chr2:12050186-12052453 FORWARD LENGTH=638
1	MsG0480021904.01	AT4G25730.1 | Symbols: TRM7b, AtTRM7b | tRNA methyltransferase 7b | chr4:13102906-13106718 REVERSE LENGTH=821
1	MsG0580026921.01	AT2G04030.1 | Symbols: CR88, EMB1956, AtHsp90.5, HSP90C, AtHsp90C, Hsp88.1, HSP90.5 | HEAT SHOCK PROTEIN 90.5, EMBRYO DEFECTIVE 1956, HEAT SHOCK PROTEIN 88.1 | chr2:1281983-1285909 FORWARD LENGTH=780
1	MsG0280010280.01	AT3G56990.1 | Symbols: EDA7 | embryo sac development arrest 7 | chr3:21088358-21091976 REVERSE LENGTH=711
1	MsG0380012250.01	AT1G63780.1 | Symbols: IMP4 | | chr1:23665045-23667243 REVERSE LENGTH=294
1	MsG0280007445.01	AT3G57000.1 | Symbols: no symbol available | no full name available | chr3:21092610-21094109 FORWARD LENGTH=298
1	MsG0380012190.01	AT3G54470.1 | Symbols: no symbol available | no full name available | chr3:20168285-20170245 REVERSE LENGTH=476
1	MsG0480022599.01	AT5G09590.1 | Symbols: MTHSC70-2, HSC70-5 | mitochondrial HSO70 2, HEAT SHOCK COGNATE | chr5:2975721-2978508 FORWARD LENGTH=682
1	MsG0780039272.01	AT1G52930.1 | Symbols: atBRX1-2 | Arabidopsis homologue of yeast Brx1 2 | chr1:19711261-19713103 FORWARD LENGTH=320
1	MsG0280011072.01	AT3G46740.1 | Symbols: MAR1, TOC75, TOC75-III | MODIFIER OF ARG1 1, translocon at the outer envelope membrane of chloroplasts 75-III | chr3:17216104-17219296 REVERSE LENGTH=818
1	MsG0880042581.01	AT3G13860.1 | Symbols: HSP60-3A | heat shock protein 60-3A | chr3:4561704-4565133 REVERSE LENGTH=572
1	MsG0280006352.01	AT4G27640.1 | Symbols: IMB4 | importin-beta 4 | chr4:13798013-13802976 REVERSE LENGTH=1048
1	MsG0380016433.01	AT5G06360.1 | Symbols: no symbol available | no full name available | chr5:1944835-1946512 FORWARD LENGTH=260
1	MsG0880047324.01	AT5G20720.1 | Symbols: ATCPN21, CPN20, CPN21, CHCPN10, CPN10 | chaperonin 20, CHLOROPLAST CHAPERONIN 10 | chr5:7015015-7016354 FORWARD LENGTH=253
1	MsG0080048497.01
1	MsG0780036877.01	AT5G13100.1 | Symbols: no symbol available | no full name available | chr5:4156789-4158235 FORWARD LENGTH=354
1	MsG0180004607.01	AT3G05560.1 | Symbols: no symbol available | no full name available | chr3:1614641-1615204 FORWARD LENGTH=124
1	MsG0880043077.01	AT3G59890.2 | Symbols: no symbol available | no full name available | chr3:22124497-22126369 REVERSE LENGTH=343
1	MsG0080048705.01
1	MsG0780041147.01	AT2G36170.1 | Symbols: RPL40A, UBQ2 | 60S ribosomal protein L40 A, ubiquitin extension protein 2 | chr2:15172153-15173046 FORWARD LENGTH=128
1	MsG0480022041.01	AT3G10090.1 | Symbols: no symbol available | no full name available | chr3:3108960-3109154 REVERSE LENGTH=64
1	MsG0480018401.01	AT1G52700.2 | Symbols: no symbol available | no full name available | chr1:19631186-19633366 REVERSE LENGTH=255
1	MsG0880046328.01	AT5G16750.1 | Symbols: TOZ | TORMOZEMBRYO DEFECTIVE | chr5:5504541-5509266 REVERSE LENGTH=876
1	MsG0480023627.01	AT5G41190.1 | Symbols: NOB1, AtNOB1 | | chr5:16487628-16490012 REVERSE LENGTH=602
1	MsG0080047940.01
1	MsG0680035883.01	AT4G04940.1 | Symbols: no symbol available | no full name available | chr4:2511212-2517052 REVERSE LENGTH=910
1	MsG0080047962.01
1	MsG0880045286.01	AT1G23290.1 | Symbols: RPL27AB, RPL27A | RIBOSOMAL PROTEIN L27A | chr1:8263007-8263447 FORWARD LENGTH=146
1	MsG0780040062.01	AT5G13280.1 | Symbols: AK, AK1, AK-LYS1 | ASPARTATE KINASE, aspartate kinase 1, ASPARTATE KINASE 1 | chr5:4249516-4252654 FORWARD LENGTH=569
1	MsG0280009634.01	AT5G04800.1 | Symbols: no symbol available | no full name available | chr5:1389217-1389642 FORWARD LENGTH=141
1	MsG0580024706.01	AT5G65780.1 | Symbols: ATBCAT-5 | | chr5:26316418-26318585 FORWARD LENGTH=415
1	MsG0280010870.01	AT1G29900.1 | Symbols: CARB, VEN3 | carbamoyl phosphate synthetase B, VENOSA 3 | chr1:10468164-10471976 FORWARD LENGTH=1187
1	MsG0380017483.01	AT2G40010.1 | Symbols: no symbol available | no full name available | chr2:16708578-16710448 REVERSE LENGTH=317
1	MsG0180003474.01	AT3G09890.1 | Symbols: no symbol available | no full name available | chr3:3032678-3034158 FORWARD LENGTH=206
1	MsG0180004854.01	AT3G05560.1 | Symbols: no symbol available | no full name available | chr3:1614641-1615204 FORWARD LENGTH=124
1	MsG0480018577.01	AT5G01590.1 | Symbols: TIC56 | TRANSLOCON AT THE INNER ENVELOPE MEMBRANE OF CHLOROPLASTS 56 | chr5:224249-226620 FORWARD LENGTH=527
1	MsG0680032459.01	AT1G22780.1 | Symbols: RPS18A, PFL, PFL1 | POINTED FIRST LEAVES, POINTED FIRST LEAVES 1, 40S RIBOSOMAL PROTEIN S18 | chr1:8067990-8069163 FORWARD LENGTH=152
1	MsG0880044044.01	AT5G40770.1 | Symbols: ATPHB3, PHB3, EER3 | prohibitin 3 | chr5:16315589-16316621 REVERSE LENGTH=277
1	MsG0780036813.01	AT2G29540.3 | Symbols: ATRPAC14, ATRPC14, RPC14 | RNApolymerase 14 kDa subunit | chr2:12643288-12643828 FORWARD LENGTH=139
1	MsG0680035856.01	AT4G26180.1 | Symbols: CoAc2 | CoA Carrier 2 | chr4:13260263-13261887 REVERSE LENGTH=331
1	MsG0380012075.01	AT2G35040.1 | Symbols: no symbol available | no full name available | chr2:14765347-14768269 REVERSE LENGTH=596
1	MsG0380017061.01	AT5G10920.1 | Symbols: no symbol available | no full name available | chr5:3441805-3443892 FORWARD LENGTH=517
1	MsG0180005253.01	AT1G07920.1 | Symbols: ELONGATION FACTOR-TU FAMILY | | chr1:2455559-2457001 FORWARD LENGTH=449
1	MsG0580026250.01	AT4G24830.1 | Symbols: no symbol available | no full name available | chr4:12793085-12795857 REVERSE LENGTH=494
1	MsG0180004220.01	AT4G00026.1 | Symbols: SD3 | SEGREGATION DISTORTION 3 | chr4:11634-13285 REVERSE LENGTH=269
1	MsG0380016622.01	AT2G36170.1 | Symbols: RPL40A, UBQ2 | 60S ribosomal protein L40 A, ubiquitin extension protein 2 | chr2:15172153-15173046 FORWARD LENGTH=128
1	MsG0380015752.01	AT4G20360.1 | Symbols: SVR11, RAB8D, ATRAB8D, ATRABE1B, RABE1b | RAB GTPase homolog E1B, SUPPRESSOR OF VARIEGATION11 | chr4:10990036-10991466 FORWARD LENGTH=476
1	MsG0680034840.01	AT1G53345.1 | Symbols: no symbol available | no full name available | chr1:19902561-19903538 FORWARD LENGTH=325
1	MsG0480018565.01	AT1G49400.1 | Symbols: emb1129 | embryo defective 1129 | chr1:18283156-18283643 FORWARD LENGTH=116
1	MsG0180000710.01	AT3G12660.1 | Symbols: FLA14 | FASCICLIN-like arabinogalactan protein 14 precursor | chr3:4019060-4019827 FORWARD LENGTH=255
1	MsG0580024954.01	AT5G66750.1 | Symbols: CHR1, DDM1, SOM4, CHA1, SOM1, CHR01, ATDDM1 | chromatin remodeling 1, CHROMATIN REMODELING 1, DECREASED DNA METHYLATION 1, SOMNIFEROUS 1 | chr5:26649050-26652869 FORWARD LENGTH=764
1	MsG0180005835.01	AT4G34160.1 | Symbols: CYCD3, CYCD3;1 | CYCLIN D3;1 | chr4:16357903-16359304 FORWARD LENGTH=376
1	MsG0880046213.01	AT1G63160.1 | Symbols: EMB2811, RFC2 | replication factor C 2, EMBRYO DEFECTIVE 2811 | chr1:23422068-23423771 REVERSE LENGTH=333
1	MsG0180004877.01	AT2G45440.1 | Symbols: DHDPS2 | dihydrodipicolinate synthase 2 | chr2:18731294-18732867 FORWARD LENGTH=365
1	MsG0380017622.01	AT3G18190.1 | Symbols: CCT4 | Chaperonin containing T-complex polypeptide-1 subunit 4 | chr3:6232226-6233836 FORWARD LENGTH=536
1	MsG0780041075.01	AT3G52960.1 | Symbols: PrxIIE | peroxiredoxin-II-E | chr3:19639699-19640403 FORWARD LENGTH=234
1	MsG0780040338.01	AT3G12390.1 | Symbols: no symbol available | no full name available | chr3:3942344-3943595 FORWARD LENGTH=203
1	MsG0880047286.01	AT3G21540.1 | Symbols: no symbol available | no full name available | chr3:7586100-7590856 REVERSE LENGTH=955
1	MsG0580025421.01	AT3G22660.1 | Symbols: EBP2 | | chr3:8016237-8017118 REVERSE LENGTH=293
1	MsG0280007690.01	AT4G21130.1 | Symbols: EMB2271 | EMBRYO DEFECTIVE 2271 | chr4:11274308-11276286 FORWARD LENGTH=479
1	MsG0280010169.01	AT5G53900.2 | Symbols: no symbol available | no full name available | chr5:21881375-21883133 REVERSE LENGTH=377
1	MsG0580030078.01	AT5G49410.1 | Symbols: no symbol available | no full name available | chr5:20032901-20033751 FORWARD LENGTH=145
1	MsG0580025639.01	AT4G18440.1 | Symbols: no symbol available | no full name available | chr4:10186385-10188832 REVERSE LENGTH=536
1	MsG0480018626.01	AT2G38140.1 | Symbols: PSRP4 | plastid-specific ribosomal protein 4 | chr2:15980948-15981459 FORWARD LENGTH=118
1	MsG0380012279.01	AT1G73230.1 | Symbols: no symbol available | no full name available | chr1:27540506-27541364 REVERSE LENGTH=165
1	MsG0080048825.01
1	MsG0280006564.01	AT1G61730.1 | Symbols: no symbol available | no full name available | chr1:22793447-22794577 REVERSE LENGTH=376
1	MsG0180003115.01	AT2G37270.1 | Symbols: RPS5B, ATRPS5B | ribosomal protein 5B | chr2:15647883-15649042 REVERSE LENGTH=207
1	MsG0380017633.01	AT1G23100.1 | Symbols: no symbol available | no full name available | chr1:8195867-8196336 FORWARD LENGTH=97
1	MsG0880046760.01	AT4G22380.1 | Symbols: no symbol available | no full name available | chr4:11812041-11812922 REVERSE LENGTH=128
1	MsG0580028107.01	AT1G33120.1 | Symbols: no symbol available | no full name available | chr1:12010986-12012223 FORWARD LENGTH=194
1	MsG0280006629.01	AT5G67510.1 | Symbols: no symbol available | no full name available | chr5:26937970-26938410 REVERSE LENGTH=146
1	MsG0780038866.01	AT2G39800.1 | Symbols: P5CS1, ATP5CS | delta1-pyrroline-5-carboxylate synthase 1 | chr2:16598516-16602939 REVERSE LENGTH=717
1	MsG0380014792.01	AT5G05580.1 | Symbols: AtFAD8, FAD8 | fatty acid desaturase 8 | chr5:1664331-1666345 FORWARD LENGTH=435
1	MsG0380015836.01	AT1G74920.2 | Symbols: ALDH10A8 | aldehyde dehydrogenase 10A8 | chr1:28139175-28142573 REVERSE LENGTH=496
1	MsG0480018573.01	AT5G01600.1 | Symbols: FER1, ATFER1 | ferretin 1, ARABIDOPSIS THALIANA FERRETIN 1 | chr5:228149-229594 REVERSE LENGTH=255
1	MsG0780038393.01	AT2G05990.1 | Symbols: MOD1, ENR1 | MOSAIC DEATH 1, ENOYL-ACP REDUCTASE 1 | chr2:2322876-2324867 FORWARD LENGTH=390
1	MsG0480022674.01	AT2G22230.1 | Symbols: no symbol available | no full name available | chr2:9450042-9451427 FORWARD LENGTH=220
1	MsG0880046991.01	AT4G25050.1 | Symbols: ACP4, AtACP4 | acyl carrier protein 4 | chr4:12870178-12871024 FORWARD LENGTH=137
1	MsG0180005277.01	AT1G34430.1 | Symbols: EMB3003 | embryo defective 3003 | chr1:12588027-12590084 REVERSE LENGTH=465
1	MsG0680031874.01	AT5G52920.1 | Symbols: PKP-BETA1, PKP2, PKP1 | plastidic pyruvate kinase beta subunit 1, PLASTIDIAL PYRUVATE KINASE 1, PLASTIDIAL PYRUVATE KINASE 2 | chr5:21463680-21466612 FORWARD LENGTH=579
1	MsG0480020758.01	AT2G28000.1 | Symbols: ARC2, CH-CPN60A, SLP, CPN60A, Cpn60alpha1, CPNA1 | SCHLEPPERLESS, chaperonin-60alpha1, CHLOROPLAST CHAPERONIN 60ALPHA, ACCUMULATION AND REPLICATION OF CHLOROPLASTS 2, chaperonin-60alpha | chr2:11926603-11929184 FORWARD LENGTH=586
1	MsG0180004471.01	AT5G28640.1 | Symbols: GIF, GIF1, ATGIF1, AN3 | GRF1-INTERACTING FACTOR, ANGUSTIFOLIA 3, GRF1-INTERACTING FACTOR 1, ARABIDOPSIS GRF1-INTERACTING FACTOR 1 | chr5:10647831-10649620 REVERSE LENGTH=210
1	MsG0780041660.01	AT5G28640.1 | Symbols: GIF, GIF1, ATGIF1, AN3 | GRF1-INTERACTING FACTOR, ANGUSTIFOLIA 3, GRF1-INTERACTING FACTOR 1, ARABIDOPSIS GRF1-INTERACTING FACTOR 1 | chr5:10647831-10649620 REVERSE LENGTH=210
1	MsG0280009433.01	AT3G12670.1 | Symbols: emb2742, CTPS2 | CTP synthase 2, embryo defective 2742 | chr3:4020351-4024086 REVERSE LENGTH=591
1	MsG0380013547.01	AT2G34480.1 | Symbols: L18aB, RPL18aB | | chr2:14532916-14534161 REVERSE LENGTH=178
1	MsG0180003097.01	AT3G11964.2 | Symbols: RRP5 | Ribosomal RNA Processing 5 | chr3:3793957-3806626 REVERSE LENGTH=1920
1	MsG0780036139.01	AT5G61330.1 | Symbols: no symbol available | no full name available | chr5:24657287-24660103 REVERSE LENGTH=436
1	MsG0280006664.01	AT5G67510.1 | Symbols: no symbol available | no full name available | chr5:26937970-26938410 REVERSE LENGTH=146
1	MsG0480021527.01	AT2G05990.1 | Symbols: MOD1, ENR1 | MOSAIC DEATH 1, ENOYL-ACP REDUCTASE 1 | chr2:2322876-2324867 FORWARD LENGTH=390
1	MsG0480022086.01	AT1G14060.1 | Symbols: no symbol available | no full name available | chr1:4817354-4817893 REVERSE LENGTH=179
1	MsG0380016050.01
1	MsG0080048465.01
1	MsG0880044003.01	AT2G42740.1 | Symbols: RPL16A | ribosomal protein large subunit 16A | chr2:17791794-17792946 FORWARD LENGTH=182
1	MsG0480022787.01	AT2G34470.1 | Symbols: UREG, PSKF109 | urease accessory protein G | chr2:14530900-14532411 REVERSE LENGTH=275
1	MsG0380017788.01	AT4G15770.1 | Symbols: no symbol available | no full name available | chr4:8978060-8978623 FORWARD LENGTH=187
1	MsG0380012176.01	AT5G67510.1 | Symbols: no symbol available | no full name available | chr5:26937970-26938410 REVERSE LENGTH=146
1	MsG0380017447.01	AT5G20010.1 | Symbols: RAN-1, ATRAN1, RAN1 | RAS-RELATED NUCLEAR PROTEIN, ARABIDOPSIS THALIANA RAS-RELATED NUCLEAR PROTEIN, RAS-related nuclear protein-1 | chr5:6760364-6761747 FORWARD LENGTH=221
1	MsG0380015199.01	AT2G03820.1 | Symbols: NMD3, AtNMD3 | Nonsense-Mediated mRNA Decay 3 | chr2:1165149-1166699 REVERSE LENGTH=516
1	MsG0180006242.01
1	MsG0880046251.01	AT5G63310.1 | Symbols: NDPK2, NDPK IA, NDPK IA IA, NDPK1A, ATNDPK2 | NDP KINASE 1A, nucleoside diphosphate kinase 2, ARABIDOPSIS NUCLEOSIDE DIPHOSPHATE KINASE 2, NUCLEOSIDE DIPHOSPHATE KINASE IA | chr5:25372122-25373838 REVERSE LENGTH=231
1	MsG0280007643.01	AT3G61110.1 | Symbols: RS27A, ARS27A | ribosomal protein S27 | chr3:22611710-22612632 FORWARD LENGTH=86
1	MsG0480021879.01	AT4G28510.1 | Symbols: ATPHB1, PHB1 | prohibitin 1 | chr4:14084970-14086372 REVERSE LENGTH=288
1	MsG0180003527.01	AT3G09860.1 | Symbols: no symbol available | no full name available | chr3:3026140-3027000 FORWARD LENGTH=98
1	MsG0880047565.01	AT4G30840.1 | Symbols: NUP43 | | chr4:15017831-15019709 REVERSE LENGTH=361
1	MsG0480019747.01	AT1G43170.4 | Symbols: emb2207, RP1, ARP1, RPL3A | embryo defective 2207, ribosomal protein 1 | chr1:16267519-16268631 FORWARD LENGTH=306
1	MsG0180002458.01	AT1G15480.1 | Symbols: POCO1 | PRECOCIOUS1 | chr1:5318307-5320422 FORWARD LENGTH=594
1	MsG0580029137.01	AT1G36280.1 | Symbols: no symbol available | no full name available | chr1:13640600-13642908 FORWARD LENGTH=527
1	MsG0480021006.01	AT3G46560.1 | Symbols: TIM9, emb2474, AtTIM9 | embryo defective 2474, TRANSLOCASE OF THE INNER MEMBRANE 9 | chr3:17138632-17139301 FORWARD LENGTH=93
1	MsG0880047055.01	AT2G47650.1 | Symbols: UXS4 | UDP-xylose synthase 4 | chr2:19538751-19541364 REVERSE LENGTH=443
1	MsG0480022932.01	AT1G67590.1 | Symbols: no symbol available | no full name available | chr1:25333137-25334472 REVERSE LENGTH=347
1	MsG0180001235.01	AT1G25220.1 | Symbols: WEI7, ASB1, TRP4 | TRYPTOPHAN BIOSYNTHESIS 4, WEAK ETHYLENE INSENSITIVE7, anthranilate synthase beta subunit 1 | chr1:8837430-8839478 REVERSE LENGTH=276
1	MsG0380016003.01	AT3G07620.1 | Symbols: no symbol available | no full name available | chr3:2433267-2434988 REVERSE LENGTH=459
1	MsG0580024619.01	AT3G59840.1 | Symbols: no symbol available | no full name available | chr3:22105853-22106146 REVERSE LENGTH=97
1	MsG0480021719.01	AT2G05990.1 | Symbols: MOD1, ENR1 | MOSAIC DEATH 1, ENOYL-ACP REDUCTASE 1 | chr2:2322876-2324867 FORWARD LENGTH=390
1	MsG0380016805.01	AT3G04770.2 | Symbols: RPSAb | 40s ribosomal protein SA B | chr3:1309544-1310846 REVERSE LENGTH=280
1	MsG0280007692.01	AT5G04885.2 | Symbols: BGLC3 | | chr5:1423066-1426628 FORWARD LENGTH=682
1	MsG0180002514.01	AT2G39020.1 | Symbols: GNAT8, NATA2 | GCN5&#8208;related N&#8208;acetyltransferase 8 | chr2:16295392-16296102 FORWARD LENGTH=236
1	MsG0180004622.01	AT3G05560.1 | Symbols: no symbol available | no full name available | chr3:1614641-1615204 FORWARD LENGTH=124
1	MsG0780040244.01
1	MsG0480018585.01	AT1G07920.1 | Symbols: ELONGATION FACTOR-TU FAMILY | | chr1:2455559-2457001 FORWARD LENGTH=449
1	MsG0480021448.01	AT4G38680.1 | Symbols: GRP2, CSP2, ATCSP2, CSDP2 | glycine rich protein 2, COLD SHOCK DOMAIN PROTEIN 2, ARABIDOPSIS THALIANA COLD SHOCK PROTEIN 2, COLD SHOCK PROTEIN 2 | chr4:18072240-18072851 REVERSE LENGTH=203
1	MsG0480021511.01	AT2G05990.1 | Symbols: MOD1, ENR1 | MOSAIC DEATH 1, ENOYL-ACP REDUCTASE 1 | chr2:2322876-2324867 FORWARD LENGTH=390
1	MsG0680030864.01	AT5G64140.1 | Symbols: RPS28 | ribosomal protein S28 | chr5:25667529-25667723 REVERSE LENGTH=64
1	MsG0580026956.01	AT3G01280.1 | Symbols: VDAC1, ATVDAC1 | ARABIDOPSIS THALIANA VOLTAGE DEPENDENT ANION CHANNEL 1, voltage dependent anion channel 1 | chr3:85754-87612 FORWARD LENGTH=276
1	MsG0280010525.01	AT2G21580.2 | Symbols: no symbol available | no full name available | chr2:9236629-9237510 FORWARD LENGTH=107
1	MsG0380011642.01	AT2G42740.1 | Symbols: RPL16A | ribosomal protein large subunit 16A | chr2:17791794-17792946 FORWARD LENGTH=182
1	MsG0080049068.01
1	MsG0380016046.01	AT2G04220.1 | Symbols: no symbol available | no full name available | chr2:1445401-1446324 FORWARD LENGTH=307
1	MsG0380016651.01	AT3G49430.2 | Symbols: SR34a, SRp34a, At-SR34a | Serine/Arginine-Rich Protein Splicing Factor 34a, SER/ARG-rich protein 34A | chr3:18332668-18334617 FORWARD LENGTH=297
1	MsG0880043916.01	AT3G54320.3 | Symbols: ATWRI1, WRI1, ASML1, WRI | WRINKLED, WRINKLED 1, ACTIVATOR OF SPO(MIN)::LUC1 | chr3:20114809-20118473 FORWARD LENGTH=430
1	MsG0580029893.01
1	MsG0680034475.01	AT5G42150.1 | Symbols: no symbol available | no full name available | chr5:16846247-16847909 FORWARD LENGTH=315
1	MsG0080047803.01
1	MsG0880045631.01	AT4G36020.2 | Symbols: CSDP1, AtCSP1, CSP1 | cold shock protein 1, cold shock domain protein 1 | chr4:17043443-17044342 REVERSE LENGTH=265
1	MsG0280010256.01	AT3G22230.1 | Symbols: no symbol available | no full name available | chr3:7844136-7844543 REVERSE LENGTH=135
1	MsG0180000056.01
1	MsG0380017150.01	AT1G46264.1 | Symbols: AT-HSFB4, HSFB4, SCZ | SCHIZORIZA, heat shock transcription factor B4 | chr1:17224904-17226183 FORWARD LENGTH=348
1	MsG0680030863.01	AT3G10090.1 | Symbols: no symbol available | no full name available | chr3:3108960-3109154 REVERSE LENGTH=64
1	MsG0880046765.01	AT3G47650.1 | Symbols: BSD2 | BUNDLE SHEATH DEFECTIVE 2 | chr3:17569576-17570262 FORWARD LENGTH=136
1	MsG0180000511.01	AT1G07920.1 | Symbols: ELONGATION FACTOR-TU FAMILY | | chr1:2455559-2457001 FORWARD LENGTH=449
1	MsG0780036864.01	AT5G38392.1 | Symbols: no symbol available | no full name available | chr5:15369685-15370338 FORWARD LENGTH=217
1	MsG0280008412.01	AT5G20635.1 | Symbols: AGG3 | Arabidopsis G protein gamma subunit 3 | chr5:6979314-6981767 REVERSE LENGTH=251
1	MsG0280007596.01	AT5G27470.1 | Symbols: no symbol available | no full name available | chr5:9695087-9697154 FORWARD LENGTH=451
1	MsG0880045407.01
1	MsG0880045890.01	AT2G23360.1 | Symbols: no symbol available | no full name available | chr2:9949420-9952727 FORWARD LENGTH=898
1	MsG0480021356.01	AT2G21250.1 | Symbols: no symbol available | no full name available | chr2:9103408-9105116 REVERSE LENGTH=309
1	MsG0580025384.01
1	MsG0780041377.01	AT5G23710.1 | Symbols: no symbol available | no full name available | chr5:7996528-7997220 REVERSE LENGTH=230
1	MsG0580029249.01	AT2G30130.1 | Symbols: PCK1, ASL5, LBD12 | PEACOCK 1 | chr2:12868740-12869684 FORWARD LENGTH=193
1	MsG0480021203.01	AT5G66600.1 | Symbols: no symbol available | no full name available | chr5:26575105-26578315 REVERSE LENGTH=614
1	MsG0180000203.01	AT5G42630.1 | Symbols: KAN4, ATS | KANADI 4, ABERRANT TESTA SHAPE | chr5:17073997-17075747 REVERSE LENGTH=276
1	MsG0080048754.01
1	MsG0580029769.01	AT2G17410.2 | Symbols: ARID2 | AT RICH INTERACTION DOMAIN 2 | chr2:7559869-7563474 FORWARD LENGTH=780
1	MsG0780040952.01	AT1G76720.1 | Symbols: no symbol available | no full name available | chr1:28794144-28798780 REVERSE LENGTH=1191
1	MsG0580024875.01	AT3G50820.1 | Symbols: OEC33, PSBO-2, PSBO2 | photosystem II subunit O-2, OXYGEN EVOLVING COMPLEX SUBUNIT 33 KDA, PHOTOSYSTEM II SUBUNIT O-2 | chr3:18891008-18892311 REVERSE LENGTH=331
1	MsG0280007464.01	AT4G12560.1 | Symbols: CPR30, CPR1 | CONSTITUTIVE EXPRESSER OF PR GENES 1, CONSTITUTIVE EXPRESSER OF PR GENES 30 | chr4:7441815-7443157 FORWARD LENGTH=413
1	MsG0580026014.01
1	MsG0180005083.01	AT1G18800.1 | Symbols: NRP2 | NAP1-related protein 2 | chr1:6481466-6483463 REVERSE LENGTH=256
1	MsG0880045399.01
1	MsG0880045408.01
1	MsG0180001786.01
1	MsG0580028209.01	AT1G19920.1 | Symbols: APS2, ATPS2, ASA1 | ATP SULFURYLASE ARABIDOPSIS 1 | chr1:6914835-6916657 REVERSE LENGTH=476
1	MsG0880045219.01	AT2G22620.1 | Symbols: RGIL6 | rhamnogalacturonan lyase6 | chr2:9604902-9610156 REVERSE LENGTH=677
1	MsG0280007169.01	AT3G11710.1 | Symbols: ATKRS-1 | lysyl-tRNA synthetase 1 | chr3:3702359-3705613 REVERSE LENGTH=626
1	MsG0880044368.01	AT2G45030.1 | Symbols: no symbol available | no full name available | chr2:18572411-18576756 FORWARD LENGTH=754
1	MsG0680031103.01	AT5G64140.1 | Symbols: RPS28 | ribosomal protein S28 | chr5:25667529-25667723 REVERSE LENGTH=64
1	MsG0580024151.01	AT3G04840.1 | Symbols: no symbol available | no full name available | chr3:1329751-1331418 FORWARD LENGTH=262
1	MsG0880047599.01
1	MsG0780041731.01	AT3G10300.3 | Symbols: no symbol available | no full name available | chr3:3186436-3188071 FORWARD LENGTH=335
1	MsG0680035412.01
1	MsG0280010384.01	AT3G10090.1 | Symbols: no symbol available | no full name available | chr3:3108960-3109154 REVERSE LENGTH=64
1	MsG0180004094.01	AT3G01680.1 | Symbols: AtSEOR1, SEOR1, SEOb | Arabidopsis thaliana sieve element occlusion-related 1, sieve element occlusion b, Sieve-Element-Occlusion-Related 1 | chr3:252033-255246 FORWARD LENGTH=740
1	MsG0880045957.01	AT3G49950.1 | Symbols: no symbol available | no full name available | chr3:18522570-18523802 FORWARD LENGTH=410
1	MsG0580025535.01
1	MsG0280011185.01	AT3G59890.2 | Symbols: no symbol available | no full name available | chr3:22124497-22126369 REVERSE LENGTH=343
1	MsG0380016432.01	AT1G20230.1 | Symbols: no symbol available | no full name available | chr1:7009570-7011852 FORWARD LENGTH=760
1	MsG0180000829.01	AT5G16860.1 | Symbols: no symbol available | no full name available | chr5:5543834-5546386 FORWARD LENGTH=850
1	MsG0280011099.01	AT1G30140.1 | Symbols: no symbol available | no full name available | chr1:10598764-10599527 FORWARD LENGTH=222
1	MsG0880044246.01	AT3G50440.1 | Symbols: ATMES10, MES10 | ARABIDOPSIS THALIANA METHYL ESTERASE 10, methyl esterase 10 | chr3:18717392-18718396 REVERSE LENGTH=275
1	MsG0880044731.01
1	MsG0380015500.01	AT2G40230.1 | Symbols: no symbol available | no full name available | chr2:16803285-16804586 REVERSE LENGTH=433
1	MsG0880046236.01	AT4G24830.1 | Symbols: no symbol available | no full name available | chr4:12793085-12795857 REVERSE LENGTH=494
1	MsG0280011303.01	AT1G79870.2 | Symbols: HPPR2 | Hydroxyphenylpyruvate reductase 2 | chr1:30044794-30045851 FORWARD LENGTH=294
1	MsG0180004332.01
1	MsG0480022887.01	AT4G33170.1 | Symbols: no symbol available | no full name available | chr4:15995701-15998673 REVERSE LENGTH=990
1	MsG0780037195.01	AT3G12530.2 | Symbols: PSF2 | | chr3:3972604-3973728 REVERSE LENGTH=191
1	MsG0480019411.01
1	MsG0680031294.01
2	MsG0280008067.01	AT1G30870.1 | Symbols: PER7 | PEROXIDASE7 | chr1:10991535-10992885 FORWARD LENGTH=349
2	MsG0880047667.01	AT1G11920.1 | Symbols: no symbol available | no full name available | chr1:4023667-4025097 REVERSE LENGTH=384
2	MsG0380018006.01	AT2G21540.1 | Symbols: SFH3, ATSFH3 | SEC14-LIKE 3, SEC14-like 3 | chr2:9220831-9223737 REVERSE LENGTH=548
2	MsG0780041040.01	AT3G09925.1 | Symbols: no symbol available | no full name available | chr3:3051868-3052784 REVERSE LENGTH=171
2	MsG0880043876.01	AT3G10710.1 | Symbols: RHS12 | root hair specific 12 | chr3:3352289-3354237 FORWARD LENGTH=561
2	MsG0380018004.01	AT1G19640.1 | Symbols: JMT | jasmonic acid carboxyl methyltransferase | chr1:6789166-6791708 REVERSE LENGTH=389
2	MsG0380011667.01	AT4G25190.2 | Symbols: QWRF7 | QWRF domain containing 7 | chr4:12914400-12916001 REVERSE LENGTH=395
2	MsG0780041246.01	AT1G05260.1 | Symbols: PER3, RCI3, RCI3A | RARE COLD INDUCIBLE GENE 3, PEROXIDASE 3 | chr1:1529827-1531271 FORWARD LENGTH=326
2	MsG0880047724.01	AT1G30870.1 | Symbols: PER7 | PEROXIDASE7 | chr1:10991535-10992885 FORWARD LENGTH=349
2	MsG0380014361.01	AT4G26690.1 | Symbols: GPDL2, MRH5, SHV3, GDPDL3 | Glycerophosphodiester phosphodiesterase (GDPD) like 3, MUTANT ROOT HAIR 5, GLYCEROPHOSPHODIESTERASE-LIKE 2, SHAVEN 3 | chr4:13456793-13459890 REVERSE LENGTH=759
2	MsG0480019301.01	AT1G17020.1 | Symbols: ATSRG1, SRG1 | SENESCENCE-RELATED GENE 1, senescence-related gene 1 | chr1:5820258-5821741 FORWARD LENGTH=358
2	MsG0580028129.01	AT5G05340.1 | Symbols: PRX52 | peroxidase 52 | chr5:1579142-1580819 REVERSE LENGTH=324
2	MsG0880046550.01	AT5G17390.1 | Symbols: no symbol available | no full name available | chr5:5727640-5728688 FORWARD LENGTH=285
2	MsG0380011687.01	AT5G51520.1 | Symbols: no symbol available | no full name available | chr5:20925980-20926594 FORWARD LENGTH=204
2	MsG0180004831.01	AT2G47540.1 | Symbols: no symbol available | no full name available | chr2:19505901-19506504 FORWARD LENGTH=173
2	MsG0380017810.01	AT3G51030.1 | Symbols: ATTRX H1, TRX1, ATTRX1 | ARABIDOPSIS THALIANA THIOREDOXIN H-TYPE 1, thioredoxin H-type 1 | chr3:18951123-18951955 REVERSE LENGTH=114
2	MsG0480019714.01	AT5G62420.1 | Symbols: no symbol available | no full name available | chr5:25064835-25066111 FORWARD LENGTH=316
2	MsG0480019344.01	AT5G05340.1 | Symbols: PRX52 | peroxidase 52 | chr5:1579142-1580819 REVERSE LENGTH=324
2	MsG0480019345.01	AT5G05340.1 | Symbols: PRX52 | peroxidase 52 | chr5:1579142-1580819 REVERSE LENGTH=324
2	MsG0580024441.01	AT1G12560.1 | Symbols: EXPA7, ATEXP7, ATEXPA7, EXP7, ATHEXP ALPHA 1.26 | expansin A7 | chr1:4276557-4277693 FORWARD LENGTH=262
2	MsG0280007909.01
2	MsG0180005461.01	AT4G25560.1 | Symbols: AtMYB18, MYB18, LAF1 | LONG AFTER FAR-RED LIGHT 1, myb domain protein 18 | chr4:13052555-13053573 FORWARD LENGTH=283
2	MsG0180001836.01	AT1G04040.1 | Symbols: no symbol available | no full name available | chr1:1042564-1043819 REVERSE LENGTH=271
2	MsG0380012430.01	AT1G05260.1 | Symbols: PER3, RCI3, RCI3A | RARE COLD INDUCIBLE GENE 3, PEROXIDASE 3 | chr1:1529827-1531271 FORWARD LENGTH=326
2	MsG0180000979.01	AT1G66920.1 | Symbols: no symbol available | no full name available | chr1:24965410-24967432 REVERSE LENGTH=609
2	MsG0480021526.01	AT1G48930.1 | Symbols: AtGH9C1, GH9C1 | glycosyl hydrolase 9C1 | chr1:18101782-18104587 REVERSE LENGTH=627
2	MsG0480021512.01	AT1G48930.1 | Symbols: AtGH9C1, GH9C1 | glycosyl hydrolase 9C1 | chr1:18101782-18104587 REVERSE LENGTH=627
2	MsG0380014782.01	AT5G17680.2 | Symbols: no symbol available | no full name available | chr5:5822999-5827153 FORWARD LENGTH=1295
2	MsG0180003020.01	AT4G02330.1 | Symbols: AtPME41, PME41, ATPMEPCRB | pectin methylesterase 41 | chr4:1032479-1034928 FORWARD LENGTH=573
2	MsG0680035733.01	AT4G28850.1 | Symbols: XTH26, ATXTH26 | xyloglucan endotransglucosylase/hydrolase 26 | chr4:14244336-14245781 FORWARD LENGTH=292
2	MsG0480022886.01	AT1G17020.1 | Symbols: ATSRG1, SRG1 | SENESCENCE-RELATED GENE 1, senescence-related gene 1 | chr1:5820258-5821741 FORWARD LENGTH=358
2	MsG0280008434.01	AT1G52190.1 | Symbols: NRT1.11, NPF1.2, AtNPF1.2 | nitrate transporter 1.11, NRT1/ PTR family 1.2 | chr1:19434671-19438673 FORWARD LENGTH=607
2	MsG0780038710.01	AT5G02430.1 | Symbols: no symbol available | no full name available | chr5:526592-529839 FORWARD LENGTH=905
2	MsG0280010410.01	AT5G17680.1 | Symbols: no symbol available | no full name available | chr5:5822999-5827153 FORWARD LENGTH=1294
2	MsG0380015572.01	AT5G35370.1 | Symbols: no symbol available | no full name available | chr5:13588564-13591182 REVERSE LENGTH=872
2	MsG0280007676.01	AT5G06720.1 | Symbols: PA2, PRX53, AtPRX53, ATPA2 | peroxidase 53, peroxidase 2 | chr5:2077567-2078857 REVERSE LENGTH=335
2	MsG0180005917.01	AT2G01180.2 | Symbols: ATPAP1, ATLPP1, PAP1, LPP1 | LIPID PHOSPHATE PHOSPHATASE 1, phosphatidic acid phosphatase 1 | chr2:107182-108090 REVERSE LENGTH=302
2	MsG0780038607.01	AT2G19130.1 | Symbols: no symbol available | no full name available | chr2:8293789-8296275 FORWARD LENGTH=828
2	MsG0580024502.01	AT1G12110.1 | Symbols: NRT1, AtNPF6.3, ATNRT1, B-1, NRT1.1, CHL1, NPF6.3, CHL1-1 | CHLORINA 1, ARABIDOPSIS THALIANA NITRATE TRANSPORTER 1, nitrate transporter 1.1, NRT1/ PTR family 6.3, NITRATE TRANSPORTER 1 | chr1:4105341-4109290 FORWARD LENGTH=590
2	MsG0380015660.01	AT1G34580.1 | Symbols: no symbol available | no full name available | chr1:12660631-12663553 FORWARD LENGTH=506
2	MsG0480019146.01	AT2G45400.3 | Symbols: BEN1 | BRI1-5 ENHANCED 1 | chr2:18703960-18705624 REVERSE LENGTH=307
2	MsG0280009391.01	AT2G44340.1 | Symbols: VQ18 | VQ protein 18 | chr2:18314279-18314845 FORWARD LENGTH=188
2	MsG0680032943.01
2	MsG0780038722.01	AT5G60010.1 | Symbols: RbohH | Respiratory burst oxidase homolog H | chr5:24160456-24164755 FORWARD LENGTH=886
2	MsG0180000978.01	AT5G38280.1 | Symbols: PR5K | PR5-like receptor kinase | chr5:15293325-15295838 REVERSE LENGTH=665
2	MsG0880046713.01	AT2G26650.1 | Symbols: AKT1, ATAKT1, KT1 | K+ transporter 1 | chr2:11331965-11336444 REVERSE LENGTH=857
2	MsG0480021996.01	AT5G17680.1 | Symbols: no symbol available | no full name available | chr5:5822999-5827153 FORWARD LENGTH=1294
2	MsG0880042727.01	AT1G09090.1 | Symbols: ATRBOHB-BETA, RBOHB, ATRBOHB | respiratory burst oxidase homolog B | chr1:2932743-2935590 FORWARD LENGTH=622
2	MsG0280011128.01	AT2G43480.1 | Symbols: no symbol available | no full name available | chr2:18053009-18054350 FORWARD LENGTH=335
2	MsG0680031006.01	AT3G02230.1 | Symbols: RGP1, ATRGP1 | ARABIDOPSIS THALIANA REVERSIBLY GLYCOSYLATED POLYPEPTIDE 1, reversibly glycosylated polypeptide 1 | chr3:415463-417304 FORWARD LENGTH=357
2	MsG0480020810.01	AT5G60520.1 | Symbols: no symbol available | no full name available | chr5:24331787-24332947 REVERSE LENGTH=338
2	MsG0280010193.01	AT1G53130.1 | Symbols: GRI | GRIM REAPER | chr1:19794947-19795453 REVERSE LENGTH=168
2	MsG0480020811.01	AT5G60520.1 | Symbols: no symbol available | no full name available | chr5:24331787-24332947 REVERSE LENGTH=338
2	MsG0580026180.01	AT1G14220.1 | Symbols: no symbol available | no full name available | chr1:4858642-4859601 REVERSE LENGTH=228
2	MsG0780038318.01	AT1G03220.1 | Symbols: SAP2 | secreted aspartic protease 2 | chr1:787143-788444 FORWARD LENGTH=433
2	MsG0880043207.01	AT2G45830.1 | Symbols: DTA2 | downstream target of AGL15 2 | chr2:18866324-18868344 FORWARD LENGTH=523
2	MsG0180006253.01
2	MsG0480022571.01	AT3G19690.1 | Symbols: no symbol available | no full name available | chr3:6842365-6842850 REVERSE LENGTH=161
2	MsG0480020118.01
2	MsG0480021230.01	AT1G19360.1 | Symbols: RRA3 | reduced residual arabinose 3 | chr1:6690672-6692211 REVERSE LENGTH=428
2	MsG0280007731.01	AT3G19430.1 | Symbols: no symbol available | no full name available | chr3:6736382-6738330 REVERSE LENGTH=559
2	MsG0280007789.01	AT1G30620.1 | Symbols: MUR4, HSR8, UXE1 | UDP-D-XYLOSE 4-EPIMERASE 1, MURUS 4, HIGH SUGAR RESPONSE8 | chr1:10855496-10857970 FORWARD LENGTH=419
2	MsG0880047398.01	AT5G56970.1 | Symbols: ATCKX3, CKX3 | cytokinin oxidase 3 | chr5:23044944-23048245 REVERSE LENGTH=523
2	MsG0480021702.01	AT5G23210.5 | Symbols: SCPL34 | serine carboxypeptidase-like 34 | chr5:7812618-7814837 FORWARD LENGTH=404
2	MsG0880043185.01	AT5G23850.1 | Symbols: no symbol available | no full name available | chr5:8038126-8040741 FORWARD LENGTH=542
2	MsG0880041957.01	AT1G28710.1 | Symbols: no symbol available | no full name available | chr1:10086850-10088025 REVERSE LENGTH=340
2	MsG0880043882.01	AT3G10720.2 | Symbols: no symbol available | no full name available | chr3:3354639-3357581 REVERSE LENGTH=619
2	MsG0580025318.01	AT4G19460.1 | Symbols: no symbol available | no full name available | chr4:10610422-10611972 REVERSE LENGTH=516
2	MsG0280007732.01	AT3G19430.1 | Symbols: no symbol available | no full name available | chr3:6736382-6738330 REVERSE LENGTH=559
2	MsG0280011379.01	AT1G15385.1 | Symbols: no symbol available | no full name available | chr1:5292976-5293197 REVERSE LENGTH=73
2	MsG0780037961.01	AT4G00080.1 | Symbols: UNE11 | unfertilized embryo sac 11 | chr4:32946-33575 FORWARD LENGTH=209
2	MsG0180006195.01	AT5G05340.1 | Symbols: PRX52 | peroxidase 52 | chr5:1579142-1580819 REVERSE LENGTH=324
2	MsG0480019602.01	AT4G10350.1 | Symbols: BRN2, NAC070, ANAC070 | NAC domain containing protein 70, BEARSKIN 2 | chr4:6415287-6416829 REVERSE LENGTH=341
2	MsG0880042262.01	AT1G19610.1 | Symbols: PDF1.4, LCR78 | LOW-MOLECULAR-WEIGHT CYSTEINE-RICH 78 | chr1:6781674-6782024 REVERSE LENGTH=78
2	MsG0380015659.01	AT1G34580.1 | Symbols: no symbol available | no full name available | chr1:12660631-12663553 FORWARD LENGTH=506
2	MsG0280010936.01
2	MsG0580024360.01	AT4G23730.1 | Symbols: no symbol available | no full name available | chr4:12362955-12364792 FORWARD LENGTH=306
2	MsG0480019663.01	AT1G02800.1 | Symbols: CEL2, ATCEL2 | cellulase 2 | chr1:613386-616103 REVERSE LENGTH=501
2	MsG0480021227.01	AT1G19360.1 | Symbols: RRA3 | reduced residual arabinose 3 | chr1:6690672-6692211 REVERSE LENGTH=428
2	MsG0280007318.01	AT5G18860.1 | Symbols: NSH3 | nucleoside hydrolase 3 | chr5:6291023-6295581 FORWARD LENGTH=890
2	MsG0780040117.01	AT5G13870.1 | Symbols: EXGT-A4, XTH5 | endoxyloglucan transferase A4, xyloglucan endotransglucosylase/hydrolase 5 | chr5:4475089-4476217 REVERSE LENGTH=293
2	MsG0480020784.01	AT5G60700.2 | Symbols: no symbol available | no full name available | chr5:24402329-24405521 REVERSE LENGTH=932
2	MsG0280009167.01	AT4G32390.1 | Symbols: no symbol available | no full name available | chr4:15636550-15637602 FORWARD LENGTH=350
2	MsG0880047484.01	AT5G57500.1 | Symbols: no symbol available | no full name available | chr5:23286406-23287525 REVERSE LENGTH=318
2	MsG0480019209.01	AT4G00080.1 | Symbols: UNE11 | unfertilized embryo sac 11 | chr4:32946-33575 FORWARD LENGTH=209
2	MsG0280007730.01	AT3G19430.1 | Symbols: no symbol available | no full name available | chr3:6736382-6738330 REVERSE LENGTH=559
2	MsG0880044027.01	AT5G25610.1 | Symbols: RD22, ATRD22 | RESPONSIVE TO DESICCATION 22 | chr5:8914498-8916684 REVERSE LENGTH=392
2	MsG0880044028.01	AT5G25610.1 | Symbols: RD22, ATRD22 | RESPONSIVE TO DESICCATION 22 | chr5:8914498-8916684 REVERSE LENGTH=392
2	MsG0180000399.01	AT5G26010.1 | Symbols: no symbol available | no full name available | chr5:9085512-9087372 REVERSE LENGTH=331
2	MsG0180003907.01	AT5G43700.1 | Symbols: IAA4, ATAUX2-11 | indole-3-acetic acid inducible 4, AUXIN INDUCIBLE 2-11 | chr5:17550465-17551206 FORWARD LENGTH=186
2	MsG0780039628.01	AT4G23010.1 | Symbols: ATUTR2, UTR2 | UDP-galactose transporter 2 | chr4:12060318-12062486 REVERSE LENGTH=345
2	MsG0080048405.01
2	MsG0180004131.01	AT3G23360.1 | Symbols: no symbol available | no full name available | chr3:8355257-8356381 REVERSE LENGTH=260
2	MsG0480020722.01	AT3G45010.1 | Symbols: scpl48 | serine carboxypeptidase-like 48 | chr3:16466328-16468845 FORWARD LENGTH=510
2	MsG0880041978.01	AT3G50440.1 | Symbols: ATMES10, MES10 | ARABIDOPSIS THALIANA METHYL ESTERASE 10, methyl esterase 10 | chr3:18717392-18718396 REVERSE LENGTH=275
2	MsG0880041892.01	AT4G30420.2 | Symbols: UMAMIT34 | Usually multiple acids move in and out Transporters 34 | chr4:14877039-14878914 FORWARD LENGTH=383
2	MsG0780041426.01	AT4G01700.1 | Symbols: no symbol available | no full name available | chr4:732413-733487 REVERSE LENGTH=280
2	MsG0380015648.01	AT4G38260.1 | Symbols: no symbol available | no full name available | chr4:17937077-17938210 REVERSE LENGTH=275
2	MsG0180004457.01	AT5G28960.1 | Symbols: no symbol available | no full name available | chr5:10996591-10998783 FORWARD LENGTH=536
2	MsG0180006051.01	AT5G05320.1 | Symbols: no symbol available | no full name available | chr5:1575093-1576679 REVERSE LENGTH=406
2	MsG0480019643.01	AT5G51520.1 | Symbols: no symbol available | no full name available | chr5:20925980-20926594 FORWARD LENGTH=204
2	MsG0680035682.01
2	MsG0580025356.01
2	MsG0080048648.01
2	MsG0880044658.01
2	MsG0780041248.01	AT5G15180.1 | Symbols: PRX56 | peroxidase 56 | chr5:4930561-4932211 FORWARD LENGTH=329
2	MsG0880045882.01	AT4G34050.1 | Symbols: CCoAOMT1 | caffeoyl coenzyme A O-methyltransferase 1 | chr4:16310844-16311973 FORWARD LENGTH=259
2	MsG0180005281.01	AT1G33030.1 | Symbols: no symbol available | no full name available | chr1:11964885-11966212 REVERSE LENGTH=352
2	MsG0280010793.01	AT1G03870.1 | Symbols: FLA9 | FASCICLIN-like arabinoogalactan 9 | chr1:982625-983368 REVERSE LENGTH=247
2	MsG0180004846.01	AT4G02380.2 | Symbols: SAG21, AtLEA5, LEA38 | senescence-associated gene 21, Arabidopsis thaliana late embryogenensis abundant like 5, late embryogenesis abundant 38 | chr4:1046414-1046746 REVERSE LENGTH=78
2	MsG0280010270.01	AT5G54370.1 | Symbols: no symbol available | no full name available | chr5:22075334-22076567 FORWARD LENGTH=337
2	MsG0880047450.01	AT2G18980.1 | Symbols: PRX16 | | chr2:8233419-8235294 REVERSE LENGTH=323
2	MsG0480020285.01	AT4G11290.1 | Symbols: PER39 | PEROXIDASE 39 | chr4:6869993-6871476 FORWARD LENGTH=326
2	MsG0380016393.01	AT1G77330.1 | Symbols: ACO5 | ACC oxidase 5 | chr1:29063215-29064447 REVERSE LENGTH=307
2	MsG0280010823.01	AT2G42570.1 | Symbols: TBL39 | TRICHOME BIREFRINGENCE-LIKE 39 | chr2:17717498-17719921 REVERSE LENGTH=367
2	MsG0880042877.01	AT1G01050.1 | Symbols: AtPPa1, PPa1 | pyrophosphorylase 1 | chr1:31382-32670 REVERSE LENGTH=212
2	MsG0180002325.01	AT2G25810.1 | Symbols: TIP4;1 | tonoplast intrinsic protein 4;1 | chr2:11012658-11013906 FORWARD LENGTH=249
2	MsG0180002603.01
2	MsG0280011292.01	AT1G52200.1 | Symbols: no symbol available | no full name available | chr1:19442271-19443407 REVERSE LENGTH=190
2	MsG0880042444.01	AT1G55020.1 | Symbols: ATLOX1, LOX1 | ARABIDOPSIS LIPOXYGENASE 1, lipoxygenase 1 | chr1:20525798-20530143 FORWARD LENGTH=859
2	MsG0580028575.01	AT2G18150.1 | Symbols: no symbol available | no full name available | chr2:7892298-7893586 REVERSE LENGTH=338
2	MsG0380016490.01	AT5G24105.1 | Symbols: AGP41 | arabinogalactan protein 41 | chr5:8152097-8152656 FORWARD LENGTH=63
2	MsG0080048506.01
2	MsG0680031684.01	AT5G20950.3 | Symbols: BGLC1 | | chr5:7107609-7111385 REVERSE LENGTH=702
2	MsG0480022285.01	AT1G29050.1 | Symbols: TBL38 | TRICHOME BIREFRINGENCE-LIKE 38 | chr1:10136376-10139082 REVERSE LENGTH=380
2	MsG0480022278.01	AT4G18550.1 | Symbols: DSEL, AtDSEL | DAD1-like seeding establishment-related lipase, Arabidopsis thaliana DAD1-like seeding establishment-related lipase | chr4:10225006-10226862 REVERSE LENGTH=419
2	MsG0280007689.01	AT5G06730.1 | Symbols: no symbol available | no full name available | chr5:2080207-2081621 REVERSE LENGTH=358
2	MsG0180005457.01	AT3G48940.1 | Symbols: no symbol available | no full name available | chr3:18142863-18144163 REVERSE LENGTH=175
2	MsG0180004393.01	AT4G12840.1 | Symbols: no symbol available | no full name available | chr4:7533621-7535832 REVERSE LENGTH=395
2	MsG0880043548.01	AT2G38750.1 | Symbols: AtANN4, ANNAT4 | annexin 4 | chr2:16196582-16198431 REVERSE LENGTH=319
2	MsG0180000659.01	AT2G25680.1 | Symbols: MOT1 | molybdate transporter 1 | chr2:10933167-10934537 REVERSE LENGTH=456
2	MsG0180003600.01
2	MsG0780039619.01	AT2G45750.1 | Symbols: no symbol available | no full name available | chr2:18842655-18845343 FORWARD LENGTH=631
2	MsG0180004087.01	AT2G38940.1 | Symbols: PHT1;4, ATPT2 | phosphate transporter 1;4, ARABIDOPSIS THALIANA PHOSPHATE TRANSPORTER 2 | chr2:16258500-16260104 FORWARD LENGTH=534
2	MsG0880045056.01	AT1G17020.1 | Symbols: ATSRG1, SRG1 | SENESCENCE-RELATED GENE 1, senescence-related gene 1 | chr1:5820258-5821741 FORWARD LENGTH=358
2	MsG0580026018.01	AT2G20142.1 | Symbols: no symbol available | no full name available | chr2:8695387-8696566 FORWARD LENGTH=313
2	MsG0580024087.01	AT2G46750.1 | Symbols: AtGulLO2, GulLO2 | "L -gulono-1,4-lactone ( L -GulL) oxidase 2" | chr2:19208443-19210909 REVERSE LENGTH=591
2	MsG0880041973.01	AT2G23610.2 | Symbols: MES3, ATMES3 | ARABIDOPSIS THALIANA METHYL ESTERASE 3, methyl esterase 3 | chr2:10044410-10046403 REVERSE LENGTH=218
2	MsG0480019923.01	AT2G21045.1 | Symbols: ARQ1, HAC1 | ARSENATE REDUCTASE QTL1, High arsenic content 1 | chr2:9027858-9028805 FORWARD LENGTH=169
2	MsG0380016925.01	AT5G51060.1 | Symbols: RHD2, RBOHC, ATRBOHC | ROOT HAIR DEFECTIVE 2, RESPIRATORY BURST OXIDASE HOMOLOG C, A. THALIANA RESPIRATORY BURST OXIDASE HOMOLOG C | chr5:20757484-20762175 REVERSE LENGTH=905
2	MsG0780036839.01	AT5G36930.3 | Symbols: no symbol available | no full name available | chr5:14568141-14571907 REVERSE LENGTH=1125
2	MsG0580029782.01	AT1G27180.1 | Symbols: no symbol available | no full name available | chr1:9439859-9445818 FORWARD LENGTH=1556
2	MsG0280007686.01	AT3G49120.1 | Symbols: PRX34, PRXCB, ATPCB, AtPRX34, PERX34, ATPERX34 | ARABIDOPSIS THALIANA PEROXIDASE CB, PEROXIDASE 34, peroxidase CB, ARABIDOPSIS THALIANA PEROXIDASE 34 | chr3:18207819-18210041 FORWARD LENGTH=353
2	MsG0580029583.01	AT3G12490.1 | Symbols: ATCYSB, ATCYS6, CYSB | ARABIDOPSIS THALIANA PHYTOCYSTATIN 6, cystatin B | chr3:3960802-3961777 REVERSE LENGTH=158
2	MsG0480023920.01	AT1G14870.1 | Symbols: AtPCR2, PCR2 | PLANT CADMIUM RESISTANCE 2 | chr1:5128591-5129458 REVERSE LENGTH=152
2	MsG0480022515.01	AT1G11260.1 | Symbols: STP1, ATSTP1 | sugar transporter 1, SUGAR TRANSPORTER 1 | chr1:3777460-3780133 FORWARD LENGTH=522
2	MsG0780040805.01	AT1G15520.1 | Symbols: ATABCG40, ABCG40, PDR12, ATPDR12 | pleiotropic drug resistance 12, ATP-binding cassette G40, PLEIOTROPIC DRUG RESISTANCE 12, Arabidopsis thaliana ATP-binding cassette G40 | chr1:5331993-5338175 REVERSE LENGTH=1423
2	MsG0580025568.01	AT4G37870.1 | Symbols: PCK1, PEPCK | PHOSPHOENOLPYRUVATE CARBOXYKINASE, phosphoenolpyruvate carboxykinase 1 | chr4:17802974-17806332 REVERSE LENGTH=671
2	MsG0780041652.01	AT3G04720.1 | Symbols: HEL, PR-4, AtPR4, PR4 | HEVEIN-LIKE, pathogenesis-related 4 | chr3:1285691-1286531 REVERSE LENGTH=212
2	MsG0280007677.01	AT2G38380.1 | Symbols: no symbol available | no full name available | chr2:16076443-16078314 FORWARD LENGTH=349
2	MsG0780041317.01	AT4G02330.1 | Symbols: AtPME41, PME41, ATPMEPCRB | pectin methylesterase 41 | chr4:1032479-1034928 FORWARD LENGTH=573
2	MsG0780036992.01	AT2G16050.1 | Symbols: no symbol available | no full name available | chr2:6980450-6981939 FORWARD LENGTH=243
2	MsG0180000530.01	AT5G10870.1 | Symbols: ATCM2, CM2 | chorismate mutase 2 | chr5:3430691-3432272 REVERSE LENGTH=265
2	MsG0880042591.01	AT3G13790.2 | Symbols: ATBFRUCT1, CWI1, AtCWI1, ATCWINV1 | ARABIDOPSIS THALIANA CELL WALL INVERTASE 1 | chr3:4533084-4535831 REVERSE LENGTH=581
2	MsG0380012244.01	AT3G27890.1 | Symbols: NQR | NADPH:quinone oxidoreductase | chr3:10350807-10351938 REVERSE LENGTH=196
2	MsG0180004879.01	AT1G02920.1 | Symbols: ATGSTF8, GSTF7, ATGSTF7, ATGST11, GST11 | GLUTATHIONE S-TRANSFERASE 11, glutathione S-transferase 7, ARABIDOPSIS GLUTATHIONE S-TRANSFERASE 11 | chr1:658886-659705 REVERSE LENGTH=209
2	MsG0480022721.01	AT1G68150.1 | Symbols: ATWRKY9, WRKY9 | WRKY DNA-binding protein 9 | chr1:25543970-25545615 FORWARD LENGTH=374
2	MsG0780039231.01	AT1G32780.1 | Symbols: no symbol available | no full name available | chr1:11869977-11872595 REVERSE LENGTH=394
2	MsG0580024086.01	AT4G23180.1 | Symbols: CRK10, RLK4 | cysteine-rich RLK (RECEPTOR-like protein kinase) 10 | chr4:12138171-12140780 FORWARD LENGTH=669
2	MsG0880042320.01	AT1G11300.2 | Symbols: EGM1 | enhanced shoot growth under mannitol stress 1 | chr1:3794389-3797346 FORWARD LENGTH=805
2	MsG0280006932.01	AT1G29280.1 | Symbols: ATWRKY65, WRKY65 | WRKY DNA-binding protein 65, WRKY DNA-BINDING PROTEIN 65 | chr1:10236589-10237467 FORWARD LENGTH=259
2	MsG0480023102.01	AT1G29280.1 | Symbols: ATWRKY65, WRKY65 | WRKY DNA-binding protein 65, WRKY DNA-BINDING PROTEIN 65 | chr1:10236589-10237467 FORWARD LENGTH=259
2	MsG0480023819.01	AT1G77210.1 | Symbols: STP14, AtSTP14 | sugar transport protein 14 | chr1:29009036-29010980 REVERSE LENGTH=504
2	MsG0880047665.01	AT1G62300.1 | Symbols: WRKY6, ATWRKY6 | | chr1:23016887-23019155 REVERSE LENGTH=553
2	MsG0580026019.01	AT2G20142.1 | Symbols: no symbol available | no full name available | chr2:8695387-8696566 FORWARD LENGTH=313
2	MsG0180000234.01	AT2G26560.1 | Symbols: PLA IIA, PLP2, PLA2A, PLAII alpha | PHOSPHOLIPASE A 2A, PATATIN-LIKE PROTEIN 2, phospholipase A 2A | chr2:11293912-11295708 REVERSE LENGTH=407
2	MsG0480022655.01	AT1G17840.1 | Symbols: COF1, WBC11, DSO, ATWBC11, AtABCG11, ABCG11 | ARABIDOPSIS THALIANA WHITE-BROWN COMPLEX HOMOLOG PROTEIN 11, CUTICULAR DEFECT AND ORGAN FUSION 1, ATP-binding cassette G11, DESPERADO, white-brown complex homolog protein 11 | chr1:6142870-6145894 FORWARD LENGTH=703
2	MsG0380017686.01	AT5G25880.1 | Symbols: ATNADP-ME3, NADP-ME3 | NADP-malic enzyme 3, Arabidopsis thaliana NADP-malic enzyme 3 | chr5:9024549-9028260 FORWARD LENGTH=588
2	MsG0680031814.01	AT1G61560.1 | Symbols: MLO6, ATMLO6 | MILDEW RESISTANCE LOCUS O 6 | chr1:22708875-22712032 REVERSE LENGTH=583
2	MsG0580029885.01	AT1G50590.1 | Symbols: no symbol available | no full name available | chr1:18732378-18734053 REVERSE LENGTH=310
2	MsG0280006790.01	AT5G49760.1 | Symbols: CARD1, HPCA1 | CANNOT RESPOND TO DMBQ 1 | chr5:20216679-20221052 FORWARD LENGTH=953
2	MsG0780040852.01	AT3G53720.2 | Symbols: CHX20, ATCHX20 | cation/H+ exchanger 20 | chr3:19905826-19909706 REVERSE LENGTH=769
2	MsG0580029901.01	AT5G55560.1 | Symbols: no symbol available | no full name available | chr5:22506477-22507757 REVERSE LENGTH=314
2	MsG0880041980.01	AT3G50440.1 | Symbols: ATMES10, MES10 | ARABIDOPSIS THALIANA METHYL ESTERASE 10, methyl esterase 10 | chr3:18717392-18718396 REVERSE LENGTH=275
2	MsG0180005606.01	AT2G45560.1 | Symbols: CYP76C1 | "cytochrome P450, family 76, subfamily C, polypeptide 1" | chr2:18776391-18778354 REVERSE LENGTH=512
2	MsG0480019294.01	AT3G51630.1 | Symbols: ATWNK5, ZIK1, WNK5 | with no lysine (K) kinase 5 | chr3:19149487-19151924 FORWARD LENGTH=549
2	MsG0480022543.01	AT4G27270.1 | Symbols: no symbol available | no full name available | chr4:13661458-13663243 REVERSE LENGTH=205
2	MsG0380016224.01	AT3G48140.1 | Symbols: no symbol available | no full name available | chr3:17778471-17779299 FORWARD LENGTH=88
2	MsG0880046158.01
2	MsG0180005758.01
2	MsG0780041393.01	AT3G62270.1 | Symbols: BOR2 | REQUIRES HIGH BORON 2 | chr3:23042528-23045633 REVERSE LENGTH=703
2	MsG0480022174.01	AT4G19880.1 | Symbols: no symbol available | no full name available | chr4:10784691-10786376 REVERSE LENGTH=356
2	MsG0180000245.01	AT1G47380.1 | Symbols: no symbol available | no full name available | chr1:17373004-17375305 REVERSE LENGTH=428
2	MsG0780041510.01	AT3G05600.1 | Symbols: AtEH1 | Epoxide hydrolase 1 | chr3:1623485-1624704 REVERSE LENGTH=331
2	MsG0380011674.01	AT4G22590.1 | Symbols: TPPG | trehalose-6-phosphate phosphatase G | chr4:11893707-11895371 REVERSE LENGTH=377
2	MsG0280011079.01	AT5G59520.1 | Symbols: AtZIP2, ZIP2 | ZRT/IRT-like protein 2 | chr5:23991447-23992762 REVERSE LENGTH=353
2	MsG0780041447.01	AT1G09560.1 | Symbols: GLP5, PDGLP1 | PLASMODESMAL GERMIN-LIKE PROTEIN 1, germin-like protein 5 | chr1:3093896-3094639 FORWARD LENGTH=219
2	MsG0480021198.01	AT2G16060.1 | Symbols: Pgb1, ATGLB1, AHB1, GLB1, NSHB1, HB1, ARATH GLB1 | CLASS I HEMOGLOBIN, Phytoglobin 1, hemoglobin 1 | chr2:6982782-6983522 REVERSE LENGTH=160
2	MsG0380015217.01	AT1G66200.1 | Symbols: ATGSR2, GSR2, GLN1;2 | glutamine synthetase 1;2, glutamine synthase clone F11 | chr1:24655520-24657520 REVERSE LENGTH=356
2	MsG0480020857.01	AT3G45640.1 | Symbols: ATMAPK3, ATMPK3, MPK3 | mitogen-activated protein kinase 3 | chr3:16756918-16758476 FORWARD LENGTH=370
2	MsG0280007481.01	AT4G17280.1 | Symbols: no symbol available | no full name available | chr4:9678887-9680277 REVERSE LENGTH=402
2	MsG0480019006.01	AT5G02230.1 | Symbols: no symbol available | no full name available | chr5:449132-450507 FORWARD LENGTH=280
2	MsG0180003992.01	AT1G03220.1 | Symbols: SAP2 | secreted aspartic protease 2 | chr1:787143-788444 FORWARD LENGTH=433
2	MsG0180000738.01	AT2G24570.1 | Symbols: ATWRKY17, WRKY17 | WRKY DNA-binding protein 17 | chr2:10437676-10439222 REVERSE LENGTH=321
2	MsG0380016976.01	AT3G48760.1 | Symbols: PAT5 | | chr3:18075902-18078084 FORWARD LENGTH=476
2	MsG0380016255.01	AT1G67800.5 | Symbols: RGLG5 | | chr1:25421331-25423297 REVERSE LENGTH=407
2	MsG0380012400.01	AT1G76690.1 | Symbols: OPR2, ATOPR2 | 12-oxophytodienoate reductase 2, ARABIDOPSIS 12-OXOPHYTODIENOATE REDUCTASE 2 | chr1:28778976-28780355 FORWARD LENGTH=374
2	MsG0280008073.01	AT1G30900.1 | Symbols: BP80-3;3, VSR6, VSR3;3 | VACUOLAR SORTING RECEPTOR 6, binding protein of 80 kDa 3;3, VACUOLAR SORTING RECEPTOR 3;3 | chr1:10997275-11000543 FORWARD LENGTH=631
2	MsG0180001691.01	AT2G27030.1 | Symbols: ACAM-2, CAM5 | calmodulin 5 | chr2:11532069-11533060 FORWARD LENGTH=149
2	MsG0180004752.01	AT3G62150.1 | Symbols: ABCB21, PGP21 | P-glycoprotein 21, ATP-binding cassette B21 | chr3:23008755-23013579 REVERSE LENGTH=1296
2	MsG0880044100.01	AT1G54320.1 | Symbols: no symbol available | no full name available | chr1:20275732-20277793 REVERSE LENGTH=349
2	MsG0280011053.01	AT4G28390.1 | Symbols: AAC3, ATAAC3 | ADP/ATP carrier 3 | chr4:14041486-14042781 REVERSE LENGTH=379
2	MsG0880045537.01	AT2G17220.2 | Symbols: PBL32, Kin3 | kinase 3, PBS1-Like 32 | chr2:7487866-7489768 REVERSE LENGTH=413
2	MsG0280010715.01	AT5G50450.1 | Symbols: no symbol available | no full name available | chr5:20543519-20544698 REVERSE LENGTH=336
2	MsG0680030294.01	AT5G17380.1 | Symbols: no symbol available | no full name available | chr5:5724920-5726720 REVERSE LENGTH=572
2	MsG0280007914.01
2	MsG0780039290.01	AT3G51660.1 | Symbols: MDL3 | MIF/D-DT-like 3 | chr3:19164229-19165076 REVERSE LENGTH=112
2	MsG0280006411.01	AT1G25275.1 | Symbols: no symbol available | no full name available | chr1:8860719-8861156 FORWARD LENGTH=74
2	MsG0480021958.01	AT2G42570.1 | Symbols: TBL39 | TRICHOME BIREFRINGENCE-LIKE 39 | chr2:17717498-17719921 REVERSE LENGTH=367
2	MsG0380018070.01	AT3G12500.1 | Symbols: HCHIB, PR-3, B-CHI, ATHCHIB, PR3, CHI-B | PATHOGENESIS-RELATED 3, basic chitinase | chr3:3962501-3963984 REVERSE LENGTH=335
2	MsG0480020900.01	AT5G06900.1 | Symbols: CYP93D1 | "cytochrome P450, family 93, subfamily D, polypeptide 1" | chr5:2136160-2137925 REVERSE LENGTH=507
2	MsG0880042103.01	AT3G07390.1 | Symbols: AIR12 | Auxin-Induced in Root cultures 12 | chr3:2365452-2366273 FORWARD LENGTH=273
2	MsG0180002971.01	AT3G57950.1 | Symbols: no symbol available | no full name available | chr3:21460423-21460968 FORWARD LENGTH=181
2	MsG0780040614.01	AT5G42500.1 | Symbols: no symbol available | no full name available | chr5:16994359-16994916 REVERSE LENGTH=185
2	MsG0580028999.01	AT2G28930.3 | Symbols: PBL10, APK1B, PK1B | protein kinase 1B, PBS1-LIKE 10 | chr2:12424551-12426565 FORWARD LENGTH=415
2	MsG0480019038.01	AT1G04760.1 | Symbols: VAMP726, ATVAMP726 | vesicle-associated membrane protein 726 | chr1:1334760-1336070 FORWARD LENGTH=220
2	MsG0580025511.01	AT2G23910.4 | Symbols: no symbol available | no full name available | chr2:10178162-10179789 FORWARD LENGTH=270
2	MsG0880044284.01	AT1G56130.3 | Symbols: no symbol available | no full name available | chr1:20994931-20999627 REVERSE LENGTH=833
2	MsG0880044676.01	AT4G27270.4 | Symbols: no symbol available | no full name available | chr4:13661458-13662003 REVERSE LENGTH=154
2	MsG0280007760.01	AT1G30700.1 | Symbols: AtBBE8 | | chr1:10892623-10894437 FORWARD LENGTH=527
2	MsG0780039190.01	AT2G38150.1 | Symbols: no symbol available | no full name available | chr2:15981700-15982917 REVERSE LENGTH=405
2	MsG0780036376.01	AT5G54160.1 | Symbols: ATOMT1, OMT1, OMT3, AtCOMT, COMT1 | caffeate O-methyltransferase 1, O-methyltransferase 1, O-methyltransferase 3 | chr5:21982075-21984167 FORWARD LENGTH=363
2	MsG0880045861.01	AT4G37030.1 | Symbols: no symbol available | no full name available | chr4:17452150-17454629 FORWARD LENGTH=569
2	MsG0680031694.01	AT5G18150.1 | Symbols: no symbol available | no full name available | chr5:6000014-6000331 REVERSE LENGTH=76
2	MsG0480022099.01	AT2G03340.1 | Symbols: WRKY3 | WRKY DNA-binding protein 3 | chr2:1014724-1016936 REVERSE LENGTH=513
2	MsG0580024467.01	AT1G12420.2 | Symbols: ACR8 | ACT domain repeat 8 | chr1:4226673-4228136 REVERSE LENGTH=369
2	MsG0180005774.01	AT1G49870.1 | Symbols: no symbol available | no full name available | chr1:18460345-18463557 FORWARD LENGTH=828
2	MsG0880043136.01	AT4G00330.1 | Symbols: CRCK2 | calmodulin-binding receptor-like cytoplasmic kinase 2 | chr4:142787-144427 REVERSE LENGTH=411
2	MsG0180003130.01
2	MsG0280007915.01
2	MsG0780036854.01	AT1G60690.1 | Symbols: no symbol available | no full name available | chr1:22349892-22351668 REVERSE LENGTH=345
2	MsG0580028988.01	AT1G66480.1 | Symbols: no symbol available | no full name available | chr1:24805770-24807405 REVERSE LENGTH=225
2	MsG0180004203.01	AT4G15093.1 | Symbols: LigB, AtLigB | | chr4:8618454-8619472 FORWARD LENGTH=269
2	MsG0180004328.01	AT4G15093.1 | Symbols: LigB, AtLigB | | chr4:8618454-8619472 FORWARD LENGTH=269
2	MsG0380014947.01	AT5G58375.1 | Symbols: no symbol available | no full name available | chr5:23596369-23596705 FORWARD LENGTH=85
2	MsG0580024871.01	AT2G23450.1 | Symbols: no symbol available | no full name available | chr2:9988926-9991244 REVERSE LENGTH=708
2	MsG0380015369.01	AT5G02070.1 | Symbols: no symbol available | no full name available | chr5:405895-408220 REVERSE LENGTH=657
2	MsG0280010621.01	AT1G05280.2 | Symbols: no symbol available | no full name available | chr1:1535540-1537414 REVERSE LENGTH=466
2	MsG0180003241.01	AT3G11820.1 | Symbols: SYR1, SYP121, PEN1, ATSYP121, AT-SYR1, ATSYR1 | PENETRATION1, syntaxin of plants 121, SYNTAXIN RELATED PROTEIN 1 | chr3:3729540-3730868 REVERSE LENGTH=346
2	MsG0180005978.01	AT1G10385.1 | Symbols: no symbol available | no full name available | chr1:3403224-3405856 FORWARD LENGTH=754
2	MsG0580029277.01	AT2G40410.2 | Symbols: AtCaN2, CAN2 | Ca2+-dependent nuclease, calcium dependent nuclease 2 | chr2:16873509-16875215 FORWARD LENGTH=332
2	MsG0580030230.01	AT2G17220.2 | Symbols: PBL32, Kin3 | kinase 3, PBS1-Like 32 | chr2:7487866-7489768 REVERSE LENGTH=413
2	MsG0480021357.01	AT1G59950.1 | Symbols: no symbol available | no full name available | chr1:22068033-22070588 REVERSE LENGTH=320
2	MsG0880047422.01	AT4G31550.2 | Symbols: ATWRKY11, WRKY11 | WRKY DNA-binding protein 11 | chr4:15290065-15291458 REVERSE LENGTH=324
2	MsG0680030339.01	AT3G27570.2 | Symbols: no symbol available | no full name available | chr3:10214276-10216564 REVERSE LENGTH=340
2	MsG0280008436.01	AT1G74950.1 | Symbols: TIFY10B, JAZ2 | JASMONATE-ZIM-DOMAIN PROTEIN 2 | chr1:28148919-28150258 REVERSE LENGTH=249
2	MsG0680035807.01	AT5G56630.1 | Symbols: PFK7 | phosphofructokinase 7 | chr5:22924311-22926728 FORWARD LENGTH=485
2	MsG0880046123.01	AT5G47230.1 | Symbols: ERF5, AtMACD1, ATERF5, ATERF-5, ERF102 | ethylene responsive element binding factor 5, ETHYLENE RESPONSIVE ELEMENT BINDING FACTOR 5, ETHYLENE RESPONSIVE ELEMENT BINDING FACTOR- 5 | chr5:19180072-19180974 FORWARD LENGTH=300
2	MsG0580028560.01	AT2G38470.1 | Symbols: WRKY33, ATWRKY33 | WRKY DNA-BINDING PROTEIN 33, WRKY DNA-binding protein 33 | chr2:16108476-16110539 FORWARD LENGTH=519
2	MsG0480020242.01	AT5G54490.1 | Symbols: PBP1 | pinoid-binding protein 1 | chr5:22121458-22121841 FORWARD LENGTH=127
2	MsG0680035637.01	AT3G24503.1 | Symbols: REF1, ALDH2C4, ALDH1A | REDUCED EPIDERMAL FLUORESCENCE1, aldehyde dehydrogenase 2C4, aldehyde dehydrogenase 1A | chr3:8919732-8923029 REVERSE LENGTH=501
2	MsG0280010316.01	AT5G54500.1 | Symbols: FQR1 | flavodoxin-like quinone reductase 1 | chr5:22124674-22126256 FORWARD LENGTH=204
2	MsG0580025510.01
2	MsG0680031429.01	AT5G40780.1 | Symbols: AtLHT1, LHT1 | lysine histidine transporter 1 | chr5:16323823-16327082 FORWARD LENGTH=446
2	MsG0580025682.01	AT4G10500.1 | Symbols: DLO1 | DMR6-LIKE OXYGENASE 1 | chr4:6491089-6492342 FORWARD LENGTH=349
2	MsG0880043166.01	AT4G23340.1 | Symbols: no symbol available | no full name available | chr4:12195719-12196793 REVERSE LENGTH=324
2	MsG0680032380.01	AT1G74320.1 | Symbols: CEK2 | choline/ethanolamine kinase 2 | chr1:27941192-27942903 FORWARD LENGTH=350
2	MsG0180005188.01	AT3G53260.1 | Symbols: PAL2, ATPAL2 | phenylalanine ammonia-lyase 2 | chr3:19744256-19746619 REVERSE LENGTH=717
2	MsG0380012044.01	AT5G06570.1 | Symbols: no symbol available | no full name available | chr5:2008075-2011013 REVERSE LENGTH=329
2	MsG0180006187.01	AT5G66220.1 | Symbols: no symbol available | no full name available | chr5:26461422-26462174 FORWARD LENGTH=174
2	MsG0280010194.01
2	MsG0280010132.01	AT1G53210.1 | Symbols: NCL, AtNCL | Na+/Ca2+ exchanger | chr1:19844790-19847533 FORWARD LENGTH=585
2	MsG0280008419.01	AT3G51420.1 | Symbols: SSL4, ATSSL4 | STRICTOSIDINE SYNTHASE-LIKE 4, strictosidine synthase-like 4 | chr3:19084082-19085451 FORWARD LENGTH=370
2	MsG0780035945.01	AT2G43120.1 | Symbols: PRN2 | PIRIN2 | chr2:17927339-17928871 FORWARD LENGTH=321
2	MsG0080047985.01
2	MsG0480021091.01	AT3G20820.1 | Symbols: no symbol available | no full name available | chr3:7280930-7282027 FORWARD LENGTH=365
2	MsG0880047275.01	AT1G48330.1 | Symbols: no symbol available | no full name available | chr1:17863897-17864124 FORWARD LENGTH=75
2	MsG0180001117.01	AT1G30110.1 | Symbols: NUDX25, ATNUDX25 | nudix hydrolase homolog 25 | chr1:10582700-10583821 FORWARD LENGTH=175
2	MsG0780039188.01	AT2G38120.1 | Symbols: AUX1, MAP1, PIR1, AtAUX1, WAV5 | MODIFIER OF ARF7/NPH4 PHENOTYPES 1, AUXIN RESISTANT 1, WAVY ROOTS 5 | chr2:15973493-15976792 FORWARD LENGTH=485
2	MsG0380014163.01	AT3G20410.1 | Symbols: CPK9 | calmodulin-domain protein kinase 9 | chr3:7116388-7118824 FORWARD LENGTH=541
2	MsG0880042735.01	AT5G45540.1 | Symbols: no symbol available | no full name available | chr5:18458294-18460705 REVERSE LENGTH=803
2	MsG0580028319.01	AT4G27290.2 | Symbols: no symbol available | no full name available | chr4:13666281-13669202 FORWARD LENGTH=829
2	MsG0580028327.01	AT4G27290.1 | Symbols: no symbol available | no full name available | chr4:13666281-13669202 FORWARD LENGTH=783
2	MsG0780036199.01	AT1G68150.1 | Symbols: ATWRKY9, WRKY9 | WRKY DNA-binding protein 9 | chr1:25543970-25545615 FORWARD LENGTH=374
2	MsG0580028985.01	AT5G37800.1 | Symbols: RSL1, ATRSL1 | RHD SIX-LIKE 1, ARABIDOPSIS THALIANA RHD SIX-LIKE 1 | chr5:15036197-15037574 FORWARD LENGTH=307
2	MsG0880047605.01	AT2G24270.1 | Symbols: ALDH11A3 | aldehyde dehydrogenase 11A3 | chr2:10327325-10329601 REVERSE LENGTH=496
2	MsG0380016721.01	AT2G40610.1 | Symbols: ATHEXP ALPHA 1.11, EXP8, ATEXPA8, ATEXP8, EXPA8 | expansin A8 | chr2:16949121-16950472 REVERSE LENGTH=253
2	MsG0380016720.01	AT2G40610.1 | Symbols: ATHEXP ALPHA 1.11, EXP8, ATEXPA8, ATEXP8, EXPA8 | expansin A8 | chr2:16949121-16950472 REVERSE LENGTH=253
2	MsG0580025463.01	AT5G45580.2 | Symbols: GFR | G2-LIKE FLAVONOID REGULATOR | chr5:18481092-18482646 REVERSE LENGTH=280
2	MsG0180000436.01	AT3G13790.2 | Symbols: ATBFRUCT1, CWI1, AtCWI1, ATCWINV1 | ARABIDOPSIS THALIANA CELL WALL INVERTASE 1 | chr3:4533084-4535831 REVERSE LENGTH=581
2	MsG0780038940.01	AT2G29420.1 | Symbols: GST25, ATGSTU7, GSTU7 | glutathione S-transferase tau 7, GLUTATHIONE S-TRANSFERASE 25 | chr2:12618111-12618871 REVERSE LENGTH=227
2	MsG0580025419.01	AT3G18670.2 | Symbols: no symbol available | no full name available | chr3:6424135-6426471 REVERSE LENGTH=653
2	MsG0280006968.01	AT1G29670.1 | Symbols: GDSL1, GGL6 | | chr1:10375843-10377717 FORWARD LENGTH=363
2	MsG0680032932.01
2	MsG0180006004.01	AT5G04820.1 | Symbols: OFP13, ATOFP13 | ovate family protein 13, ARABIDOPSIS THALIANA OVATE FAMILY PROTEIN 13 | chr5:1399685-1400467 FORWARD LENGTH=260
2	MsG0280009529.01	AT4G30420.2 | Symbols: UMAMIT34 | Usually multiple acids move in and out Transporters 34 | chr4:14877039-14878914 FORWARD LENGTH=383
2	MsG0380016245.01	AT1G67750.1 | Symbols: no symbol available | no full name available | chr1:25401660-25403165 FORWARD LENGTH=408
2	MsG0480018985.01	AT1G33540.2 | Symbols: scpl18 | serine carboxypeptidase-like 18 | chr1:12162349-12164492 REVERSE LENGTH=421
2	MsG0780039235.01	AT3G11210.1 | Symbols: GGL17 | | chr3:3511101-3512899 REVERSE LENGTH=256
2	MsG0580027398.01	AT1G68290.1 | Symbols: AtBFN2, ENDO2 | endonuclease 2 | chr1:25596718-25598264 FORWARD LENGTH=290
2	MsG0580026178.01	AT1G14220.1 | Symbols: no symbol available | no full name available | chr1:4858642-4859601 REVERSE LENGTH=228
2	MsG0180003237.01	AT1G65870.1 | Symbols: no symbol available | no full name available | chr1:24503624-24504193 FORWARD LENGTH=189
2	MsG0880043246.01	AT3G61220.1 | Symbols: SDR1 | short-chain dehydrogenase/reductase 1 | chr3:22663025-22664316 FORWARD LENGTH=296
2	MsG0880047113.01	AT4G24220.2 | Symbols: AWI31, 5[beta]-StR, VEP1 | "&#916;4,5-steroid-5[beta]-reductase", VEIN PATTERNING 1 | chr4:12565219-12566474 FORWARD LENGTH=387
2	MsG0280007749.01	AT4G20840.1 | Symbols: AtBBE21, OGOX2 | oligogalacturonide oxidase 2 | chr4:11157916-11159535 FORWARD LENGTH=539
2	MsG0280006476.01	AT5G64300.1 | Symbols: RIBA1, GCH, ATGCH, RFD1, ATRIBA1 | Arabidopsis thaliana riboflavin A1, riboflavin A1, RED FLUORESCENT IN DARKNESS 1, GTP cyclohydrolase II, ARABIDOPSIS THALIANA GTP CYCLOHYDROLASE II | chr5:25718459-25720790 FORWARD LENGTH=543
2	MsG0180005353.01	AT4G10380.1 | Symbols: NLM8, NIP5;1, AtNIP5;1, NLM6 | NOD26-LIKE MIP 6, NOD26-like intrinsic protein 5;1, NOD26-LIKE MIP 8 | chr4:6431530-6434510 REVERSE LENGTH=304
2	MsG0380017102.01	AT1G62200.1 | Symbols: PTR6, AtPTR6, AtNPF8.5, NPF8.5 | NRT1/ PTR family 8.5, peptide transporter 6 | chr1:22982147-22984334 REVERSE LENGTH=590
2	MsG0180003604.01	AT2G37130.2 | Symbols: no symbol available | no full name available | chr2:15598225-15599734 REVERSE LENGTH=296
2	MsG0780038922.01	AT2G29420.1 | Symbols: GST25, ATGSTU7, GSTU7 | glutathione S-transferase tau 7, GLUTATHIONE S-TRANSFERASE 25 | chr2:12618111-12618871 REVERSE LENGTH=227
2	MsG0780040693.01	AT3G54640.1 | Symbols: TRP3, TSA1 | TRYPTOPHAN-REQUIRING 3, tryptophan synthase alpha chain | chr3:20223331-20225303 REVERSE LENGTH=312
2	MsG0680033953.01	AT5G62180.1 | Symbols: CXE20, AtCXE20 | carboxyesterase 20 | chr5:24978866-24979849 REVERSE LENGTH=327
2	MsG0580029667.01	AT3G21760.1 | Symbols: HYR1 | HYPOSTATIN RESISTANCE 1 | chr3:7667099-7668556 FORWARD LENGTH=485
2	MsG0780038930.01	AT3G09270.1 | Symbols: GSTU8, ATGSTU8 | glutathione S-transferase TAU 8 | chr3:2848407-2849226 REVERSE LENGTH=224
2	MsG0880043998.01	AT5G25610.1 | Symbols: RD22, ATRD22 | RESPONSIVE TO DESICCATION 22 | chr5:8914498-8916684 REVERSE LENGTH=392
2	MsG0780041036.01	AT5G03555.1 | Symbols: AtNCS1, NCS1, PLUTO | nucleobase cation symporter 1, plastidic nucleobase transporter | chr5:898354-900153 REVERSE LENGTH=599
2	MsG0280010830.01	AT1G06330.1 | Symbols: AtHMP02 | HEAVY METAL ASSOCIATED PROTEIN 2 | chr1:1931671-1932353 REVERSE LENGTH=150
2	MsG0680034418.01	AT4G09670.1 | Symbols: no symbol available | no full name available | chr4:6107382-6109049 REVERSE LENGTH=362
2	MsG0780036472.01	AT4G31500.1 | Symbols: RNT1, RED1, SUR2, ATR4, CYP83B1 | RED ELONGATED 1, SUPERROOT 2, ALTERED TRYPTOPHAN REGULATION 4, RUNT 1, "cytochrome P450, family 83, subfamily B, polypeptide 1" | chr4:15273677-15275271 REVERSE LENGTH=499
2	MsG0580026427.01	AT1G59950.1 | Symbols: no symbol available | no full name available | chr1:22068033-22070588 REVERSE LENGTH=320
2	MsG0180004104.01	AT1G04280.1 | Symbols: NADKc | NAD kinase-CaM dependent | chr1:1143643-1146541 REVERSE LENGTH=534
2	MsG0380016666.01	AT5G24530.1 | Symbols: AtDMR6, DMR6 | DOWNY MILDEW RESISTANT 6 | chr5:8378964-8383154 FORWARD LENGTH=341
2	MsG0580029518.01	AT2G27080.1 | Symbols: NHL13 | NDR/HIN1-like 13 | chr2:11566383-11567165 FORWARD LENGTH=260
2	MsG0780037256.01	AT2G22760.1 | Symbols: no symbol available | no full name available | chr2:9678012-9679165 FORWARD LENGTH=295
2	MsG0480018521.01	AT1G55210.1 | Symbols: no symbol available | no full name available | chr1:20598057-20598620 REVERSE LENGTH=187
2	MsG0380016772.01	AT5G64750.1 | Symbols: ABR1 | ABA REPRESSOR1 | chr5:25891679-25893656 FORWARD LENGTH=391
2	MsG0380016022.01	AT1G05300.1 | Symbols: ZIP5 | zinc transporter 5 precursor | chr1:1545258-1547709 REVERSE LENGTH=360
2	MsG0880044001.01	AT5G25610.1 | Symbols: RD22, ATRD22 | RESPONSIVE TO DESICCATION 22 | chr5:8914498-8916684 REVERSE LENGTH=392
2	MsG0780037924.01	AT2G29100.1 | Symbols: GLR2.9, ATGLR2.9 | GLUTAMATE RECEPTOR 2.9, glutamate receptor 2.9 | chr2:12501092-12504912 REVERSE LENGTH=940
2	MsG0480022179.01	AT1G76430.1 | Symbols: PHT1;9 | phosphate transporter 1;9 | chr1:28679115-28681874 REVERSE LENGTH=532
2	MsG0380016270.01	AT4G40080.1 | Symbols: PICALM10a | | chr4:18579371-18580542 FORWARD LENGTH=365
2	MsG0380015468.01	AT5G58690.1 | Symbols: PLC5, ATPLC5 | phosphatidylinositol-speciwc phospholipase C5 | chr5:23709676-23712030 REVERSE LENGTH=578
2	MsG0380015469.01	AT2G40116.1 | Symbols: no symbol available | no full name available | chr2:16751782-16754311 FORWARD LENGTH=613
2	MsG0480023522.01	AT1G28380.1 | Symbols: NSL1 | necrotic spotted lesions 1 | chr1:9963696-9966060 FORWARD LENGTH=612
2	MsG0880041880.01	AT3G17380.1 | Symbols: no symbol available | no full name available | chr3:5950240-5952124 FORWARD LENGTH=309
2	MsG0580029688.01	AT5G17680.2 | Symbols: no symbol available | no full name available | chr5:5822999-5827153 FORWARD LENGTH=1295
3	MsG0680032771.01	AT4G25600.1 | Symbols: no symbol available | no full name available | chr4:13060712-13062359 FORWARD LENGTH=291
3	MsG0280006908.01
3	MsG0680031740.01
3	MsG0280006907.01
3	MsG0480020051.01
3	MsG0880041833.01
3	MsG0380013986.01	AT5G43020.1 | Symbols: no symbol available | no full name available | chr5:17255426-17257742 REVERSE LENGTH=669
3	MsG0480019028.01	AT2G05642.1 | Symbols: no symbol available | no full name available | chr2:2098253-2100867 REVERSE LENGTH=532
3	MsG0780036995.01	AT3G09440.1 | Symbols: no symbol available | no full name available | chr3:2903434-2905632 REVERSE LENGTH=649
3	MsG0080049160.01
3	MsG0480019765.01	AT3G22300.1 | Symbols: RPS10 | ribosomal protein S10 | chr3:7885737-7886613 FORWARD LENGTH=241
3	MsG0380014016.01	ATCG00020.1 | Symbols: PSBA | photosystem II reaction center protein A | chrc:383-1444 REVERSE LENGTH=353
3	MsG0780039223.01	AT2G07707.1 | Symbols: no symbol available | no full name available | chr2:3386292-3386768 FORWARD LENGTH=158
3	MsG0580029197.01	AT5G16690.2 | Symbols: ATORC3, ORC3 | origin recognition complex subunit 3 | chr5:5474410-5479650 FORWARD LENGTH=710
3	MsG0080049159.01
3	MsG0580027677.01	ATCG00680.1 | Symbols: PSBB | photosystem II reaction center protein B | chrc:72371-73897 FORWARD LENGTH=508
3	MsG0380013938.01	ATCG00720.1 | Symbols: PETB | photosynthetic electron transfer B | chrc:74841-76292 FORWARD LENGTH=215
3	MsG0780040182.01
3	MsG0380018013.01	AT1G76180.1 | Symbols: ERD14 | EARLY RESPONSE TO DEHYDRATION 14 | chr1:28587013-28587657 REVERSE LENGTH=185
3	MsG0280009838.01	AT3G14590.2 | Symbols: NTMC2TYPE6.2, NTMC2T6.2 | | chr3:4904448-4907741 REVERSE LENGTH=737
3	MsG0380015471.01	AT3G08510.1 | Symbols: ATPLC2, PLC2 | phospholipase C 2 | chr3:2582626-2585556 REVERSE LENGTH=581
3	MsG0780041537.01	AT1G09090.2 | Symbols: ATRBOHB-BETA, RBOHB, ATRBOHB | respiratory burst oxidase homolog B | chr1:2932743-2936495 FORWARD LENGTH=843
3	MsG0580027476.01	AT4G08500.1 | Symbols: MEKK1, ARAKIN, ATMEKK1, MAPKKK8 | MAPK/ERK kinase kinase 1 | chr4:5404272-5407062 REVERSE LENGTH=608
3	MsG0680034275.01	AT5G36930.3 | Symbols: no symbol available | no full name available | chr5:14568141-14571907 REVERSE LENGTH=1125
3	MsG0680034754.01	AT5G36930.3 | Symbols: no symbol available | no full name available | chr5:14568141-14571907 REVERSE LENGTH=1125
3	MsG0680034273.01	AT5G36930.3 | Symbols: no symbol available | no full name available | chr5:14568141-14571907 REVERSE LENGTH=1125
3	MsG0180003510.01	AT2G36950.1 | Symbols: AtHMP20 | HEAVY METAL ASSOCIATED PROTEIN 20 | chr2:15515216-15516754 FORWARD LENGTH=386
3	MsG0480023491.01	AT3G52430.1 | Symbols: ATPAD4, PAD4 | ARABIDOPSIS PHYTOALEXIN DEFICIENT 4, PHYTOALEXIN DEFICIENT 4 | chr3:19431566-19434292 FORWARD LENGTH=541
3	MsG0480023317.01	AT2G22300.1 | Symbols: SR1, CAMTA3 | CALMODULIN-BINDING TRANSCRIPTION ACTIVATOR 3, signal responsive 1 | chr2:9471599-9476472 FORWARD LENGTH=1032
3	MsG0880045477.01	AT5G45340.1 | Symbols: CYP707A3 | "cytochrome P450, family 707, subfamily A, polypeptide 3" | chr5:18368977-18370909 REVERSE LENGTH=463
3	MsG0880046263.01	AT3G48360.2 | Symbols: ATBT2, BT2 | BTB and TAZ domain protein 2 | chr3:17908914-17910471 REVERSE LENGTH=334
3	MsG0580028605.01	AT5G58320.2 | Symbols: NET4A | Networked 4A | chr5:23577728-23579641 FORWARD LENGTH=558
3	MsG0880043345.01
3	MsG0580024157.01	AT3G22790.1 | Symbols: NET1A | Networked 1A | chr3:8052446-8057888 REVERSE LENGTH=1728
3	MsG0680033971.01	AT2G45590.1 | Symbols: no symbol available | no full name available | chr2:18786725-18788776 FORWARD LENGTH=683
3	MsG0580024826.01	AT4G36990.1 | Symbols: ATHSF4, TBF1, AT-HSFB1, HSF4, HSFB1 | ARABIDOPSIS THALIANA HEAT SHOCK FACTOR 4, TL1-binding transcription factor 1, heat shock factor 4, ARABIDOPSIS THALIANA CLASS B HEAT SHOCK FACTOR B1, CLASS B HEAT SHOCK FACTOR B1 | chr4:17440660-17441706 FORWARD LENGTH=284
3	MsG0780040971.01	AT2G36950.1 | Symbols: AtHMP20 | HEAVY METAL ASSOCIATED PROTEIN 20 | chr2:15515216-15516754 FORWARD LENGTH=386
3	MsG0680035716.01	AT5G17680.1 | Symbols: no symbol available | no full name available | chr5:5822999-5827153 FORWARD LENGTH=1294
3	MsG0780036277.01	AT5G41750.1 | Symbols: no symbol available | no full name available | chr5:16694047-16697527 FORWARD LENGTH=1068
3	MsG0180005527.01	AT2G45590.1 | Symbols: no symbol available | no full name available | chr2:18786725-18788776 FORWARD LENGTH=683
3	MsG0580025095.01	AT5G66210.4 | Symbols: CPK28 | calcium-dependent protein kinase 28 | chr5:26457145-26459434 REVERSE LENGTH=435
3	MsG0180004762.01	AT3G62260.1 | Symbols: PP2C49 | Type 2C protein phosphatase 49 | chr3:23038516-23040391 REVERSE LENGTH=383
3	MsG0480023675.01	AT4G23810.1 | Symbols: ATWRKY53, WRKY53 | | chr4:12392666-12393739 REVERSE LENGTH=324
3	MsG0780036272.01	AT5G41750.1 | Symbols: no symbol available | no full name available | chr5:16694047-16697527 FORWARD LENGTH=1068
3	MsG0480019106.01	AT5G36930.3 | Symbols: no symbol available | no full name available | chr5:14568141-14571907 REVERSE LENGTH=1125
3	MsG0580025850.01	AT3G14470.1 | Symbols: no symbol available | no full name available | chr3:4857940-4861104 FORWARD LENGTH=1054
3	MsG0280008039.01	AT5G44635.1 | Symbols: MCM6 | MINICHROMOSOME MAINTENANCE 6 | chr5:18006431-18010542 REVERSE LENGTH=831
3	MsG0480019557.01	AT1G72160.1 | Symbols: PATL3 | | chr1:27153823-27155609 REVERSE LENGTH=490
3	MsG0480018807.01	AT3G54040.2 | Symbols: no symbol available | no full name available | chr3:20014032-20015467 REVERSE LENGTH=239
3	MsG0480021753.01	AT1G76160.1 | Symbols: sks5 | SKU5 similar 5 | chr1:28578211-28581020 REVERSE LENGTH=541
3	MsG0880047494.01	AT4G25810.1 | Symbols: XTR6, XTH23 | xyloglucan endotransglycosylase 6, xyloglucan endotransglucosylase/hydrolase 23 | chr4:13128694-13129715 FORWARD LENGTH=286
3	MsG0680034655.01	AT1G18300.1 | Symbols: NUDT4, atnudt4 | nudix hydrolase homolog 4 | chr1:6299841-6300799 FORWARD LENGTH=207
3	MsG0880047337.01	AT2G05940.1 | Symbols: RIPK, PBL14 | PBS1-LIKE 14, RPM1-induced protein kinase | chr2:2287514-2289270 REVERSE LENGTH=462
3	MsG0880047714.01	AT4G17280.1 | Symbols: no symbol available | no full name available | chr4:9678887-9680277 REVERSE LENGTH=402
3	MsG0180006172.01	AT2G39420.1 | Symbols: MAGL8 | | chr2:16460442-16462872 FORWARD LENGTH=317
3	MsG0280008405.01	AT2G05940.1 | Symbols: RIPK, PBL14 | PBS1-LIKE 14, RPM1-induced protein kinase | chr2:2287514-2289270 REVERSE LENGTH=462
3	MsG0780041485.01	AT5G26920.3 | Symbols: CBP60G | Cam-binding protein 60-like G | chr5:9475860-9477918 FORWARD LENGTH=421
3	MsG0880046234.01
3	MsG0880046888.01	AT5G14895.1 | Symbols: no symbol available | no full name available | chr5:4821019-4821534 FORWARD LENGTH=171
3	MsG0580025191.01	AT4G35600.1 | Symbols: CST, Kin4, PBL30, CX32 | CAST AWAY, CONNEXIN 32, PBS1-Like 30, kinase 4 | chr4:16896448-16898714 FORWARD LENGTH=419
3	MsG0580028455.01	AT2G30040.1 | Symbols: MAPKKK14 | mitogen-activated protein kinase kinase kinase 14 | chr2:12821747-12823138 FORWARD LENGTH=463
3	MsG0580027923.01
3	MsG0780040208.01
3	MsG0780040231.01	AT1G54410.1 | Symbols: HIRD11, AtHIRD11 | dehydrin 11kDa | chr1:20310305-20310601 REVERSE LENGTH=98
3	MsG0280010515.01	AT1G08320.1 | Symbols: bZIP21, TGA9 | TGACG (TGA) motif-binding protein 9 | chr1:2622113-2627451 REVERSE LENGTH=481
3	MsG0680031654.01	AT3G23880.1 | Symbols: no symbol available | no full name available | chr3:8622061-8623155 REVERSE LENGTH=364
3	MsG0180005354.01	AT1G74320.1 | Symbols: CEK2 | choline/ethanolamine kinase 2 | chr1:27941192-27942903 FORWARD LENGTH=350
3	MsG0780041432.01	AT2G46940.1 | Symbols: no symbol available | no full name available | chr2:19286658-19287505 REVERSE LENGTH=252
3	MsG0880043346.01	AT4G27190.1 | Symbols: no symbol available | no full name available | chr4:13620977-13623934 REVERSE LENGTH=985
3	MsG0880043304.01	AT4G27220.2 | Symbols: no symbol available | no full name available | chr4:13633953-13636736 REVERSE LENGTH=927
3	MsG0680034646.01	AT5G36930.3 | Symbols: no symbol available | no full name available | chr5:14568141-14571907 REVERSE LENGTH=1125
3	MsG0480022974.01	AT1G67310.1 | Symbols: no symbol available | no full name available | chr1:25198182-25203126 REVERSE LENGTH=1016
3	MsG0480023517.01	AT1G34320.1 | Symbols: PSI1 | PSK SIMULATOR 1 | chr1:12520713-12524046 FORWARD LENGTH=657
3	MsG0780040679.01	AT3G63380.1 | Symbols: ACA12 | auto-inhibited Ca2+ ATPase 12 | chr3:23407112-23410213 REVERSE LENGTH=1033
3	MsG0880045815.01	AT5G66900.1 | Symbols: NRG1A, NRG1.1 | N REQUIREMENT GENE 1.1 | chr5:26714931-26717757 REVERSE LENGTH=809
3	MsG0680035722.01	AT5G17680.1 | Symbols: no symbol available | no full name available | chr5:5822999-5827153 FORWARD LENGTH=1294
3	MsG0680034647.01	AT5G36930.3 | Symbols: no symbol available | no full name available | chr5:14568141-14571907 REVERSE LENGTH=1125
3	MsG0780039968.01	AT1G66880.2 | Symbols: no symbol available | no full name available | chr1:24951332-24955438 FORWARD LENGTH=917
3	MsG0280008271.01	AT4G29930.4 | Symbols: no symbol available | no full name available | chr4:14644108-14645168 FORWARD LENGTH=184
3	MsG0180004772.01	AT1G02400.1 | Symbols: ATGA2OX6, DTA1, ATGA2OX4, GA2OX6 | Arabidopsis thaliana gibberellin 2-oxidase 4, ARABIDOPSIS THALIANA GIBBERELLIN 2-OXIDASE 6, gibberellin 2-oxidase 6, DOWNSTREAM TARGET OF AGL15 1 | chr1:486964-489391 FORWARD LENGTH=329
3	MsG0680034720.01	AT5G17680.2 | Symbols: no symbol available | no full name available | chr5:5822999-5827153 FORWARD LENGTH=1295
3	MsG0480022592.01	AT1G58290.1 | Symbols: HEMA1, GluTR, AtHEMA1 | glutamyl-tRNA reductase, Arabidopsis thaliana hemA 1 | chr1:21624028-21626051 REVERSE LENGTH=543
3	MsG0680034833.01	AT3G23920.1 | Symbols: BMY7, AtBAM1, BAM1, TR-BAMY | beta-amylase 1, BETA-AMYLASE 7 | chr3:8641722-8644199 FORWARD LENGTH=575
3	MsG0880043194.01	AT3G48940.1 | Symbols: no symbol available | no full name available | chr3:18142863-18144163 REVERSE LENGTH=175
3	MsG0180005503.01	AT4G25480.1 | Symbols: CBF3, DREB1A, ATCBF3 | dehydration response element B1A, C-REPEAT BINDING FACTOR 3 | chr4:13018353-13019003 REVERSE LENGTH=216
3	MsG0080047897.01
3	MsG0780039840.01	AT3G24090.1 | Symbols: GFAT, GFAT1 | L-glutamine D-fructose-6-phosphate amidotransferase, glutamine:fructose-6-phosphate-amidotransferase 1 | chr3:8697838-8700971 REVERSE LENGTH=677
3	MsG0580028590.01	AT2G30360.1 | Symbols: SIP4, PKS5, SNRK3.22, CIPK11 | SOS3-interacting protein 4, CBL-INTERACTING PROTEIN KINASE 11, PROTEIN KINASE SOS2-LIKE 5, SNF1-RELATED PROTEIN KINASE 3.22 | chr2:12937265-12938572 REVERSE LENGTH=435
3	MsG0480022384.01	AT4G32480.1 | Symbols: no symbol available | no full name available | chr4:15676488-15677776 FORWARD LENGTH=287
3	MsG0680030659.01	AT3G28340.1 | Symbols: GATL10, GolS8 | galacturonosyltransferase-like 10, galactinol synthase 8 | chr3:10589396-10590493 REVERSE LENGTH=365
3	MsG0880047495.01	AT4G25810.1 | Symbols: XTR6, XTH23 | xyloglucan endotransglycosylase 6, xyloglucan endotransglucosylase/hydrolase 23 | chr4:13128694-13129715 FORWARD LENGTH=286
3	MsG0580027929.01	AT4G24380.1 | Symbols: no symbol available | no full name available | chr4:12612554-12613586 FORWARD LENGTH=234
3	MsG0580028453.01	AT1G07160.1 | Symbols: no symbol available | no full name available | chr1:2198155-2199678 REVERSE LENGTH=380
3	MsG0480023898.01	AT1G73805.1 | Symbols: SARD1 | SAR Deficient 1 | chr1:27745761-27749178 REVERSE LENGTH=451
3	MsG0680030629.01	AT5G14930.2 | Symbols: SAG101 | senescence-associated gene 101 | chr5:4828754-4830769 FORWARD LENGTH=537
3	MsG0680030695.01	AT5G40010.1 | Symbols: AATP1, ASD | AAA-ATPase 1, ATPase-in-Seed-Development | chr5:16020218-16021762 REVERSE LENGTH=514
3	MsG0680030694.01	AT5G40010.1 | Symbols: AATP1, ASD | AAA-ATPase 1, ATPase-in-Seed-Development | chr5:16020218-16021762 REVERSE LENGTH=514
3	MsG0280011473.01	AT1G80840.1 | Symbols: ATWRKY40, WRKY40 | WRKY DNA-binding protein 40 | chr1:30383834-30385356 FORWARD LENGTH=302
3	MsG0480018188.01	AT1G80840.1 | Symbols: ATWRKY40, WRKY40 | WRKY DNA-binding protein 40 | chr1:30383834-30385356 FORWARD LENGTH=302
3	MsG0680030696.01	AT5G40010.1 | Symbols: AATP1, ASD | AAA-ATPase 1, ATPase-in-Seed-Development | chr5:16020218-16021762 REVERSE LENGTH=514
3	MsG0680035730.01	AT4G29060.1 | Symbols: emb2726 | embryo defective 2726 | chr4:14317744-14321315 FORWARD LENGTH=953
3	MsG0880047233.01	AT3G53480.1 | Symbols: ABCG37, PIS1, ATPDR9, PDR9 | polar auxin transport inhibitor sensitive 1, PLEIOTROPIC DRUG RESISTANCE 9, pleiotropic drug resistance 9, ATP-binding cassette G37 | chr3:19825366-19831644 FORWARD LENGTH=1450
3	MsG0680035454.01	AT4G18250.1 | Symbols: no symbol available | no full name available | chr4:10087343-10090234 REVERSE LENGTH=689
3	MsG0180005982.01	AT3G25840.2 | Symbols: PRP4KA | PRP4 KINASE A | chr3:9452993-9456322 REVERSE LENGTH=673
3	MsG0780041498.01	AT3G05670.1 | Symbols: no symbol available | no full name available | chr3:1653888-1657022 FORWARD LENGTH=883
3	MsG0580029810.01	AT5G55040.1 | Symbols: BRD13 | bromodomain-containing protein 13 | chr5:22327727-22331703 REVERSE LENGTH=916
3	MsG0780036773.01	AT1G67230.1 | Symbols: CRWN1, KAKU2, LINC1, AtLINC1 | (Japanese for nucleus) 2, CROWDED NUCLEI 1, LITTLE NUCLEI1 | chr1:25151561-25156032 REVERSE LENGTH=1132
3	MsG0380016768.01	AT3G13750.1 | Symbols: BGAL1 | beta galactosidase 1, beta-galactosidase 1 | chr3:4511192-4515756 FORWARD LENGTH=847
3	MsG0580029539.01	AT2G32290.1 | Symbols: BMY5, BAM6 | BETA-AMYLASE 5, beta-amylase 6 | chr2:13714643-13716906 REVERSE LENGTH=577
3	MsG0280009448.01	AT1G79280.1 | Symbols: AtTPR, NUA | TRANSLOCATED PROMOTER REGION, nuclear pore anchor | chr1:29819176-29832809 REVERSE LENGTH=2093
3	MsG0280006771.01	AT1G28420.1 | Symbols: RLT1, HB-1 | RINGLET 1, homeobox-1 | chr1:9979936-9987460 FORWARD LENGTH=1705
3	MsG0280010804.01
3	MsG0880045700.01	AT4G36520.1 | Symbols: AUXILIN-LIKE4 | AUXILIN-LIKE4 | chr4:17230589-17235435 REVERSE LENGTH=1422
3	MsG0180000133.01	AT1G75310.2 | Symbols: AUL1 | auxilin-like 1 | chr1:28261004-28266124 FORWARD LENGTH=1451
3	MsG0480023492.01	AT4G12770.1 | Symbols: AUXILIN-LIKE2 | AUXILIN-LIKE2 | chr4:7506736-7511408 REVERSE LENGTH=891
3	MsG0580024781.01	AT5G67320.1 | Symbols: HOS15, OLI1 | high expression of osmotically responsive genes 15, OLIGOCELLULA1 | chr5:26857268-26860974 FORWARD LENGTH=613
3	MsG0280010799.01	AT1G75150.1 | Symbols: no symbol available | no full name available | chr1:28204763-28208512 REVERSE LENGTH=778
3	MsG0580025657.01	AT1G21760.1 | Symbols: ATFBP7, FBP7 | F-box protein 7, F-BOX PROTEIN 7 | chr1:7649324-7651613 FORWARD LENGTH=328
3	MsG0480018743.01	AT1G80740.1 | Symbols: CMT1, DMT4 | DNA METHYLTRANSFERASE 4, chromomethylase 1 | chr1:30342394-30346831 FORWARD LENGTH=791
3	MsG0480023024.01	AT3G23900.2 | Symbols: IRR | IMMUNOREGULATORY RNA-BINDING PROTEIN | chr3:8632717-8635852 REVERSE LENGTH=934
3	MsG0380015049.01	AT1G12280.1 | Symbols: SUMM2 | suppressor of mkk1 mkk2 2 | chr1:4174875-4177559 REVERSE LENGTH=894
3	MsG0380014955.01	AT4G26090.1 | Symbols: RPS2 | RESISTANT TO P. SYRINGAE 2 | chr4:13224596-13227325 FORWARD LENGTH=909
3	MsG0280010158.01
3	MsG0780040259.01	AT1G74830.1 | Symbols: no symbol available | no full name available | chr1:28113469-28115193 REVERSE LENGTH=542
3	MsG0680033097.01	AT4G20850.1 | Symbols: TPP2 | tripeptidyl peptidase ii | chr4:11160935-11169889 REVERSE LENGTH=1380
3	MsG0480022301.01	AT3G59690.1 | Symbols: IQD13 | IQ-domain 13 | chr3:22049572-22051479 FORWARD LENGTH=517
3	MsG0880043262.01	AT1G63220.1 | Symbols: no symbol available | no full name available | chr1:23449017-23450244 FORWARD LENGTH=147
3	MsG0180004704.01	AT3G05900.2 | Symbols: no symbol available | no full name available | chr3:1761408-1763348 REVERSE LENGTH=646
3	MsG0480021765.01	AT1G05320.1 | Symbols: PICL | PICC-LIKE | chr1:1554856-1557658 FORWARD LENGTH=790
3	MsG0780038857.01	AT1G06150.1 | Symbols: EMB1444, LHL1 | LONESOME HIGHWAY LIKE 1, EMBRYO DEFECTIVE 1444 | chr1:1869228-1873194 REVERSE LENGTH=734
3	MsG0880044251.01	AT3G03300.1 | Symbols: ATDCL2, DCL2 | DICER-LIKE 2, dicer-like 2 | chr3:768020-774833 REVERSE LENGTH=1388
3	MsG0480023670.01	AT5G41790.1 | Symbols: CIP1 | COP1-interactive protein 1 | chr5:16727530-16732391 FORWARD LENGTH=1586
3	MsG0380015918.01	AT5G17680.2 | Symbols: no symbol available | no full name available | chr5:5822999-5827153 FORWARD LENGTH=1295
3	MsG0780036787.01	AT4G10780.2 | Symbols: no symbol available | no full name available | chr4:6634693-6637457 REVERSE LENGTH=889
3	MsG0180000051.01	AT1G30755.1 | Symbols: PSI2 | PSK SIMULATOR 2 | chr1:10905991-10908773 REVERSE LENGTH=615
3	MsG0680035721.01	AT5G17680.1 | Symbols: no symbol available | no full name available | chr5:5822999-5827153 FORWARD LENGTH=1294
3	MsG0180005018.01	AT5G04500.1 | Symbols: GINT1 | GLUCOSAMINE INOSITOLPHOSPHORYLCERAMIDE TRANSFERASE 1 | chr5:1283604-1286155 FORWARD LENGTH=765
3	MsG0480018185.01	AT1G80820.1 | Symbols: CCR2, ATCCR2 | cinnamoyl coa reductase | chr1:30370646-30372460 FORWARD LENGTH=332
3	MsG0380015362.01	AT3G11410.1 | Symbols: PP2CA, ATPP2CA, AHG3 | ABA-HYPERSENSITIVE GERMINATION 3, ARABIDOPSIS THALIANA PROTEIN PHOSPHATASE 2CA, protein phosphatase 2CA | chr3:3584181-3585649 REVERSE LENGTH=399
3	MsG0380016715.01	AT5G05250.1 | Symbols: no symbol available | no full name available | chr5:1557116-1557835 REVERSE LENGTH=239
3	MsG0780041157.01	AT3G44326.1 | Symbols: CFB | Cytokinin-induced F-box | chr3:16000933-16002024 REVERSE LENGTH=363
3	MsG0780036633.01	AT1G50180.1 | Symbols: CAR1 | CEL-Activated Resistance 1 | chr1:18584235-18587136 FORWARD LENGTH=857
3	MsG0880042776.01	AT1G72450.1 | Symbols: TIFY11B, JAZ6 | TIFY DOMAIN PROTEIN 11B, jasmonate-zim-domain protein 6 | chr1:27274336-27276136 REVERSE LENGTH=269
3	MsG0580024696.01	AT4G37850.1 | Symbols: no symbol available | no full name available | chr4:17796362-17797647 REVERSE LENGTH=328
3	MsG0580025274.01	AT4G19230.1 | Symbols: CYP707A1 | "cytochrome P450, family 707, subfamily A, polypeptide 1" | chr4:10521524-10523517 FORWARD LENGTH=467
3	MsG0580028114.01	AT4G35580.1 | Symbols: CBNAC, NTL9 | calmodulin-binding NAC protein, NAC transcription factor-like 9 | chr4:16888581-16890744 REVERSE LENGTH=512
3	MsG0680030981.01	AT5G36930.3 | Symbols: no symbol available | no full name available | chr5:14568141-14571907 REVERSE LENGTH=1125
3	MsG0380017145.01	AT1G45249.1 | Symbols: AtABF2, ABF2, ATAREB1, AREB1 | ABSCISIC ACID RESPONSIVE ELEMENTS-BINDING PROTEIN 2, abscisic acid responsive elements-binding factor 2 | chr1:17165420-17167415 REVERSE LENGTH=416
3	MsG0780040676.01	AT3G22830.1 | Symbols: HSFA6B, AT-HSFA6B | ARABIDOPSIS THALIANA HEAT SHOCK TRANSCRIPTION FACTOR A6B, heat shock transcription factor A6B | chr3:8078981-8080895 FORWARD LENGTH=406
3	MsG0380015672.01	AT1G78230.1 | Symbols: no symbol available | no full name available | chr1:29430226-29432516 FORWARD LENGTH=681
3	MsG0280006586.01	AT4G21390.1 | Symbols: B120 | | chr4:11394458-11397474 REVERSE LENGTH=849
3	MsG0580027922.01	AT5G15510.1 | Symbols: TPXL5 | | chr5:5034120-5036614 FORWARD LENGTH=497
3	MsG0380016926.01	AT5G47910.1 | Symbols: ATRBOHD, RBOHD, DELT1 | respiratory burst oxidase homologue D | chr5:19397585-19401768 FORWARD LENGTH=921
3	MsG0380014521.01	AT5G17680.2 | Symbols: no symbol available | no full name available | chr5:5822999-5827153 FORWARD LENGTH=1295
3	MsG0680035711.01	AT5G17680.1 | Symbols: no symbol available | no full name available | chr5:5822999-5827153 FORWARD LENGTH=1294
3	MsG0380015877.01	AT3G48090.2 | Symbols: ATEDS1, EDS1 | enhanced disease susceptibility 1 | chr3:17755553-17757292 REVERSE LENGTH=515
3	MsG0680032899.01	AT1G01490.1 | Symbols: AtHMP01 | Heavy Metal Protein 1 | chr1:180401-182066 REVERSE LENGTH=177
3	MsG0680032896.01	AT1G01490.1 | Symbols: AtHMP01 | Heavy Metal Protein 1 | chr1:180401-182066 REVERSE LENGTH=177
3	MsG0280009011.01	AT4G21380.2 | Symbols: RK3, ARK3 | receptor kinase 3 | chr4:11390201-11393090 REVERSE LENGTH=613
3	MsG0280011350.01	AT1G15520.1 | Symbols: ATABCG40, ABCG40, PDR12, ATPDR12 | pleiotropic drug resistance 12, ATP-binding cassette G40, PLEIOTROPIC DRUG RESISTANCE 12, Arabidopsis thaliana ATP-binding cassette G40 | chr1:5331993-5338175 REVERSE LENGTH=1423
3	MsG0480023783.01	AT4G26270.1 | Symbols: PFK3 | phosphofructokinase 3 | chr4:13301094-13304030 REVERSE LENGTH=489
3	MsG0780039263.01	AT5G17680.1 | Symbols: no symbol available | no full name available | chr5:5822999-5827153 FORWARD LENGTH=1294
3	MsG0780039119.01	AT2G25470.2 | Symbols: RLP21, AtRLP21 | receptor like protein 21 | chr2:10838366-10841621 FORWARD LENGTH=814
3	MsG0280007840.01	AT5G49520.1 | Symbols: ATWRKY48, WRKY48 | WRKY DNA-binding protein 48, ARABIDOPSIS THALIANA WRKY DNA-BINDING PROTEIN 48 | chr5:20090890-20092867 FORWARD LENGTH=399
3	MsG0680030962.01
3	MsG0380015850.01	AT3G48100.1 | Symbols: ARR5, RR5, ATRR2, IBC6 | response regulator 5, ARABIDOPSIS THALIANA RESPONSE REGULATOR 2, INDUCED BY CYTOKININ 6 | chr3:17759112-17760740 REVERSE LENGTH=184
3	MsG0680035845.01	AT5G17680.1 | Symbols: no symbol available | no full name available | chr5:5822999-5827153 FORWARD LENGTH=1294
3	MsG0780036454.01	AT1G12210.2 | Symbols: RFL1 | RPS5-like 1 | chr1:4141074-4143605 FORWARD LENGTH=843
3	MsG0680035104.01	AT5G36930.3 | Symbols: no symbol available | no full name available | chr5:14568141-14571907 REVERSE LENGTH=1125
3	MsG0780035953.01	AT1G76390.1 | Symbols: AtPUB43, PUB43 | plant U-box 43 | chr1:28655914-28658531 FORWARD LENGTH=811
3	MsG0380017368.01	AT1G80840.1 | Symbols: ATWRKY40, WRKY40 | WRKY DNA-binding protein 40 | chr1:30383834-30385356 FORWARD LENGTH=302
3	MsG0780040447.01	AT2G32560.2 | Symbols: no symbol available | no full name available | chr2:13824820-13826065 FORWARD LENGTH=331
3	MsG0180001271.01	AT2G23460.1 | Symbols: XLG1, ATXLG1 | extra-large G-protein 1 | chr2:9995699-9998945 FORWARD LENGTH=888
3	MsG0280009158.01	AT5G57830.1 | Symbols: MyoB12 | | chr5:23429406-23430860 REVERSE LENGTH=387
3	MsG0680034721.01	AT5G36930.3 | Symbols: no symbol available | no full name available | chr5:14568141-14571907 REVERSE LENGTH=1125
3	MsG0680034846.01	AT5G36930.3 | Symbols: no symbol available | no full name available | chr5:14568141-14571907 REVERSE LENGTH=1125
3	MsG0680034695.01	AT5G16560.1 | Symbols: KAN, KAN1 | KANADI, KANADI 1 | chr5:5407365-5411092 REVERSE LENGTH=403
3	MsG0580029749.01	AT1G07650.4 | Symbols: LMK1 | leucine-rich repeat receptor-like kinase with extracellular malectin-like domain 1 | chr1:2359817-2363859 REVERSE LENGTH=801
3	MsG0180001922.01	AT1G04780.1 | Symbols: no symbol available | no full name available | chr1:1340891-1342965 REVERSE LENGTH=664
3	MsG0580029038.01	AT3G11410.1 | Symbols: PP2CA, ATPP2CA, AHG3 | ABA-HYPERSENSITIVE GERMINATION 3, ARABIDOPSIS THALIANA PROTEIN PHOSPHATASE 2CA, protein phosphatase 2CA | chr3:3584181-3585649 REVERSE LENGTH=399
3	MsG0580024784.01	AT4G37260.1 | Symbols: ATMYB73, MYB73 | myb domain protein 73 | chr4:17540602-17541564 FORWARD LENGTH=320
3	MsG0180000966.01
3	MsG0180004424.01	AT5G39130.1 | Symbols: no symbol available | no full name available | chr5:15665638-15666413 REVERSE LENGTH=222
3	MsG0480021238.01	AT4G34430.3 | Symbols: ATSWI3D, CHB3 | SWITCH/SUCROSE NONFERMENTING 3D | chr4:16461069-16464993 FORWARD LENGTH=983
3	MsG0880045771.01	AT4G36860.1 | Symbols: DAR1 | DA1-RELATED PROTEIN 1 | chr4:17358580-17361189 REVERSE LENGTH=553
3	MsG0780040358.01	AT1G27170.1 | Symbols: no symbol available | no full name available | chr1:9434718-9439219 FORWARD LENGTH=1384
3	MsG0580024606.01	AT4G17140.1 | Symbols: no symbol available | no full name available | chr4:9613617-9636618 REVERSE LENGTH=4216
3	MsG0380017349.01
3	MsG0380014182.01	AT5G55040.1 | Symbols: BRD13 | bromodomain-containing protein 13 | chr5:22327727-22331703 REVERSE LENGTH=916
3	MsG0480020547.01	AT2G27580.1 | Symbols: SAP3 | Stress Associated Protein3 | chr2:11776640-11777131 REVERSE LENGTH=163
3	MsG0480019880.01
3	MsG0580027638.01	AT1G78090.1 | Symbols: TPPB, ATTPPB | trehalose-6-phosphate phosphatase B, Arabidopsis thaliana trehalose-6-phosphate phosphatase B | chr1:29373955-29376295 FORWARD LENGTH=374
3	MsG0780040406.01	AT2G41410.1 | Symbols: no symbol available | no full name available | chr2:17262085-17262735 REVERSE LENGTH=216
3	MsG0380015175.01	AT1G65840.1 | Symbols: PAO4, ATPAO4 | polyamine oxidase 4 | chr1:24490173-24492728 FORWARD LENGTH=497
3	MsG0280007202.01	AT5G19140.1 | Symbols: ATAILP1, AILP1 | | chr5:6423398-6425785 FORWARD LENGTH=234
3	MsG0280006748.01	AT1G28330.1 | Symbols: DRM1, DYL1, AtDRM1 | dormancy-associated protein-like 1, DORMANCY-ASSOCIATED PROTEIN 1 | chr1:9934252-9935216 REVERSE LENGTH=122
3	MsG0880045173.01	AT4G17900.1 | Symbols: PLATZ11 | | chr4:9946046-9947697 FORWARD LENGTH=227
3	MsG0580025151.01	AT4G35780.1 | Symbols: STY17 | serine/threonine/tyrosine kinase 17 | chr4:16946729-16950405 REVERSE LENGTH=570
3	MsG0780040515.01	AT3G57520.1 | Symbols: SIP2, RS2, AtSIP2 | seed imbibition 2, raffinose synthase 2 | chr3:21288982-21292694 REVERSE LENGTH=773
3	MsG0380016244.01	AT3G26100.1 | Symbols: no symbol available | no full name available | chr3:9538458-9540149 FORWARD LENGTH=432
3	MsG0580028807.01	AT1G07430.1 | Symbols: HAI2, HON, AtAIP1, AIP1 | highly ABA-induced PP2C gene 2, HONSU (Korean for abnormal drowsiness), AKT1 interacting protein phosphatase 1 | chr1:2281151-2282656 REVERSE LENGTH=442
3	MsG0380015459.01	AT3G55880.2 | Symbols: SUE4 | sulphate utilization efficiency 4 | chr3:20736682-20738325 FORWARD LENGTH=215
3	MsG0380014610.01	AT3G13310.1 | Symbols: DJC66 | DNA J protein C66 | chr3:4310827-4311300 REVERSE LENGTH=157
3	MsG0180004789.01	AT4G02020.1 | Symbols: SWN, SDG10, EZA1 | SWINGER, SET DOMAIN-CONTAINING PROTEIN 10 | chr4:886693-891743 FORWARD LENGTH=856
3	MsG0880046148.01	AT1G62710.1 | Symbols: AEP2, BETAVPE, BETA-VPE, LEGbeta | "vacuolar processing enzyme (VPE, legumain) isoform beta", asparaginyl endopeptidase 2, beta vacuolar processing enzyme | chr1:23224070-23226857 REVERSE LENGTH=486
3	MsG0180003253.01	AT2G35940.1 | Symbols: EDA29, BLH1 | BEL1-like homeodomain 1, embryo sac development arrest 29 | chr2:15089171-15091699 REVERSE LENGTH=680
3	MsG0280011125.01
3	MsG0180001663.01	AT3G21630.1 | Symbols: AtLYK1, LYK1, AtCERK1, LYSM RLK1, CERK1 | chitin elicitor receptor kinase 1, LysM-containing receptor-like kinase 1, LYSM DOMAIN RECEPTOR-LIKE KINASE 1 | chr3:7615543-7618530 REVERSE LENGTH=617
3	MsG0380013480.01
3	MsG0580028891.01	AT5G17300.1 | Symbols: RVE1 | REVEILLE 1 | chr5:5690435-5692435 REVERSE LENGTH=387
3	MsG0680034811.01	AT5G36930.3 | Symbols: no symbol available | no full name available | chr5:14568141-14571907 REVERSE LENGTH=1125
3	MsG0180000138.01	AT1G19530.1 | Symbols: RGAT1 | RGA Target 1 | chr1:6763976-6764686 FORWARD LENGTH=117
3	MsG0480022971.01	AT1G27320.1 | Symbols: AHK3, HK3 | histidine kinase 3 | chr1:9487780-9492027 FORWARD LENGTH=1036
3	MsG0780039934.01	AT4G08850.1 | Symbols: MIK2 | MDIS1-INTERACTING RECEPTOR LIKE KINASE2 | chr4:5636693-5640496 REVERSE LENGTH=1045
3	MsG0580025145.01	AT2G17710.1 | Symbols: no symbol available | no full name available | chr2:7693856-7694554 FORWARD LENGTH=152
3	MsG0380017544.01	AT5G24870.1 | Symbols: MREL57, CTL07 | | chr5:8545008-8546923 REVERSE LENGTH=520
3	MsG0380014151.01	AT4G21920.1 | Symbols: no symbol available | no full name available | chr4:11636084-11636473 REVERSE LENGTH=129
3	MsG0780036649.01	AT5G24530.1 | Symbols: AtDMR6, DMR6 | DOWNY MILDEW RESISTANT 6 | chr5:8378964-8383154 FORWARD LENGTH=341
3	MsG0380014561.01	AT1G55850.1 | Symbols: CSLE1, ATCSLE1 | cellulose synthase like E1 | chr1:20876752-20879414 FORWARD LENGTH=729
3	MsG0180004053.01	AT4G24000.1 | Symbols: ATCSLG2, CSLG2 | cellulose synthase like G2, ARABIDOPSIS THALIANA CELLULOSE SYNTHASE LIKE G2 | chr4:12462142-12465471 FORWARD LENGTH=722
3	MsG0280011465.01	AT1G15950.2 | Symbols: CCR1, ATCCR1, IRX4 | cinnamoyl coa reductase 1, IRREGULAR XYLEM 4 | chr1:5478855-5481949 FORWARD LENGTH=337
3	MsG0680030648.01	AT4G31940.1 | Symbols: CYP82C4 | "cytochrome P450, family 82, subfamily C, polypeptide 4" | chr4:15452040-15453966 FORWARD LENGTH=524
3	MsG0380014562.01	AT1G55850.1 | Symbols: CSLE1, ATCSLE1 | cellulose synthase like E1 | chr1:20876752-20879414 FORWARD LENGTH=729
3	MsG0780037414.01	AT1G09810.2 | Symbols: ECT11 | evolutionarily conserved C-terminal region 11 | chr1:3181138-3182830 REVERSE LENGTH=428
3	MsG0280011067.01	AT5G58990.1 | Symbols: no symbol available | no full name available | chr5:23815028-23815819 FORWARD LENGTH=148
3	MsG0580024398.01	AT1G63440.1 | Symbols: HMA5, AtHMP12 | heavy metal atpase 5, HEAVY METAL ASSOCIATED PROTEIN 12 | chr1:23527655-23531109 FORWARD LENGTH=995
3	MsG0580024433.01	AT2G42010.1 | Symbols: PLDBETA, PLDBETA1 | phospholipase D beta 1 | chr2:17533018-17537990 REVERSE LENGTH=1083
3	MsG0380015653.01	AT5G65160.1 | Symbols: TPR14 | tetratricopeptide repeat 14 | chr5:26031457-26033668 REVERSE LENGTH=593
3	MsG0580024435.01	AT4G22920.1 | Symbols: ATNYE1, NYE1, SGR, SGR1 | STAY-GREEN 1, NON-YELLOWING 1, STAY-GREEN | chr4:12016776-12017969 REVERSE LENGTH=268
3	MsG0180004106.01	AT1G04280.2 | Symbols: NADKc | NAD kinase-CaM dependent | chr1:1143643-1146231 REVERSE LENGTH=480
3	MsG0180000832.01	AT5G53550.1 | Symbols: YSL3, ATYSL3 | YELLOW STRIPE like 3, YELLOW STRIPE LIKE 3 | chr5:21756081-21758776 FORWARD LENGTH=675
3	MsG0180004927.01	AT2G48030.1 | Symbols: no symbol available | no full name available | chr2:19647834-19649988 REVERSE LENGTH=438
3	MsG0180002644.01
3	MsG0880044855.01	AT1G69850.1 | Symbols: NRT1:2, NTL1, AIT1, NPF4.6, ATNRT1:2, AtNPF4.6, NRT1.2 | ABA-importing transporter 1, NRT1/ PTR family 4.6, nitrate transporter 1:2 | chr1:26296945-26300407 REVERSE LENGTH=585
3	MsG0380013068.01	AT1G68710.1 | Symbols: ALA9 | Aminophospholipid ATPase 9 | chr1:25793498-25797975 REVERSE LENGTH=1200
3	MsG0480020371.01	AT1G05120.1 | Symbols: no symbol available | no full name available | chr1:1471624-1476067 REVERSE LENGTH=833
3	MsG0480023858.01	AT3G24503.1 | Symbols: REF1, ALDH2C4, ALDH1A | REDUCED EPIDERMAL FLUORESCENCE1, aldehyde dehydrogenase 2C4, aldehyde dehydrogenase 1A | chr3:8919732-8923029 REVERSE LENGTH=501
3	MsG0880047758.01	AT5G47800.1 | Symbols: NPY6 | | chr5:19354171-19356126 FORWARD LENGTH=559
3	MsG0180001619.01	AT5G17540.1 | Symbols: no symbol available | no full name available | chr5:5782061-5783682 REVERSE LENGTH=461
3	MsG0680031853.01	AT5G24030.1 | Symbols: SLAH3 | SLAC1 homologue 3 | chr5:8118618-8120993 REVERSE LENGTH=635
3	MsG0380015609.01	AT4G08500.1 | Symbols: MEKK1, ARAKIN, ATMEKK1, MAPKKK8 | MAPK/ERK kinase kinase 1 | chr4:5404272-5407062 REVERSE LENGTH=608
3	MsG0480021441.01	AT3G46530.1 | Symbols: RPP11, RPP13 | RECOGNITION OF PERONOSPORA PARASITICA 13, RECOGNITION OF PERONOSPORA PARASITICA 11 | chr3:17130739-17133246 REVERSE LENGTH=835
3	MsG0280009509.01	AT2G44260.1 | Symbols: no symbol available | no full name available | chr2:18295988-18297739 FORWARD LENGTH=553
3	MsG0880042744.01	AT2G05940.1 | Symbols: RIPK, PBL14 | PBS1-LIKE 14, RPM1-induced protein kinase | chr2:2287514-2289270 REVERSE LENGTH=462
3	MsG0180003338.01	AT2G36220.1 | Symbols: no symbol available | no full name available | chr2:15192556-15193347 FORWARD LENGTH=263
3	MsG0380015986.01	AT5G42050.1 | Symbols: NRP, NRP1 | Asparagine-rich protein 1, asparagine-rich protein | chr5:16815630-16816932 FORWARD LENGTH=349
3	MsG0780040806.01	AT1G15520.1 | Symbols: ATABCG40, ABCG40, PDR12, ATPDR12 | pleiotropic drug resistance 12, ATP-binding cassette G40, PLEIOTROPIC DRUG RESISTANCE 12, Arabidopsis thaliana ATP-binding cassette G40 | chr1:5331993-5338175 REVERSE LENGTH=1423
3	MsG0380014953.01	AT4G27190.1 | Symbols: no symbol available | no full name available | chr4:13620977-13623934 REVERSE LENGTH=985
3	MsG0580024412.01	AT1G12740.4 | Symbols: CYP87A2 | "cytochrome P450, family 87, subfamily A, polypeptide 2" | chr1:4342462-4344569 FORWARD LENGTH=478
3	MsG0580025429.01
3	MsG0280008879.01	AT5G25220.2 | Symbols: KNAT3 | KNOTTED1-like homeobox gene 3 | chr5:8736208-8738087 FORWARD LENGTH=419
3	MsG0680030679.01	AT3G28345.1 | Symbols: MDR13, ABCB15 | multi-drug resistance 13, ATP-binding cassette B15 | chr3:10593921-10598775 REVERSE LENGTH=1240
3	MsG0380017940.01	AT1G76360.1 | Symbols: PBL31 | | chr1:28643242-28646483 REVERSE LENGTH=484
3	MsG0880046095.01	AT4G13420.1 | Symbols: ATHAK5, HAK5 | ARABIDOPSIS THALIANA HIGH AFFINITY K+ TRANSPORTER 5, high affinity K+ transporter 5 | chr4:7797038-7802174 REVERSE LENGTH=785
3	MsG0280008882.01	AT5G25220.2 | Symbols: KNAT3 | KNOTTED1-like homeobox gene 3 | chr5:8736208-8738087 FORWARD LENGTH=419
3	MsG0380016427.01	AT1G21390.1 | Symbols: emb2170 | embryo defective 2170 | chr1:7489385-7490554 REVERSE LENGTH=248
3	MsG0780039665.01	AT4G11610.1 | Symbols: MCTP7 | multiple C2 domain and transmembrane region protein 7 | chr4:7013956-7017846 REVERSE LENGTH=1011
3	MsG0380015765.01	AT5G63130.1 | Symbols: no symbol available | no full name available | chr5:25323190-25323857 FORWARD LENGTH=192
3	MsG0480023521.01	AT4G24290.2 | Symbols: no symbol available | no full name available | chr4:12594856-12597815 FORWARD LENGTH=606
3	MsG0480023459.01
3	MsG0880042810.01	AT1G53920.1 | Symbols: GLIP5 | GDSL-motif lipase 5 | chr1:20137725-20139637 FORWARD LENGTH=385
3	MsG0280008601.01	AT1G62300.1 | Symbols: WRKY6, ATWRKY6 | | chr1:23016887-23019155 REVERSE LENGTH=553
3	MsG0580029798.01	AT3G20410.1 | Symbols: CPK9 | calmodulin-domain protein kinase 9 | chr3:7116388-7118824 FORWARD LENGTH=541
3	MsG0280009662.01
3	MsG0080048896.01
3	MsG0880043415.01	AT3G11920.1 | Symbols: no symbol available | no full name available | chr3:3772311-3774887 FORWARD LENGTH=630
3	MsG0880042473.01	AT3G21340.1 | Symbols: no symbol available | no full name available | chr3:7511848-7515937 REVERSE LENGTH=899
3	MsG0880047081.01
3	MsG0580025644.01	AT5G65500.2 | Symbols: PUB50 | | chr5:26181093-26183997 REVERSE LENGTH=799
3	MsG0480022793.01	AT1G30040.1 | Symbols: ATGA2OX2, GA2OX2 | gibberellin 2-oxidase, GIBBERELLIN 2-OXIDASE 2 | chr1:10537769-10539570 FORWARD LENGTH=341
3	MsG0680034969.01	AT5G42260.1 | Symbols: BGLU12 | beta glucosidase 12 | chr5:16898712-16900235 FORWARD LENGTH=507
3	MsG0880044662.01	AT4G27290.2 | Symbols: no symbol available | no full name available | chr4:13666281-13669202 FORWARD LENGTH=829
3	MsG0780038519.01	AT1G11300.2 | Symbols: EGM1 | enhanced shoot growth under mannitol stress 1 | chr1:3794389-3797346 FORWARD LENGTH=805
3	MsG0380011638.01	AT4G27290.2 | Symbols: no symbol available | no full name available | chr4:13666281-13669202 FORWARD LENGTH=829
3	MsG0580027751.01	AT5G05340.1 | Symbols: PRX52 | peroxidase 52 | chr5:1579142-1580819 REVERSE LENGTH=324
3	MsG0880044088.01
3	MsG0180001123.01	AT5G38250.1 | Symbols: no symbol available | no full name available | chr5:15280643-15282709 REVERSE LENGTH=620
3	MsG0380016476.01	AT3G21260.3 | Symbols: GLTP3 | GLYCOLIPID TRANSFER PROTEIN 3 | chr3:7464132-7465785 REVERSE LENGTH=233
3	MsG0280008747.01	AT5G38280.1 | Symbols: PR5K | PR5-like receptor kinase | chr5:15293325-15295838 REVERSE LENGTH=665
3	MsG0780041753.01	AT5G53130.1 | Symbols: ATCNGC1, CNGC1 | cyclic nucleotide gated channel 1, CYCLIC NUCLEOTIDE-GATED CHANNEL 1 | chr5:21537830-21540490 REVERSE LENGTH=716
3	MsG0080048036.01
3	MsG0880046429.01	AT5G15130.1 | Symbols: ATWRKY72, WRKY72 | ARABIDOPSIS THALIANA WRKY DNA-BINDING PROTEIN 72, WRKY DNA-binding protein 72 | chr5:4904426-4906879 FORWARD LENGTH=548
3	MsG0680031848.01	AT3G12580.1 | Symbols: HSP70, ATHSP70, HSC70-4 | ARABIDOPSIS HEAT SHOCK PROTEIN 70, heat shock protein 70 | chr3:3991487-3993689 REVERSE LENGTH=650
3	MsG0780036235.01	AT3G28850.1 | Symbols: no symbol available | no full name available | chr3:10848669-10849955 FORWARD LENGTH=428
3	MsG0180001154.01	AT2G01670.1 | Symbols: atnudt17, NUDT17 | nudix hydrolase homolog 17 | chr2:296889-297818 REVERSE LENGTH=182
3	MsG0380012236.01	AT5G36930.3 | Symbols: no symbol available | no full name available | chr5:14568141-14571907 REVERSE LENGTH=1125
3	MsG0880043906.01	AT4G04720.1 | Symbols: AtCPK21, CPK21 | calcium-dependent protein kinase 21 | chr4:2394817-2397631 REVERSE LENGTH=531
3	MsG0780039237.01	AT3G11210.1 | Symbols: GGL17 | | chr3:3511101-3512899 REVERSE LENGTH=256
3	MsG0780040776.01	AT5G46050.1 | Symbols: AtNPF5.2, ATPTR3, PTR3, NPF5.2 | ARABIDOPSIS THALIANA PEPTIDE TRANSPORTER 3, NRT1/ PTR family 5.2, peptide transporter 3 | chr5:18675062-18679071 REVERSE LENGTH=582
3	MsG0880043017.01	AT2G46495.1 | Symbols: ATL21 | Arabidopsis TÃ³xicos en Levadura 21 | chr2:19084134-19085704 REVERSE LENGTH=372
3	MsG0280007602.01	AT5G49760.1 | Symbols: CARD1, HPCA1 | CANNOT RESPOND TO DMBQ 1 | chr5:20216679-20221052 FORWARD LENGTH=953
3	MsG0880044089.01	AT1G79380.1 | Symbols: RGLG4 | RING DOMAIN LIGASE 4 | chr1:29860812-29863023 FORWARD LENGTH=401
3	MsG0180005697.01	AT4G23180.2 | Symbols: CRK10, RLK4 | cysteine-rich RLK (RECEPTOR-like protein kinase) 10 | chr4:12138171-12140446 FORWARD LENGTH=583
3	MsG0880047271.01	AT4G04450.2 | Symbols: AtWRKY42, WRKY42 | | chr4:2218998-2221113 FORWARD LENGTH=434
3	MsG0780041129.01	AT3G10130.1 | Symbols: SOUL4 | SOUL heme?binding protein 4 | chr3:3131122-3133158 REVERSE LENGTH=309
3	MsG0880045776.01	AT4G37240.1 | Symbols: no symbol available | no full name available | chr4:17524546-17525052 FORWARD LENGTH=168
3	MsG0580024602.01	AT4G17680.1 | Symbols: EBS1 | exclusively sensitive to bicarbonate 1 | chr4:9842903-9844095 REVERSE LENGTH=314
3	MsG0280009654.01	AT3G07720.1 | Symbols: no symbol available | no full name available | chr3:2465439-2467033 FORWARD LENGTH=329
3	MsG0580028530.01	AT5G58430.1 | Symbols: ATEXO70B1, EXO70B1 | exocyst subunit exo70 family protein B1 | chr5:23621460-23623334 REVERSE LENGTH=624
3	MsG0480021640.01	AT3G07040.1 | Symbols: RPM1, RPS3 | RESISTANCE TO PSEUDOMONAS SYRINGAE 3, RESISTANCE TO P. SYRINGAE PV MACULICOLA 1 | chr3:2226244-2229024 REVERSE LENGTH=926
3	MsG0480022125.01	AT2G01340.1 | Symbols: At17.1 | | chr2:164014-165068 FORWARD LENGTH=215
3	MsG0380017699.01	AT1G10040.1 | Symbols: no symbol available | no full name available | chr1:3276108-3278464 REVERSE LENGTH=412
3	MsG0480023175.01	AT2G43850.3 | Symbols: ILK1 | INTEGRIN-LINKED KINASE1 | chr2:18159600-18161984 REVERSE LENGTH=478
3	MsG0680034093.01	AT5G36930.3 | Symbols: no symbol available | no full name available | chr5:14568141-14571907 REVERSE LENGTH=1125
3	MsG0480022760.01	AT4G18170.1 | Symbols: ATWRKY28, WRKY28 | WRKY DNA-binding protein 28 | chr4:10061508-10062691 FORWARD LENGTH=318
3	MsG0880043828.01	AT4G05200.1 | Symbols: CRK25 | cysteine-rich RLK (RECEPTOR-like protein kinase) 25 | chr4:2679793-2682309 REVERSE LENGTH=675
3	MsG0880042072.01	AT3G14470.1 | Symbols: no symbol available | no full name available | chr3:4857940-4861104 FORWARD LENGTH=1054
3	MsG0180001785.01	AT3G23250.1 | Symbols: MYB15, ATY19, ATMYB15 | MYB DOMAIN PROTEIN 15, myb domain protein 15 | chr3:8309492-8310624 FORWARD LENGTH=285
3	MsG0680033089.01	AT3G48990.1 | Symbols: AAE3 | ACYL-ACTIVATING ENZYME 3 | chr3:18159031-18161294 REVERSE LENGTH=514
3	MsG0080048667.01
3	MsG0880042242.01	AT4G03520.2 | Symbols: ATHM2, TRXm2 | thioredoxin m2 | chr4:1562585-1562803 REVERSE LENGTH=72
3	MsG0280007019.01	AT1G30135.1 | Symbols: JAZ8, TIFY5A | jasmonate-zim-domain protein 8 | chr1:10596516-10597095 FORWARD LENGTH=131
3	MsG0280006998.01	AT1G30360.1 | Symbols: ERD4, OSCA3.1 | early-responsive to dehydration 4 | chr1:10715892-10718799 FORWARD LENGTH=724
3	MsG0680035659.01	AT3G24520.1 | Symbols: AT-HSFC1, HSFC1 | heat shock transcription factor C1 | chr3:8941455-8942531 FORWARD LENGTH=330
3	MsG0680034728.01	AT5G36930.3 | Symbols: no symbol available | no full name available | chr5:14568141-14571907 REVERSE LENGTH=1125
3	MsG0180001996.01	AT4G27190.1 | Symbols: no symbol available | no full name available | chr4:13620977-13623934 REVERSE LENGTH=985
3	MsG0680032531.01	AT5G36930.3 | Symbols: no symbol available | no full name available | chr5:14568141-14571907 REVERSE LENGTH=1125
3	MsG0880042995.01	AT3G14470.1 | Symbols: no symbol available | no full name available | chr3:4857940-4861104 FORWARD LENGTH=1054
3	MsG0180002472.01
3	MsG0580025180.01	AT2G17650.1 | Symbols: no symbol available | no full name available | chr2:7671041-7672936 FORWARD LENGTH=603
3	MsG0280010711.01	AT2G20880.1 | Symbols: AtERF53, ERF53 | ERF domain 53 | chr2:8986053-8987063 FORWARD LENGTH=336
3	MsG0680034797.01	AT5G17680.1 | Symbols: no symbol available | no full name available | chr5:5822999-5827153 FORWARD LENGTH=1294
3	MsG0680034753.01	AT5G17680.1 | Symbols: no symbol available | no full name available | chr5:5822999-5827153 FORWARD LENGTH=1294
3	MsG0480023532.01	AT4G09160.2 | Symbols: PATL5 | | chr4:5839761-5842158 FORWARD LENGTH=643
3	MsG0680035156.01	AT5G36930.3 | Symbols: no symbol available | no full name available | chr5:14568141-14571907 REVERSE LENGTH=1125
3	MsG0480022156.01	AT4G18340.1 | Symbols: no symbol available | no full name available | chr4:10130245-10132019 REVERSE LENGTH=397
3	MsG0680034709.01	AT5G17680.1 | Symbols: no symbol available | no full name available | chr5:5822999-5827153 FORWARD LENGTH=1294
3	MsG0680032530.01	AT5G36930.3 | Symbols: no symbol available | no full name available | chr5:14568141-14571907 REVERSE LENGTH=1125
3	MsG0680035154.01	AT5G17680.2 | Symbols: no symbol available | no full name available | chr5:5822999-5827153 FORWARD LENGTH=1295
3	MsG0280010974.01	AT3G45780.1 | Symbols: RPT1, PHOT1, JK224, NPH1 | NONPHOTOTROPIC HYPOCOTYL 1, phototropin 1, ROOT PHOTOTROPISM 1 | chr3:16818557-16823960 FORWARD LENGTH=996
3	MsG0680034036.01	AT4G23180.3 | Symbols: CRK10, RLK4 | cysteine-rich RLK (RECEPTOR-like protein kinase) 10 | chr4:12138171-12140100 FORWARD LENGTH=513
3	MsG0880047488.01	AT3G21240.1 | Symbols: AT4CL2, 4CL2 | 4-coumarate:CoA ligase 2 | chr3:7454497-7457314 REVERSE LENGTH=556
3	MsG0880043572.01	AT1G01490.1 | Symbols: AtHMP01 | Heavy Metal Protein 1 | chr1:180401-182066 REVERSE LENGTH=177
3	MsG0680035772.01	AT3G28390.1 | Symbols: SAND, ABCB18, PGP18 | ATP-binding cassette B18, P-glycoprotein 18 | chr3:10629425-10633967 REVERSE LENGTH=1225
3	MsG0880043584.01	AT1G01490.1 | Symbols: AtHMP01 | Heavy Metal Protein 1 | chr1:180401-182066 REVERSE LENGTH=177
3	MsG0480020544.01	AT1G08290.1 | Symbols: WIP3 | WIP domain protein 3 | chr1:2610680-2613180 REVERSE LENGTH=337
3	MsG0280008311.01	AT2G26110.1 | Symbols: no symbol available | no full name available | chr2:11120869-11121798 FORWARD LENGTH=309
3	MsG0380014951.01	AT4G27190.1 | Symbols: no symbol available | no full name available | chr4:13620977-13623934 REVERSE LENGTH=985
3	MsG0580024596.01	AT5G47070.1 | Symbols: PBL19 | PBS1-like 19 | chr5:19118683-19120528 REVERSE LENGTH=410
3	MsG0180002955.01	AT3G57910.1 | Symbols: no symbol available | no full name available | chr3:21442771-21443968 FORWARD LENGTH=265
3	MsG0780039769.01	AT3G61510.1 | Symbols: ACS1, AT-ACS1 | ARABIDOPSIS THALIANA 1-AMINOCYCLOPROPANE-1-CARBOXYLATE SYNTHASE 1, ACC synthase 1 | chr3:22763495-22765730 REVERSE LENGTH=488
3	MsG0780041330.01	AT4G02280.1 | Symbols: SUS3, ATSUS3 | sucrose synthase 3 | chr4:995166-998719 FORWARD LENGTH=809
4	MsG0280007910.01
4	MsG0280007908.01
4	MsG0280007906.01
4	MsG0480018995.01
4	MsG0180003632.01	AT5G12130.2 | Symbols: PDE149, ATTERC | TELLURITE RESISTANCE C, PIGMENT DEFECTIVE 149 | chr5:3919844-3922154 FORWARD LENGTH=344
4	MsG0480019217.01	AT2G45220.1 | Symbols: AtPME17, PME17 | pectin methylesterase 17 | chr2:18644281-18646394 REVERSE LENGTH=511
4	MsG0280007869.01	AT4G16260.2 | Symbols: no symbol available | no full name available | chr4:9200180-9201245 REVERSE LENGTH=315
4	MsG0280006442.01	AT1G22150.1 | Symbols: SULTR1;3 | sulfate transporter 1;3 | chr1:7818361-7821344 FORWARD LENGTH=656
4	MsG0280010622.01	AT3G22060.1 | Symbols: no symbol available | no full name available | chr3:7771065-7772137 FORWARD LENGTH=252
4	MsG0280007934.01	AT2G14610.1 | Symbols: PR1, ATPR1, AtCAPE9, PR 1 | PATHOGENESIS-RELATED GENE 1, pathogenesis-related gene 1 | chr2:6241944-6242429 REVERSE LENGTH=161
4	MsG0380014802.01	AT3G47340.1 | Symbols: DIN6, AT-ASN1, ASN1 | glutamine-dependent asparagine synthase 1, DARK INDUCIBLE 6, ARABIDOPSIS THALIANA GLUTAMINE-DEPENDENT ASPARAGINE SYNTHASE 1 | chr3:17438136-17441043 REVERSE LENGTH=584
4	MsG0280007670.01	AT5G06720.1 | Symbols: PA2, PRX53, AtPRX53, ATPA2 | peroxidase 53, peroxidase 2 | chr5:2077567-2078857 REVERSE LENGTH=335
4	MsG0880043206.01	AT1G01760.1 | Symbols: AtTAD1, TAD1 | ortholog of yeast Tad1 | chr1:276412-278448 REVERSE LENGTH=420
4	MsG0780036370.01	AT5G54160.1 | Symbols: ATOMT1, OMT1, OMT3, AtCOMT, COMT1 | caffeate O-methyltransferase 1, O-methyltransferase 1, O-methyltransferase 3 | chr5:21982075-21984167 FORWARD LENGTH=363
4	MsG0780036208.01
4	MsG0880046932.01	AT3G23600.1 | Symbols: no symbol available | no full name available | chr3:8473833-8475655 FORWARD LENGTH=239
4	MsG0580024202.01	AT2G45570.1 | Symbols: CYP76C2 | "cytochrome P450, family 76, subfamily C, polypeptide 2" | chr2:18779935-18781922 REVERSE LENGTH=512
4	MsG0580025965.01	AT1G17020.1 | Symbols: ATSRG1, SRG1 | SENESCENCE-RELATED GENE 1, senescence-related gene 1 | chr1:5820258-5821741 FORWARD LENGTH=358
4	MsG0580025604.01	AT4G37990.1 | Symbols: ELI3-2, ATCAD8, ELI3, CAD-B2 | elicitor-activated gene 3-2, CINNAMYL-ALCOHOL DEHYDROGENASE B2, ARABIDOPSIS THALIANA CINNAMYL-ALCOHOL DEHYDROGENASE 8, ELICITOR-ACTIVATED GENE 3 | chr4:17855964-17857388 FORWARD LENGTH=359
4	MsG0180004880.01	AT1G02920.1 | Symbols: ATGSTF8, GSTF7, ATGSTF7, ATGST11, GST11 | GLUTATHIONE S-TRANSFERASE 11, glutathione S-transferase 7, ARABIDOPSIS GLUTATHIONE S-TRANSFERASE 11 | chr1:658886-659705 REVERSE LENGTH=209
4	MsG0880047143.01	AT4G02080.1 | Symbols: ATSARA1C, SAR2, SAR1C, ATSAR2, ASAR1 | secretion-associated RAS super family 2 | chr4:921554-922547 FORWARD LENGTH=193
4	MsG0180003404.01	AT2G36460.1 | Symbols: FBA6 | fructose-bisphosphate aldolase 6 | chr2:15296929-15298387 REVERSE LENGTH=358
4	MsG0380016097.01	AT1G05010.1 | Symbols: EFE, ACO4, EAT1 | ethylene forming enzyme, ethylene-forming enzyme | chr1:1431419-1432695 REVERSE LENGTH=323
4	MsG0580024575.01	AT5G47120.1 | Symbols: ATBI1, ATBI-1, BI-1, BI1 | ARABIDOPSIS BAX INHIBITOR 1, BAX inhibitor 1 | chr5:19136071-19137585 FORWARD LENGTH=247
4	MsG0880045479.01
4	MsG0380015450.01	AT2G40000.1 | Symbols: HSPRO2, ATHSPRO2 | ARABIDOPSIS ORTHOLOG OF SUGAR BEET HS1 PRO-1 2, ortholog of sugar beet HS1 PRO-1 2 | chr2:16700649-16701956 REVERSE LENGTH=435
4	MsG0580025440.01	AT1G32170.1 | Symbols: XTH30, XTR4 | xyloglucan endotransglucosylase/hydrolase 30, xyloglucan endotransglycosylase 4 | chr1:11575434-11577776 FORWARD LENGTH=343
4	MsG0380013272.01	AT3G47730.1 | Symbols: ATH1, ABCA2, ATATH1 | A. THALIANA ABC2 HOMOLOG 1, ABC2 homolog 1, ATP-binding cassette A2 | chr3:17594342-17598828 REVERSE LENGTH=983
4	MsG0480023711.01	AT5G42050.1 | Symbols: NRP, NRP1 | Asparagine-rich protein 1, asparagine-rich protein | chr5:16815630-16816932 FORWARD LENGTH=349
4	MsG0380015987.01	AT5G42050.1 | Symbols: NRP, NRP1 | Asparagine-rich protein 1, asparagine-rich protein | chr5:16815630-16816932 FORWARD LENGTH=349
4	MsG0480022754.01	AT5G61820.1 | Symbols: no symbol available | no full name available | chr5:24834505-24836223 REVERSE LENGTH=475
4	MsG0780039377.01	AT5G01750.2 | Symbols: no symbol available | no full name available | chr5:290034-291109 FORWARD LENGTH=217
4	MsG0780040168.01	AT5G18150.1 | Symbols: no symbol available | no full name available | chr5:6000014-6000331 REVERSE LENGTH=76
4	MsG0180003375.01	AT5G03610.1 | Symbols: GGL25 | | chr5:915650-918326 FORWARD LENGTH=359
4	MsG0480023349.01	AT4G39830.1 | Symbols: AO | Cupredoxin superfamily protein | chr4:18479103-18481184 FORWARD LENGTH=582
4	MsG0480022351.01	AT1G28380.1 | Symbols: NSL1 | necrotic spotted lesions 1 | chr1:9963696-9966060 FORWARD LENGTH=612
4	MsG0380012445.01	AT5G61210.1 | Symbols: ATSNAP33B, ATSNAP33, SNP33, SNAP33 | soluble N-ethylmaleimide-sensitive factor adaptor protein 33 | chr5:24624027-24625366 FORWARD LENGTH=300
4	MsG0180001533.01	AT1G04160.2 | Symbols: XIB, XI-B, ATXIB, XI-8 | myosin XI B, ARABIDOPSIS THALIANA MYOSIN XI B, MYOSIN XI-8, MYOSIN XI B | chr1:1086495-1095595 FORWARD LENGTH=1396
4	MsG0680031683.01	AT5G20950.3 | Symbols: BGLC1 | | chr5:7107609-7111385 REVERSE LENGTH=702
4	MsG0880042765.01	AT1G54115.1 | Symbols: XS2, CCX4, ATCCX4 | CATION CALCIUM EXCHANGER 4, cation calcium exchanger 4 | chr1:20202118-20204052 FORWARD LENGTH=644
4	MsG0580025769.01	AT1G70420.1 | Symbols: no symbol available | no full name available | chr1:26539840-26540658 REVERSE LENGTH=272
4	MsG0280010707.01	AT4G03420.1 | Symbols: no symbol available | no full name available | chr4:1512226-1513594 FORWARD LENGTH=310
4	MsG0380016436.01	AT1G21410.1 | Symbols: SKP2A | | chr1:7497479-7499386 FORWARD LENGTH=360
4	MsG0580024408.01	AT4G11650.1 | Symbols: OSM34, ATOSM34, OSM 34 | Osmotin 34, osmotin 34 | chr4:7025127-7026113 REVERSE LENGTH=244
4	MsG0180003157.01	AT3G11690.1 | Symbols: no symbol available | no full name available | chr3:3695484-3696242 FORWARD LENGTH=252
4	MsG0880046996.01	AT4G15610.1 | Symbols: CASPL1D1 | CASP-like protein 1D1 | chr4:8909162-8910641 FORWARD LENGTH=193
4	MsG0780040005.01	AT3G02040.1 | Symbols: GDPD1, AtGDPD1, SRG3 | Glycerophosphodiester phosphodiesterase 1, senescence-related gene 3 | chr3:348505-349909 REVERSE LENGTH=361
4	MsG0680031116.01	AT3G30775.1 | Symbols: ERD5, PDH1, ATPOX, PRO1, PRODH, AT-POX, ATPDH | ARABIDOPSIS THALIANA PROLINE OXIDASE, PROLINE DEHYDROGENASE, EARLY RESPONSIVE TO DEHYDRATION 5, proline dehydrogenase 1 | chr3:12448880-12451126 REVERSE LENGTH=499
4	MsG0480021117.01	AT5G42260.1 | Symbols: BGLU12 | beta glucosidase 12 | chr5:16898712-16900235 FORWARD LENGTH=507
4	MsG0480022953.01	AT1G67480.1 | Symbols: no symbol available | no full name available | chr1:25277294-25278529 FORWARD LENGTH=376
4	MsG0180004110.01	AT2G38870.1 | Symbols: no symbol available | no full name available | chr2:16236546-16237050 REVERSE LENGTH=70
4	MsG0180005624.01	AT2G32150.1 | Symbols: XMPP | XMP-specific phosphatase | chr2:13659095-13660531 FORWARD LENGTH=263
4	MsG0480018388.01	AT1G80160.3 | Symbols: GLYI7 | glyoxylase I 7 | chr1:30150978-30151930 FORWARD LENGTH=208
4	MsG0180004111.01	AT5G43580.1 | Symbols: UPI | UNUSUAL SERINE PROTEASE INHIBITOR | chr5:17508098-17508668 REVERSE LENGTH=99
4	MsG0380017780.01	AT1G19530.1 | Symbols: RGAT1 | RGA Target 1 | chr1:6763976-6764686 FORWARD LENGTH=117
4	MsG0580026047.01	AT1G07040.1 | Symbols: no symbol available | no full name available | chr1:2161225-2163035 REVERSE LENGTH=371
4	MsG0280007759.01	AT1G30700.1 | Symbols: AtBBE8 | | chr1:10892623-10894437 FORWARD LENGTH=527
4	MsG0380017247.01	AT1G10070.1 | Symbols: BCAT-2, ATBCAT-2, BCAT2 | branched-chain amino acid transferase 2, branched-chain amino acid transaminase 2 | chr1:3288255-3290164 FORWARD LENGTH=388
4	MsG0280007479.01	AT5G47550.1 | Symbols: CYS5 | Cysteine proteinase inhibitor 5 | chr5:19286596-19286964 REVERSE LENGTH=122
4	MsG0480021298.01	AT2G21430.1 | Symbols: no symbol available | no full name available | chr2:9171964-9173301 REVERSE LENGTH=361
4	MsG0580025271.01
4	MsG0880046816.01	AT5G20250.4 | Symbols: RS6, DIN10 | raffinose synthase 6, DARK INDUCIBLE 10 | chr5:6833730-6836635 FORWARD LENGTH=844
4	MsG0280006417.01	AT1G43670.1 | Symbols: FBP, AtcFBP, cyfbp, FINS1 | "fructose-1,6-bisphosphatase", "Arabidopsis thaliana cytosolic fructose-1,6-bisphosphatase", FRUCTOSE INSENSITIVE 1 | chr1:16468184-16470347 FORWARD LENGTH=341
4	MsG0680034980.01	AT1G17860.1 | Symbols: AtKTI5 | ARABIDOPSIS THALIANA KUNITZ TRYPSIN INHIBITOR 5 | chr1:6149343-6149933 FORWARD LENGTH=196
4	MsG0480022383.01	AT2G20670.1 | Symbols: no symbol available | no full name available | chr2:8912163-8913472 REVERSE LENGTH=294
4	MsG0580027939.01	AT4G33580.1 | Symbols: ATBCA5, BCA5 | A. THALIANA BETA CARBONIC ANHYDRASE 5, beta carbonic anhydrase 5 | chr4:16139406-16141363 FORWARD LENGTH=301
4	MsG0880047296.01	AT4G33150.1 | Symbols: SDH, LKR, LKR/SDH | LYSINE-KETOGLUTARATE REDUCTASE/SACCHAROPINE DEHYDROGENASE, SACCHAROPINE DEHYDROGENASE, LYSINE-KETOGLUTARATE REDUCTASE | chr4:15985479-15991069 REVERSE LENGTH=1064
4	MsG0480022057.01
4	MsG0380017168.01	AT3G16150.1 | Symbols: ASPGB1 | asparaginase B1 | chr3:5471794-5473033 FORWARD LENGTH=325
4	MsG0580025152.01	AT4G35770.1 | Symbols: SAG1, SEN1, DIN1, ATSEN1 | SENESCENCE ASSOCIATED GENE 1, SENESCENCE 1, DARK INDUCIBLE 1, SENESCENCE-ASSOCIATED GENE 1, ARABIDOPSIS THALIANA SENESCENCE 1 | chr4:16945073-16945983 FORWARD LENGTH=182
4	MsG0480023604.01	AT1G12780.1 | Symbols: UGE1, ATUGE1 | A. THALIANA UDP-GLC 4-EPIMERASE 1, UDP-D-glucose/UDP-D-galactose 4-epimerase 1 | chr1:4356124-4358120 REVERSE LENGTH=351
4	MsG0380017122.01	AT2G26560.1 | Symbols: PLA IIA, PLP2, PLA2A, PLAII alpha | PHOSPHOLIPASE A 2A, PATATIN-LIKE PROTEIN 2, phospholipase A 2A | chr2:11293912-11295708 REVERSE LENGTH=407
4	MsG0280006795.01	AT4G18450.1 | Symbols: no symbol available | no full name available | chr4:10190250-10191161 REVERSE LENGTH=303
4	MsG0580024923.01	AT2G23790.1 | Symbols: no symbol available | no full name available | chr2:10125692-10127455 REVERSE LENGTH=336
4	MsG0880046176.01	AT2G45360.1 | Symbols: no symbol available | no full name available | chr2:18698619-18699360 FORWARD LENGTH=215
4	MsG0880047707.01	AT5G47560.1 | Symbols: ATSDAT, ATTDT, TDT | TONOPLAST DICARBOXYLATE TRANSPORTER, tonoplast dicarboxylate transporter | chr5:19287895-19290347 REVERSE LENGTH=540
4	MsG0780039969.01	AT5G38200.2 | Symbols: no symbol available | no full name available | chr5:15256383-15257781 FORWARD LENGTH=355
4	MsG0380017671.01	AT5G11650.1 | Symbols: MAGL13 | | chr5:3745069-3746816 FORWARD LENGTH=390
4	MsG0380016524.01	AT5G24270.1 | Symbols: ATSOS3, SOS3, CBL4 | CALCINEURIN B-LIKE PROTEIN 4, SALT OVERLY SENSITIVE 3 | chr5:8238781-8240179 REVERSE LENGTH=222
4	MsG0580024352.01	AT4G01100.1 | Symbols: ADNT1 | adenine nucleotide transporter 1 | chr4:477411-479590 FORWARD LENGTH=352
4	MsG0280008597.01	AT5G28050.1 | Symbols: GSDA | guanosine deaminase | chr5:10044209-10045755 REVERSE LENGTH=185
4	MsG0480022129.01	AT1G56300.1 | Symbols: DjC53 | | chr1:21079022-21080168 REVERSE LENGTH=156
4	MsG0680035598.01
4	MsG0880045819.01	AT5G66900.3 | Symbols: NRG1A, NRG1.1 | N REQUIREMENT GENE 1.1 | chr5:26715845-26717901 REVERSE LENGTH=591
4	MsG0480021120.01	AT2G44480.1 | Symbols: BGLU17 | beta glucosidase 17 | chr2:18359780-18363001 FORWARD LENGTH=517
4	MsG0480022005.01	AT5G45890.1 | Symbols: SAG12, AtSAG12 | senescence-associated gene 12 | chr5:18613300-18614759 FORWARD LENGTH=346
4	MsG0380015414.01	AT1G12780.1 | Symbols: UGE1, ATUGE1 | A. THALIANA UDP-GLC 4-EPIMERASE 1, UDP-D-glucose/UDP-D-galactose 4-epimerase 1 | chr1:4356124-4358120 REVERSE LENGTH=351
4	MsG0880047685.01	AT1G12030.1 | Symbols: no symbol available | no full name available | chr1:4064751-4066319 REVERSE LENGTH=295
4	MsG0280011471.01	AT5G25110.1 | Symbols: CIPK25, SnRK3.25 | CBL-interacting protein kinase 25, SNF1-RELATED PROTEIN KINASE 3.25 | chr5:8657740-8659206 REVERSE LENGTH=488
4	MsG0180000694.01	AT5G25560.4 | Symbols: no symbol available | no full name available | chr5:8899486-8901391 FORWARD LENGTH=303
4	MsG0580024170.01	AT1G76690.1 | Symbols: OPR2, ATOPR2 | 12-oxophytodienoate reductase 2, ARABIDOPSIS 12-OXOPHYTODIENOATE REDUCTASE 2 | chr1:28778976-28780355 FORWARD LENGTH=374
4	MsG0180002394.01	AT4G02890.1 | Symbols: UBQ14 | | chr4:1278747-1279664 REVERSE LENGTH=229
4	MsG0380017684.01	AT4G19810.1 | Symbols: ChiC | class V chitinase | chr4:10764151-10765753 REVERSE LENGTH=379
4	MsG0880046112.01	AT5G47120.1 | Symbols: ATBI1, ATBI-1, BI-1, BI1 | ARABIDOPSIS BAX INHIBITOR 1, BAX inhibitor 1 | chr5:19136071-19137585 FORWARD LENGTH=247
4	MsG0780040011.01	AT5G13200.1 | Symbols: GER5 | GEm-Related 5 | chr5:4207081-4208079 FORWARD LENGTH=272
4	MsG0280008007.01	AT1G09070.1 | Symbols: (AT)SRC2, SRC2, AtSRC2 | soybean gene regulated by cold-2, SOYBEAN GENE REGULATED BY COLD-2 | chr1:2927767-2928741 FORWARD LENGTH=324
4	MsG0880047171.01	AT5G49480.1 | Symbols: CP1, ATCP1 | Ca2+-binding protein 1 | chr5:20070812-20071294 FORWARD LENGTH=160
4	MsG0880046232.01
4	MsG0780040711.01	AT5G63450.1 | Symbols: CYP94B1 | "cytochrome P450, family 94, subfamily B, polypeptide 1" | chr5:25408987-25410519 REVERSE LENGTH=510
4	MsG0180002223.01	AT1G42990.1 | Symbols: ATBZIP60, BZIP60 | Bbasic region/leucine zipper motif 60, basic region/leucine zipper motif 60 | chr1:16136062-16137459 REVERSE LENGTH=295
4	MsG0480024016.01	AT1G18210.1 | Symbols: no symbol available | no full name available | chr1:6268273-6268785 REVERSE LENGTH=170
4	MsG0180005849.01
4	MsG0780041177.01	AT2G35980.1 | Symbols: NHL10, ATNHL10, YLS9 | NDR1/HIN1-LIKE, ARABIDOPSIS NDR1/HIN1-LIKE 10, YELLOW-LEAF-SPECIFIC GENE 9 | chr2:15110635-15111318 FORWARD LENGTH=227
4	MsG0780039373.01	AT5G01750.1 | Symbols: no symbol available | no full name available | chr5:290034-290685 FORWARD LENGTH=174
4	MsG0080047999.01
4	MsG0280010791.01	AT1G28480.1 | Symbols: GRXC9, ROXY19, GRX480 | | chr1:10013634-10014047 REVERSE LENGTH=137
4	MsG0880042728.01	AT1G72610.1 | Symbols: GER1, GLP1, ATGER1 | A. THALIANA GERMIN-LIKE PROTEIN 1, GERMIN-LIKE PROTEIN 1, germin-like protein 1 | chr1:27339302-27339928 REVERSE LENGTH=208
4	MsG0280009931.01	AT3G14770.1 | Symbols: SWEET2, AtSWEET2 | | chr3:4957787-4959202 REVERSE LENGTH=236
4	MsG0580025193.01	AT1G55020.1 | Symbols: ATLOX1, LOX1 | ARABIDOPSIS LIPOXYGENASE 1, lipoxygenase 1 | chr1:20525798-20530143 FORWARD LENGTH=859
4	MsG0180006012.01	AT5G04760.1 | Symbols: DIV2 | DIVARICATA2 | chr5:1373752-1374529 REVERSE LENGTH=215
4	MsG0780041357.01	AT4G02075.2 | Symbols: PIT1 | pitchoun 1 | chr4:914190-916414 REVERSE LENGTH=174
4	MsG0580030055.01	AT1G55740.1 | Symbols: AtSIP1, RS1, SIP1 | seed imbibition 1, raffinose synthase 1 | chr1:20835507-20838707 REVERSE LENGTH=754
4	MsG0380015174.01	AT5G56550.1 | Symbols: OXS3, ATOXS3 | OXIDATIVE STRESS 3 | chr5:22895847-22896502 REVERSE LENGTH=172
4	MsG0180000452.01	AT3G43850.2 | Symbols: no symbol available | no full name available | chr3:15703493-15704152 REVERSE LENGTH=189
4	MsG0380015739.01	AT3G57520.1 | Symbols: SIP2, RS2, AtSIP2 | seed imbibition 2, raffinose synthase 2 | chr3:21288982-21292694 REVERSE LENGTH=773
4	MsG0780041648.01	AT5G28770.2 | Symbols: bZIP63, AtbZIP63, BZO2H3 | Arabidopsis thaliana basic leucine zipper 63 | chr5:10796648-10798147 REVERSE LENGTH=314
4	MsG0880047531.01	AT2G18700.1 | Symbols: TPS11, ATTPSB, ATTPS11 | trehalose phosphatase/synthase 11, TREHALOSE-6-PHOSPHATE SYNTHASE 11 | chr2:8109043-8111799 FORWARD LENGTH=862
4	MsG0580029697.01	AT1G06570.1 | Symbols: HPPD, PDS1, HPD | 4-hydroxyphenylpyruvate dioxygenase, phytoene desaturation 1 | chr1:2012015-2013459 REVERSE LENGTH=445
4	MsG0480021132.01	AT5G42260.1 | Symbols: BGLU12 | beta glucosidase 12 | chr5:16898712-16900235 FORWARD LENGTH=507
4	MsG0580025860.01	AT1G13480.1 | Symbols: no symbol available | no full name available | chr1:4622783-4624043 REVERSE LENGTH=387
4	MsG0480023223.01	AT1G13130.1 | Symbols: no symbol available | no full name available | chr1:4474726-4477820 FORWARD LENGTH=552
4	MsG0180000222.01	AT3G62630.1 | Symbols: no symbol available | no full name available | chr3:23163937-23165079 REVERSE LENGTH=380
4	MsG0180000337.01	AT1G10140.1 | Symbols: no symbol available | no full name available | chr1:3322970-3323473 REVERSE LENGTH=167
4	MsG0280010047.01	AT1G78860.1 | Symbols: GAL2 | apple domain lectin-2 | chr1:29646168-29647499 REVERSE LENGTH=443
4	MsG0680035646.01	AT5G24105.1 | Symbols: AGP41 | arabinogalactan protein 41 | chr5:8152097-8152656 FORWARD LENGTH=63
4	MsG0580025278.01	AT5G39670.1 | Symbols: CML46 | CALMODULIN-LIKE 46 | chr5:15883270-15883884 FORWARD LENGTH=204
4	MsG0780041172.01	AT2G36020.1 | Symbols: HVA22J | HVA22-like protein J | chr2:15123424-15125140 REVERSE LENGTH=258
4	MsG0780037258.01	AT1G76650.1 | Symbols: CML38 | calmodulin-like 38 | chr1:28766909-28767442 REVERSE LENGTH=177
4	MsG0880044570.01	AT2G20900.2 | Symbols: ATDGK5, DGK5 | diacylglycerol kinase 5 | chr2:8989794-8992798 REVERSE LENGTH=491
4	MsG0380015686.01
4	MsG0380017032.01	AT1G72230.1 | Symbols: no symbol available | no full name available | chr1:27188287-27189093 FORWARD LENGTH=181
4	MsG0580024168.01	AT1G76690.1 | Symbols: OPR2, ATOPR2 | 12-oxophytodienoate reductase 2, ARABIDOPSIS 12-OXOPHYTODIENOATE REDUCTASE 2 | chr1:28778976-28780355 FORWARD LENGTH=374
4	MsG0880043286.01
4	MsG0180003240.01	AT3G11820.1 | Symbols: SYR1, SYP121, PEN1, ATSYP121, AT-SYR1, ATSYR1 | PENETRATION1, syntaxin of plants 121, SYNTAXIN RELATED PROTEIN 1 | chr3:3729540-3730868 REVERSE LENGTH=346
4	MsG0780038622.01	AT2G33120.2 | Symbols: SAR1, VAMP722, ATVAMP722 | ARABIDOPSIS THALIANA VESICLE-ASSOCIATED MEMBRANE PROTEIN 722, synaptobrevin-related protein 1 | chr2:14043785-14045337 REVERSE LENGTH=229
4	MsG0880046372.01	AT1G19020.1 | Symbols: HUP35, SDA1 | SMALL DEFENSE-ASSOCIATED PROTEIN 1, HYPOXIA RESPONSE UNKNOWN PROTEIN 35 | chr1:6568142-6568402 FORWARD LENGTH=86
4	MsG0880043195.01	AT5G40990.1 | Symbols: GLIP1 | GDSL lipase 1 | chr5:16418920-16420400 FORWARD LENGTH=374
4	MsG0380015687.01
4	MsG0880046231.01
4	MsG0780041307.01	AT4G02380.1 | Symbols: SAG21, AtLEA5, LEA38 | senescence-associated gene 21, Arabidopsis thaliana late embryogenensis abundant like 5, late embryogenesis abundant 38 | chr4:1046414-1046807 REVERSE LENGTH=97
4	MsG0880043285.01
4	MsG0780036291.01	AT5G39670.1 | Symbols: CML46 | CALMODULIN-LIKE 46 | chr5:15883270-15883884 FORWARD LENGTH=204
4	MsG0580024476.01	AT2G45360.1 | Symbols: no symbol available | no full name available | chr2:18698619-18699360 FORWARD LENGTH=215
4	MsG0880043288.01
4	MsG0380015834.01
4	MsG0380016359.01	AT1G44170.1 | Symbols: ALDH4, ALDH3H1 | aldehyde dehydrogenase 4, aldehyde dehydrogenase 3H1 | chr1:16796564-16800031 REVERSE LENGTH=484
4	MsG0280010252.01	AT4G27410.2 | Symbols: ANAC72, AtRD26, RD26, ANAC072 | Arabidopsis NAC domain containing protein 72, RESPONSIVE TO DESICCATION 26 | chr4:13707928-13709013 REVERSE LENGTH=297
4	MsG0780036078.01	AT3G02570.1 | Symbols: MEE31, PMI1 | MATERNAL EFFECT EMBRYO ARREST 31, PHOSPHOMANNOSE ISOMERASE 1 | chr3:543463-545478 REVERSE LENGTH=432
4	MsG0480023696.01	AT4G10960.1 | Symbols: UGE5 | UDP-D-glucose/UDP-D-galactose 4-epimerase 5 | chr4:6716083-6718472 REVERSE LENGTH=351
4	MsG0280007258.01	AT4G22030.1 | Symbols: AtFDB27 | F-Box/DUF295 Brassiceae-specific 27 | chr4:11672396-11673652 FORWARD LENGTH=418
4	MsG0580025399.01	AT3G07040.1 | Symbols: RPM1, RPS3 | RESISTANCE TO PSEUDOMONAS SYRINGAE 3, RESISTANCE TO P. SYRINGAE PV MACULICOLA 1 | chr3:2226244-2229024 REVERSE LENGTH=926
4	MsG0680030382.01	AT5G38940.2 | Symbols: no symbol available | no full name available | chr5:15588699-15589526 FORWARD LENGTH=247
4	MsG0580025609.01	AT4G37980.1 | Symbols: ELI3-1, CHR, ELI3, ATCAD7, CAD7 | elicitor-activated gene 3-1, CINNAMALDEHYDE AND HEXENAL REDUCTASE, CINNAMYL-ALCOHOL DEHYDROGENASE 7, ELICITOR-ACTIVATED GENE 3 | chr4:17852670-17854302 FORWARD LENGTH=357
4	MsG0280009765.01	AT1G78380.1 | Symbols: GSTU19, GST8, ATGSTU19 | A. THALIANA GLUTATHIONE S-TRANSFERASE TAU 19, glutathione S-transferase TAU 19, GLUTATHIONE TRANSFERASE 8 | chr1:29486659-29487819 REVERSE LENGTH=219
4	MsG0580024267.01	AT5G17060.1 | Symbols: ATARFB1B, ARFB1B | ADP-ribosylation factor B1B | chr5:5611056-5612639 FORWARD LENGTH=192
4	MsG0580024566.01	AT4G16820.1 | Symbols: PLA-I[beta]2, DALL1 | phospholipase A I beta 2, DAD1-Like Lipase 1 | chr4:9467563-9469116 FORWARD LENGTH=517
4	MsG0480019966.01	AT3G47420.1 | Symbols: AtG3Pp1, ATPS3, G3Pp1, PS3 | Glycerol-3-phosphate permease 1, phosphate starvation-induced gene 3 | chr3:17472541-17474209 REVERSE LENGTH=523
4	MsG0680034649.01	AT2G35980.1 | Symbols: NHL10, ATNHL10, YLS9 | NDR1/HIN1-LIKE, ARABIDOPSIS NDR1/HIN1-LIKE 10, YELLOW-LEAF-SPECIFIC GENE 9 | chr2:15110635-15111318 FORWARD LENGTH=227
4	MsG0280010730.01	AT4G28290.1 | Symbols: no symbol available | no full name available | chr4:14012032-14012464 REVERSE LENGTH=80
4	MsG0480022641.01
4	MsG0880047503.01	AT4G30320.1 | Symbols: AtCAPE6 | | chr4:14835833-14836318 FORWARD LENGTH=161
4	MsG0680035663.01	AT3G18830.1 | Symbols: PMT5, ATPLT5, ATPMT5 | POLYOL TRANSPORTER 5, ARABIDOPSIS THALIANA POLYOL/MONOSACCHARIDE TRANSPORTER 5, polyol/monosaccharide transporter 5 | chr3:6489000-6491209 REVERSE LENGTH=539
4	MsG0080048466.01
4	MsG0780038860.01	AT2G37750.1 | Symbols: no symbol available | no full name available | chr2:15831017-15831265 FORWARD LENGTH=82
4	MsG0280006777.01	AT4G28500.1 | Symbols: NAC073, SND2, ANAC073 | NAC domain containing protein 73, SECONDARY WALL-ASSOCIATED NAC DOMAIN PROTEIN 2 | chr4:14083014-14084266 FORWARD LENGTH=305
4	MsG0380015008.01	AT1G17180.1 | Symbols: GSTU25, ATGSTU25 | glutathione S-transferase TAU 25 | chr1:5872208-5872958 FORWARD LENGTH=221
4	MsG0880042969.01	AT2G46600.1 | Symbols: no symbol available | no full name available | chr2:19136070-19136477 FORWARD LENGTH=135
4	MsG0580025453.01	AT5G39670.1 | Symbols: CML46 | CALMODULIN-LIKE 46 | chr5:15883270-15883884 FORWARD LENGTH=204
4	MsG0880044315.01	AT3G14690.1 | Symbols: CYP72A15 | "cytochrome P450, family 72, subfamily A, polypeptide 15" | chr3:4937410-4939310 FORWARD LENGTH=512
4	MsG0180003248.01	AT3G52450.1 | Symbols: PUB22, AtPUB22 | plant U-box 22 | chr3:19440943-19442250 REVERSE LENGTH=435
4	MsG0580030022.01	AT1G55740.1 | Symbols: AtSIP1, RS1, SIP1 | seed imbibition 1, raffinose synthase 1 | chr1:20835507-20838707 REVERSE LENGTH=754
4	MsG0580024347.01	AT1G07430.1 | Symbols: HAI2, HON, AtAIP1, AIP1 | highly ABA-induced PP2C gene 2, HONSU (Korean for abnormal drowsiness), AKT1 interacting protein phosphatase 1 | chr1:2281151-2282656 REVERSE LENGTH=442
4	MsG0680035588.01
4	MsG0580029126.01	AT5G59720.1 | Symbols: HSP18.2 | heat shock protein 18.2 | chr5:24062632-24063117 FORWARD LENGTH=161
4	MsG0180001812.01	AT1G28710.1 | Symbols: no symbol available | no full name available | chr1:10086850-10088025 REVERSE LENGTH=340
4	MsG0880046441.01	AT3G47800.1 | Symbols: no symbol available | no full name available | chr3:17634971-17636998 FORWARD LENGTH=358
4	MsG0580025153.01	AT4G35760.1 | Symbols: LTO1 | Lumen Thiol Oxidoreductase 1 | chr4:16942733-16944622 REVERSE LENGTH=376
4	MsG0880047581.01	AT3G12580.1 | Symbols: HSP70, ATHSP70, HSC70-4 | ARABIDOPSIS HEAT SHOCK PROTEIN 70, heat shock protein 70 | chr3:3991487-3993689 REVERSE LENGTH=650
4	MsG0880043087.01	AT2G46240.1 | Symbols: ATBAG6, BAG6 | BCL-2-associated athanogene 6, ARABIDOPSIS THALIANA BCL-2-ASSOCIATED ATHANOGENE 6 | chr2:18986586-18989827 FORWARD LENGTH=1043
4	MsG0280007883.01	AT4G16146.1 | Symbols: no symbol available | no full name available | chr4:9142663-9144356 REVERSE LENGTH=102
4	MsG0180004349.01	AT5G08370.2 | Symbols: AtAGAL2, AGAL2 | alpha-galactosidase 2 | chr5:2691116-2693441 REVERSE LENGTH=370
4	MsG0680030839.01	AT5G39530.1 | Symbols: no symbol available | no full name available | chr5:15826285-15827517 REVERSE LENGTH=239
4	MsG0180005150.01
4	MsG0480021114.01	AT2G44480.1 | Symbols: BGLU17 | beta glucosidase 17 | chr2:18359780-18363001 FORWARD LENGTH=517
4	MsG0380011686.01	AT3G47400.1 | Symbols: no symbol available | no full name available | chr3:17465629-17467888 FORWARD LENGTH=594
4	MsG0580025880.01
4	MsG0480023796.01	AT5G56550.1 | Symbols: OXS3, ATOXS3 | OXIDATIVE STRESS 3 | chr5:22895847-22896502 REVERSE LENGTH=172
4	MsG0780039333.01	AT2G38480.1 | Symbols: CASPL4B1 | CASP-like protein 4B1 | chr2:16110960-16111694 REVERSE LENGTH=188
4	MsG0580025861.01	AT1G13520.1 | Symbols: no symbol available | no full name available | chr1:4631857-4633223 REVERSE LENGTH=387
4	MsG0880044391.01	AT5G53970.1 | Symbols: AtTAT1, TAT7, TAT1 | Tyr Aminotransferase 1, tyrosine aminotransferase 7 | chr5:21910676-21912594 FORWARD LENGTH=414
4	MsG0680035790.01	AT5G56550.1 | Symbols: OXS3, ATOXS3 | OXIDATIVE STRESS 3 | chr5:22895847-22896502 REVERSE LENGTH=172
4	MsG0880046308.01	AT5G40390.1 | Symbols: RS5, SIP1 | seed imbibition 1-like, raffinose synthase 5 | chr5:16161720-16165085 FORWARD LENGTH=783
4	MsG0580024902.01	AT3G26300.1 | Symbols: CYP71B34 | "cytochrome P450, family 71, subfamily B, polypeptide 34" | chr3:9639199-9640866 REVERSE LENGTH=500
4	MsG0280006700.01	AT4G27450.1 | Symbols: HUP54 | HYPOXIA RESPONSE UNKNOWN PROTEIN 54 | chr4:13727665-13728683 REVERSE LENGTH=250
4	MsG0780036812.01	AT5G38710.1 | Symbols: PDH2 | | chr5:15501340-15503899 FORWARD LENGTH=476
4	MsG0580026643.01	AT5G56640.2 | Symbols: MIOX5 | myo-inositol oxygenase 5 | chr5:22927534-22929426 REVERSE LENGTH=284
4	MsG0480018213.01	AT1G80920.1 | Symbols: AtJ8, Toc12, J8, DJC22, AtToc12 | translocon at the outer envelope membrane of chloroplasts 12, DNA J protein C22 | chr1:30403863-30404549 REVERSE LENGTH=163
4	MsG0780040173.01	AT5G18170.1 | Symbols: GDH1 | glutamate dehydrogenase 1 | chr5:6006172-6008248 FORWARD LENGTH=411
4	MsG0880045757.01	AT2G23790.1 | Symbols: no symbol available | no full name available | chr2:10125692-10127455 REVERSE LENGTH=336
4	MsG0880046084.01	AT4G17090.1 | Symbols: CT-BMY, BMY8, AtBAM3, BAM3 | BETA-AMYLASE 8, BETA-AMYLASE 3, chloroplast beta-amylase | chr4:9605266-9607250 REVERSE LENGTH=548
4	MsG0480023364.01	AT4G39660.2 | Symbols: AGT2 | alanine:glyoxylate aminotransferase 2 | chr4:18407252-18409262 FORWARD LENGTH=401
4	MsG0180006245.01	AT2G43330.1 | Symbols: ATINT1, INT1 | INOSITOL TRANSPORTER 1, inositol transporter 1 | chr2:18001135-18003854 FORWARD LENGTH=509
4	MsG0280008617.01
4	MsG0180002255.01	AT3G27890.1 | Symbols: NQR | NADPH:quinone oxidoreductase | chr3:10350807-10351938 REVERSE LENGTH=196
4	MsG0580025225.01	AT5G65980.1 | Symbols: PILS7 | PIN-LIKES 7 | chr5:26392444-26394232 FORWARD LENGTH=395
4	MsG0180000304.01	AT4G24220.2 | Symbols: AWI31, 5[beta]-StR, VEP1 | "&#916;4,5-steroid-5[beta]-reductase", VEIN PATTERNING 1 | chr4:12565219-12566474 FORWARD LENGTH=387
4	MsG0180001453.01	AT5G54160.1 | Symbols: ATOMT1, OMT1, OMT3, AtCOMT, COMT1 | caffeate O-methyltransferase 1, O-methyltransferase 1, O-methyltransferase 3 | chr5:21982075-21984167 FORWARD LENGTH=363
4	MsG0380015097.01	AT1G06840.1 | Symbols: HAK1 | HDS-associated RLK1 | chr1:2097854-2103208 REVERSE LENGTH=953
4	MsG0480022752.01	AT5G61820.1 | Symbols: no symbol available | no full name available | chr5:24834505-24836223 REVERSE LENGTH=475
4	MsG0380015227.01	AT1G66230.1 | Symbols: MYB20, AtMYB20 | myb domain protein 20 | chr1:24677322-24678246 FORWARD LENGTH=282
4	MsG0880045930.01	AT1G66540.2 | Symbols: no symbol available | no full name available | chr1:24825446-24826502 FORWARD LENGTH=327
4	MsG0180001099.01	AT1G22990.2 | Symbols: AtHMP04, HIPP22 | heavy metal associated isoprenylated plant protein 22, HEAVY METAL ASSOCIATED PROTEIN 4 | chr1:8139221-8140045 FORWARD LENGTH=147
4	MsG0180001097.01	AT1G22990.1 | Symbols: AtHMP04, HIPP22 | heavy metal associated isoprenylated plant protein 22, HEAVY METAL ASSOCIATED PROTEIN 4 | chr1:8139221-8140045 FORWARD LENGTH=152
4	MsG0580027877.01	AT4G08950.1 | Symbols: EXO | EXORDIUM | chr4:5740378-5741322 FORWARD LENGTH=314
4	MsG0380016156.01	AT4G14180.2 | Symbols: MEI1, PRD1, AtPRD1 | putative recombination initiation defect 1 | chr4:8178330-8183515 FORWARD LENGTH=1311
4	MsG0780040598.01	AT1G80930.1 | Symbols: no symbol available | no full name available | chr1:30405774-30409499 REVERSE LENGTH=900
4	MsG0580028377.01	AT4G08950.1 | Symbols: EXO | EXORDIUM | chr4:5740378-5741322 FORWARD LENGTH=314
4	MsG0280010635.01	AT4G27280.1 | Symbols: CMI1 | Ca2+-dependent modulator of ICR1 | chr4:13663770-13664162 REVERSE LENGTH=130
4	MsG0380015561.01	AT1G21910.1 | Symbols: DREB26 | dehydration response element-binding protein 26 | chr1:7696655-7697347 FORWARD LENGTH=230
4	MsG0380015676.01	AT4G08950.1 | Symbols: EXO | EXORDIUM | chr4:5740378-5741322 FORWARD LENGTH=314
4	MsG0780038384.01	AT4G13000.1 | Symbols: no symbol available | no full name available | chr4:7598099-7599217 REVERSE LENGTH=372
4	MsG0180004760.01	AT5G58390.1 | Symbols: no symbol available | no full name available | chr5:23599755-23601244 REVERSE LENGTH=316
4	MsG0180005983.01	AT1G13340.1 | Symbols: ISTL6 | IST1-LIKE 6 | chr1:4569622-4571043 REVERSE LENGTH=409
4	MsG0780039372.01	AT5G01750.2 | Symbols: no symbol available | no full name available | chr5:290034-291109 FORWARD LENGTH=217
4	MsG0580027864.01	AT4G08950.1 | Symbols: EXO | EXORDIUM | chr4:5740378-5741322 FORWARD LENGTH=314
4	MsG0180001101.01	AT1G71050.1 | Symbols: AtHMP15, HIPP20 | HEAVY METAL ASSOCIATED PROTEIN 15, heavy metal associated isoprenylated plant protein 20 | chr1:26803322-26803946 REVERSE LENGTH=152
4	MsG0280010204.01	AT1G53035.1 | Symbols: no symbol available | no full name available | chr1:19761866-19762318 REVERSE LENGTH=150
4	MsG0180004776.01	AT1G02390.1 | Symbols: ATGPAT2, GPAT2 | GLYCEROL-3-PHOSPHATE sn-2-ACYLTRANSFERASE 2 | chr1:480921-483163 FORWARD LENGTH=530
4	MsG0580024856.01	AT5G66900.1 | Symbols: NRG1A, NRG1.1 | N REQUIREMENT GENE 1.1 | chr5:26714931-26717757 REVERSE LENGTH=809
4	MsG0780039247.01	AT5G05580.1 | Symbols: AtFAD8, FAD8 | fatty acid desaturase 8 | chr5:1664331-1666345 FORWARD LENGTH=435
4	MsG0680030634.01	AT3G28210.1 | Symbols: SAP12, PMZ | STRESS-ASSOCIATED PROTEIN 12 | chr3:10520585-10521223 FORWARD LENGTH=186
4	MsG0580024343.01	AT4G23895.1 | Symbols: no symbol available | no full name available | chr4:12422883-12424146 FORWARD LENGTH=247
4	MsG0480022501.01	AT1G61340.1 | Symbols: AtFBS1, FBS1 | F-box stress induced 1 | chr1:22628526-22629741 FORWARD LENGTH=185
4	MsG0880047259.01	AT1G02520.1 | Symbols: ABCB11, MDR8, PGP11 | ATP-binding cassette B11, multi-drug resistance 8, P-glycoprotein 11 | chr1:524134-528745 FORWARD LENGTH=1278
4	MsG0880047256.01	AT1G02520.1 | Symbols: ABCB11, MDR8, PGP11 | ATP-binding cassette B11, multi-drug resistance 8, P-glycoprotein 11 | chr1:524134-528745 FORWARD LENGTH=1278
4	MsG0780041179.01	AT2G35980.1 | Symbols: NHL10, ATNHL10, YLS9 | NDR1/HIN1-LIKE, ARABIDOPSIS NDR1/HIN1-LIKE 10, YELLOW-LEAF-SPECIFIC GENE 9 | chr2:15110635-15111318 FORWARD LENGTH=227
4	MsG0180005328.01	AT2G45560.1 | Symbols: CYP76C1 | "cytochrome P450, family 76, subfamily C, polypeptide 1" | chr2:18776391-18778354 REVERSE LENGTH=512
4	MsG0480022507.01	AT4G20800.1 | Symbols: AtBBE17 | | chr4:11139656-11141242 FORWARD LENGTH=528
4	MsG0280010790.01	AT2G40925.1 | Symbols: no symbol available | no full name available | chr2:17074905-17076116 REVERSE LENGTH=403
4	MsG0580026318.01	AT1G23390.1 | Symbols: KFB | Kelch domain-containing F-box protein | chr1:8309449-8310633 REVERSE LENGTH=394
4	MsG0680030763.01	AT1G23740.1 | Symbols: AOR | alkenal/one oxidoreductase | chr1:8398245-8399656 REVERSE LENGTH=386
4	MsG0480022508.01	AT4G20800.1 | Symbols: AtBBE17 | | chr4:11139656-11141242 FORWARD LENGTH=528
4	MsG0780036587.01	AT5G39050.1 | Symbols: PMAT1 | phenolic glucoside malonyltransferase 1 | chr5:15634596-15636005 FORWARD LENGTH=469
4	MsG0080047978.01
4	MsG0480018693.01	AT3G05950.1 | Symbols: no symbol available | no full name available | chr3:1781130-1781964 REVERSE LENGTH=229
4	MsG0380015934.01	AT3G51980.1 | Symbols: no symbol available | no full name available | chr3:19285811-19287502 REVERSE LENGTH=382
4	MsG0280010354.01	AT1G11530.1 | Symbols: CXXS1, ATCXXS1 | C-terminal cysteine residue is changed to a serine 1 | chr1:3874518-3875311 FORWARD LENGTH=118
4	MsG0080048598.01
4	MsG0680030437.01	AT3G27880.1 | Symbols: no symbol available | no full name available | chr3:10338429-10339157 FORWARD LENGTH=242
4	MsG0380015935.01	AT1G16310.1 | Symbols: MTP10 | Metal-Tolerance Protein 10 | chr1:5578435-5580585 FORWARD LENGTH=428
4	MsG0780036378.01	AT5G54160.1 | Symbols: ATOMT1, OMT1, OMT3, AtCOMT, COMT1 | caffeate O-methyltransferase 1, O-methyltransferase 1, O-methyltransferase 3 | chr5:21982075-21984167 FORWARD LENGTH=363
4	MsG0480019997.01	AT1G22430.1 | Symbols: no symbol available | no full name available | chr1:7919235-7921594 FORWARD LENGTH=388
4	MsG0680030762.01	AT1G23740.1 | Symbols: AOR | alkenal/one oxidoreductase | chr1:8398245-8399656 REVERSE LENGTH=386
4	MsG0180004679.01	AT1G56600.1 | Symbols: GolS2, AtGolS2 | galactinol synthase 2 | chr1:21207620-21209291 FORWARD LENGTH=335
4	MsG0280007716.01	AT5G61820.1 | Symbols: no symbol available | no full name available | chr5:24834505-24836223 REVERSE LENGTH=475
4	MsG0180001108.01	AT1G70850.1 | Symbols: MLP34 | MLP-like protein 34 | chr1:26715429-26716744 REVERSE LENGTH=316
4	MsG0080047831.01
4	MsG0780038136.01	AT4G01070.1 | Symbols: UGT72B1, GT72B1 | UDP-GLUCOSE-DEPENDENT GLUCOSYLTRANSFERASE 72 B1 | chr4:461858-463300 REVERSE LENGTH=480
4	MsG0280006559.01	AT1G61750.1 | Symbols: no symbol available | no full name available | chr1:22804613-22806318 REVERSE LENGTH=341
4	MsG0780035932.01	AT5G50760.1 | Symbols: SAUR55 | SMALL AUXIN UPREGULATED RNA 55 | chr5:20644780-20645331 FORWARD LENGTH=183
4	MsG0180005021.01	AT3G61040.1 | Symbols: CYP76C7 | "cytochrome P450, family 76, subfamily C, polypeptide 7" | chr3:22594074-22596125 REVERSE LENGTH=498
4	MsG0280009804.01	AT1G78440.1 | Symbols: GA2OX1, ATGA2OX1 | gibberellin 2-oxidase 1, Arabidopsis thaliana gibberellin 2-oxidase 1 | chr1:29511772-29512990 REVERSE LENGTH=329
4	MsG0880045808.01	AT1G63440.1 | Symbols: HMA5, AtHMP12 | heavy metal atpase 5, HEAVY METAL ASSOCIATED PROTEIN 12 | chr1:23527655-23531109 FORWARD LENGTH=995
4	MsG0580029430.01	AT3G21630.1 | Symbols: AtLYK1, LYK1, AtCERK1, LYSM RLK1, CERK1 | chitin elicitor receptor kinase 1, LysM-containing receptor-like kinase 1, LYSM DOMAIN RECEPTOR-LIKE KINASE 1 | chr3:7615543-7618530 REVERSE LENGTH=617
4	MsG0580029626.01	AT5G12340.1 | Symbols: no symbol available | no full name available | chr5:3992948-3993610 REVERSE LENGTH=220
4	MsG0180003275.01	AT2G35460.1 | Symbols: no symbol available | no full name available | chr2:14905788-14906504 FORWARD LENGTH=238
4	MsG0380012859.01	AT5G13700.1 | Symbols: ATPAO1, PAO1, APAO | polyamine oxidase 1 | chr5:4420222-4422974 REVERSE LENGTH=472
4	MsG0480022131.01
4	MsG0280006974.01	AT2G34340.1 | Symbols: no symbol available | no full name available | chr2:14489032-14489442 REVERSE LENGTH=136
4	MsG0880044413.01	AT5G53970.1 | Symbols: AtTAT1, TAT7, TAT1 | Tyr Aminotransferase 1, tyrosine aminotransferase 7 | chr5:21910676-21912594 FORWARD LENGTH=414
4	MsG0380013285.01	AT4G27290.2 | Symbols: no symbol available | no full name available | chr4:13666281-13669202 FORWARD LENGTH=829
4	MsG0380015416.01	AT4G11650.1 | Symbols: OSM34, ATOSM34, OSM 34 | Osmotin 34, osmotin 34 | chr4:7025127-7026113 REVERSE LENGTH=244
4	MsG0580025858.01	AT1G24100.1 | Symbols: UGT74B1 | UDP-glucosyl transferase 74B1 | chr1:8525547-8527010 REVERSE LENGTH=460
4	MsG0180004680.01	AT1G56600.1 | Symbols: GolS2, AtGolS2 | galactinol synthase 2 | chr1:21207620-21209291 FORWARD LENGTH=335
4	MsG0380015130.01	AT1G65690.1 | Symbols: NHL6 | NDR1/HIN1-like 6 | chr1:24431642-24432898 REVERSE LENGTH=252
4	MsG0680033754.01	AT1G06650.1 | Symbols: no symbol available | no full name available | chr1:2035909-2037047 FORWARD LENGTH=314
4	MsG0380017879.01	AT1G20180.1 | Symbols: no symbol available | no full name available | chr1:6996354-6997779 FORWARD LENGTH=390
4	MsG0280006535.01	AT1G64950.1 | Symbols: CYP89A5 | "cytochrome P450, family 89, subfamily A, polypeptide 5" | chr1:24127587-24129119 FORWARD LENGTH=510
4	MsG0780041595.01	AT1G08860.1 | Symbols: BON3 | BONZAI 3 | chr1:2842153-2846138 FORWARD LENGTH=584
4	MsG0480022342.01	AT3G46230.1 | Symbols: HSP17.4, ATHSP17.4 | heat shock protein 17.4, ARABIDOPSIS THALIANA HEAT SHOCK PROTEIN 17.4 | chr3:16984263-16984733 REVERSE LENGTH=156
4	MsG0880047214.01	AT3G17250.1 | Symbols: no symbol available | no full name available | chr3:5892875-5894426 REVERSE LENGTH=422
4	MsG0580026183.01	AT1G26800.1 | Symbols: MPSR1, SNIPER2 | Misfolded Protein Sensing RING E3 ligase 1 | chr1:9285576-9286190 REVERSE LENGTH=204
4	MsG0680031105.01	AT3G22910.1 | Symbols: ACA13 | auto-inhibited Ca2+ ATPase 13 | chr3:8116335-8119388 REVERSE LENGTH=1017
4	MsG0780036986.01	AT2G16050.1 | Symbols: no symbol available | no full name available | chr2:6980450-6981939 FORWARD LENGTH=243
4	MsG0480022348.01	AT2G29500.1 | Symbols: HSP17.6B | | chr2:12633279-12633740 REVERSE LENGTH=153
4	MsG0580026185.01	AT1G26800.1 | Symbols: MPSR1, SNIPER2 | Misfolded Protein Sensing RING E3 ligase 1 | chr1:9285576-9286190 REVERSE LENGTH=204
4	MsG0580024474.01	AT2G45360.1 | Symbols: no symbol available | no full name available | chr2:18698619-18699360 FORWARD LENGTH=215
4	MsG0380017550.01	AT5G10695.1 | Symbols: no symbol available | no full name available | chr5:3377817-3378020 FORWARD LENGTH=67
4	MsG0580028668.01	AT5G36970.1 | Symbols: NHL25 | NDR1/HIN1-like 25 | chr5:14604367-14605194 REVERSE LENGTH=248
4	MsG0480020941.01	AT3G12580.1 | Symbols: HSP70, ATHSP70, HSC70-4 | ARABIDOPSIS HEAT SHOCK PROTEIN 70, heat shock protein 70 | chr3:3991487-3993689 REVERSE LENGTH=650
4	MsG0680032925.01	AT5G52640.1 | Symbols: HSP81-1, ATHSP90.1, HSP81.1, AtHsp90-1, HSP83, ATHS83, HSP90.1 | HEAT SHOCK PROTEIN 90-1, heat shock protein 90.1, HEAT SHOCK PROTEIN 83, HEAT SHOCK PROTEIN 81-1 | chr5:21352557-21355147 FORWARD LENGTH=700
4	MsG0480020939.01	AT5G02500.2 | Symbols: AtHsp70-1, HSP70-1, HSC70-1, HSC70, AT-HSC70-1 | ARABIDOPSIS THALIANA HEAT SHOCK COGNATE PROTEIN 70-1, heat shock cognate protein 70-1, HEAT SHOCK COGNATE PROTEIN 70, HEAT SHOCK PROTEIN 70-1 | chr5:554055-556334 REVERSE LENGTH=521
4	MsG0380016275.01	AT5G65280.1 | Symbols: GCL1 | GCR2-like 1 | chr5:26086129-26088069 REVERSE LENGTH=433
4	MsG0280011274.01	AT4G35420.1 | Symbols: TKPR1, DRL1 | tetraketide alpha-pyrone reductase 1, dihydroflavonol 4-reductase-like1 | chr4:16834091-16835611 REVERSE LENGTH=326
4	MsG0880043279.01	AT2G45760.1 | Symbols: BAP2, BAL | BON ASSOCIATION PROTEIN 1-LIKE, BON association protein 2 | chr2:18847125-18847748 REVERSE LENGTH=207
4	MsG0780041596.01	AT1G08860.1 | Symbols: BON3 | BONZAI 3 | chr1:2842153-2846138 FORWARD LENGTH=584
4	MsG0480022532.01	AT2G29500.1 | Symbols: HSP17.6B | | chr2:12633279-12633740 REVERSE LENGTH=153
4	MsG0380016690.01	AT3G49570.1 | Symbols: LSU3 | RESPONSE TO LOW SULFUR 3 | chr3:18372659-18372952 REVERSE LENGTH=97
4	MsG0280009747.01	AT1G16670.1 | Symbols: CRPK1 | cold-responsive protein kinase 1 | chr1:5697846-5699492 FORWARD LENGTH=390
4	MsG0480021524.01	AT1G14550.1 | Symbols: no symbol available | no full name available | chr1:4979028-4980324 FORWARD LENGTH=321
4	MsG0180000230.01	AT4G11800.1 | Symbols: no symbol available | no full name available | chr4:7093666-7098519 REVERSE LENGTH=1013
4	MsG0580025870.01	AT1G70170.1 | Symbols: At2-MMP, MMP | matrix metalloproteinase | chr1:26424005-26425141 FORWARD LENGTH=378
4	MsG0580027753.01	AT5G05340.1 | Symbols: PRX52 | peroxidase 52 | chr5:1579142-1580819 REVERSE LENGTH=324
4	MsG0880046116.01	AT4G16820.1 | Symbols: PLA-I[beta]2, DALL1 | phospholipase A I beta 2, DAD1-Like Lipase 1 | chr4:9467563-9469116 FORWARD LENGTH=517
4	MsG0780041176.01	AT5G06320.1 | Symbols: NHL3 | NDR1/HIN1-like 3 | chr5:1931016-1931711 REVERSE LENGTH=231
4	MsG0480022249.01	AT2G03440.1 | Symbols: ATNRP1, NRP1 | nodulin-related protein 1 | chr2:1039409-1039972 REVERSE LENGTH=187
4	MsG0180004369.01	AT1G64660.1 | Symbols: ATMGL, MGL | methionine gamma-lyase | chr1:24028977-24030537 FORWARD LENGTH=441
4	MsG0680034677.01	AT1G73480.1 | Symbols: MAGL4 | | chr1:27629266-27632486 FORWARD LENGTH=463
4	MsG0580029691.01	AT2G43000.1 | Symbols: AtJUB1, ANAC042, JUB1, NAC042 | JUNGBRUNNEN 1, NAC domain containing protein 42 | chr2:17880617-17882584 REVERSE LENGTH=275
4	MsG0880043824.01	AT4G23180.1 | Symbols: CRK10, RLK4 | cysteine-rich RLK (RECEPTOR-like protein kinase) 10 | chr4:12138171-12140780 FORWARD LENGTH=669
4	MsG0380012099.01	AT4G00155.1 | Symbols: no symbol available | no full name available | chr4:62235-62567 FORWARD LENGTH=110
4	MsG0580025898.01	AT1G70140.1 | Symbols: FORMIN 8, FH8, ATFH8 | formin 8, FORMIN HOMOLOGUE 8 | chr1:26412688-26415048 REVERSE LENGTH=760
4	MsG0180005683.01	AT4G23160.1 | Symbols: CRK8 | cysteine-rich RLK (RECEPTOR-like protein kinase) 8 | chr4:12131325-12134086 FORWARD LENGTH=682
4	MsG0680030336.01	AT3G27570.2 | Symbols: no symbol available | no full name available | chr3:10214276-10216564 REVERSE LENGTH=340
4	MsG0280009598.01	AT1G79160.1 | Symbols: no symbol available | no full name available | chr1:29779862-29780668 REVERSE LENGTH=239
4	MsG0880042793.01	AT1G54070.1 | Symbols: no symbol available | no full name available | chr1:20182683-20183242 FORWARD LENGTH=123
4	MsG0480023370.01	AT4G36220.1 | Symbols: CYP84A1, FAH1, F5H | ferulic acid 5-hydroxylase 1, CYTOCHROME P450 84A1 | chr4:17137584-17139619 REVERSE LENGTH=520
4	MsG0880045620.01	AT5G66170.3 | Symbols: STR18 | sulfurtransferase 18 | chr5:26447828-26448586 FORWARD LENGTH=136
4	MsG0780041800.01	AT1G01120.1 | Symbols: KCS1 | 3-ketoacyl-CoA synthase 1 | chr1:57392-58978 REVERSE LENGTH=528
4	MsG0680033756.01	AT3G61060.1 | Symbols: AtPP2-A13, PP2-A13 | phloem protein 2-A13 | chr3:22603166-22604336 FORWARD LENGTH=290
4	MsG0580024504.01	AT4G25225.1 | Symbols: no symbol available | no full name available | chr4:12923086-12923256 REVERSE LENGTH=56
4	MsG0780041206.01	AT3G11760.1 | Symbols: no symbol available | no full name available | chr3:3718529-3721123 FORWARD LENGTH=702
4	MsG0480022117.01	AT3G11810.1 | Symbols: no symbol available | no full name available | chr3:3727819-3728865 FORWARD LENGTH=348
4	MsG0780039288.01	AT2G38340.1 | Symbols: DREB19 | dehydration response element-binding protein 19 | chr2:16067447-16068181 REVERSE LENGTH=244
4	MsG0880042469.01	AT1G05700.1 | Symbols: no symbol available | no full name available | chr1:1709796-1713245 FORWARD LENGTH=852
4	MsG0880046300.01	AT3G26600.2 | Symbols: ARO4 | armadillo repeat only 4 | chr3:9769889-9771736 FORWARD LENGTH=534
4	MsG0480023462.01	AT4G33467.2 | Symbols: no symbol available | no full name available | chr4:16101691-16102084 REVERSE LENGTH=101
4	MsG0280008180.01
4	MsG0880042458.01	AT1G05700.1 | Symbols: no symbol available | no full name available | chr1:1709796-1713245 FORWARD LENGTH=852
4	MsG0280006416.01
4	MsG0180004105.01	AT1G04280.2 | Symbols: NADKc | NAD kinase-CaM dependent | chr1:1143643-1146231 REVERSE LENGTH=480
4	MsG0180003372.01	AT2G36090.1 | Symbols: no symbol available | no full name available | chr2:15158631-15159584 FORWARD LENGTH=317
5	MsG0880045461.01	AT5G45290.1 | Symbols: no symbol available | no full name available | chr5:18350011-18352092 REVERSE LENGTH=545
5	MsG0780038914.01	AT3G53980.1 | Symbols: no symbol available | no full name available | chr3:19987760-19988203 REVERSE LENGTH=114
5	MsG0880047383.01	AT5G19890.1 | Symbols: no symbol available | no full name available | chr5:6724372-6725877 REVERSE LENGTH=328
5	MsG0780038919.01	AT5G02010.1 | Symbols: ROPGEF7, ATROPGEF7 | ROP (rho of plants) guanine nucleotide exchange factor 7 | chr5:383493-385698 FORWARD LENGTH=546
5	MsG0180000466.01	AT5G19530.1 | Symbols: ACL5 | ACAULIS 5 | chr5:6589176-6591091 REVERSE LENGTH=339
5	MsG0180001094.01	AT1G44800.1 | Symbols: UMAMIT18, SIAR1 | Siliques Are Red 1, Usually multiple acids move in and out Transporters 18 | chr1:16914342-16916858 REVERSE LENGTH=370
5	MsG0880046768.01	AT2G41480.1 | Symbols: PRX25, AtPRX25 | peroxidase 25 | chr2:17296986-17298690 REVERSE LENGTH=328
5	MsG0280008328.01	AT5G19890.1 | Symbols: no symbol available | no full name available | chr5:6724372-6725877 REVERSE LENGTH=328
5	MsG0880045175.01
5	MsG0880047550.01	AT4G30460.1 | Symbols: no symbol available | no full name available | chr4:14889246-14889734 REVERSE LENGTH=162
5	MsG0880047551.01
5	MsG0380017307.01	AT1G20160.1 | Symbols: SBT5.2(b), SBT5.2(a), CRSP, ATSBT5.2 | CO2 RESPONSE SECRETED PROTEASE | chr1:6990852-6993854 REVERSE LENGTH=769
5	MsG0880047552.01
5	MsG0680030638.01	AT1G59970.1 | Symbols: AT5-MMP | | chr1:22073601-22074683 FORWARD LENGTH=360
5	MsG0180004326.01	AT4G33420.1 | Symbols: Prx47 | Peroxidase 47 | chr4:16084856-16086105 FORWARD LENGTH=325
5	MsG0380017200.01	AT5G67360.1 | Symbols: ARA12, SBT1.7 | Subtilisin-like Serine protease 1.7 | chr5:26872192-26874465 REVERSE LENGTH=757
5	MsG0680035632.01	AT5G19600.1 | Symbols: SULTR3;5 | sulfate transporter 3;5 | chr5:6613113-6616891 REVERSE LENGTH=634
5	MsG0780036538.01	AT3G56240.2 | Symbols: AtHMP31, CCH | HEAVY METAL ASSOCIATED PROTEIN 31, copper chaperone | chr3:20863460-20863909 REVERSE LENGTH=111
5	MsG0180005586.01	AT3G22740.1 | Symbols: HMT3 | homocysteine S-methyltransferase 3 | chr3:8033200-8035710 REVERSE LENGTH=347
5	MsG0280009528.01	AT3G19000.1 | Symbols: no symbol available | no full name available | chr3:6553668-6554987 REVERSE LENGTH=352
5	MsG0380016822.01	AT3G53140.1 | Symbols: NANMT | nicotinate N-methyltransferase | chr3:19695692-19697355 FORWARD LENGTH=359
5	MsG0580024636.01	AT1G49570.1 | Symbols: no symbol available | no full name available | chr1:18347077-18348712 FORWARD LENGTH=350
5	MsG0180004202.01	AT4G33420.1 | Symbols: Prx47 | Peroxidase 47 | chr4:16084856-16086105 FORWARD LENGTH=325
5	MsG0880046062.01	AT1G32450.1 | Symbols: NRT1.5, AtNPF7.3, NPF7.3 | NRT1/ PTR family 7.3, nitrate transporter 1.5 | chr1:11715337-11719807 REVERSE LENGTH=614
5	MsG0180005762.01	AT4G33840.1 | Symbols: no symbol available | no full name available | chr4:16223694-16226095 REVERSE LENGTH=576
5	MsG0380016823.01	AT3G53140.1 | Symbols: NANMT | nicotinate N-methyltransferase | chr3:19695692-19697355 FORWARD LENGTH=359
5	MsG0880043530.01
5	MsG0480022389.01	AT2G33770.1 | Symbols: PHO2, ATUBC24, UBC24 | UBIQUITIN-CONJUGATING ENZYME 24, phosphate 2 | chr2:14277785-14281482 REVERSE LENGTH=907
5	MsG0480023578.01	AT5G50800.1 | Symbols: AtSWEET13, RPG2, SWEET13 | RUPTURED POLLEN GRAIN 2 | chr5:20665280-20667140 REVERSE LENGTH=294
5	MsG0180000762.01	AT4G31330.1 | Symbols: no symbol available | no full name available | chr4:15202354-15203151 FORWARD LENGTH=239
5	MsG0780039431.01	AT5G43180.1 | Symbols: no symbol available | no full name available | chr5:17336425-17337816 REVERSE LENGTH=239
5	MsG0680031474.01	AT3G27150.1 | Symbols: no symbol available | no full name available | chr3:10009692-10010960 REVERSE LENGTH=422
5	MsG0180000993.01	AT5G53190.1 | Symbols: SWEET3, AtSWEET3 | | chr5:21572417-21574284 REVERSE LENGTH=263
5	MsG0380013739.01
5	MsG0580024209.01	AT1G65060.1 | Symbols: 4CL3 | 4-coumarate:CoA ligase 3 | chr1:24167385-24171457 REVERSE LENGTH=561
5	MsG0580028912.01	AT3G02850.1 | Symbols: SKOR | STELAR K+ outward rectifier | chr3:619701-623473 REVERSE LENGTH=828
5	MsG0180004121.01	AT3G23430.1 | Symbols: PHO1, ATPHO1 | phosphate 1, ARABIDOPSIS PHOSPHATE 1 | chr3:8387818-8393242 REVERSE LENGTH=782
5	MsG0480020914.01	AT3G46130.1 | Symbols: MYB48, ATMYB48, ATMYB48-3, ATMYB48-2, ATMYB48-1 | myb domain protein 48 | chr3:16945427-16946376 FORWARD LENGTH=258
5	MsG0680030719.01	AT3G01310.1 | Symbols: VIH2, VIP1, AtVIP1 | VIP homolog2, Arabidopsis homolog of yeast Vip1 1, VIP1 homolog 1 | chr3:94343-101603 REVERSE LENGTH=1056
5	MsG0880047445.01	AT4G30110.1 | Symbols: ATHMA2, HMA2 | heavy metal atpase 2, ARABIDOPSIS HEAVY METAL ATPASE 2 | chr4:14720253-14724577 REVERSE LENGTH=951
5	MsG0180001049.01	AT1G76990.1 | Symbols: ACR3 | ACT domain repeat 3 | chr1:28933387-28935179 FORWARD LENGTH=453
5	MsG0580025117.01	AT2G17820.1 | Symbols: ATHK1, HK1, AHK1 | histidine kinase 1 | chr2:7743133-7748013 REVERSE LENGTH=1207
5	MsG0680030656.01	AT3G28345.1 | Symbols: MDR13, ABCB15 | multi-drug resistance 13, ATP-binding cassette B15 | chr3:10593921-10598775 REVERSE LENGTH=1240
5	MsG0680032604.01	AT5G27540.1 | Symbols: MIRO1, emb2473 | MIRO-related GTP-ase 1, embryo defective 2473 | chr5:9722816-9727112 FORWARD LENGTH=648
5	MsG0380017310.01	AT5G19530.1 | Symbols: ACL5 | ACAULIS 5 | chr5:6589176-6591091 REVERSE LENGTH=339
5	MsG0180001720.01	AT3G23430.1 | Symbols: PHO1, ATPHO1 | phosphate 1, ARABIDOPSIS PHOSPHATE 1 | chr3:8387818-8393242 REVERSE LENGTH=782
5	MsG0480022704.01	AT1G25270.1 | Symbols: UMAMIT24 | Usually multiple acids move in and out Transporters 24 | chr1:8857726-8859909 FORWARD LENGTH=355
5	MsG0580024535.01	AT4G17340.1 | Symbols: TIP2;2, DELTA-TIP2 | tonoplast intrinsic protein 2;2 | chr4:9699318-9700250 FORWARD LENGTH=250
5	MsG0280010303.01
5	MsG0680033391.01	AT5G23760.1 | Symbols: no symbol available | no full name available | chr5:8013242-8014129 REVERSE LENGTH=103
5	MsG0280006725.01	AT2G33770.1 | Symbols: PHO2, ATUBC24, UBC24 | UBIQUITIN-CONJUGATING ENZYME 24, phosphate 2 | chr2:14277785-14281482 REVERSE LENGTH=907
5	MsG0280007912.01
5	MsG0780038911.01
5	MsG0580027825.01	AT1G35720.1 | Symbols: ANNAT1, ATOXY5, OXY5, ANN1, AtANN1 | annexin 1 | chr1:13225304-13226939 FORWARD LENGTH=317
5	MsG0380013541.01	AT2G30860.1 | Symbols: GSTF9, ATGSTF9, ATGSTF7, GLUTTR | glutathione S-transferase PHI 9 | chr2:13139132-13140057 FORWARD LENGTH=215
5	MsG0280010539.01	AT1G08440.1 | Symbols: no symbol available | no full name available | chr1:2663027-2665343 FORWARD LENGTH=501
5	MsG0280011016.01	AT2G28780.1 | Symbols: no symbol available | no full name available | chr2:12340099-12343281 REVERSE LENGTH=796
5	MsG0380012658.01	AT3G08040.1 | Symbols: MAN1, ATFRD3, FRD3 | FERRIC REDUCTASE DEFECTIVE 3, MANGANESE ACCUMULATOR 1 | chr3:2566593-2569397 REVERSE LENGTH=526
5	MsG0680032953.01	AT4G25700.1 | Symbols: BCH1, chy1, B1, BETA-OHASE 1 | beta-hydroxylase 1, BETA CAROTENOID HYDROXYLASE 1 | chr4:13094142-13095866 REVERSE LENGTH=310
5	MsG0480023454.01	AT5G09760.1 | Symbols: no symbol available | no full name available | chr5:3032446-3034364 FORWARD LENGTH=551
5	MsG0780039739.01	AT3G61490.1 | Symbols: PGF9 | Polygalacturonase Clade F 9 | chr3:22758439-22760137 FORWARD LENGTH=476
5	MsG0280007744.01	AT5G44400.1 | Symbols: AtBBE26 | | chr5:17886365-17888071 REVERSE LENGTH=537
5	MsG0580024846.01	AT1G49570.1 | Symbols: no symbol available | no full name available | chr1:18347077-18348712 FORWARD LENGTH=350
5	MsG0880042832.01
5	MsG0280011403.01	AT1G80130.1 | Symbols: no symbol available | no full name available | chr1:30141250-30142478 REVERSE LENGTH=305
5	MsG0280006421.01	AT3G43660.1 | Symbols: no symbol available | no full name available | chr3:15565332-15565928 FORWARD LENGTH=198
5	MsG0880045341.01	AT1G68740.1 | Symbols: PHO1;H1 | | chr1:25812735-25816574 REVERSE LENGTH=784
5	MsG0480023512.01	AT5G63710.1 | Symbols: no symbol available | no full name available | chr5:25499475-25502598 FORWARD LENGTH=614
5	MsG0380015556.01	AT4G08300.1 | Symbols: UMAMIT17 | Usually multiple acids move in and out Transporters 17 | chr4:5245024-5248153 FORWARD LENGTH=373
5	MsG0780040347.01	AT5G07050.1 | Symbols: UMAMIT9 | Usually multiple acids move in and out Transporters 9 | chr5:2191533-2193416 REVERSE LENGTH=402
5	MsG0780040863.01	AT2G37460.1 | Symbols: UMAMIT12 | Usually multiple acids move in and out Transporters 12 | chr2:15726667-15729010 REVERSE LENGTH=380
5	MsG0780036221.01	AT1G73010.1 | Symbols: PS2, ATPS2, AtPPsPase1, PPsPase1 | pyrophosphate-specific phosphatase1, phosphate starvation-induced gene 2 | chr1:27464780-27466180 REVERSE LENGTH=295
5	MsG0380016844.01	AT5G64530.1 | Symbols: ANAC104, XND1 | Arabidopsis NAC domain containing protein 104, xylem NAC domain 1 | chr5:25795360-25796699 FORWARD LENGTH=187
5	MsG0580027569.01	AT1G22070.1 | Symbols: TGA3 | TGA1A-related gene 3 | chr1:7789651-7791821 FORWARD LENGTH=384
5	MsG0780040344.01	AT5G07050.1 | Symbols: UMAMIT9 | Usually multiple acids move in and out Transporters 9 | chr5:2191533-2193416 REVERSE LENGTH=402
5	MsG0580025736.01	AT3G26610.1 | Symbols: PGX1 | POLYGALACTURONASE INVOLVED IN EXPANSION 1 | chr3:9777025-9780267 FORWARD LENGTH=470
5	MsG0380015761.01	AT3G12580.1 | Symbols: HSP70, ATHSP70, HSC70-4 | ARABIDOPSIS HEAT SHOCK PROTEIN 70, heat shock protein 70 | chr3:3991487-3993689 REVERSE LENGTH=650
5	MsG0780041225.01	AT5G06570.1 | Symbols: no symbol available | no full name available | chr5:2008075-2011013 REVERSE LENGTH=329
5	MsG0480022812.01	AT5G44790.1 | Symbols: HMA7, AtHMP51, RAN1 | HEAVY METAL ASSOCIATED PROTEIN 51, RESPONSIVE-TO-ANTAGONIST 1 | chr5:18075846-18079817 REVERSE LENGTH=1001
5	MsG0680035783.01	AT5G19730.1 | Symbols: no symbol available | no full name available | chr5:6670562-6673202 FORWARD LENGTH=383
5	MsG0380011697.01
5	MsG0580024583.01	AT4G17030.1 | Symbols: AT-EXPR, EXPR, ATHEXP BETA 3.1, ATEXPR1, ATEXLB1, EXLB1 | expansin-like B1 | chr4:9581817-9583181 REVERSE LENGTH=250
5	MsG0380017432.01	AT2G18660.1 | Symbols: AtPNP-A, PNP-A | plant natriuretic peptide A | chr2:8091032-8091644 REVERSE LENGTH=130
5	MsG0780038349.01	AT3G24200.1 | Symbols: COQ6 | | chr3:8748095-8751575 REVERSE LENGTH=505
5	MsG0380017577.01	AT4G31330.1 | Symbols: no symbol available | no full name available | chr4:15202354-15203151 FORWARD LENGTH=239
5	MsG0180004659.01	AT1G09240.1 | Symbols: NAS3, ATNAS3 | nicotianamine synthase 3, ARABIDOPSIS THALIANA NICOTIANAMINE SYNTHASE 3 | chr1:2984950-2985912 FORWARD LENGTH=320
5	MsG0480023623.01	AT1G63410.1 | Symbols: no symbol available | no full name available | chr1:23510811-23511997 REVERSE LENGTH=191
5	MsG0380017944.01	AT1G76680.1 | Symbols: OPR1, ATOPR1 | 12-oxophytodienoate reductase 1, ARABIDOPSIS 12-OXOPHYTODIENOATE REDUCTASE 1 | chr1:28776982-28778271 FORWARD LENGTH=372
5	MsG0180005704.01	AT4G23190.2 | Symbols: CRK11, AT-RLK3 | cysteine-rich RLK (RECEPTOR-like protein kinase) 11, RECEPTOR LIKE PROTEIN KINASE 3 | chr4:12141532-12143710 REVERSE LENGTH=582
5	MsG0380015651.01	AT5G65140.1 | Symbols: TPPJ | trehalose-6-phosphate phosphatase J | chr5:26019878-26022077 REVERSE LENGTH=370
5	MsG0880042745.01	AT5G07990.1 | Symbols: CYP75B1, TT7, D501 | TRANSPARENT TESTA 7, CYTOCHROME P450 75B1 | chr5:2560437-2562859 FORWARD LENGTH=513
5	MsG0880047444.01	AT5G39670.1 | Symbols: CML46 | CALMODULIN-LIKE 46 | chr5:15883270-15883884 FORWARD LENGTH=204
5	MsG0280006455.01	AT5G39580.2 | Symbols: PRX62 | | chr5:15847531-15849027 REVERSE LENGTH=236
5	MsG0580024860.01	AT3G51690.1 | Symbols: no symbol available | no full name available | chr3:19176731-19178107 REVERSE LENGTH=331
5	MsG0680034523.01
5	MsG0480020539.01	AT1G08320.1 | Symbols: bZIP21, TGA9 | TGACG (TGA) motif-binding protein 9 | chr1:2622113-2627451 REVERSE LENGTH=481
5	MsG0380017187.01	AT2G25180.1 | Symbols: ARR12, AtARR12, RR12 | response regulator 12 | chr2:10724490-10726961 REVERSE LENGTH=596
5	MsG0880045289.01	AT2G42490.1 | Symbols: CuAO-zeta | Copper Amine Oxidase zeta | chr2:17691600-17695526 REVERSE LENGTH=776
5	MsG0580024735.01	AT2G14750.1 | Symbols: APK, APK1, ATAKN1, AKN1 | APS KINASE 1, ADENOSINE-5'-PHOSPHOSULFATE (APS) KINASE 1, APS kinase | chr2:6314128-6315501 FORWARD LENGTH=276
5	MsG0080047812.01
5	MsG0080048633.01
5	MsG0380011701.01
5	MsG0180000899.01
5	MsG0780038913.01	AT5G02020.1 | Symbols: SIS | Salt Induced Serine rich | chr5:386557-387921 REVERSE LENGTH=149
5	MsG0580024915.01	AT4G36850.1 | Symbols: no symbol available | no full name available | chr4:17353415-17355822 REVERSE LENGTH=392
5	MsG0380013041.01	AT5G61290.1 | Symbols: no symbol available | no full name available | chr5:24648599-24650647 FORWARD LENGTH=461
5	MsG0380016319.01	AT5G10180.1 | Symbols: SULTR2;1, AST68 | ARABIDOPSIS SULFATE TRANSPORTER 68, sulfate transporter 2;1 | chr5:3193225-3196818 FORWARD LENGTH=677
5	MsG0180004738.01	AT3G62040.1 | Symbols: no symbol available | no full name available | chr3:22975328-22976208 REVERSE LENGTH=212
5	MsG0280007219.01	AT3G20530.1 | Symbols: PBL23 | PBS1-Like 23 | chr3:7166318-7167806 FORWARD LENGTH=386
5	MsG0280011229.01	AT1G17710.1 | Symbols: AtPEPC1, PEPC1 | phosphoethanolamine/phosphocholine phosphatase 1, Arabidopsis thaliana phosphoethanolamine/phosphocholine phosphatase 1 | chr1:6090763-6091975 REVERSE LENGTH=279
5	MsG0580026922.01	AT1G17020.1 | Symbols: ATSRG1, SRG1 | SENESCENCE-RELATED GENE 1, senescence-related gene 1 | chr1:5820258-5821741 FORWARD LENGTH=358
5	MsG0680035754.01	AT1G52140.1 | Symbols: no symbol available | no full name available | chr1:19407559-19408185 REVERSE LENGTH=208
5	MsG0380017919.01	AT1G20530.1 | Symbols: no symbol available | no full name available | chr1:7108370-7110377 REVERSE LENGTH=614
5	MsG0180001231.01	AT1G27620.1 | Symbols: no symbol available | no full name available | chr1:9608444-9610432 FORWARD LENGTH=442
5	MsG0880046268.01	AT3G55740.1 | Symbols: ATPROT2, PROT2 | PROLINE TRANSPORTER 2, proline transporter 2 | chr3:20695786-20698157 FORWARD LENGTH=439
5	MsG0380016494.01	AT5G53190.1 | Symbols: SWEET3, AtSWEET3 | | chr5:21572417-21574284 REVERSE LENGTH=263
5	MsG0180005666.01	AT5G54770.1 | Symbols: THI1, TZ, THI4 | THIAZOLE REQUIRING, THIAMINE4 | chr5:22246634-22247891 FORWARD LENGTH=349
5	MsG0780037244.01
5	MsG0880043786.01	AT5G07050.1 | Symbols: UMAMIT9 | Usually multiple acids move in and out Transporters 9 | chr5:2191533-2193416 REVERSE LENGTH=402
5	MsG0180005146.01	AT1G31050.6 | Symbols: PFA1 | PERICYCLE FACTOR TYPE-A 1 | chr1:11075720-11079140 REVERSE LENGTH=438
5	MsG0180000151.01	AT2G16250.1 | Symbols: no symbol available | no full name available | chr2:7039682-7042933 REVERSE LENGTH=915
5	MsG0780040518.01	AT2G41870.1 | Symbols: REM4.2, AtREM4.2 | remorin group 4 2 | chr2:17471119-17472519 REVERSE LENGTH=274
5	MsG0780041721.01	AT4G01130.1 | Symbols: no symbol available | no full name available | chr4:485868-488007 FORWARD LENGTH=382
5	MsG0880044106.01	AT1G16310.1 | Symbols: MTP10 | Metal-Tolerance Protein 10 | chr1:5578435-5580585 FORWARD LENGTH=428
5	MsG0280007895.01	AT5G49320.1 | Symbols: no symbol available | no full name available | chr5:19995083-19996214 REVERSE LENGTH=257
5	MsG0280006471.01	AT5G64260.1 | Symbols: EXL2 | EXORDIUM like 2 | chr5:25703980-25704897 FORWARD LENGTH=305
5	MsG0680031319.01	AT2G38760.1 | Symbols: ANNAT3, ANN3, AtANN3 | ANNEXIN 3, annexin 3 | chr2:16201086-16202490 FORWARD LENGTH=321
5	MsG0880045313.01
5	MsG0580025606.01	AT4G37990.1 | Symbols: ELI3-2, ATCAD8, ELI3, CAD-B2 | elicitor-activated gene 3-2, CINNAMYL-ALCOHOL DEHYDROGENASE B2, ARABIDOPSIS THALIANA CINNAMYL-ALCOHOL DEHYDROGENASE 8, ELICITOR-ACTIVATED GENE 3 | chr4:17855964-17857388 FORWARD LENGTH=359
5	MsG0480023001.01	AT3G23730.1 | Symbols: XTH16 | xyloglucan endotransglucosylase/hydrolase 16 | chr3:8550222-8551248 FORWARD LENGTH=291
5	MsG0380017667.01	AT2G25790.1 | Symbols: SKM1 | STERILITY-REGULATING KINASE MEMBER 1 | chr2:11000631-11004031 FORWARD LENGTH=960
5	MsG0280007491.01	AT2G35760.1 | Symbols: CASPL2B2 | CASP-like protein 2B2 | chr2:15032059-15033094 FORWARD LENGTH=201
5	MsG0480018512.01	AT1G58170.1 | Symbols: no symbol available | no full name available | chr1:21536188-21536745 FORWARD LENGTH=185
5	MsG0880044058.01	AT2G44300.1 | Symbols: LTPG14 | glycosylphosphatidylinositol-anchored lipid protein transfer 14 | chr2:18307468-18308286 REVERSE LENGTH=204
5	MsG0380016299.01	AT5G65030.1 | Symbols: no symbol available | no full name available | chr5:25975697-25976305 REVERSE LENGTH=202
5	MsG0780041100.01	AT5G03610.1 | Symbols: GGL25 | | chr5:915650-918326 FORWARD LENGTH=359
5	MsG0880046761.01	AT2G26690.1 | Symbols: NPF6.2, AtNPF6.2 | NRT1/ PTR family 6.2 | chr2:11347347-11350916 REVERSE LENGTH=577
5	MsG0080049008.01
5	MsG0280007667.01	AT3G54950.1 | Symbols: PLA IIIA, pPLAIIIbeta, PLP7 | patatin-related phospholipase IIIbeta, patatin-like protein 6, PATATIN-LIKE PROTEIN 7 | chr3:20359076-20360774 REVERSE LENGTH=488
5	MsG0880045194.01	AT2G22680.1 | Symbols: WAVH1 | WAV3 homolog 1 | chr2:9645433-9647484 FORWARD LENGTH=683
5	MsG0780040669.01	AT1G03080.1 | Symbols: NET1D | Networked 1D | chr1:731794-737332 REVERSE LENGTH=1733
5	MsG0580029169.01	AT2G38120.1 | Symbols: AUX1, MAP1, PIR1, AtAUX1, WAV5 | MODIFIER OF ARF7/NPH4 PHENOTYPES 1, AUXIN RESISTANT 1, WAVY ROOTS 5 | chr2:15973493-15976792 FORWARD LENGTH=485
5	MsG0580025548.01
5	MsG0580025523.01
5	MsG0480023013.01	AT4G14010.1 | Symbols: RALFL32 | ralf-like 32 | chr4:8093010-8093363 REVERSE LENGTH=117
5	MsG0780037188.01	AT5G14180.2 | Symbols: MPL1 | Myzus persicae-induced lipase 1 | chr5:4571442-4572912 REVERSE LENGTH=309
5	MsG0180001234.01	AT1G14720.1 | Symbols: XTR2, ATXTH28, EXGT-A2, XTH28 | xyloglucan endotransglycosylase related 2, xyloglucan endotransglucosylase/hydrolase 28, ENDOXYLOGLUCAN TRANSFERASE A2 | chr1:5066806-5068466 REVERSE LENGTH=332
5	MsG0880046023.01	AT4G37790.1 | Symbols: HAT22, ABIG1 | ABA INSENSITIVE GROWTH 1 | chr4:17768241-17769272 FORWARD LENGTH=278
5	MsG0380015353.01	AT3G11420.1 | Symbols: no symbol available | no full name available | chr3:3591834-3594323 FORWARD LENGTH=505
5	MsG0880043160.01	AT4G00440.1 | Symbols: TRM15 | TON1 Recruiting Motif 15 | chr4:195176-198119 FORWARD LENGTH=831
5	MsG0380016702.01	AT5G01960.1 | Symbols: no symbol available | no full name available | chr5:370811-372775 FORWARD LENGTH=426
5	MsG0380016300.01	AT5G65030.1 | Symbols: no symbol available | no full name available | chr5:25975697-25976305 REVERSE LENGTH=202
5	MsG0180000722.01	AT2G24520.2 | Symbols: AHA5, HA5 | H(+)-ATPase 5 | chr2:10414963-10419730 FORWARD LENGTH=994
5	MsG0480021554.01	AT3G26300.1 | Symbols: CYP71B34 | "cytochrome P450, family 71, subfamily B, polypeptide 34" | chr3:9639199-9640866 REVERSE LENGTH=500
5	MsG0380013740.01
5	MsG0680035207.01	AT5G36930.3 | Symbols: no symbol available | no full name available | chr5:14568141-14571907 REVERSE LENGTH=1125
5	MsG0680035200.01	AT5G36930.3 | Symbols: no symbol available | no full name available | chr5:14568141-14571907 REVERSE LENGTH=1125
5	MsG0480020869.01	AT5G02810.1 | Symbols: APRR7, PRR7 | pseudo-response regulator 7 | chr5:638283-641461 REVERSE LENGTH=727
5	MsG0280009024.01	AT2G12550.1 | Symbols: NUB1 | homolog of human NUB1 | chr2:5114881-5118486 FORWARD LENGTH=562
5	MsG0380014847.01	AT1G12220.1 | Symbols: RPS5 | RESISTANT TO P. SYRINGAE 5 | chr1:4145011-4147680 FORWARD LENGTH=889
5	MsG0180004491.01
5	MsG0280010975.01	AT3G45780.1 | Symbols: RPT1, PHOT1, JK224, NPH1 | NONPHOTOTROPIC HYPOCOTYL 1, phototropin 1, ROOT PHOTOTROPISM 1 | chr3:16818557-16823960 FORWARD LENGTH=996
5	MsG0580028637.01	AT2G41870.1 | Symbols: REM4.2, AtREM4.2 | remorin group 4 2 | chr2:17471119-17472519 REVERSE LENGTH=274
5	MsG0180001125.01	AT1G66920.2 | Symbols: no symbol available | no full name available | chr1:24965410-24967432 REVERSE LENGTH=617
5	MsG0580025869.01	AT1G24130.1 | Symbols: no symbol available | no full name available | chr1:8534183-8535430 REVERSE LENGTH=415
5	MsG0780038386.01	AT1G16030.1 | Symbols: Hsp70b | heat shock protein 70B | chr1:5502386-5504326 REVERSE LENGTH=646
5	MsG0280009894.01	AT1G28100.5 | Symbols: no symbol available | no full name available | chr1:9802120-9803775 FORWARD LENGTH=212
5	MsG0780041740.01	AT4G01070.1 | Symbols: UGT72B1, GT72B1 | UDP-GLUCOSE-DEPENDENT GLUCOSYLTRANSFERASE 72 B1 | chr4:461858-463300 REVERSE LENGTH=480
5	MsG0780039498.01	AT2G45550.1 | Symbols: CYP76C4 | "cytochrome P450, family 76, subfamily C, polypeptide 4" | chr2:18773541-18775654 REVERSE LENGTH=511
5	MsG0180000814.01	AT5G53030.1 | Symbols: no symbol available | no full name available | chr5:21505319-21506329 FORWARD LENGTH=245
5	MsG0480022039.01	AT5G54770.1 | Symbols: THI1, TZ, THI4 | THIAZOLE REQUIRING, THIAMINE4 | chr5:22246634-22247891 FORWARD LENGTH=349
5	MsG0580029202.01	AT3G11180.1 | Symbols: JOX1, JAO 1 | Jasmonic Acid Oxidase 1, JASMONATE-INDUCED OXYGENASE1 | chr3:3504249-3506688 FORWARD LENGTH=400
5	MsG0180003317.01	AT2G27310.1 | Symbols: no symbol available | no full name available | chr2:11683954-11684967 REVERSE LENGTH=337
5	MsG0280009644.01	AT3G07720.1 | Symbols: no symbol available | no full name available | chr3:2465439-2467033 FORWARD LENGTH=329
5	MsG0480018965.01	AT3G23160.1 | Symbols: no symbol available | no full name available | chr3:8260059-8261654 REVERSE LENGTH=531
5	MsG0580029930.01	AT1G26320.1 | Symbols: no symbol available | no full name available | chr1:9105240-9107029 FORWARD LENGTH=351
5	MsG0380012558.01
5	MsG0280010864.01	AT3G45660.1 | Symbols: no symbol available | no full name available | chr3:16762205-16764241 FORWARD LENGTH=557
5	MsG0380016495.01
5	MsG0880044680.01	AT3G20640.1 | Symbols: PFA6 | PERICYCLE FACTOR TYPE-A 6 | chr3:7210654-7213199 REVERSE LENGTH=454
5	MsG0780040853.01	AT3G53720.2 | Symbols: CHX20, ATCHX20 | cation/H+ exchanger 20 | chr3:19905826-19909706 REVERSE LENGTH=769
5	MsG0280008553.01	AT1G19250.1 | Symbols: FMO1 | flavin-dependent monooxygenase 1 | chr1:6650656-6653053 REVERSE LENGTH=530
5	MsG0280008495.01	AT1G19250.1 | Symbols: FMO1 | flavin-dependent monooxygenase 1 | chr1:6650656-6653053 REVERSE LENGTH=530
5	MsG0480023336.01	AT5G65140.1 | Symbols: TPPJ | trehalose-6-phosphate phosphatase J | chr5:26019878-26022077 REVERSE LENGTH=370
5	MsG0280010300.01
5	MsG0480022958.01	AT1G13710.1 | Symbols: CYP78A5, KLU | KLUH, "cytochrome P450, family 78, subfamily A, polypeptide 5" | chr1:4702932-4704592 REVERSE LENGTH=517
5	MsG0680035892.01	AT4G10310.1 | Symbols: HKT1, HKT1;1, ATHKT1 | high-affinity K+ transporter 1 | chr4:6392008-6395667 FORWARD LENGTH=506
5	MsG0280006557.01	AT2G14580.1 | Symbols: ATPRB1, PRB1, AtCAPE7 | basic pathogenesis-related protein 1 | chr2:6225703-6226188 REVERSE LENGTH=161
5	MsG0480022749.01	AT2G34740.1 | Symbols: no symbol available | no full name available | chr2:14658730-14660305 FORWARD LENGTH=339
5	MsG0380011720.01	AT3G16520.3 | Symbols: UGT88A1 | UDP-glucosyl transferase 88A1 | chr3:5619355-5620833 REVERSE LENGTH=462
5	MsG0880044984.01	AT1G70210.1 | Symbols: ATCYCD1;1, CYCD1;1 | CYCLIN D1;1 | chr1:26440015-26441980 FORWARD LENGTH=339
5	MsG0180005632.01	AT5G26340.1 | Symbols: MSS1, ATSTP13, STP13 | SUGAR TRANSPORT PROTEIN 13 | chr5:9243851-9246994 REVERSE LENGTH=526
5	MsG0580025873.01	AT1G70170.1 | Symbols: At2-MMP, MMP | matrix metalloproteinase | chr1:26424005-26425141 FORWARD LENGTH=378
5	MsG0880045048.01
5	MsG0180005408.01	AT1G21140.1 | Symbols: AtVTL1, VTL1 | Vacuolar Iron Transporter-Like 1 | chr1:7404464-7405066 FORWARD LENGTH=200
5	MsG0880043918.01	AT2G15490.3 | Symbols: UGT73B4 | UDP-glycosyltransferase 73B4 | chr2:6761750-6763398 FORWARD LENGTH=481
5	MsG0180003879.01	AT5G63450.1 | Symbols: CYP94B1 | "cytochrome P450, family 94, subfamily B, polypeptide 1" | chr5:25408987-25410519 REVERSE LENGTH=510
5	MsG0880042538.01	AT1G17710.1 | Symbols: AtPEPC1, PEPC1 | phosphoethanolamine/phosphocholine phosphatase 1, Arabidopsis thaliana phosphoethanolamine/phosphocholine phosphatase 1 | chr1:6090763-6091975 REVERSE LENGTH=279
5	MsG0380015558.01	AT4G08290.1 | Symbols: UMAMIT20 | Usually multiple acids move in and out Transporters 20 | chr4:5239088-5240861 FORWARD LENGTH=384
5	MsG0380018025.01	AT1G49390.1 | Symbols: no symbol available | no full name available | chr1:18279600-18280873 FORWARD LENGTH=348
5	MsG0580028853.01	AT5G17230.1 | Symbols: PSY | PHYTOENE SYNTHASE | chr5:5659839-5662087 REVERSE LENGTH=422
5	MsG0180003707.01	AT2G37460.1 | Symbols: UMAMIT12 | Usually multiple acids move in and out Transporters 12 | chr2:15726667-15729010 REVERSE LENGTH=380
5	MsG0680032343.01	AT1G23740.1 | Symbols: AOR | alkenal/one oxidoreductase | chr1:8398245-8399656 REVERSE LENGTH=386
5	MsG0280006828.01	AT2G27430.1 | Symbols: no symbol available | no full name available | chr2:11729914-11733170 REVERSE LENGTH=438
5	MsG0680033379.01
5	MsG0680031852.01	AT5G24030.1 | Symbols: SLAH3 | SLAC1 homologue 3 | chr5:8118618-8120993 REVERSE LENGTH=635
5	MsG0280006821.01	AT1G29050.1 | Symbols: TBL38 | TRICHOME BIREFRINGENCE-LIKE 38 | chr1:10136376-10139082 REVERSE LENGTH=380
5	MsG0480023896.01	AT3G18290.1 | Symbols: EMB2454, BTS | BRUTUS, embryo defective 2454 | chr3:6274308-6280174 FORWARD LENGTH=1254
5	MsG0480018773.01	AT1G47890.1 | Symbols: AtRLP7, RLP7 | receptor like protein 7 | chr1:17643976-17647035 FORWARD LENGTH=1019
5	MsG0380016306.01
5	MsG0380017324.01	AT5G20650.1 | Symbols: AtCOPT5, COPT5 | copper transporter 5 | chr5:6985481-6985921 REVERSE LENGTH=146
5	MsG0580026269.01	AT1G69410.1 | Symbols: ATELF5A-3, ELF5A-3 | eukaryotic elongation factor 5A-3, EUKARYOTIC ELONGATION FACTOR 5A-3 | chr1:26089301-26090194 FORWARD LENGTH=158
5	MsG0480018603.01	AT5G01210.1 | Symbols: no symbol available | no full name available | chr5:84554-85981 FORWARD LENGTH=475
5	MsG0580024232.01	AT2G29420.1 | Symbols: GST25, ATGSTU7, GSTU7 | glutathione S-transferase tau 7, GLUTATHIONE S-TRANSFERASE 25 | chr2:12618111-12618871 REVERSE LENGTH=227
5	MsG0180003781.01	AT2G33310.1 | Symbols: IAA13 | auxin-induced protein 13 | chr2:14114569-14115757 REVERSE LENGTH=246
5	MsG0880046807.01	AT5G15080.1 | Symbols: PBL34 | PBS1-LIKE 34 | chr5:4886414-4888555 FORWARD LENGTH=493
5	MsG0880042967.01	AT4G00900.1 | Symbols: ECA2, ATECA2 | ER-type Ca2+-ATPase 2, ARABIDOPSIS THALIANA ER-TYPE CA2+-ATPASE 2 | chr4:382690-386226 REVERSE LENGTH=1054
5	MsG0580027641.01	AT5G65160.1 | Symbols: TPR14 | tetratricopeptide repeat 14 | chr5:26031457-26033668 REVERSE LENGTH=593
5	MsG0580024605.01	AT5G47060.1 | Symbols: no symbol available | no full name available | chr5:19116843-19117639 FORWARD LENGTH=177
5	MsG0780035923.01	AT5G13180.1 | Symbols: VNI2, NAC083, ANAC083 | VND-interacting 2, NAC domain containing protein 83 | chr5:4196643-4197577 FORWARD LENGTH=252
5	MsG0680035582.01	AT1G13360.1 | Symbols: no symbol available | no full name available | chr1:4577229-4577813 REVERSE LENGTH=194
5	MsG0880045094.01	AT1G60420.1 | Symbols: AtNRX1, NRX1 | nucleoredoxin 1 | chr1:22261978-22264243 FORWARD LENGTH=578
5	MsG0880045617.01	AT2G17820.1 | Symbols: ATHK1, HK1, AHK1 | histidine kinase 1 | chr2:7743133-7748013 REVERSE LENGTH=1207
6	MsG0580024217.01	AT5G13930.1 | Symbols: ATCHS, CHS, TT4 | TRANSPARENT TESTA 4, CHALCONE SYNTHASE | chr5:4488762-4490035 FORWARD LENGTH=395
6	MsG0580030135.01	AT1G59960.1 | Symbols: no symbol available | no full name available | chr1:22071410-22073067 REVERSE LENGTH=326
6	MsG0580030133.01	AT1G59950.1 | Symbols: no symbol available | no full name available | chr1:22068033-22070588 REVERSE LENGTH=320
6	MsG0580024986.01	AT1G75290.1 | Symbols: no symbol available | no full name available | chr1:28253890-28255173 FORWARD LENGTH=318
6	MsG0380016086.01	AT1G59950.1 | Symbols: no symbol available | no full name available | chr1:22068033-22070588 REVERSE LENGTH=320
6	MsG0780041556.01	AT1G55020.1 | Symbols: ATLOX1, LOX1 | ARABIDOPSIS LIPOXYGENASE 1, lipoxygenase 1 | chr1:20525798-20530143 FORWARD LENGTH=859
6	MsG0280007911.01
6	MsG0580028603.01	AT2G30490.1 | Symbols: REF3, CYP73A5, C4H, ATC4H | CINNAMATE 4-HYDROXYLASE, REDUCED EPRDERMAL FLUORESCENCE 3, cinnamate-4-hydroxylase | chr2:12993861-12995683 REVERSE LENGTH=505
6	MsG0580024260.01	AT5G13930.1 | Symbols: ATCHS, CHS, TT4 | TRANSPARENT TESTA 4, CHALCONE SYNTHASE | chr5:4488762-4490035 FORWARD LENGTH=395
6	MsG0380016717.01	AT5G05270.1 | Symbols: CHIL, AtCHIL | chalcone isomerase like | chr5:1563492-1564827 FORWARD LENGTH=209
6	MsG0780040943.01	AT2G37040.1 | Symbols: PAL1, ATPAL1 | PHE ammonia lyase 1 | chr2:15557602-15560237 REVERSE LENGTH=725
6	MsG0780040942.01	AT2G37040.1 | Symbols: PAL1, ATPAL1 | PHE ammonia lyase 1 | chr2:15557602-15560237 REVERSE LENGTH=725
6	MsG0780036661.01	AT5G13930.1 | Symbols: ATCHS, CHS, TT4 | TRANSPARENT TESTA 4, CHALCONE SYNTHASE | chr5:4488762-4490035 FORWARD LENGTH=395
6	MsG0580024990.01	AT1G75280.1 | Symbols: no symbol available | no full name available | chr1:28252030-28253355 FORWARD LENGTH=310
6	MsG0480022310.01	AT4G35160.1 | Symbols: ASMT1, ASMT | N-acetylserotonin O-methyltransferase | chr4:16730989-16732808 REVERSE LENGTH=382
6	MsG0880045441.01	AT1G32100.1 | Symbols: ATPRR1, PRR1 | pinoresinol reductase 1 | chr1:11546472-11547953 REVERSE LENGTH=317
6	MsG0780039576.01	AT2G45400.1 | Symbols: BEN1 | BRI1-5 ENHANCED 1 | chr2:18703960-18706235 REVERSE LENGTH=364
6	MsG0480022308.01	AT3G23770.1 | Symbols: no symbol available | no full name available | chr3:8565556-8567196 FORWARD LENGTH=476
6	MsG0480022311.01	AT5G06900.1 | Symbols: CYP93D1 | "cytochrome P450, family 93, subfamily D, polypeptide 1" | chr5:2136160-2137925 REVERSE LENGTH=507
6	MsG0180005358.01	AT5G13930.1 | Symbols: ATCHS, CHS, TT4 | TRANSPARENT TESTA 4, CHALCONE SYNTHASE | chr5:4488762-4490035 FORWARD LENGTH=395
6	MsG0180005356.01	AT5G13930.1 | Symbols: ATCHS, CHS, TT4 | TRANSPARENT TESTA 4, CHALCONE SYNTHASE | chr5:4488762-4490035 FORWARD LENGTH=395
6	MsG0180005648.01	AT3G48690.1 | Symbols: ATCXE12, CXE12 | ARABIDOPSIS THALIANA CARBOXYESTERASE 12 | chr3:18037186-18038160 REVERSE LENGTH=324
6	MsG0580024220.01	AT5G13930.1 | Symbols: ATCHS, CHS, TT4 | TRANSPARENT TESTA 4, CHALCONE SYNTHASE | chr5:4488762-4490035 FORWARD LENGTH=395
6	MsG0580024176.01	AT1G76680.1 | Symbols: OPR1, ATOPR1 | 12-oxophytodienoate reductase 1, ARABIDOPSIS 12-OXOPHYTODIENOATE REDUCTASE 1 | chr1:28776982-28778271 FORWARD LENGTH=372
6	MsG0880047747.01	AT5G47730.1 | Symbols: no symbol available | no full name available | chr5:19334592-19336618 REVERSE LENGTH=341
6	MsG0180005357.01	AT5G13930.1 | Symbols: ATCHS, CHS, TT4 | TRANSPARENT TESTA 4, CHALCONE SYNTHASE | chr5:4488762-4490035 FORWARD LENGTH=395
6	MsG0780040294.01	AT4G24380.1 | Symbols: no symbol available | no full name available | chr4:12612554-12613586 FORWARD LENGTH=234
6	MsG0480018904.01	AT3G09270.1 | Symbols: GSTU8, ATGSTU8 | glutathione S-transferase TAU 8 | chr3:2848407-2849226 REVERSE LENGTH=224
6	MsG0780040945.01	AT2G37040.1 | Symbols: PAL1, ATPAL1 | PHE ammonia lyase 1 | chr2:15557602-15560237 REVERSE LENGTH=725
6	MsG0580029676.01	AT1G78990.1 | Symbols: no symbol available | no full name available | chr1:29713531-29714969 REVERSE LENGTH=455
6	MsG0580025610.01	AT4G37980.1 | Symbols: ELI3-1, CHR, ELI3, ATCAD7, CAD7 | elicitor-activated gene 3-1, CINNAMALDEHYDE AND HEXENAL REDUCTASE, CINNAMYL-ALCOHOL DEHYDROGENASE 7, ELICITOR-ACTIVATED GENE 3 | chr4:17852670-17854302 FORWARD LENGTH=357
6	MsG0180001447.01	AT5G54160.1 | Symbols: ATOMT1, OMT1, OMT3, AtCOMT, COMT1 | caffeate O-methyltransferase 1, O-methyltransferase 1, O-methyltransferase 3 | chr5:21982075-21984167 FORWARD LENGTH=363
6	MsG0280010484.01	AT2G27820.1 | Symbols: ADT3, PD1 | arogenate dehydratase 3, prephenate dehydratase 1 | chr2:11856808-11858082 FORWARD LENGTH=424
6	MsG0380017151.01	AT5G42830.1 | Symbols: no symbol available | no full name available | chr5:17176384-17177906 FORWARD LENGTH=450
6	MsG0280009636.01	AT3G12900.1 | Symbols: S8H | Scopoletin 8- Hydroxylase | chr3:4104576-4106112 FORWARD LENGTH=357
6	MsG0680030421.01	AT5G14700.1 | Symbols: no symbol available | no full name available | chr5:4740502-4743327 REVERSE LENGTH=368
6	MsG0180003542.01	AT2G37040.1 | Symbols: PAL1, ATPAL1 | PHE ammonia lyase 1 | chr2:15557602-15560237 REVERSE LENGTH=725
6	MsG0880042368.01	AT1G59870.1 | Symbols: ABCG36, ATABCG36, PEN3, PDR8, ATPDR8 | Arabidopsis thaliana ATP-binding cassette G36, PLEIOTROPIC DRUG RESISTANCE 8, ARABIDOPSIS PLEIOTROPIC DRUG RESISTANCE 8, PENETRATION 3, ATP-binding cassette G36 | chr1:22034661-22039844 FORWARD LENGTH=1469
6	MsG0480022833.01	AT4G37370.1 | Symbols: CYP81D8 | "cytochrome P450, family 81, subfamily D, polypeptide 8" | chr4:17569971-17571678 REVERSE LENGTH=497
6	MsG0880042976.01	AT5G49330.1 | Symbols: PFG3, MYB111, ATMYB111 | ARABIDOPSIS MYB DOMAIN PROTEIN 111, myb domain protein 111, PRODUCTION OF FLAVONOL GLYCOSIDES 3 | chr5:19999147-20001293 REVERSE LENGTH=342
6	MsG0780040480.01	AT2G41690.1 | Symbols: HSFB3, AT-HSFB3 | heat shock transcription factor B3, HEAT SHOCK TRANSCRIPTION FACTOR B3 | chr2:17381723-17382577 FORWARD LENGTH=244
6	MsG0480018609.01	AT2G38120.1 | Symbols: AUX1, MAP1, PIR1, AtAUX1, WAV5 | MODIFIER OF ARF7/NPH4 PHENOTYPES 1, AUXIN RESISTANT 1, WAVY ROOTS 5 | chr2:15973493-15976792 FORWARD LENGTH=485
6	MsG0180004869.01	AT3G62700.1 | Symbols: MRP10, ABCC14, ATMRP10 | ATP-binding cassette C14, multidrug resistance-associated protein 10 | chr3:23190428-23195727 REVERSE LENGTH=1539
6	MsG0480018500.01	AT2G38470.1 | Symbols: WRKY33, ATWRKY33 | WRKY DNA-BINDING PROTEIN 33, WRKY DNA-binding protein 33 | chr2:16108476-16110539 FORWARD LENGTH=519
6	MsG0380012654.01	AT2G44480.1 | Symbols: BGLU17 | beta glucosidase 17 | chr2:18359780-18363001 FORWARD LENGTH=517
6	MsG0480018132.01	AT1G51680.1 | Symbols: 4CL.1, AT4CL1, 4CL1 | ARABIDOPSIS THALIANA 4-COUMARATE:COA LIGASE 1, 4-coumarate:CoA ligase 1, 4-COUMARATE:COA LIGASE 1 | chr1:19159007-19161464 REVERSE LENGTH=561
6	MsG0180001104.01	AT2G01340.1 | Symbols: At17.1 | | chr2:164014-165068 FORWARD LENGTH=215
6	MsG0880044037.01	AT3G61040.1 | Symbols: CYP76C7 | "cytochrome P450, family 76, subfamily C, polypeptide 7" | chr3:22594074-22596125 REVERSE LENGTH=498
6	MsG0080048507.01
6	MsG0580029296.01	AT3G14840.2 | Symbols: LIK1 | LysM RLK1-interacting kinase 1 | chr3:4988271-4993891 FORWARD LENGTH=1020
6	MsG0280010629.01	AT4G16730.1 | Symbols: TPS02 | terpene synthase 02 | chr4:9403119-9406003 FORWARD LENGTH=539
6	MsG0580030145.01	AT5G54160.1 | Symbols: ATOMT1, OMT1, OMT3, AtCOMT, COMT1 | caffeate O-methyltransferase 1, O-methyltransferase 1, O-methyltransferase 3 | chr5:21982075-21984167 FORWARD LENGTH=363
6	MsG0780036946.01	AT1G65520.1 | Symbols: ECHIC, ECI1, PEC11, ATECI1 | "delta(3), delta(2)-enoyl CoA isomerase 1", ENOYL-COA HYDRATASE/ISOMERASE C, "ARABIDOPSIS THALIANA DELTA(3), DELTA(2)-ENOYL COA ISOMERASE 1" | chr1:24361171-24361893 REVERSE LENGTH=240
6	MsG0480021135.01	AT5G44640.1 | Symbols: BGLU13 | beta glucosidase 13 | chr5:18011146-18012669 FORWARD LENGTH=507
6	MsG0280006915.01	AT3G47090.1 | Symbols: no symbol available | no full name available | chr3:17341512-17344645 REVERSE LENGTH=1009
6	MsG0480021131.01	AT2G44480.1 | Symbols: BGLU17 | beta glucosidase 17 | chr2:18359780-18363001 FORWARD LENGTH=517
6	MsG0480020497.01	AT3G44326.1 | Symbols: CFB | Cytokinin-induced F-box | chr3:16000933-16002024 REVERSE LENGTH=363
6	MsG0780039334.01	AT2G38470.1 | Symbols: WRKY33, ATWRKY33 | WRKY DNA-BINDING PROTEIN 33, WRKY DNA-binding protein 33 | chr2:16108476-16110539 FORWARD LENGTH=519
6	MsG0380013078.01	AT3G52870.1 | Symbols: no symbol available | no full name available | chr3:19593365-19595686 REVERSE LENGTH=456
6	MsG0380012609.01	AT2G42280.1 | Symbols: FBH4, AKS3 | FLOWERING BHLH 4, ABA-responsive kinase substrate 3 | chr2:17611428-17613163 REVERSE LENGTH=359
6	MsG0180006047.01	AT2G16900.1 | Symbols: no symbol available | no full name available | chr2:7323857-7325374 REVERSE LENGTH=382
6	MsG0180003484.01	AT2G28210.1 | Symbols: ATACA2, ACA2 | alpha carbonic anhydrase 2 | chr2:12029798-12032756 FORWARD LENGTH=276
6	MsG0880042750.01	AT1G17420.1 | Symbols: ATLOX3, LOX3 | lipoxygenase 3, Arabidopsis thaliana lipoxygenase 3 | chr1:5977512-5981384 FORWARD LENGTH=919
6	MsG0680030463.01	AT5G14780.3 | Symbols: FDH, AtFDH1 | formate dehydrogenase | chr5:4777750-4779190 FORWARD LENGTH=358
6	MsG0480023497.01	AT5G08790.1 | Symbols: ATAF2, anac081 | Arabidopsis NAC domain containing protein 81 | chr5:2859113-2860144 REVERSE LENGTH=283
6	MsG0680030641.01	AT4G31940.1 | Symbols: CYP82C4 | "cytochrome P450, family 82, subfamily C, polypeptide 4" | chr4:15452040-15453966 FORWARD LENGTH=524
6	MsG0380015373.01	AT5G64250.2 | Symbols: no symbol available | no full name available | chr5:25697623-25698945 REVERSE LENGTH=333
6	MsG0780039711.01	AT3G61440.1 | Symbols: ATCYSC1, ARATH;BSAS3;1, CAS-C1, CYSC1 | ß-cyanoalanine synthase C1, CYSTEINE SYNTHASE C1, BETA-SUBSTITUTED ALA SYNTHASE 3;1, cysteine synthase C1 | chr3:22735885-22737792 FORWARD LENGTH=368
6	MsG0480018440.01	AT1G52820.1 | Symbols: no symbol available | no full name available | chr1:19669216-19670321 FORWARD LENGTH=317
6	MsG0580024126.01	AT5G26340.1 | Symbols: MSS1, ATSTP13, STP13 | SUGAR TRANSPORT PROTEIN 13 | chr5:9243851-9246994 REVERSE LENGTH=526
6	MsG0380011868.01	AT1G33590.1 | Symbols: no symbol available | no full name available | chr1:12177788-12179221 FORWARD LENGTH=477
6	MsG0580024178.01	AT1G76690.1 | Symbols: OPR2, ATOPR2 | 12-oxophytodienoate reductase 2, ARABIDOPSIS 12-OXOPHYTODIENOATE REDUCTASE 2 | chr1:28778976-28780355 FORWARD LENGTH=374
6	MsG0280010322.01	AT5G23960.2 | Symbols: TPS21, ATTPS21 | terpene synthase 21 | chr5:8092969-8095128 FORWARD LENGTH=545
6	MsG0480020595.01	AT2G27820.1 | Symbols: ADT3, PD1 | arogenate dehydratase 3, prephenate dehydratase 1 | chr2:11856808-11858082 FORWARD LENGTH=424
6	MsG0480021826.01	AT5G19440.1 | Symbols: no symbol available | no full name available | chr5:6556493-6558123 FORWARD LENGTH=326
6	MsG0480023107.01	AT2G29420.1 | Symbols: GST25, ATGSTU7, GSTU7 | glutathione S-transferase tau 7, GLUTATHIONE S-TRANSFERASE 25 | chr2:12618111-12618871 REVERSE LENGTH=227
6	MsG0480022736.01	AT4G20830.2 | Symbols: AtBBE20, AtBBE19, OGOX1 | oligogalacturonide oxidase 1 | chr4:11155486-11157108 FORWARD LENGTH=540
6	MsG0480018522.01	AT1G58170.1 | Symbols: no symbol available | no full name available | chr1:21536188-21536745 FORWARD LENGTH=185
6	MsG0480022309.01	AT5G06900.1 | Symbols: CYP93D1 | "cytochrome P450, family 93, subfamily D, polypeptide 1" | chr5:2136160-2137925 REVERSE LENGTH=507
6	MsG0280011349.01	AT1G15520.2 | Symbols: ATABCG40, ABCG40, PDR12, ATPDR12 | pleiotropic drug resistance 12, ATP-binding cassette G40, PLEIOTROPIC DRUG RESISTANCE 12, Arabidopsis thaliana ATP-binding cassette G40 | chr1:5332561-5338175 REVERSE LENGTH=1292
6	MsG0380014920.01	AT2G38470.1 | Symbols: WRKY33, ATWRKY33 | WRKY DNA-BINDING PROTEIN 33, WRKY DNA-binding protein 33 | chr2:16108476-16110539 FORWARD LENGTH=519
6	MsG0580027073.01	AT1G13480.1 | Symbols: no symbol available | no full name available | chr1:4622783-4624043 REVERSE LENGTH=387
6	MsG0380015209.01	AT5G37490.1 | Symbols: CMPG5, PUB21 | | chr5:14887744-14889051 FORWARD LENGTH=435
6	MsG0280008857.01	AT4G31970.1 | Symbols: CYP82C2 | "cytochrome P450, family 82, subfamily C, polypeptide 2" | chr4:15462408-15464358 FORWARD LENGTH=523
6	MsG0480022509.01	AT4G05020.1 | Symbols: NDB2 | NAD(P)H dehydrogenase B2 | chr4:2572752-2576222 FORWARD LENGTH=582
6	MsG0180005934.01	AT1G25390.1 | Symbols: LRK10L4 | Leaf rust 10 disease-resistance locus receptor- like protein kinase-like 4 | chr1:8906640-8908800 REVERSE LENGTH=629
6	MsG0780038963.01	AT3G09220.1 | Symbols: LAC7 | laccase 7 | chr3:2827434-2830477 REVERSE LENGTH=567
6	MsG0880043827.01	AT4G05200.1 | Symbols: CRK25 | cysteine-rich RLK (RECEPTOR-like protein kinase) 25 | chr4:2679793-2682309 REVERSE LENGTH=675
6	MsG0480019295.01	AT5G01830.1 | Symbols: PUB16 | | chr5:320983-323007 FORWARD LENGTH=674
6	MsG0380016169.01	AT1G14780.1 | Symbols: no symbol available | no full name available | chr1:5091020-5093873 FORWARD LENGTH=627
6	MsG0180003590.01	AT1G16670.1 | Symbols: CRPK1 | cold-responsive protein kinase 1 | chr1:5697846-5699492 FORWARD LENGTH=390
6	MsG0380011613.01	AT5G04930.1 | Symbols: ALA1 | aminophospholipid ATPase 1 | chr5:1445509-1449568 FORWARD LENGTH=1158
6	MsG0280009968.01	AT1G53440.1 | Symbols: no symbol available | no full name available | chr1:19945959-19951562 FORWARD LENGTH=1035
6	MsG0680035841.01	AT4G29450.1 | Symbols: no symbol available | no full name available | chr4:14478837-14482626 REVERSE LENGTH=863
6	MsG0480019228.01	AT4G31500.1 | Symbols: RNT1, RED1, SUR2, ATR4, CYP83B1 | RED ELONGATED 1, SUPERROOT 2, ALTERED TRYPTOPHAN REGULATION 4, RUNT 1, "cytochrome P450, family 83, subfamily B, polypeptide 1" | chr4:15273677-15275271 REVERSE LENGTH=499
6	MsG0380015484.01	AT3G55960.1 | Symbols: no symbol available | no full name available | chr3:20760797-20762892 REVERSE LENGTH=305
6	MsG0280007216.01	AT1G61820.1 | Symbols: BGLU46 | beta glucosidase 46 | chr1:22835452-22838444 FORWARD LENGTH=516
6	MsG0280011238.01	AT4G29990.1 | Symbols: no symbol available | no full name available | chr4:14665802-14669438 REVERSE LENGTH=876
6	MsG0880047084.01
6	MsG0880047085.01
6	MsG0280007684.01	AT5G06730.1 | Symbols: no symbol available | no full name available | chr5:2080207-2081621 REVERSE LENGTH=358
6	MsG0880043625.01	AT1G16390.1 | Symbols: ATOCT3, OCT3 | organic cation/carnitine transporter 3 | chr1:5602921-5604477 FORWARD LENGTH=518
6	MsG0280009858.01	AT3G14690.1 | Symbols: CYP72A15 | "cytochrome P450, family 72, subfamily A, polypeptide 15" | chr3:4937410-4939310 FORWARD LENGTH=512
6	MsG0680032201.01	AT2G43820.1 | Symbols: GT, ATSAGT1, SGT1, UGT74F2, SAGT1 | UDP-glucosyltransferase 74F2, Arabidopsis thaliana salicylic acid glucosyltransferase 1, salicylic acid glucosyltransferase 1, UDP-glucose:salicylic acid glucosyltransferase 1 | chr2:18152279-18153715 FORWARD LENGTH=449
6	MsG0580024219.01	AT5G13930.1 | Symbols: ATCHS, CHS, TT4 | TRANSPARENT TESTA 4, CHALCONE SYNTHASE | chr5:4488762-4490035 FORWARD LENGTH=395
6	MsG0480019532.01	AT3G53140.1 | Symbols: NANMT | nicotinate N-methyltransferase | chr3:19695692-19697355 FORWARD LENGTH=359
6	MsG0480023695.01	AT1G64430.1 | Symbols: no symbol available | no full name available | chr1:23933541-23936336 FORWARD LENGTH=559
6	MsG0780040944.01	AT2G37040.1 | Symbols: PAL1, ATPAL1 | PHE ammonia lyase 1 | chr2:15557602-15560237 REVERSE LENGTH=725
6	MsG0380013379.01	AT2G26850.1 | Symbols: no symbol available | no full name available | chr2:11449369-11450889 REVERSE LENGTH=371
6	MsG0480019527.01	AT4G35160.1 | Symbols: ASMT1, ASMT | N-acetylserotonin O-methyltransferase | chr4:16730989-16732808 REVERSE LENGTH=382
6	MsG0580029805.01	AT5G17680.1 | Symbols: no symbol available | no full name available | chr5:5822999-5827153 FORWARD LENGTH=1294
6	MsG0680035364.01	AT1G18390.2 | Symbols: LRK10L1.1, LRK10L1.2 | Leaf rust 10 disease-resistance locus receptor- like protein kinase-like 1.2, Leaf rust 10 disease-resistance locus receptor- like protein kinase-like 1.1 | chr1:6327463-6329935 FORWARD LENGTH=654
6	MsG0280010244.01	AT4G27450.1 | Symbols: HUP54 | HYPOXIA RESPONSE UNKNOWN PROTEIN 54 | chr4:13727665-13728683 REVERSE LENGTH=250
6	MsG0180005372.01	AT1G71695.1 | Symbols: no symbol available | no full name available | chr1:26964359-26966557 FORWARD LENGTH=358
6	MsG0580024085.01	AT4G05200.1 | Symbols: CRK25 | cysteine-rich RLK (RECEPTOR-like protein kinase) 25 | chr4:2679793-2682309 REVERSE LENGTH=675
6	MsG0680030960.01	AT5G39050.1 | Symbols: PMAT1 | phenolic glucoside malonyltransferase 1 | chr5:15634596-15636005 FORWARD LENGTH=469
6	MsG0780040613.01	AT5G42500.1 | Symbols: no symbol available | no full name available | chr5:16994359-16994916 REVERSE LENGTH=185
6	MsG0480021763.01	AT2G17040.1 | Symbols: NAC036, anac036 | NAC domain containing protein 36 | chr2:7407123-7408120 FORWARD LENGTH=276
6	MsG0480023026.01	AT2G32810.1 | Symbols: BGAL9 | beta galactosidase 9, beta-galactosidase 9 | chr2:13919410-13925325 REVERSE LENGTH=887
6	MsG0680031637.01	AT1G58030.1 | Symbols: CAT2, AtCAT2 | cationic amino acid transporter 2 | chr1:21464185-21468141 REVERSE LENGTH=635
6	MsG0480022400.01	AT2G41690.1 | Symbols: HSFB3, AT-HSFB3 | heat shock transcription factor B3, HEAT SHOCK TRANSCRIPTION FACTOR B3 | chr2:17381723-17382577 FORWARD LENGTH=244
6	MsG0580027227.01	AT1G13520.1 | Symbols: no symbol available | no full name available | chr1:4631857-4633223 REVERSE LENGTH=387
6	MsG0580028416.01	AT5G64210.1 | Symbols: AOX2 | alternative oxidase 2 | chr5:25683965-25685664 REVERSE LENGTH=353
6	MsG0080048726.01
6	MsG0580027470.01	AT1G37130.1 | Symbols: B29, ATNR2, NIA2, NIA2-1, NR2, CHL3, NR | NITRATE REDUCTASE 2, CHLORATE RESISTANT 3, ARABIDOPSIS NITRATE REDUCTASE 2, NITRATE REDUCTASE, nitrate reductase 2 | chr1:14158617-14161652 FORWARD LENGTH=917
6	MsG0580027526.01	AT1G37130.1 | Symbols: B29, ATNR2, NIA2, NIA2-1, NR2, CHL3, NR | NITRATE REDUCTASE 2, CHLORATE RESISTANT 3, ARABIDOPSIS NITRATE REDUCTASE 2, NITRATE REDUCTASE, nitrate reductase 2 | chr1:14158617-14161652 FORWARD LENGTH=917
6	MsG0580025338.01	AT3G22370.1 | Symbols: ATAOX1A, AOX1A, HSR3, AtHSR3 | hyper-sensitivity-related 3, alternative oxidase 1A | chr3:7906890-7908416 FORWARD LENGTH=354
6	MsG0080049150.01
6	MsG0480023004.01	AT4G15550.1 | Symbols: IAGLU | indole-3-acetate beta-D-glucosyltransferase | chr4:8877877-8879301 REVERSE LENGTH=474
6	MsG0880047211.01	AT5G49620.1 | Symbols: MYB78, AtMYB78 | myb domain protein 78 | chr5:20137491-20139384 REVERSE LENGTH=307
6	MsG0280009764.01	AT1G78380.1 | Symbols: GSTU19, GST8, ATGSTU19 | A. THALIANA GLUTATHIONE S-TRANSFERASE TAU 19, glutathione S-transferase TAU 19, GLUTATHIONE TRANSFERASE 8 | chr1:29486659-29487819 REVERSE LENGTH=219
6	MsG0680030304.01	AT5G38200.1 | Symbols: no symbol available | no full name available | chr5:15256383-15258474 FORWARD LENGTH=436
6	MsG0780040143.01	AT3G04070.2 | Symbols: NAC047, SHYG, SHG, ANAC047 | NAC domain containing protein 47, SPEEDY HYPONASTIC GROWTH | chr3:1061573-1062976 REVERSE LENGTH=343
6	MsG0680032202.01	AT1G05680.1 | Symbols: UGT74E2 | Uridine diphosphate glycosyltransferase 74E2 | chr1:1703196-1704639 REVERSE LENGTH=453
6	MsG0480022623.01	AT2G22570.1 | Symbols: NIC1, ATNIC1 | nicotinamidase 1, A. THALIANA NICOTINAMIDASE 1 | chr2:9589604-9590846 REVERSE LENGTH=244
6	MsG0680033951.01	AT5G62180.1 | Symbols: CXE20, AtCXE20 | carboxyesterase 20 | chr5:24978866-24979849 REVERSE LENGTH=327
6	MsG0280011042.01	AT2G29060.2 | Symbols: no symbol available | no full name available | chr2:12481991-12484075 FORWARD LENGTH=657
6	MsG0880045645.01	AT3G51240.1 | Symbols: F3'H, F3H, TT6 | TRANSPARENT TESTA 6, flavanone 3-hydroxylase | chr3:19025409-19026658 FORWARD LENGTH=358
6	MsG0480018687.01	AT1G02850.2 | Symbols: BGLU11 | beta glucosidase 11 | chr1:630569-633085 FORWARD LENGTH=497
6	MsG0180004941.01	AT1G78340.1 | Symbols: ATGSTU22, GSTU22 | glutathione S-transferase TAU 22 | chr1:29473046-29473797 REVERSE LENGTH=218
6	MsG0780038116.01	AT4G01070.1 | Symbols: UGT72B1, GT72B1 | UDP-GLUCOSE-DEPENDENT GLUCOSYLTRANSFERASE 72 B1 | chr4:461858-463300 REVERSE LENGTH=480
6	MsG0180003993.01	AT1G03220.1 | Symbols: SAP2 | secreted aspartic protease 2 | chr1:787143-788444 FORWARD LENGTH=433
6	MsG0880044007.01	AT2G45570.1 | Symbols: CYP76C2 | "cytochrome P450, family 76, subfamily C, polypeptide 2" | chr2:18779935-18781922 REVERSE LENGTH=512
6	MsG0480019107.01	AT5G36930.3 | Symbols: no symbol available | no full name available | chr5:14568141-14571907 REVERSE LENGTH=1125
6	MsG0680030975.01	AT5G36930.3 | Symbols: no symbol available | no full name available | chr5:14568141-14571907 REVERSE LENGTH=1125
6	MsG0780039264.01	AT5G17680.1 | Symbols: no symbol available | no full name available | chr5:5822999-5827153 FORWARD LENGTH=1294
6	MsG0880046071.01	AT1G31710.1 | Symbols: CuAOalpha3 | COPPER AMINE OXIDASE ALPHA 3 | chr1:11349855-11355339 FORWARD LENGTH=681
6	MsG0480019594.01	AT4G13010.1 | Symbols: CeQORH | chloroplast envelope Quinone Oxidoreductase Homolog | chr4:7600682-7602567 FORWARD LENGTH=329
6	MsG0580024083.01	AT4G05200.1 | Symbols: CRK25 | cysteine-rich RLK (RECEPTOR-like protein kinase) 25 | chr4:2679793-2682309 REVERSE LENGTH=675
6	MsG0280009971.01	AT1G53430.1 | Symbols: NILR2 | NEMATODE-INDUCED LRR-RLK 2 | chr1:19935298-19940959 FORWARD LENGTH=1038
6	MsG0080048203.01
6	MsG0880045567.01	AT3G51430.2 | Symbols: YLS2, SSL5 | YELLOW-LEAF-SPECIFIC GENE 2, STRICTOSIDINE SYNTHASE-LIKE 5 | chr3:19086548-19087909 FORWARD LENGTH=369
6	MsG0580025157.01	AT1G47670.1 | Symbols: no symbol available | no full name available | chr1:17536834-17539486 REVERSE LENGTH=519
6	MsG0780038123.01	AT4G01070.1 | Symbols: UGT72B1, GT72B1 | UDP-GLUCOSE-DEPENDENT GLUCOSYLTRANSFERASE 72 B1 | chr4:461858-463300 REVERSE LENGTH=480
6	MsG0080048013.01
6	MsG0280009667.01	AT1G56070.1 | Symbols: LOS1 | LOW EXPRESSION OF OSMOTICALLY RESPONSIVE GENES 1 | chr1:20968245-20971077 REVERSE LENGTH=843
6	MsG0780038135.01	AT4G01070.1 | Symbols: UGT72B1, GT72B1 | UDP-GLUCOSE-DEPENDENT GLUCOSYLTRANSFERASE 72 B1 | chr4:461858-463300 REVERSE LENGTH=480
6	MsG0780036513.01	AT3G02100.1 | Symbols: no symbol available | no full name available | chr3:368840-370484 REVERSE LENGTH=464
6	MsG0480019325.01
6	MsG0380014218.01	AT1G74170.1 | Symbols: AtRLP13, RLP13 | receptor like protein 13 | chr1:27891555-27895441 REVERSE LENGTH=1000
6	MsG0480022680.01	AT4G13830.2 | Symbols: DJC26, J20 | DNAJ-like 20, DNA J protein C26 | chr4:8011518-8012577 FORWARD LENGTH=197
6	MsG0280007308.01	AT3G23250.2 | Symbols: MYB15, ATY19, ATMYB15 | MYB DOMAIN PROTEIN 15, myb domain protein 15 | chr3:8309742-8310624 FORWARD LENGTH=228
6	MsG0780036020.01	AT1G13340.1 | Symbols: ISTL6 | IST1-LIKE 6 | chr1:4569622-4571043 REVERSE LENGTH=409
6	MsG0780040626.01	AT2G48010.1 | Symbols: RKF3 | receptor-like kinase in in flowers 3 | chr2:19641465-19643318 FORWARD LENGTH=617
6	MsG0380011930.01	AT3G10720.2 | Symbols: no symbol available | no full name available | chr3:3354639-3357581 REVERSE LENGTH=619
6	MsG0380011798.01	AT5G04970.1 | Symbols: no symbol available | no full name available | chr5:1464262-1467001 REVERSE LENGTH=624
6	MsG0480023658.01	AT5G41330.1 | Symbols: no symbol available | no full name available | chr5:16536452-16537828 REVERSE LENGTH=458
6	MsG0180000019.01	AT1G76070.1 | Symbols: no symbol available | no full name available | chr1:28546617-28547435 FORWARD LENGTH=272
6	MsG0180004562.01	AT3G05200.1 | Symbols: ATL6 | Arabidopsis toxicos en levadura 6 | chr3:1477377-1478573 FORWARD LENGTH=398
6	MsG0280007256.01	AT4G04610.1 | Symbols: APR, APR1, ATAPR1, PRH19 | PAPS REDUCTASE HOMOLOG 19, APS reductase 1 | chr4:2325069-2326718 FORWARD LENGTH=465
6	MsG0380016874.01	AT1G01720.1 | Symbols: ATAF1, ANAC2, ANAC002 | Arabidopsis NAC domain containing protein 2 | chr1:268471-269514 FORWARD LENGTH=289
6	MsG0580026011.01	AT1G59710.1 | Symbols: no symbol available | no full name available | chr1:21938623-21939673 FORWARD LENGTH=300
6	MsG0780039081.01	AT1G74170.1 | Symbols: AtRLP13, RLP13 | receptor like protein 13 | chr1:27891555-27895441 REVERSE LENGTH=1000
6	MsG0680034672.01	AT5G37490.1 | Symbols: CMPG5, PUB21 | | chr5:14887744-14889051 FORWARD LENGTH=435
6	MsG0380016708.01	AT3G56400.1 | Symbols: ATWRKY70, WRKY70 | WRKY DNA-binding protein 70, ARABIDOPSIS THALIANA WRKY DNA-BINDING PROTEIN 70 | chr3:20909082-20910409 REVERSE LENGTH=294
6	MsG0380015735.01	AT2G31880.1 | Symbols: EVR, SOBIR1 | SUPPRESSOR OF BIR1 1, EVERSHED | chr2:13554920-13556845 FORWARD LENGTH=641
6	MsG0480023900.01	AT1G73805.1 | Symbols: SARD1 | SAR Deficient 1 | chr1:27745761-27749178 REVERSE LENGTH=451
6	MsG0780039966.01	AT5G38260.1 | Symbols: no symbol available | no full name available | chr5:15283692-15285837 REVERSE LENGTH=638
6	MsG0880046376.01	AT3G48100.1 | Symbols: ARR5, RR5, ATRR2, IBC6 | response regulator 5, ARABIDOPSIS THALIANA RESPONSE REGULATOR 2, INDUCED BY CYTOKININ 6 | chr3:17759112-17760740 REVERSE LENGTH=184
6	MsG0580026620.01
6	MsG0880046837.01
6	MsG0180004965.01	AT1G73080.1 | Symbols: PEPR1, ATPEPR1 | PEP1 receptor 1, PEP1 RECEPTOR 1 | chr1:27484513-27488021 FORWARD LENGTH=1123
6	MsG0880044638.01	AT4G27290.2 | Symbols: no symbol available | no full name available | chr4:13666281-13669202 FORWARD LENGTH=829
6	MsG0680035445.01	AT4G18250.1 | Symbols: no symbol available | no full name available | chr4:10087343-10090234 REVERSE LENGTH=689
6	MsG0780040427.01	AT2G41380.1 | Symbols: no symbol available | no full name available | chr2:17251981-17252886 FORWARD LENGTH=269
6	MsG0080048840.01
6	MsG0380016127.01	AT5G13930.1 | Symbols: ATCHS, CHS, TT4 | TRANSPARENT TESTA 4, CHALCONE SYNTHASE | chr5:4488762-4490035 FORWARD LENGTH=395
6	MsG0580024154.01	AT2G32020.1 | Symbols: no symbol available | no full name available | chr2:13631193-13631744 REVERSE LENGTH=183
6	MsG0780038118.01	AT4G01070.1 | Symbols: UGT72B1, GT72B1 | UDP-GLUCOSE-DEPENDENT GLUCOSYLTRANSFERASE 72 B1 | chr4:461858-463300 REVERSE LENGTH=480
6	MsG0880044657.01	AT1G73880.1 | Symbols: UGT89B1 | UDP-glucosyl transferase 89B1 | chr1:27785143-27786564 FORWARD LENGTH=473
6	MsG0780040741.01	AT3G23250.1 | Symbols: MYB15, ATY19, ATMYB15 | MYB DOMAIN PROTEIN 15, myb domain protein 15 | chr3:8309492-8310624 FORWARD LENGTH=285
6	MsG0680030898.01	AT1G22380.1 | Symbols: UGT85A3, AtUGT85A3 | UDP-glucosyl transferase 85A3 | chr1:7900522-7902332 REVERSE LENGTH=488
7	MsG0680031473.01	AT3G27200.1 | Symbols: no symbol available | no full name available | chr3:10043738-10044340 REVERSE LENGTH=174
7	MsG0380017975.01	AT1G20850.1 | Symbols: XCP2 | xylem cysteine peptidase 2 | chr1:7252208-7253537 FORWARD LENGTH=356
7	MsG0580029251.01	AT2G40320.1 | Symbols: TBL33 | TRICHOME BIREFRINGENCE-LIKE 33 | chr2:16840330-16842139 FORWARD LENGTH=425
7	MsG0580025375.01	AT1G32100.1 | Symbols: ATPRR1, PRR1 | pinoresinol reductase 1 | chr1:11546472-11547953 REVERSE LENGTH=317
7	MsG0380012657.01	AT3G08500.1 | Symbols: AtMYB83, MYB83 | myb domain protein 83 | chr3:2576958-2578072 REVERSE LENGTH=343
7	MsG0880045105.01	AT1G23460.1 | Symbols: no symbol available | no full name available | chr1:8327382-8329622 FORWARD LENGTH=460
7	MsG0280010795.01	AT1G75840.1 | Symbols: ATROP4, ROP4, ATGP3, ARAC5 | RAC-like GTP binding protein 5, ARABIDOPSIS THALIANA GERANYLGERANYLATED PROTEIN 3, RHO-LIKE GTP BINDING PROTEIN 4 | chr1:28475964-28477377 FORWARD LENGTH=196
7	MsG0380015731.01	AT5G50260.1 | Symbols: CEP1 | cysteine endopeptidase 1 | chr5:20455605-20456862 FORWARD LENGTH=361
7	MsG0280010536.01	AT3G44220.1 | Symbols: NHL17 | | chr3:15928216-15929645 FORWARD LENGTH=206
7	MsG0280010957.01	AT3G45010.1 | Symbols: scpl48 | serine carboxypeptidase-like 48 | chr3:16466328-16468845 FORWARD LENGTH=510
7	MsG0180005049.01	AT3G52900.1 | Symbols: no symbol available | no full name available | chr3:19613134-19613852 FORWARD LENGTH=164
7	MsG0880047577.01	AT5G17420.1 | Symbols: ATCESA7, MUR10, IRX3, CESA7 | IRREGULAR XYLEM 3, MURUS 10, CELLULOSE SYNTHASE CATALYTIC SUBUNIT 7 | chr5:5736859-5741407 REVERSE LENGTH=1026
7	MsG0380017741.01	AT1G09890.5 | Symbols: no symbol available | no full name available | chr1:3214237-3217541 REVERSE LENGTH=628
7	MsG0180004433.01	AT5G18460.1 | Symbols: no symbol available | no full name available | chr5:6123205-6126505 FORWARD LENGTH=430
7	MsG0280008107.01	AT5G44030.1 | Symbols: IRX5, NWS2, CESA4 | cellulose synthase A4, IRREGULAR XYLEM 5 | chr5:17714713-17719564 FORWARD LENGTH=1049
7	MsG0580029210.01	AT3G55990.1 | Symbols: ESK1, XOAT1, TBL29 | XYLAN O-ACETYLTRANSFERASE 1, TRICHOME BIREFRINGENCE-LIKE 29, ESKIMO 1 | chr3:20780410-20782931 FORWARD LENGTH=487
7	MsG0680031004.01	AT5G15630.1 | Symbols: AtCOBL4, IRX6, COBL4 | COBRA-LIKE4, IRREGULAR XYLEM 6 | chr5:5084842-5086545 FORWARD LENGTH=431
7	MsG0180000376.01	AT1G58370.1 | Symbols: RXF12, ATXYN1 | ARABIDOPSIS THALIANA XYLANASE 1 | chr1:21684751-21688209 FORWARD LENGTH=917
7	MsG0580025090.01	AT3G51220.1 | Symbols: no symbol available | no full name available | chr3:19021943-19022612 REVERSE LENGTH=186
7	MsG0280010788.01	AT4G28500.1 | Symbols: NAC073, SND2, ANAC073 | NAC domain containing protein 73, SECONDARY WALL-ASSOCIATED NAC DOMAIN PROTEIN 2 | chr4:14083014-14084266 FORWARD LENGTH=305
7	MsG0180005633.01	AT5G26330.1 | Symbols: no symbol available | no full name available | chr5:9241614-9242635 REVERSE LENGTH=187
7	MsG0180004804.01	AT1G02640.1 | Symbols: BXL2, ATBXL2 | beta-xylosidase 2, BETA-XYLOSIDASE 2 | chr1:564293-567580 FORWARD LENGTH=768
7	MsG0580024125.01	AT5G26330.1 | Symbols: no symbol available | no full name available | chr5:9241614-9242635 REVERSE LENGTH=187
7	MsG0180005910.01	AT1G68200.1 | Symbols: AtC3H15, CDM1 | CALLOSE DEFECTIVE MICROSPORE1 | chr1:25562118-25563948 FORWARD LENGTH=308
7	MsG0180001841.01	AT2G33385.3 | Symbols: arpc2b | actin-related protein C2B | chr2:14148005-14149769 REVERSE LENGTH=307
7	MsG0480018596.01	AT2G38080.1 | Symbols: LMCO4, IRX12, LAC4, ATLMCO4 | IRREGULAR XYLEM 12, ARABIDOPSIS LACCASE-LIKE MULTICOPPER OXIDASE 4, LACCASE 4, LACCASE-LIKE MULTICOPPER OXIDASE 4 | chr2:15934540-15937352 FORWARD LENGTH=558
7	MsG0280007878.01	AT3G16920.2 | Symbols: ATCTL2, CTL2 | chitinase-like protein 2 | chr3:5776663-5777913 REVERSE LENGTH=357
7	MsG0280010491.01	AT2G27740.1 | Symbols: no symbol available | no full name available | chr2:11822800-11823575 FORWARD LENGTH=174
7	MsG0380012875.01	AT3G08490.1 | Symbols: no symbol available | no full name available | chr3:2574105-2575125 REVERSE LENGTH=271
7	MsG0880045402.01	AT1G79620.1 | Symbols: VRLK1 | Vascular-Related RLK 1 | chr1:29957633-29962174 REVERSE LENGTH=971
7	MsG0780038572.01	AT5G48740.1 | Symbols: no symbol available | no full name available | chr5:19765324-19769314 REVERSE LENGTH=895
7	MsG0180005764.01	AT3G19620.1 | Symbols: no symbol available | no full name available | chr3:6815613-6818308 REVERSE LENGTH=781
7	MsG0880047513.01	AT5G57670.2 | Symbols: no symbol available | no full name available | chr5:23360531-23363694 REVERSE LENGTH=579
7	MsG0580030000.01	AT5G55950.4 | Symbols: no symbol available | no full name available | chr5:22658411-22659857 REVERSE LENGTH=338
7	MsG0780039482.01	AT4G00230.1 | Symbols: XSP1 | xylem serine peptidase 1 | chr4:93935-97289 FORWARD LENGTH=749
7	MsG0780039818.01	AT5G16490.1 | Symbols: RIC4 | ROP-interactive CRIB motif-containing protein 4 | chr5:5384468-5385205 REVERSE LENGTH=153
7	MsG0480020932.01	AT2G28760.1 | Symbols: UXS6 | UDP-XYL synthase 6 | chr2:12336469-12338642 REVERSE LENGTH=343
7	MsG0880042551.01	AT3G13750.1 | Symbols: BGAL1 | beta galactosidase 1, beta-galactosidase 1 | chr3:4511192-4515756 FORWARD LENGTH=847
7	MsG0780036852.01	AT5G16490.1 | Symbols: RIC4 | ROP-interactive CRIB motif-containing protein 4 | chr5:5384468-5385205 REVERSE LENGTH=153
7	MsG0180003784.01
7	MsG0780039257.01	AT5G01360.1 | Symbols: TBL3 | TRICHOME BIREFRINGENCE-LIKE 3 | chr5:147608-149316 REVERSE LENGTH=434
7	MsG0780041255.01	AT1G48910.1 | Symbols: YUC10 | YUCCA 10 | chr1:18091681-18093774 FORWARD LENGTH=383
7	MsG0280010907.01	AT5G60650.1 | Symbols: no symbol available | no full name available | chr5:24374305-24374748 REVERSE LENGTH=147
7	MsG0280010721.01	AT4G28250.1 | Symbols: EXPB3, ATEXPB3, ATHEXP BETA 1.6 | expansin B3 | chr4:14000446-14001945 REVERSE LENGTH=264
7	MsG0680034090.01	AT3G14170.2 | Symbols: CORD1 | CORTICAL MICROTUBULE DISORDERING1 | chr3:4696115-4697989 REVERSE LENGTH=506
7	MsG0280006922.01	AT4G18780.1 | Symbols: CESA8, LEW2, IRX1, ATCESA8 | LEAF WILTING 2, IRREGULAR XYLEM 1, CELLULOSE SYNTHASE 8 | chr4:10312846-10316719 REVERSE LENGTH=985
7	MsG0880045899.01	AT5G47820.1 | Symbols: FRA1 | FRAGILE FIBER 1 | chr5:19366505-19372229 FORWARD LENGTH=1035
7	MsG0580024492.01	AT1G12260.1 | Symbols: NAC007, VND4, ANAC007, EMB2749 | NAC 007, VASCULAR RELATED NAC-DOMAIN PROTEIN 4, EMBRYO DEFECTIVE 2749 | chr1:4163058-4164486 REVERSE LENGTH=395
7	MsG0780036637.01	AT5G15630.1 | Symbols: AtCOBL4, IRX6, COBL4 | COBRA-LIKE4, IRREGULAR XYLEM 6 | chr5:5084842-5086545 FORWARD LENGTH=431
7	MsG0580024979.01	AT5G03260.1 | Symbols: LAC11 | laccase 11 | chr5:777198-779338 REVERSE LENGTH=557
7	MsG0080048953.01
7	MsG0580028043.01	AT2G38080.1 | Symbols: LMCO4, IRX12, LAC4, ATLMCO4 | IRREGULAR XYLEM 12, ARABIDOPSIS LACCASE-LIKE MULTICOPPER OXIDASE 4, LACCASE 4, LACCASE-LIKE MULTICOPPER OXIDASE 4 | chr2:15934540-15937352 FORWARD LENGTH=558
7	MsG0180005656.01	AT3G06035.1 | Symbols: no symbol available | no full name available | chr3:1823172-1824110 REVERSE LENGTH=200
7	MsG0480021923.01	AT4G28500.1 | Symbols: NAC073, SND2, ANAC073 | NAC domain containing protein 73, SECONDARY WALL-ASSOCIATED NAC DOMAIN PROTEIN 2 | chr4:14083014-14084266 FORWARD LENGTH=305
7	MsG0080048444.01
7	MsG0080049049.01
7	MsG0880046216.01	AT1G71690.1 | Symbols: no symbol available | no full name available | chr1:26947806-26949064 FORWARD LENGTH=295
7	MsG0380014582.01	AT5G55970.3 | Symbols: DDR1 | Drought-Responsive RING Protein 1 | chr5:22668019-22669059 FORWARD LENGTH=319
7	MsG0780038804.01	AT5G60020.1 | Symbols: ATLAC17, LAC17 | laccase 17 | chr5:24168072-24170223 FORWARD LENGTH=577
7	MsG0280006910.01	AT1G29200.1 | Symbols: no symbol available | no full name available | chr1:10208425-10210488 FORWARD LENGTH=495
7	MsG0380017249.01	AT1G58370.1 | Symbols: RXF12, ATXYN1 | ARABIDOPSIS THALIANA XYLANASE 1 | chr1:21684751-21688209 FORWARD LENGTH=917
7	MsG0480022761.01	AT2G34410.1 | Symbols: RWA3 | REDUCED WALL ACETYLATION 3 | chr2:14518719-14522053 FORWARD LENGTH=540
7	MsG0780041354.01	AT1G02640.1 | Symbols: BXL2, ATBXL2 | beta-xylosidase 2, BETA-XYLOSIDASE 2 | chr1:564293-567580 FORWARD LENGTH=768
7	MsG0180000116.01	AT2G16400.1 | Symbols: BLH7 | BEL1-like homeodomain 7 | chr2:7101490-7103200 REVERSE LENGTH=482
7	MsG0180000813.01	AT3G49260.1 | Symbols: iqd21 | IQ-domain 21 | chr3:18262755-18265859 FORWARD LENGTH=471
7	MsG0880047265.01	AT1G48280.1 | Symbols: IPGAL2 | IPGA1-LIKE2 | chr1:17835196-17837553 FORWARD LENGTH=558
7	MsG0480022054.01	AT4G21270.1 | Symbols: KATA, KATAP, ATK1 | KINESIN-LIKE PROTEIN IN ARABIDOPSIS THALIANA A, KINESIN-LIKE PROTEIN IN ARABIDOPSIS THALIANA A PROTEIN, kinesin 1 | chr4:11329579-11333884 REVERSE LENGTH=793
7	MsG0480023787.01	AT4G29230.2 | Symbols: anac075, SND4, NAC075 | NAC domain containing protein 75 | chr4:14410338-14414956 FORWARD LENGTH=497
7	MsG0780039425.01	AT3G56370.1 | Symbols: IRK | INFLORESCENCE AND ROOT APICES RECEPTOR KINASE | chr3:20899403-20902390 REVERSE LENGTH=964
7	MsG0880042011.01	AT5G46970.1 | Symbols: no symbol available | no full name available | chr5:19063918-19064412 REVERSE LENGTH=164
7	MsG0880044457.01	AT1G73140.1 | Symbols: TBL31 | | chr1:27502133-27503743 REVERSE LENGTH=413
7	MsG0180006049.01
7	MsG0280010544.01	AT5G22400.1 | Symbols: no symbol available | no full name available | chr5:7423050-7425335 REVERSE LENGTH=466
7	MsG0480018903.01	AT5G02010.1 | Symbols: ROPGEF7, ATROPGEF7 | ROP (rho of plants) guanine nucleotide exchange factor 7 | chr5:383493-385698 FORWARD LENGTH=546
7	MsG0180003911.01	AT2G38840.1 | Symbols: GBPL2 | GUANYLATE-BINDING PROTEIN-LIKE 2 | chr2:16227329-16232115 FORWARD LENGTH=602
7	MsG0780040065.01	AT3G26720.1 | Symbols: no symbol available | no full name available | chr3:9816707-9823056 FORWARD LENGTH=1019
7	MsG0780039354.01	AT2G38440.1 | Symbols: ITB1, ATSCAR2, SCAR2, DIS3, WAVE4 | IRREGULAR TRICHOME BRANCH1, SCAR homolog 2, SCAR HOMOLOG 2 | chr2:16095550-16100851 FORWARD LENGTH=1399
7	MsG0480022691.01	AT5G64530.1 | Symbols: ANAC104, XND1 | Arabidopsis NAC domain containing protein 104, xylem NAC domain 1 | chr5:25795360-25796699 FORWARD LENGTH=187
7	MsG0580024980.01	AT5G03260.1 | Symbols: LAC11 | laccase 11 | chr5:777198-779338 REVERSE LENGTH=557
7	MsG0780040921.01	AT5G03170.1 | Symbols: FLA11, ATFLA11 | ARABIDOPSIS FASCICLIN-LIKE ARABINOGALACTAN-PROTEIN 11, FASCICLIN-like arabinogalactan-protein 11 | chr5:752898-753638 REVERSE LENGTH=246
7	MsG0280008484.01	AT1G19230.2 | Symbols: AtRbohE | | chr1:6644189-6649149 FORWARD LENGTH=952
7	MsG0780038617.01	AT5G60020.1 | Symbols: ATLAC17, LAC17 | laccase 17 | chr5:24168072-24170223 FORWARD LENGTH=577
7	MsG0680030447.01	AT3G27960.1 | Symbols: CMU2, KLCR2 | kinesin light chain-related 2 | chr3:10380513-10382593 REVERSE LENGTH=663
7	MsG0180000260.01	AT4G33330.5 | Symbols: PGSIP3, GUX2 | plant glycogenin-like starch initiation protein 3, glucuronic acid substitution of xylan 2 | chr4:16060142-16062770 REVERSE LENGTH=528
7	MsG0780040308.01	AT5G04200.1 | Symbols: MCP2f, AtMCP2f, AtMC9, MC9 | metacaspase 2f, metacaspase 9 | chr5:1153893-1154870 FORWARD LENGTH=325
7	MsG0480020780.01	AT2G28250.1 | Symbols: NCRK | | chr2:12044004-12046339 FORWARD LENGTH=565
7	MsG0380015339.01	AT5G13820.1 | Symbols: TBP1, ATBP-1, ATBP1, ATTBP1, HPPBF-1 | telomeric DNA binding protein 1, H-PROTEIN PROMOTE | chr5:4461694-4464355 FORWARD LENGTH=640
7	MsG0280008909.01	AT5G58000.1 | Symbols: RTN21 | reticulon 21 | chr5:23477416-23479496 FORWARD LENGTH=487
7	MsG0180005429.01	AT5G23870.1 | Symbols: PAE9 | pectin acetylesterase 9 | chr5:8046309-8049999 REVERSE LENGTH=415
7	MsG0480023503.01	AT3G05270.1 | Symbols: VETH1 | vesicle tethering 1 | chr3:1500803-1502926 REVERSE LENGTH=615
7	MsG0480020675.01	AT2G27920.1 | Symbols: SCPL51 | serine carboxypeptidase-like 51 | chr2:11885777-11889043 REVERSE LENGTH=461
7	MsG0280006991.01	AT1G73300.1 | Symbols: scpl2 | serine carboxypeptidase-like 2 | chr1:27559673-27562048 REVERSE LENGTH=441
7	MsG0880042982.01	AT4G10840.2 | Symbols: KLCR1, CMU1 | kinesin light chain-related 1 | chr4:6656614-6658702 FORWARD LENGTH=531
7	MsG0480018564.01	AT1G67510.1 | Symbols: no symbol available | no full name available | chr1:25297477-25300184 REVERSE LENGTH=719
7	MsG0780039286.01	AT1G67510.1 | Symbols: no symbol available | no full name available | chr1:25297477-25300184 REVERSE LENGTH=719
7	MsG0180001033.01	AT1G77110.2 | Symbols: PIN6 | PIN-FORMED 6 | chr1:28970855-28974224 FORWARD LENGTH=549
7	MsG0880042981.01	AT4G10840.2 | Symbols: KLCR1, CMU1 | kinesin light chain-related 1 | chr4:6656614-6658702 FORWARD LENGTH=531
7	MsG0380017027.01	AT1G72230.1 | Symbols: no symbol available | no full name available | chr1:27188287-27189093 FORWARD LENGTH=181
7	MsG0880045295.01	AT1G10750.1 | Symbols: no symbol available | no full name available | chr1:3574986-3578310 REVERSE LENGTH=467
7	MsG0880045377.01	AT1G79620.4 | Symbols: VRLK1 | Vascular-Related RLK 1 | chr1:29958830-29962174 REVERSE LENGTH=680
7	MsG0680031666.01	AT5G17920.1 | Symbols: ATCIMS, METS1, ATMETS, ATMS1 | COBALAMIN-INDEPENDENT METHIONINE SYNTHASE, methionine synthesis 1, 5-methyltetrahydropteroyltriglutamate homocysteine methyltransferase 1 | chr5:5935771-5939195 FORWARD LENGTH=765
7	MsG0180004728.01	AT3G62020.1 | Symbols: GLP10 | germin-like protein 10 | chr3:22971443-22972192 REVERSE LENGTH=220
7	MsG0180005288.01	AT1G71930.1 | Symbols: ANAC030, VND7 | vascular related NAC-domain protein 7, Arabidopsis NAC domain containing protein 30 | chr1:27076205-27077829 FORWARD LENGTH=324
7	MsG0880045592.01	AT3G51380.1 | Symbols: IQD20 | IQ-domain 20 | chr3:19074036-19074426 REVERSE LENGTH=103
[truncated: 1,457 more rows]
